# Supplementary material for: A two-genome microarray for the rice pathogens Xanthomonas oryzae pv. oryzae and X. oryzae pv. oryzicola and its use in the discovery of a difference in their regulation of hrp genes
Source: BMC Microbiol. 2008 Jun 18;8:99. doi: 10.1186/1471-2180-8-99 (PMC2474671; doi:10.1186/1471-2180-8-99)
Supplement: Additional file 5 — Xanthomonas oryzae pv. oryzae KACC10331 primary annotation retrieved from the public Comprehensive Microbial Resource version 2.3 on December 22, 2005. [file 1471-2180-8-99-S5.xls]

## Sheet: Sheet1
Additional File 5. Xanthomonas oryzae KACC10331 primary annotation were retrieved from the public Comprehensive Microbial Resource version 2.3 on December 22, 2005
CMR Version 2.3 December 22, 20051999-2006 The Institute for Genomic Research
>XOO0001 chromosomal replication initiator (dnaA) {Xanthomonas oryzae KACC10331}	TTGATGGATGCTTGGCCCCGCTGTCTGGAACGTCTCGAAGCTGAATTCCCGCCCGAAGATGTCCACACCTGGTTGAAACCCCTGCAAGCCGAAGACCGCGGCGACAGCATCGTGCTGTACGCCCCGAATGCCTTCATTGTCGACCAGGTCCGCGAACGCTACCTGCCGCGCATCCGCGAGTTGCTGGCGTATTTTGCCGGCAATGGCGAAGTGGCGCTGGCCGTGGGGTCGCGTCCACGTGCGCCCGAGCCGGCTCCGGCACCCGTCGCGGCGACCATTGCGCCGCAGGCTGCGCCGATCGCGCCGTTCGCCGGCAACCTGGATTCGCATTACACCTTCGCCAACTTCGTGGAAGGCCGCAGCAACCAGCTGGGTCTGGCCGCCGCGATCCAGGCCGCG…
>XOO0002 DNA polymerase III beta chain (dnaN) {Xanthomonas oryzae KACC10331}	ATGCGTTTTACACTGCAGCGCGAAGCCTTCCTCAAACCGTTGGCCCAAGTGGTCAATGTGGTCGAACGCCGTCAAACCCTGCCTGTTCTGGCCAACTTGCTGGTGCAGGTCAAGGACGGACAGGTCTCGTTGACCGGCACGGATCTGGAAGTCGAAATGATCGCGCGCACGATGGCGGAGGACGTGCAAGACGGCGAAACCACCATTCCCGCCCGCAAGCTATTCGACATCCTGCGCGCCCTGCCGGACGGCAGCCGGGTCACCATTTCGCAGACCGGTGACAAGGTGACAGTTCAGGCCGGGCGTAGCCGTTTCACGCTGGCGACGCTGCCTGCGAACGACTTCCCGTCCGTGGACGAAGTCGAGGCGACCGAGCGCGTGGTGGTGCCCGAGGCCGGG…
>XOO0003 DNA replication and repair RecF protein (recF) {Xanthomonas oryzae KACC10331}	ATGCATGTAATGCGGTTGTCCATTCATCGGCTTCGTCGGTTCCAGACCGTCGAGCTACATCCGGCCAGTGCATTGAATCTGCTCACCGGCGACAACGGTGCAGGCAAGACCAGCGTGCTCGAGGCGCTGCACCTGATGGCATATGGCCGCAGCTTCCGTGGCCGCGTCCGTGACGGCCTGATCCAACAAGGCGCGAACGACCTTGAAGTCTTCGTGGAATGGAAAGAAGGCGGCAGTGCTGCAGGCGAGCGGACACGTCGCGCCGGCCTACGTCATAGCGGCCAGGAATGGACGGGGCGTCTGGATGGCGAAGACGTTGCACAGTTGGGGTCTTTGTGTGCTGCGTTGGCCGTGGTGACCTTTGAGCCCGGCAGCCACGTGTTGATCAGCGGCGGTGGT…
>XOO0004 DNA gyrase subunit B (gyrB) {Xanthomonas oryzae KACC10331}	GTGCGCTATTGCACCGGTTCCACGTGGAACACGGTCAGGTCGCACTGCAAGCCCCCTCGGACTGAGCTCAACGGCCCGGGTAGGCCGACTGGTATAATTTGCTTCGCTATCCCCCCTTTTTCCACGGTGCGAAGCGGCTGCGGCCGTCTTTGCCTGTGTTGTGGAGCCAACGGCACGCGCATGACCGACGAACAAAACACCCCGCCAACACCCAACGGCACTTACGACTCCAGCAAGATCACCGTGCTGCGTGGCCTGGAAGCCGTCCGCAAGCGCCCCGGCATGTACATCGGCGATGTCCATGACGGCACCGGCCTGCATCACATGGTGTTCGAGGTGGTCGACAACTCGGTCGACGAAGCCCTGGCCGGGCATGCCGACGACATCGTAGCGAAAATC…
>XOO0005 conserved hypothetical protein {Xanthomonas oryzae KACC10331}	ATGAGCACAGATCTTCCACCGCCCCCGGCACCGCGCTCGGTTGCCGGCAAGCCGCCGCTGCTGCCCGTGCTCGTGGGGTTTTGGGTCGATGTGCTGATCGCCGCCGGCCTGTTGCTGAGCTTGAGTGTGGCCGGCTTTGCGCTGTGGGGCGCGGTGCGTGGCTTCCGTGATGTGCAGGCGGCCAAGGCGCAAGGCCTGACGCCCTCGCCTTCCGAAGTCATGGCCGCCATCGGCCAACCCGGTGTGCTGGTGCAGCTGGTCACCGCGCTGGTCAGCACGGCCACGCCGGCGTTGCTGTTGTACTACTGGCGTCGTCGCGTCACTGCTGCCGAACAAACCGCCTCGCGGGCTGCCGCGCGCCGCGCCTCCACCTGGGGCTGGACTGCGCTGATCGCCGCT…
>XOO0006 conserved hypothetical protein {Xanthomonas oryzae KACC10331}	ATGAAAGCCAAGCTGTTAACTGTTTTTGCCGTGCTTGCACTCACGGCATGTGCCACCACAACGTCGCCAACCGGCCGCCGACAGGTGGTGGGTGGCGTGTCGCAACAGCAACTGGACCAGTTGGGCGCGCAATCTTTCGCGCAGACCAAGGCCAAGGAAAAAGTCAGTACCGACGTCAGGCAGAACGCCTACGTGCAGTGCGTCGTCAATTCGCTGGTGGCGCAACTGCCGCCACAATGGCGCGAAACCAAGTGGGAAACCGCGCTGTTCGTCGATGACGAAGCCAACGCCTTCGCCTTGCCCGGCGGCAAAGTCGGTGTGAATACCGGCATCTTTACGGTCGCCAAGACCCAGGATCAGCTCGCCGCCGTGCTCGGGCACGAGATCGGGCACGTGATC…
>XOO0007 conserved hypothetical protein {Xanthomonas oryzae KACC10331}	ATGAAACTGCTCAACCGCAAGCAAGCCCTGTTGTCCCTGTTCATTGCCGCGTCGCTGGGTGGGGCTGTCGTCACCGATGCGGTCGCGCAGTCGGACCGTTCTTCCGAACGCGCCAGCCGCAAATCCAAAAGCGGCAAGGCCGAGGAGCTGTACCCGCAGTCGACCCGTCAGGCACCGACGATCAAGCCGTCCTCGAAGTTGAGCAGCAAGCTGCAGAAGCTGATCGAAACCTTCAACAAGGGCGAGGACTATCCGGGCGTGCGCTCCCAGGCCGATGAGATCCTGGCCAATAGCGCTGCCAATGCAGCGGACAAGGCGCTGGCCGCGCAGCTCGCTGCACAGGCCGCCTACAACCTGGACGACACTGCCGCTGCCAAGAAGTATCTGCAGCAGGCCATC…
>XOO0008 TonB protein (tonB) {Xanthomonas oryzae KACC10331}	ATGACGGAACAACTCGTTATCCACAGGCATGACTACGATGCCGGGAACCAGGGTCTGAGCTGGGCCCGCATTATCGGCATTGCTTTTGTAATTGCTTTGCACCTCACTGCACTGATGATGTTGCTGATCCCTGCAGTGGCGCCGAAGGCTCCGGCAGAGAAGGAGCGCACCACCATGGTTACCTTGGTGGATGCACCGCCTCCTCCCCCGCCGCCGCCGCCGCCGCCGCCCCCGGAAGACAAGCCGCCGCCGCCGGTCAAGAATCTGTCGCCGCCGAAGCCGTCACCGGTTCCGCCGCCGCCGGAAGCTCCGGTGGTCGACGTTCCCGAACCGCGTCCGAGCGATATCGTCACGCCGCCGAGCCCGCCGACCCCCCCGGCTCAGCCCAGCGACATTGGC…
>XOO0009 biopolymer transport ExbB protein (exbB) {Xanthomonas oryzae KACC10331}	ATGCTGCAGGAATTCTTTATCGCCGCCGCTGCAGGGGGCTCCAATCCGTCGGCCGCTCTGTCGCAGATGGGCTTCGAGCACTTGATCACCGAAATGACCTCCAGCCCCGGCGACTTCGCCGTGTCTTGGGTCGTGCTGATCACCCTGATCTCCATGTCCGCTGCCTCCTGGTACTGGACTGTCATCAACATCTTCCGCGCCACCCGTCTGAAGGGCGCGGCTGACCGCGTCACTACCGCGTTCTGGGATGCCCCAAATGCACAGGACGCCATCCGCGCCATGGAAGAGCAGCCGGCTTCCGAGCCGTTTTCCAAGATCGCGCTGGACGCAGCCCAGGCTGCTGCGCACCACCAGCGCGCCGAAGGCAGCACCGGTGGCCTGGGCGAGAGCCTGAGCCGT…
>XOO0010 biopolymer transport ExbD1 protein (exbD1) {Xanthomonas oryzae KACC10331}	ATGGCCTTCAGTAGTGGAAACAGCGGTGGCCCGATGGCCGACATCAATGTGACGCCCCTCGTGGACGTCATGCTGGTGCTGCTGATCATCTTCATCATTACGGCGCCGCTGATGTCCCATAAGGTCAAGGTGGAGCTGCCGCAGGCCAACTTGATCCAGAAGGAAGATGCGGAGAAACGCGCCGCGCCGATCACTCTGGCCGTCAAGGAAGATGGGTCGCTGTACTGGAACGACGAGCCGATTTCCAAGGAAGCCTTGGAGTCGCGCCTGTCCACCGCAGCACAGCAGACCCCGCAGCCGCCGCTCAATTTGCGTGGCGACCGCACGACCAAGATGCGTACGATCAACGAGATCACCAAGATCGCGCAGGGTCAGGGCATGCTGGACGTCGGTTTCGTT…
>XOO0011 biopolymer transport ExbD2 protein (exbD2) {Xanthomonas oryzae KACC10331}	ATGGCATTTAGTACTGGTGGAAGCCGTGGGCCGATGGCCGACATCAACGTCACGCCCCTCGTGGACGTGATGCTGGTGCTGCTGATCATCTTCATCGTTACCGCGCCGATCATGACCTACCCGATCGCCGTGGATCTGCCGCAGCGGGTGCTCAACCCGCCACCGCAGACGACCGAACCGCCGCCGCCGATCGACTTGCGTATCGACGCCAGCAACCAGGTGTCCTGGAACAACAGCCCGACCCCGGTCGATCAGTTGCAGCAGAAGATGGAAGAAGTGGTGCAGGCCGATCCGACCAATCAGCCGGAACTGCGCATCGATGCAAATCCGGATGCGGAGTACGAAGTGATGGCCAAGGTGCTGGCCGCTGCGAAGAACGCGCAGATGAAGAAAATCGGC…
>XOO0012 pyridoxal phosphate biosynthetic protein (pdxJ) {Xanthomonas oryzae KACC10331}	ATGACCACCCAACTCAGCGTCAACGTCAACAAGATCGCGGTGCTGCGCAATTCGCGCGGCGGCACCGATCCGGATGTGCTGCAGGCCGCACGCACCTGCATTGCCGCCGGTGCGCACGGCATCACCGTGCATCCGCGCCCGGACCAGCGGCATATCCGTGCCGGCGACGTGCTGGCGTTGAGTGCGTTGACGCGTGAGCATGCGGTGGAATTCAATATCGAAGGCAACCCATTCGCGCCGCCACGCGCGGGCTATCCGGGGTTGCTGGAATTGTGCCGGGCCACACGCCCAGAGCAGATCACGCTGGTACCGGATGGCGACGGGCAACTGACCTCCGACCACGGCTTTGATTTTGCACAGGACACCACGCAACTTGCCGAGCTGATCGCCGCGTTCAAG…
>XOO0013 conserved hypothetical protein {Xanthomonas oryzae KACC10331}	GTGCCCGACGCTACACTGCCGCCATTCAACGGGGAGCTCATCATGCACTGGCTATTTCTGCTTATGGCACTGGGTGCGCTGGTGCTGGCCTTCAGCACGCCGCACGTGTGGTTGCTGGTAGTTTCGCTGCTGGTGGCGTTGCTGCTACTGCTGCTGTGGACGCGCGGCTGGTTCGCCTCGCGCATGGACGACACCCAACGCGATACCCGCAGCATGATCGATCCGGCCGAGCTGCGCCGCCTGCGCGAACTGGCAGAAGCACGCAAGTCGGCCGCGCTGGCCGCTGCACGCGACAGCGAGCCGCAGGCCTGA
>XOO0014 cardiolipin synthetase (cls) {Xanthomonas oryzae KACC10331}	ATGCTCGCATTTGCTCAGGGCGCGTGGGAGTGGCTGGCCACCATTCCCCACATCGAAGCGCTCCTTCTCGCCGCCTATGTGCTGTACCTGCTGTGGATCGCGGGCTGGATCGTGCTGCAGAAGCGCGAACCGGTGGCCACGCTGAGCTGGGTGCTGTCGCTGGCGGCGCTGCCGTACCTTGGGCTGTTGATCTACTACTGGCTGGGCCCGCAAAAGGTCAAACGGCAGCGGCTGCGGCGCGGGCGCTCGCGCTCGGGCATGGAAAGCTACAGCAGCGTCTGCCCGCCGGATGCCGACTGCACCGAGCTGGCCAAAATCGCCCAATCCACCACCGGGCTGGCGCCCAGCAGCGCCACCGAAGTGCACTGGCTGGTGGATGGCGCGGCGACGTACGCCGCC…
>XOO0015 fructose-1,6-bisphosphatase (cbbFC) {Xanthomonas oryzae KACC10331}	ATGGCGACAATGGCGGCTCACCTCCTATACAGGCTGCCCGTTCCCATGTCGCGTCCCTCGCTGACTCGCTTCCTGATCGAAGAGCAACACGCCGGCCGTATCGATGCGGAATTGCGCCAGCTGATCACTATCGTTTCGCGCGCCTGCAAGCGCATTTCGATTGCTGTGAGCAAGGGCGCCCTGGGCGGCGTGCTCGGCGATGCCGGCACCGGCAACGTGCAGGGCGAGGCGCAGAAGAAGCTCGACGTGCTCAGCAACGACATCCTGCTCGAAGCCAATGCCTGGGGCGGCCATCTGGCCGCCTGCGCGTCCGAAGAAATGGATCACAGCCAGCCGGTGCCCGAACAGTACCCCAGCGGCGATTTCCTGCTGCTGTTCGATCCGCTGGACGGCAGCTCC…
>XOO0016 aromatic-amino-acid aminotransferase (tyrB) {Xanthomonas oryzae KACC10331}	TTGGCCCAGCAGCGGCCCTCACTCTTTCGTCCTTCAGCGAGTCATGCCGTGTCCTTCTTTGCAAACGTAGAACAGGTTCCAGGCGACCCCATTCTGGGCCTGACCGAGGCCTACAACGCCGATAGTCGCCCCAATAAGGTCAATCTGGGCGTCGGCATCTATTACGACGAAAACGGGCGCATCCCACTGTTGCGCGCCGTGCACAAGATCGAGCAGCAGCTCGCGCAGGACACCAAACCGCGCGGCTATTTGCCCATCGACGGCCTGGCCGCGTACGACAAAGCCACCCAGGAGCTGTTGTTCGGCGCCGAGTCGGCGCTGCTGGCGGCCGGCCGCGTGGCGACCTCGCAGACCGTCGGCGGCAGCGGCGCATTGCGCGTGGGCGCGGACCTGCTCAAG…
>XOO0017 iron transporter (yncD) {Xanthomonas oryzae KACC10331}	ATGGCCGGCGTAGCATGCTTGGTTCCGTACGCAACAATGCGCTCACAGTACGTAATGAGGGACACTACGCTCATGTCCAGACTCACCGTGTTGGCCGCCGCCTGCGGCCTGTTCGCCACGAGCGCCACGCCGCCCGTGCTGGCCGCCGATCCGGCGCCACCCGCATCCACACCGATCCAGCGCTTGCCCGCCGTGCAGGTGGACGCTGCGCGCGTGCGCGGGGTGGACGACTTCGATCTGCCGGCCTCGTTCACCGTGGTGTCGGCCGACGACGACAACCGCCGCGGCGCGCAGGTCTCCGAGCTGCTGGACGGTATCCCCGGGCTGGTGGCGCGCGACCGCCAGAACTATGCGCAGGACACGCAGCTGTCGATCCGCGGCTTCGGCGCGCGCTCCACC…
>XOO0018 unknown protein {Xanthomonas oryzae KACC10331}	GTGGTCGATGACGATCATGGTGCTGCGGTATGGCGTGGGGAGCGGTCTGATCGGGAAAGCCTCGTCGCGCCGGGGGGCGCTCCTACGAAAGCACATCTGCGGCGGCAGCGACGGCGATGTGTGGCGCGTGATGTGGTGGTTTGGCGTTATCGAGCCGGCTCTCATCGCGCCCGGGGTGCTCCTACAAAGCGCCTGGTGCGCGGTGGCGTGCGGGCGTGGGGTGCTTGCTCACCCACCAAAATCCCACTGCAGCCCCACCGTATAGGTACGATCCGGTCCTGGCTCGTAATAGCGGCCGTTGCCATCGTTGACGATGACCGAGCCCACGTACTGGCGGTCCAACACGTTGTCGACGCGTGCGAAGGTGCGCAATGCACCAAGTGTGGTGGTCCAGCGCCG…
>XOO0019 hypothetical protein {Xanthomonas oryzae KACC10331}	GTGAGGCCTGATACTGCCGAGCGGGCTGCTAGCCTCAGCCACGCATTGACGGCATGGAGCACGACGATGATGGTCTGGAAGCAAACGGTCATTGTGGCGGCGATGGCAGCCGGCCTGTTGGTCGGCAACGCAGCGTGGGCAGACCACATGGATATGTGCATCGTGCGTGACGATCCGGCCGGCACCCCGGCCATCCCACAAATCCATGCGTGGTTGCAACCGCAAGCCAGGCGGATGACGCAGCCCAGGCAAACATCGCCGCCAGCCGATGCCGCCGCGCTGGGCGCCGTGCGCATCAGCACCGCCATCTTCGATCGACCGTTGAACACGCGCGCCGATACCGCGAGCAAGGCGGCCCCTCTGCCGGCACGCGGCCAGCGCAGCGCGATGAGATCAACA…
>XOO0020 IS1479 transposase {Xanthomonas oryzae KACC10331}	ATGCAGCTGACGTTCGGTGACGCTGAGGGCCCGGTCAAGCGCAAGCAGACCCGGCGCGAGATTTTCCTGGCCGAGATGGAGCAGATGGTTCCCTGGCAGCAACTGCGCGTGCTGATCGCGCCGCACTCTCCGGTGTCGGGGCGGCCAGGGCGGCAGCCATACGCCCTGGCGACGATGTGGCGGATTCATCTGCTGCAGCAGTGGTATGCGTTGAGCGATCCGGCAATGGAAGAAGCGCTGCACGAGATAGCGACATTGCGGCGTTTTACCCAGCTCGGCGGCTTGGACGACATTCCCGACGAGCCCACGATTCTCAACGTTCGCCGCCTGCTGGAGACCCATGGCCTTGCCGCACGGATGCTGGAAGCGGTCAACGCGCATCTGGCGCGCAAGGGCCAG…
>XOO0021 unknown protein {Xanthomonas oryzae KACC10331}	GTGTGCCGTGTTCTCGGCCAGTCCGCGATAGCGGACCTTGGTGTAGCCGAACCGGCGCTTGATCACCCGGAATGGATGCTCCACCTTCGCGCGCACGCTGGCTTTGACGTGTTCCCAACGCTGTTCCCGAGCACGCTCGCGGTTGTTGCCGATGGCTTGGATCGTCGAGGGCCTGGCGGCGAAGAAGGATGCTGCTTTGCAGTCCCGCAGTTCGTCGCGTTTTTCTGCGCCGGTATAGCCGCTGTCGCCGAACACGCGGTCTTCTTTGCCATGCAGCAAGGTGTGCGTCACCGTGACATCGGCGACATTGGCTGCTGTGCCATGGACATGGTGCGCCCGCACGGAAAACGCATCCACGCCGATGTGCGCCTTCATCCCGAAATACCACTGATTGCGCTT…
>XOO0022 L-lactate dehydrogenase (lctD) {Xanthomonas oryzae KACC10331}	ATGATCATTTCCGCCGCTTCCGACTACCGCGCCGCCGCGCAAGCACGCTTGCCGCCGTTCCTGTTTCATTACATCGATGGCGGCGCATATGCCGAGCACACCCTGCGGCGCAATGTCTCGGACCTGGCCGATGTCGCGCTGCGCCAGCGGGTGCTGCGCAATATGTCGGACCTGCGCCTGAGCACCGAGCTGTTCGGCGAAACCTTGGCGATGCCGGTGGCATTGGGGCCGGTCGGCCTCACCGGGATGTACGCACGCCGCGGCGAAGTGCAGGCAGCGCGTGCGGCGGCGGCGCGCGGCATTCCCTTCACCCTGTCCACGGTGTCGGTGTGCCCGATCGAAGAAGTGGCACCGGCGATCGAGCGGCCGATGTGGTTCCAGCTCTACGTGCTCAAGGAC…
>XOO0023 conserved hypothetical protein {Xanthomonas oryzae KACC10331}	ATGTCTGCTTCCAGTCTGTTTGGTGCGCTCAATCTGGTCTGGGGTGGCGATGAGCTGCTGCTCAGCCGTCGCCGCCGCGCCAGCGATGGTGGCGCGCACGATCAAGGCAGCTTGAAGCACCTTTGGCGGGTGCTGTCTGCGGCAGTCGCTGTGGCGGTGGTGCTGGCCTATAGCGGCCTGGCGCATTGGCCGCAGGGCTGGGATGCGTCGCTGCAGTGGGCCGGCTGCGCCTTGATCGGTAGCGGGCTGGCGTTGCGTGTGTGGGCCATCCAGGTGCTGGCGCGCTGGTTCACGGTGGATGTGACCATCCAACCCGATCACCAGCTGATGCGCAGCGGCCCGTATCGCTGGCTGCGGCATCCTTCGTACACCGGCGCGCTGCTGGCTTTTCACGGGCTG…
>XOO0024 two-component system sensor protein {Xanthomonas oryzae KACC10331}	TTGGTGGCGCCAGTGTGCGTACCCGCTGCATCCATGGCAGGCGCCGCAGGCCATCGATCCCAGCTGCCAGACGTCACCTTCTGCGTGCGCACCATTGCCGAGTGGGCACGCGGCGATCAGCATCGCCGAATGAACTCTTCCTTCTGCAATCTATGGCACCCCCTGCGTCTGGCCGGTGCGTTCACCATTGCCGCAGTGGCGCTGTCGTTTCTGCCCGATGCCTCACCCCATGGCGCCTGGCGCTGGAGCGTGCTGGTCGGCTTCACCGTGTTATTTATGTTGCATACCGTGCTGCCGCAAGCGCGTGCTTCGCTCAAGGGGCGGCCGCTGTTGAGCAAGTGA
>XOO0025 transcriptional regulator {Xanthomonas oryzae KACC10331}	TTGCGCACGATTACCGCCGTGCGGTGCTGGGTACGCAGACCTGGAGCCACGGCAGCCCGTCTGTGGGGCGGCAGGCATTGGACCCGGCGCATGCAGACGTGCGCCTTGGGCGGGCTGGAAGGCGCGCTGGCGCGTCATGCCGGGCATACGTTTCGAGCATTGCCTGGCGATGCGCAGGCCGCGCTGGGCGAAGTGCTGGCGCTGCTGAGCGTGATCCACCCCGACAGCGATGCCGTCACCGCGCGGCGTGCGCTGTGGTCTGCATTGCCGGCAAACAGCGCAGCGCGCGTGCTGGTGGAAGCGTTCGTGCATGCGCACCTGTTCGTCGGCGGGCCGGGCGTTGCGGTCGCGCACGAAGCCTTGTTGCGGCAATGGCCGCGTGCGGCCGAGTGGATCCAT…
>XOO0026 transcriptional regulator {Xanthomonas oryzae KACC10331}	GTGCGTGCACAGCTTCGAACAGCAACCGCAACCGACTTACGCAGCGGCGAGCTGTGCTGCTTTTCCGCCCCGCCGTGCCGTGCCTGGTCGCACCTGTTGGCGATTGTCGAGGCCCCTTCCAGTTGTGCGGCCGGTATCTCAGCGATGTCTCTTCGACGCGAGCGCGTCACGCAGCTGGGCTCGGTTTCGCGGTTCCGCCTTGGGCGATTGCTGGTGGAGCCGGAGCGCCTGACGCTGATCGACGACGGCCAGACCATCGCGCTGGAGCCGCGCATGATGGAAGTGCTGATTGCGCTGGCCGAGCGTCCCGGCGAGGTGGTCAGCGCCGAGCAATGCTGA
>XOO0027 conserved hypothetical protein {Xanthomonas oryzae KACC10331}	TTGCGGTTGCTGTTCGAAGCTGTGCACGCACGCAAGCGCTGGCATCGTACGGCGCCTGCGGCGGCCTTCACGCGCTTCCATACAGCGGCGTGTGTTACGCATCAGGCTGTTTCGCGCGCGCCACACGCACTAAGATGCCGCCAGCATCTTGCTGACCAGGAGTCCACGTTGATCATCCATCCCAAAGTGCGCGGCTTCATCTGCACCACCACGCATCCGCTTGGTTGCGAGCGCAATGTGCTCGAGCAGATCGCCGCAACGCGTGCGCGCGGCGTCCGCAATGACGGCCCCAAGAAAGTACTGGTGATCGGCGCGTCCAGCGGCTATGGCCTGGCCTCGCGCATCACCGCCGCCTTCGGGTTCGGTGCGGACACGCTGGGCGTGTTCTTCGAAAAGCCT…
>XOO0028 2-keto-3-deoxygluconate kinase (kdgK) {Xanthomonas oryzae KACC10331}	ATGAGCCGTGCACGTATCCTGTGTTTTGGTGAGTTATTGCTGCGCCTGGGGGCGCCTGGTCACGAGCTGCTGCTGCAGCAGCCTCGGCTGGACGTGCACTGCGGTGGTGCGGAAGCCAACGTCGGCGTATCGCTGGCGCATTTCGGCCACGAAGTGGCCATGGTCAGCACGGTGGCGGACAACCCACTGGGTGCGGCGGTGCTGGGCGAACTGCGCCGGCATGACGTGGATACCCGCCACGTGCGGCGCGTGGATGGCCGCATGGGCCTGTATTTTTTGACCACAGGTGCCATCCATCGCCCCAGCGAAGTGATCTACGACCGCGCCGATTCGGCGTTTGCGCTGGCGCCGGCCGATGCCTACGACTGGCCGCACCTGCTTGCCGGCGTGCAGTGGCTG…
>XOO0029 TonB-dependent receptor (iroN) {Xanthomonas oryzae KACC10331}	TTGCGCTGCAAGATGTTACGGGGCGGTTCAGCTGATGACGTCGTGTTGACCGGCGGTGTCATTGTCACTCACAACCTGCTCTTTCACAGTGTTCATGGACCCTTGGGAGGGGAGGACATGCAATTTAGGACCACCAGCCGGAAGACACCGGTTACCTTGCTTGCACTGTCGATCGGCCCCGCGCTGAGCGGCCACGCTGCCGCGCAAGAAGCTGCCCAATCGCCGGCCGAGCCCGCCGTGGATCTGGACACCGTCACCGTGAGCGGTTACCGCGCCAGCGTTGAGAAGGCGTTGGACATCAAGCGCGGCGATGCCGGCGTGGTCGATGCCATCGTCGCCGAGGACATCGGCAAGTTCCCCGACCTCAACCTGGCCGACTCAGTATCTTTTCTTCCATGA
>XOO0030 putative transposase {Xanthomonas oryzae KACC10331}	ATGCAACTGACGTTCGGTGACGCCGAGGGCCTGGGCAAGCGCAAGCAGACCCGGCGCGAGATCTTCCTTGCGGAGATGGAGCGCATCGTGCCGTGGAAGCGACTGCTTGCCCTGATCGAGCCGCACTATCCGGTGTCAGGACGACCGGGTCGGCAGCCGTACGCGCTGGCGAGGATGTTGCGGATTCATCTGTTGCAGCAGTGGTATGCGTTGAGCGATCCGGCGATGGAAGAGGCATTGCACGAGATCCCGACCCTGCGGCGTTTTGCCCAGCTCGGCGGCTTGGATAACGTTCCAGACGAGACCACGATTCTCAACTTTCGCCGTTTGCTGGAAACCCACGGCATTGCCGCTCGGATGCTGGAAGCGGTCAACGCCCATTTGTCGCGCAAGGGGCAG…
>XOO0031 hypothetical protein {Xanthomonas oryzae KACC10331}	GTGTTCCTGTATGGAACCAACGGGGCAGGAAAGAGTGCCATCGGCGAGGTCATTCAGGGGGTGAGCGGCGGCGATGAGAAGTTTTCTCACTGCCTGATGCACACCTCCAACAACGCTGCCTATCGAGTGCTTGTCTACAACCAGCGGTTCGTAGACAAGGTGATCCGGACGGCAGAAGGGGTTCCTGGCATCTTCACCATAGGTGCCTTGGACGCTGAGGCCCAGGCTGAGATCGAAGGAAAGAAGGTCGAGGCTGAAGCGCTTGAGGCGCAGCTTGAAGCGGTCAAGAAGAAGATCGAGCAGTCGATTGAGGCCGACGAGAAAATCCAGGAAGCAGCCATAACCGGAGCGTGGAAGGCCCACAGTGACTTCAATGAGCCCCCGTTTCGCGACCTGTTG…
>XOO0032 transposase {Xanthomonas oryzae KACC10331}	GTGAGAGCCGACCGGTCGATGCTAGGACCGTCGCTCCACCGAGACCAGATCATGGCCATGAATCGTGTGCAGTTCCAAGCCGGGCTGTCGTTGCCGGCGTTCCTCAAGCGCTATGGCAACGCGCAGCAGTGCGAGCAGGCGTTGGAGATCTCGCACTGGCCACAGGGCTTTGTTTGTCCGCGTTGCGCCGCTACCGCGCACAGTCGATTCCAGCGTCACGGCACCACGTACTGGCAGTGCACGGTCTGCTATCGCCAGACCAGCCTGCGCTCGGGCACGGTGATGGACAACAGCAAGCTGCCGCTACGCACCTGGCTGCTTGGCATGTATCTGCTGGGCCAGAGCAAGACGAACCTGTCGGCGCTGGAGTTGATGCGACACCTGGGAGTGAGCTACCCG…
>XOO0033 IS1479 transposase {Xanthomonas oryzae KACC10331}	GTGTGTAGCGATCATGGCGTTGAACGAGAGTACTTCGGACTCTCCGCCACCACGCAGGACGGTGCGGCTGGCGATACCCAAGCGGTGGGTAGACGCGCGTTTCTGTCCGGGATGCCCGATCGCCAGGGAAGGTCTGAACAATCCCCCCCGATCCTGCGACAATCGCGCAGACGCAACGGGACGATGACGATGCAACTGACCTTCGGCGACGCGGAGTACAACGGCAAGCGCAAGCGGACGCGGCGTGAGGTGTTCTTGGCCGAGATGGACCAGGTCGTGCCTTGGAATGATCTGCTGGCGCTGATCAAGCCGCACTACCCGAAGTCGGGGCAGCCGGGGCGACAGCCGTATCGGCTGGAGACGATTGCGTTCTGTTTGCAGCTATTTGCCTAA
>XOO0034 conserved hypothetical protein {Xanthomonas oryzae KACC10331}	ATGCGAACCTCACTGTGTGCGTGTCGTCGTCGTGCATTGGCTGTCGCAGCGACGGCATACGCTTGCTCAGCGCGGCGCAGGCAAACGGCAGCCGCATCATGTGGACCGAACGGCTGCCGTCGCAAGATTCCCGCGCGCGATGTGGCGCAAACACGACAGATGCCGATGATGACCAAGCCCTTTTCGCCCGCCTCTGCGCGCAACCGCGACCCGATTCTGGGTGTATTGCGCACGCACTTCGCCGACCGGCAGCACGTGCTGGAAATCGGCGCAGGCACCGGCCAGCATGCAGTGCATTTCGCTGCGGCGATGCCGTGGTTGCAGTGGCAGGCCAGCGACCACGCCGATCATCTTGCCGGCATGCAGCAATGGCTGGACGAGGCTGCACTGCCCAACACG…
>XOO0035 conserved hypothetical protein {Xanthomonas oryzae KACC10331}	ATGACAACGCTTCCGATACCGGTGATGGACGCTGCCGCGCAGCGTGATCTGGCCACGGCCCACGCATTGCTGGAAAGCCCCGGCGTGGCAGCGCAACTGGCCAACGCGCTGGGTGCCTCCATCGAGAGCCTGATGACCAAGCGGCTTCCCAAGATGGTGACCCGCAGCATCGACGGCGTGACCCGCCGCGCGCTGCAGGTGGCGATGACGTCGGCGTTGCTGAGCCTGCGCAGCAAGACCGATGCGCAGCAGCCGGCATCCACCGCACGGCACACGCTGGCGGTCGCCGTTGCAGGCGGCGCAGGCGGTTTTCTCGGTCTGCCGGGGCTGATGGTGGAGCTGCCGGTGACCACCACGGTGATGCTGCGCTCCATCGCCGATATCGCCCGTGCCGAAGGC…
>XOO0036 conserved hypothetical protein {Xanthomonas oryzae KACC10331}	TTGGGGATCATCGGCGTCCAAGCAGCGATTGCTCACCAGATGGATTGCGAAATCCGCCATAGCACCGTCATTGCCGCCGCACCCGAAGTGGTGTCCGCTGCGTTGTCCGAGCCACGCCAGCTTGCGCATTGGTGGACCCGCGAAGTGAGCCTGGCCGGCGATCTGGTGCGCCTGTATTGGAGCCGGCAGGGCTGGCGCGTGGAGCTCAGCATCGATGCCGGCGCCAATCATCAGCTGGTGTGCTGGCGCTGCCACGATTCCAACATGCGCGATACCGACGCCTGGAAAGGCACCGTGATGCGCTTCGAGCTGCGCCCCACCAGCCAGGGTACGCAGATCGATTTCGTGCAGTCCGGCTACCGCGATTCGCCGTGCAAGGAGGCTTGCGCGCGCGGCTGG…
>XOO0037 proline-betaine transporter (proP) {Xanthomonas oryzae KACC10331}	ATGACGCTGCTGCGCCTGCATTGGCCGCAACTGCTCAAGTGCATGGGGCTGGTGCTGGTGTTCAATGTCACCGACTACATGCTGCTGACCTACATGCCCAGCTATCTCAGCTTCACCATGGGCTATGCCGAGAGCAAGGGCTTGTTGCTGATCATCCTGGTGATGCTGGTGATGATGCCGCTCAACATCGTCGGTGGCATGTTCAGCGACAAACTGGGGCGGCGGCCGATGATCATCGGTGCCTGCATCGCACTGTTTGCCTTGGCGATCCCGTGCCTGCTGCTGATTGGCAGTGGCAACGATGGGTTGATCTTAGCCGGGCTGATGCTGCTTGGCCTGGCACTGGTGTGCTTCACCAGTTCGATGCCGTCCACCTTGCCGGCGCTGTTCTACATGCCG…
>XOO0038 proline/betaine transporter (proP) {Xanthomonas oryzae KACC10331}	GTGTCCTGTGCGTTGCCAGGGCGAGCGGGCAGCGATGGCCTGCGTCCGAGGAGCAATCCGAGGCGCGACTTACAGAGACCACACATGCACGATGCCCGCGCGATGCGTTCGCACTTTGGCTGGTTCAAACGCCGCCGCCAGCTGCAACTGGATGATGTCACCGTGGTGGACCGCGGCATGTTGCGCAAGGCCGTGGGCGCCGCGGCGCTGGGCAACGCGATGGAGTGGTTCGACTTCGGCGTGTACGGCTATCTGGCGGTGACGCTGGGCCAGGTGTTCTTCCCGGCCAGTAATCCGACCGCGCAGTTGATCGCCACCTTTGCCACCTTCACCGTGGCCTTCTTGGTGCGGCCGATTGGCGGCATGGTGTTCGGTCCGCTCGGCGGCTATATCGCCGGC…
>XOO0039 transposase {Xanthomonas oryzae KACC10331}	GTGGAGTTGCCTATGTCCTCCAGCCGCCTGGACCTGTCGGAACGATACCGTCTCCATGCGCTACATGAAACCGGGATGTCGATGCGCGCCATCGCCGATGCATTGGAGCGTGCGCCCAGCACGATCAGCCGCGAACTGCGCCGTAATCAGCACGCTGCGCGGTACCGGCCCGATCACGCGCAGCGCATCAGCGAGCATCGGCGCACACAGGCCAGCCGGCGTCCACGCATCGACGCTGAGCGTATCGGCCAGATCGAGGACCTGCTGAGGGAGGACTTCAGTCCCGAACAGATTGCCGGTCGCACCGGCTTGGCCAGTCACGAATGGATCTATCGGCACATCTACGCCGATCAGAAGCGCGGTGGTCAGTTGTTCATGCATCTACGCAAACGCCGCCGC…
>XOO0040 thioredoxin (trxA) {Xanthomonas oryzae KACC10331}	ATGGGGTTCGTTCGCGAGTACGCCACCCAGGCACCGGAACGCAGCGCGGTGGATACACGGGCCGGGCTGCAGATCCTGGAATTCGGCACCGACTGGTGCGGCCACTGCATGGCTGCACAGCCGCTGCTGCACACGCTGTTGGGCGGATACGAGGCGATCGACTATCGCAAGATCGAAGATGGAAGAGGGCGGCCGCTTGGCCGCTCTTTTCGCGTCACGTTGTGGCCCACGATCATCCTGCTGCGCGAGGGCGAGGAACTGGCGCGCGCGTGA
>XOO0041 identified by sequence similarity; putative; ORF located using Blastx/Glimmer/Genemark (atsE) {Xanthomonas oryzae KACC10331}	ATGAGTCTGCAAGTTCCGCAGGGCGCCTTGGTCGTGGTGGCCGATGGCGGCGAAGCCCGTTGGTTTACCAACACCGGCAACCAATCCACGGTCGTCCTGCGCCAGCATGCGCGCACCGACGTGCAGAACGTCGATGACGACGGCCCGGCCGGCAAGGCACCGCGGGATCTCACCGAAGCAGACCTGGACGAAATGACCTTCGCCAAGCAGCTCTCGCACGCCTTGAACGATGGGGCGCTGAAGCACGAATACATGCATCTGGTGCTGGTGGCCGACCCGACCACATTGGGCCGCGTGCGCCCGCTGCTGCACAAGCAAACCCAGCAGCGTCTGGTGGGCGATCTGGCCAAGGATCTGACCAACGTGACGCTGGCAGATATCCAGCGCGCCTTGTCGTAA
>XOO0042 hypothetical protein {Xanthomonas oryzae KACC10331}	TTGCACACGCTGGAAGCGGCCGAGGACGGCTTCCAGCGCGCGCTGCGCTTTGCTGCGCGCGAGTTCGCCCAGGACCGCCCGATCAAGGATCTGTTCGCCATCCAGTCGCGCATCATCGAACACCTGCGCCTGGTGTTGAACGACCCCGGCCACAGCGTGGTGCCGGAGGTGCCGACCGATGCGGCGCGGATGCACCGGCTGTTTCATACCGAGATCGCGCAGCTCTCGCAGATGTGGGCCACGCGTCCGCCCAACGCCACGCGCGAGGAGAATCTCAAGCGGCGCTGCATCGCCTGCGCCATCGATGCGCGCCCGGCGATGGAGCTGCTGCATGACGCCCAGGCGCTGCGTGAACGCGTGTCGCTGGGCATGTTCAACGGCGAGGCGCCCACCTGCGTG…
>XOO0043 MutT-nudix family protein {Xanthomonas oryzae KACC10331}	TTGCTTCATGCATGGCACTGCTCAAACACCCAGGCATGTGGCGATCGAAGATGCCCGCCAGCATTCCCCGCAGCCGCCACATCTAGGACACTGATGCGCCAACGTCTGCGAGAAGTGGTGATGCCGATGTCTTCCGAGTTACGCCCGCGTGTTGGCTGTGGTGCCTTCATCCAGCGGGCCGACGGCCACCTGCTGCTGGTGCTGCGCGGACGTGCGCCCGAGCAAGGCCATTGGGGGCTGCCCGGCGGCAAGGTGGACTGGATGGAAACCGTGGAGGCCACCGTGGTGCGCGAGGTGCTCGAAGAAACCGGCCTGCAGGTGCACCCGCAGCGCGTGCTGTGCGTGGTCAGCCACTTCGAGCCGGACATGGACCCGCCGCAGCATTGGGTGGCGCCGGTG…
>XOO0044 conserved hypothetical protein {Xanthomonas oryzae KACC10331}	ATGCACGCGCATTCGCGTTATGTCGGTGCAGGCAGCGACACTGCGGGCGGCGTCTCGCGCGGCAACGTGGCACAGGTGATCGCTGCCGTACTGGCAACGCTGGCCAGCATCGGCAAAACGTTGGGCGTTATCGACGGCCAGACGCCGATTCCACAGGCACTGTCGCAGCTGGAATGA
>XOO0045 metalloprotease {Xanthomonas oryzae KACC10331}	GTGTACGGACGCAATTCGATCGATGCCAAGCGCATGCCGCTGATCGGCAGCGTGCATTACGAGCGTGGCGACGACAACGCATTCTGGAACGGCGAGCAGATGGTGTTCGGCGATGGCGACGGCGAAGTTTTCAACCGCTTCACCATCGCCATCGACGTGGTCGGCCATGAGCTCACCCACGGCGTCACTGAGCGCACCACCAACCTGATCTATCAAAGGCAATCCGGTGCATCGAACGAAGCGGTTTCGGACGTGTTCGGCTTACTGATCAAGCAATACACGCTGCGCCATAGCGCCGAGCAGGCCGACTGGATCATCGGTGCCGGCTTGTTGATGCCCGGCATCAAGGGCGTGGGCCTGCGCTCGATGCAGGCGCCCGGCAGCGCGTCCGATGACCCC…
>XOO0046 metalloprotease {Xanthomonas oryzae KACC10331}	GTGGACGTCGCCACCTTCGCCGCGCTGACCGTCAATGTGGCCAGCGCCGACTACGGCGCCAACAGCAGCGAAACCGCAGCAGTGCAGCAAGCCTGGCGCGACGTGGATGTGCTCGCATGA
>XOO0047 conserved hypothetical protein {Xanthomonas oryzae KACC10331}	ATGAGCCCACAACGGCCCCCAGTGGAAACGGGCGCGACCCTGCGGCTGGCACGCGAGGGCGGCGTAGCGGCATTTCCCGCCATGCGCCGCGAGCGCCAGCTGGCGATGGATGCGCTGGACGATGCGCAGCGGCTGCAATTACGTCGCGTGCTGGATCAGTGCATTGCACACGCGCTGCCGGCCCCGCAGGCCGGTGGTGACGACCGCCGCTATTTCAGCATCGTGTGGGACGGCGCTAGCGAGCCGCTGCGCATCCCCGAAGAACATGCGCCGACCGAAGTCGTGCGACTATGGAAGCAGGGCACGCTGTAG
>XOO0048 transposase (tnpA) {Xanthomonas oryzae KACC10331}	GTGGCATGGGCAAACAGTACAGACCCCTGGATTCCGAAGAACGCGCTTTGCTTCAAATCGAACTCGGTAACTGTCGGAATGAGCATCAACTCCATTGCAAGGCGACTCAATCGCAATGCGTGCACGCTGTCGCGCGAGATACGGCGACAGGGCGCACCTGGCTATGCGGCAACCAGCGCAGCCAGCAACTATCGGCTGCGCCGCAGGGCCTGCGTTCGAAGGCGCCGGCTTGTTGAAGGCAGTGCGATCTTTCAGCAGGTGCGTGACGACTTGGTTCTATATCGTTGGTCGCCCCAGCAAATTGCTGCCAAGCTCAAGGCCATGCATCCGGATGATCCAAGTCAACGCGTGAGCCACGAAACAATCTACACCGCTATCTACACGCATCCGCGTGGTGGT…
>XOO0049 putative transposase {Xanthomonas oryzae KACC10331}	ATGTCGGTGTCTGCTGTCCAACCATCCATGATGAAGAGAGACGGACGCTTGGTATCGCGGGCGGCGCTGGAAGAAATGCGCCTGATGGCGTTGCAACGGATGGGCGAAGGCGAATCGCCGGCCAAAGTGGCCGCGTCGTTCGGGTTGCATCGCGGCTGGGCGTACAAAGTGCTGGCGCGAGCACAGGAGGGCGGCGCTGGCGCATTGATGACGCGTAAAGGCAGCGGTCGCCCGCGGACGTTGACGCCGGCGCAGGAGCGCCAGGTGTTGGGCTGGGTCAATGGCAAGACCCCTCGCCAGCATGGCTTCGACTTCGGTTTGTGGACGCGGCAGGTCGTGCGTGAACTGATCGAGAAGAAGTTTGCCGCACGGTTGAGTCTGGCCAGCGTCGGGACGTTG…
>XOO0050 conserved hypothetical protein {Xanthomonas oryzae KACC10331}	ATGAGCAGAGATCCATCCGTCATCGATGTACAGGCCGAAATCGCGCATTGGCAGGCGCGGCATGCTCAGGGGAACCTTGGCGCAGGCAAGTTCAGCGAGTTGTCCCCGGTGGTGAAGATGGCCTGCGATATCTACCTGCAGGCACCGCGCTCGAGCGATCAGGAACGTCTGCGCCTGTTCCGCGACCGCCTGGAACACCACTTCATTTCATCCAGCACACAGTCCAACTACGAACAGCTGGCAACCGACTGCTGGCAGCGTTTAGGCGCACGCAATGGTTGA
>XOO0051 conserved hypothetical protein {Xanthomonas oryzae KACC10331}	ATGGTTGAGTTCGCAGTATCAAGCAGTACGAGCAGTACCTGTCTTTCATTGGAGATCGTCATGAAAACCCCGTATCAAGTGCAGCACGATCTGGAACCAGTGCAGCGGCTGGATCCGCACATCGGCAGACGAAACGGCGACCGCGCGGAGGAAATCCTTGGCTTGCACATCGGCATGCTGATGGGAAGCGCACCGGCCAATGAACACATGTTGATTCGCGCACGTACCGCACGCATGGCATGCACCTGCCGCAGTGCACAGGATGCAGTGCGTGCACGCAAGGCACCTGTCAGACCATTGGGCATTGCGCCCGTTGCCTAG
>XOO0053 conserved hypothetical protein {Xanthomonas oryzae KACC10331}	TTGCCGATTCTTTCCGGGACCGCCATGAAATCCACGCTTATCACTGTTTCGCTGCTGGCCATGCTCTGCCTGACGGCGTGCGATCGTCCTGGCGGCGATGCATCGCGCACTGCACCCGCGGTATCGCCCGAACCAACGGCTGCGCCTGTCAGCGGCAGCGGCGCGACCGAATTAGCCAAGGATGGTCTGATCAACGCGGCCGGGAAATGA
>XOO0052 unknown protein {Xanthomonas oryzae KACC10331}	ATGCATCTCCTGAGCCGCACAGCGGCTCCTTTGCATTTCACCCTCGGCATTGCCGATTCTTTCCGGGACCGCCATGAAATCCACGCTTATCACTGTTTCGCTGCTGGCCATGCTCTGCCTGACGGCGTGCGATCGTCCTGGCGGCGATGCATCGCGCACTGCACCCGCGGTATCGCCCGAACCAACGGCTGCGCCTGTCAGCGGCAGCGGCGCGACCGAATTAGCCAAGGATGGTCTGATCAACGCGGCCGGGAAATGAAGCAAGCCACATCTGCGGCGCTGAGGGCGCTCAAACCCCTGATTTTTTGCCGTTTTCGGCGCGTTTTCGGTGTATTTCCCGGGTTACAGGCACACCTTCCCCGCAGCGGGCATTTACTCTTTGCGCTTCAGCCACAGATT…
>XOO0054 transposase (tnp) {Xanthomonas oryzae KACC10331}	GTGACGACGACGATGCAACTGACCTTCGGCGACGCGGAGTACAACGGCAAGCGCAAGCGGACGCGGCGTGAGGTGTTCTTGGCCGAGATGGACCAGGTCGTGCCGTGGAAGGGCCTGCTGGCGCTGATCGAGCCGCACTATCCAAAGTCGGGGCAGCCGGGGCGACAGCCGTATCGGCTGGAAACGATGCTGCGCATCCACTTTTTGCAGCAGTGGTATGCGCTGAGCGATCCCTCGGCGGAAGAAGCGCTGTACGACACGGTGTCGATGCGCCGCTTCGCGAAGATCGGCGGGCTGGACGAGGTGCCGGATGAAACGACGATTCTCCACTTCCGGCATCTGCTGGAGCGGCATGATCTGGCGCGCAAGCTGTTCAGGGTCAACGCGCACCTGTCGCGT…
>XOO0055 conserved hypothetical protein {Xanthomonas oryzae KACC10331}	GTGCTGGGCGTGCTGGCGGCCATCGACGAGAACGAGATTGCGCTCGCCAAGCAGGCCATCGAACAGGATCTGGGCGGTGCCACTGGCGACGTTGCACAGCAGATGCTGCACGACCAAGAAGCGAATCTTGAACAGACCAAGTCGCTTGGCGCAGCCGAGAGCCCGCGTGCCCAAGCTATGCGCGCCAAGGGCAAGGCGGCAGTGGAAGCGCTGTCCAAAACGCTGACCTTGCCCGATGGCAAGGACGCGTACCGCAACGCGTTCATGCGCACCATGGTCATCGACCATGGCGACACCATCAAGATTATCGATTCGGAACTGCTGCCCGCCGCCGAAAGCGCGCCGGTCAAGCAGGATCTGGAACAGACCCGCCGCGTGGTCTCGGCGCATTTCGAACGC…
>XOO0056 cell division inhibitor (sulA) {Xanthomonas oryzae KACC10331}	ATGCATCTGCTCATCACTGGCGGCACCGGCTTCATCGGCCAAGCCTTGTGCCCGGCATTGCTGCAGACCGGCTGTCAGGTCAGCGTCCTGACCCGTGACGTGCGACGCGCCCAGCGCACCCTGCCCGGCGTCACTGCAGTGGAGACGCTGGATGGGGTGCGGGCCGATGCAGTCATCAACCTGGCCGGCGAGCCGCTGGCTGCAGGCCGCTGGACCGATGCCCGCAAGCAGCGCTTCCGCAAATCGCGCCTGGGCATCACCCGCCACTTGCATGCCTGGGTCGCGCAGCAACCGGCCGCGCAACGCCCCTCGGTTGTGATTTCCGGCTCGGCCGTGGGCTACTACGGCGAACGGGGCGATACCGCACTGACCGAAGCCGAGCCCGCCGGCGATGACTTC…
>XOO0057 two-component system sensor protein (ygiY) {Xanthomonas oryzae KACC10331}	GTGCCCGGCAACGAGGTGCAAGGCAGCGGAATCGGGCTGTCAGTGGTGGCCGGCATCGCACGGTTGCACGGGGCGACCATCGAAACCGGCGAAGGCAACGATGGACGCGGCCTCTGCGTGCGCGTGGTGTTTGCCTGCGACCGTCCCGTCGGCGCGGTCGGAAATCAGCTGCCCGCAGTACAGTGCGAGGCACTACGCAACCAAACGTCTGCGCAGCCACGGGGCTGGCGCGGCCGGTGCTCGGTGCGGCATACCGGCGGCGGTACGTGGAAGGCGCGGGTGTGCAAGCACGGGCCCAGCGCGATAAGCGCGGTGTGA
>XOO0058 histone H1 homolog (bpH1) {Xanthomonas oryzae KACC10331}	GTGCGGTCGCGCATCGCCCGGTTTCCCGCACTGACGCCCTTAGGAGGGTCTATGAGCAACGGCAATGGTGTAACGGCAACCCTGTCCGACGCCGTCGATAGCGTAAAGAGCACCGCCAACGAGTTGACCGAGACCATCGCCAGTACCACCAGCGAGGCGGTCGCCAGCGTGCAGGAGGCTGCAGGCACGGCGGTGGAAGAGGTCAAGACGCGTGTGGTCAAAGCGCGCAAGGCTGTAGTCAAGGTCGAAAAGACTGTGGCCAAGAAGGCCGGTGACGCGGCTACCGCAGTCAAGCGCAGCGTGGCCAAGACCAAGCGTTCGCTGACGGCAACCAAGGACGCTGCCAAGGACAAGCTGGTCGCCACCAAAGATGCTGCCAAACAGAAGCTGGTGTCGACC…
>XOO0059 protease DO (htrA) {Xanthomonas oryzae KACC10331}	TTGCTCATAGACCCTCCTAAGGGCGTCAGTGCGGGAAACCGGGCGATGCGCGACCGCACGCAACATGCTGAACAGGCATCGGATGAAGCGGACGCTACGCCGGGTCCGACAGGCTGTCAACGCAATCGGGCCAAGGGATGCGCGGCACTTTCACCAGCAGTTAAATTGCGCGCAGGCACTCTCGTTCAGCTTGATTTACGCAGTCAGACGCCCCATTCCTCTTCCACCGCGCAACCCGGAATCCGTTCCATGCGACCGCTGCCCACCTTGCTGACTCTCTCACTGGCCGCTGCCTTCGGCGGATTTGCCGCCACCGGCATCAATGCCTGGCTCGATAACCGTGCCCAAGCCACGCCGCCGAGCAATGCCGCCTTTACCCTGCCCACGACCGCCGCGTTG…
>XOO0060 conserved hypothetical protein {Xanthomonas oryzae KACC10331}	GTGGCGGCTGCCATCAATGACCGAAGGAGATATCGCATGAGCCCCACCAATACCGATCAGCTGAGGGAAAACCTGAGCGAAGCCGGCACCCACCTGAAGTCGGCCGCCAGCGCCGCCGGCGAAGCCGTCAAGGGCGCCACCAGCGCTGCTGGCGATGAACTCAAGCTCGGTCGCGCCAACGTCAAGGCCGAACTGTCCGACACCGCGCTGGCCGGGATGGCCGCTGCCGAGTTCGGCGGCGCAGCTGCCAAGGAACAGATCGACGTGTTGGTTGCCAAGGGCAACGATCTGCTGGAAAGCGCCACCGACCTGATCCGCGAGCGTCCGCTCGCTGCCTTCGGCGTCGCCTTCGCCGCCGGCTGGGTGATCGCCAAGCTGGCACGCAGCAACGACAACTGA
>XOO0061 conserved hypothetical protein {Xanthomonas oryzae KACC10331}	TTGCGCCGGCTGGTGTCGGCCGATTTGCAACTGGCACGCAGTGCGTTCGGGCGCGGCCTGGCCTGGGCGTGTGTGGCCGTCGTGTTCGGTGCGTCCTCATGGCTGCTGTTGGCCGGTGCGATCATCGCCTTGCTGCAACGTGCCGGGCTGTCATGGTTCCAGGCGATGTTCTTCACGGCGTTGGCAAGTCTGCTGGTAACCGGCATCGCTGCATGGCGGGTGTTCTTCTACTTCGACCACACCGGCCTGAACGCAACACGCCGTCAGCTCATCAAGTTGGGGATTTTCGATGACCCCAGCCAGGATGAAGATGCCACGACGTCTGCCCGTGGAGCACGCACATGA
>XOO0062 conserved hypothetical protein {Xanthomonas oryzae KACC10331}	ATGAAGTTTGGAACCTTACGCCAGCGCGTTGAACGCGCCGAGTTGCTGGTGGACGGACGCGCGCAAGAGACGCGTCTGCATTGCAGTCAATTGCGCCAGACCTGGCGTGCAGGCTGGTCGCCGCTGCGCATCGTGACGGTTGGCTTCGGGCTGGGATTTGTCACCGGTCGCAACGAGCCACAGGCCGCGCTGGGCAGCATCGCCGGCAAGCTTGGCGGCATTCCAAAGATTTTGCAGATGATCAGTACGATCTCTGCGCTGTTCACTGCGCAGCGCGCGCAGGAAGCCTGCGAGCAGGCCGAAGGTGCAGCAGACAATGCCGCAGAAGTTGCGTCCGATCCACCTGTTGCGGTGGTGCAGGTCCCGGTCGATCGCGCAGCCTGA
>XOO0063 putative transposase {Xanthomonas oryzae KACC10331}	GTGCAAACTCCACGAATGCGCGAGAAGAACGATCCAAGTGACGTGAGCCGTGAGCGGTTCGAGCAAATCCGCCCGATTCTGGAGCAAGCCCGCAAGCGCACCAAGCCTGTGACAGTGGATATGTATGAGGTGTGGTGCGCAGTGCTGTATCTGCTACGGACAGGTTGCCCGTGGCGTGCGTTGCCCAGTGACTTTCCGAAGTGGCGCACGGTGCATTCCTACTTTGCCAAGTGGAGCGAAGTGGACGATGAAGGAATGAGCCTGCTGGAGCGGGCGCTTAAAAAATCAGGTTGGCGCGGCCCGCGAGAAACAGGGGCGCAAGGCCTGCAGTACGTTCTTGATCGTGGACGCGCAGAGCGTGAAGAACAGTGA
>XOO0064 putative transposase {Xanthomonas oryzae KACC10331}	TTGATCGTGGACGCGCAGAGCGTGAAGAACAGTGATACAGCCGGCCAGAAAGGCGATGACGCGGGCAAGAAGGTATCGGGGATCAAGCGCCACATCGCGGTGGATACGCAAGGCTTTCCACATGCCGTTGCGGTGACCACGGCGGAAGTCACCGATCGTCAAGGTGCGCTGGAGGCATTGAAACGCTGCCGATCGGGTTTAGGTCGGGTGAAATGCCTGCTGTGCGACAGCGGCTACACCGGAGATCCCTTCGCCAAGGGCGTACAGGACATTCTGGGCAAGCATGTCACCGTACAGATTGCCAAGCGCAGCGAGCTGCATACCTTCAAGGTCATGCCCAAGCGCTGGAGTGTCGAACGCAGCTTTGCCTGGCTGGAGAAGAACCGGAGGCTATGGAAG…
>XOO0065 identified by sequence similarity; putative; ORF located using Blastx/Glimmer/Genemark (hpaF) {Xanthomonas oryzae KACC10331}	TTGATGCGGCGATGGCAGTCGCATCGCAGTAGCCTGCATTCTTTCAGTAGCCTGCACTCTTTAGCGCTGCAGCCAGCCGACCAAGCAGGGTGTATCTCCATGTTCAATATAAATCGCCTACTGCGCTCTCGCCCGCAAACGGACAACGCCGATCAAGCGCCCGCGCAAGACAGGCCTTCACGGCAACCTTCACCCGCACAGGGCTTGCTGAGTCCTCTGCTCGCGCGGCCGCGACGGCGCGAAAGCAGATCAGCGGCAGACACGTCGACGCCCAGAAATGCGGCGCAAGGGCGCTTCTCCCGATCGCCTTTGCATCCGTCGAGTCAGCCGGAGGCACTCGCGGGCGCCTCTTCTGCACCACCGCGCAGCATCGAGCACGACATCGACGATTGGCTTGCG…
>XOO0066 HrpF protein (hrpF) {Xanthomonas oryzae KACC10331}	TTGCGCTTTTTTCGCCAAAATAGTTCGTCGGCCAGAGTGCACGTTGCGCAAATGGGCAACATACGTCTACACCGCATGGGCGGATCCGTGCGGCCGTATAAGTATAAACTTATACGAAGGTGCTCTGCCAATTCTGTCATTCGCGAGGCCGCCTATATGTCGCTCAACATGCTTTCTACCGGGAGCAACCCCAGCCAACTGCTGGGCACCTCTTCCAACGAATCGTCTTCATCGGAACTGTTCGGGTCGGATTCGTCCAACGATGGCTCCGACCTGCCATCGACGATGGATACCATCTTTCAGCAAATCTACCTATTGCTGGCGGCCCTTCAGGCCAACACGCAAACCAGTGCATCCGGTGATACGCCGGCCAATACGGCAAGCGGCGATGCTGACACA…
>XOO0067 unknown protein {Xanthomonas oryzae KACC10331}	GTGTTCCACCTTCGCCCGCAGGCTGGCCTTGGTGTGCTCCCAGCGCTTGGCCAACTTCAGTTCGCGTTTGTTCTTGATCTGCTTCAGCTTCGAGGGTTTCTCGGCGATCAGGTAGCGCAGCGTGCGCTTGCGCTTCATTTCCTCGCGCTTCTCAAGCCCGGTGTAGCCGCTGTCCCCGCACACCGTGTCTTCCTTGCCGTGCAGCAGCTTGTGCGCTTGCGTGATATCGGCCACGTTGGCCGCCGTGCATTCGACGTGGTGCACCAGCCCGGAGTCATCGTCCACCCCGATGTGCGCCTTCATCCCGAAGTCATATTGATTCCCCTTCTTGGTCTGGTGCATGTCCGGATCGCGCTCGCCCTGCTTGTTCTTGGTCGAACTGGGCGCCGCAATGATCGT…
>XOO0068 transposase (tnp) {Xanthomonas oryzae KACC10331}	ATGCAACTGACCTTCGGAGACGCGGAGTACAACGGCAAGCGCAAGCGCAAGCGGACGCGGCGTGAGGTGTTCCTGGCCGAGATGGATCAGGTCGTGCCATGGAAGGGCCTGCTGGCGCTGATCGAGCCGCACTATCCAAAGTCGGGGCAGCCGGGGCGACAGCCGTATCGGCTGGAGACGATGCTGCGCATCCACTTTTTGCAGCAGTGGTATGCGCTGAGCGATCCCTCGGCGGAAGAAGCGCTGTACGACACGGTGTCGATGCGCCGCTTCGCGAAGATCGGCGGGCTGGACGAGGTGCCGGATGAAACGACGATTCTCCACTTCCGGCATCTGCTGGAGCGGCATGATCTGGCGCGCAAGCTGTTCAACCGGGTCAACGCGCACCTGTCGCGTAAA…
>XOO0069 putative ISXo8 transposase {Xanthomonas oryzae KACC10331}	TTGTGCTACTATTGGAAGACCTTCAGGCCGCGTGGGAGAGCTGTGTTGAATAGGACACTGGAAGTGCGTTTTGAACAGGACGGGGAAGTAGTTGCTGCCGCCCTGTCCCATGCGGATCGCAAACAGCCCGCACACTGGTACCTGAAGGGGTTGCTACTGCCTGGAGGGCGCAAGAGCGTGGAGCCCATGGCCGCGCGGGTGCACCAGCAGAACGTGCGCTCAGCCCATCAATCGATGCACCATCTGGTGGCCGATGCCGACTGGAGCGATCAAGCGCTGCTGGCGGCGGTGGCGGCACAGGTGCTGCCGACCCTGAGCAGGAAGAGCGCAGCGTGTCACTGGATCGTGGACGACACGGGATTTTCAAAGAAGGGGGTGCATTCGGTCGGTGTTGCACGC…
>XOO0070 putative ISXo8 transposase {Xanthomonas oryzae KACC10331}	TTGGGCCTGCATCACTATGAAGGGCGTAACTGGCGTGGTTTTCACCATCACGCCAGTCTGTGCATCGCCGCATACGGGTTCTTGATGCGCGAGCGCCTGCGCAGTAAAAAAAACTCCGTCGCATTCAAGATGCCTGCAGTATCCAAAAGCGTCCGCCCGCGCCGGTCTGGCCCCAATGCAACGTCACCCATCCCAACTCGATTGCCACGCTGGCCTTCGGACTGGCTAGGCTTATCGCCAGAAGCCTCCCACACTGCCCGTGTTGCGGGGTCTCACCGTACCAACGGATTCGCATTTAGTAACACAGTAGAATTAAGGAAGGTCTGA
>XOO0071 putative transposase {Xanthomonas oryzae KACC10331}	ATGCATCAGACCAAGAAGGGCAACCAGTGGTATTTCGGGATGAAGGCGCACATTGGGGTGGATGAATTTTCCGGGCTGGTACACCACGTGCAGTGCACCGCAGCCAACGTGGCCGATGTCACGGTGACGCACGCATTGCTGCACGGCAAGGAAGACAGCGTGTTCGGCGACAGCGGCTACACCGGTGCGGAAAAACGCGACGAGTTGCAGAGCTGCGAGGCTGCATTTTTCATTGCCGCCAAGCGCTCCACGATTCAAGCCATTGGCAACAAGCGCGCGCGTGCTTGGGCAGAACGTTGGGAACACTTCAAGGCAAGCGTGCGCGCGAAGGTGGAGCACCCATTCCGGGTGATCAAGCGGCAGTTCGGCTACACCAAGGTGCGCTATCGCGGCTTGGCC…
>XOO0072 IS1479 transposase {Xanthomonas oryzae KACC10331}	ATGCCGTACGCGCTGGCGAGGATGTTGCGGATTCATCTGTTGCAGCAGTGGTATGCGTTGAGCGATCCGGCGATGGAAGAGGCATTGCACGAGATCCCGACCCTGCGGCGTTTTGCCCAGCTCGGCGGCTTGGATAACGTTCCAGACGAGACCACGATTCTCAACTTTCGCCGTTTGCTGGAAACCCACGGCATTGCCGCTCGGATGCTGGAAGCGGTCAACGCCCATTTGTCGCGCAAGGGGCAGAGCCTGCGGTCGGGCACGATTCGTCGATGCGACGCTGATCGCTGCGCCCAGTTCGACCAAGAATGCCGATCGTGCGCGCGACCCTGA
>XOO0073 putative ISXo8 transposase {Xanthomonas oryzae KACC10331}	GTGCATTCGGTCGGTGTTGCACGCCAGTACTGCGGCCGCCTTGGCAAGACGGACAATTGCCAGGTTGCCGTGAGTTTGTCGATCGCCAACGAACACGGCAGCCTGCCAGTGGGCTATCGGCTGTATCTTCCCGAGCAGTGGGCTCAGGACACTGTGCGGCGCAAGAAGGCAGGCGTTCCGGATCAGGTCGTGTTTCAGACCAAGACAGCGCTGGCCATGGATCAGATCGACAGCGCGCTGTCGACAGGGATTGCGGCAGGCGTCGTGCTAGCCGATGCGGCCTACGGCACCGAGACCCACTGGCGAGACCAGCTCAGCGAACGCGGCCTGCTGTACATGGTTGGCGTCCGCAGCAACACGAAGGTCTGGTGGGGATCGCACCAACCTGCGCCCATGCCG…
>XOO0074 hypothetical protein {Xanthomonas oryzae KACC10331}	ATGAAACTCTCCGGCGGTATCGAGGCCGCTTCCAGTAGCGGCGCAGCCTCGCACCCTCCTGTAGAACCAACGCAGGCCGAAGACGTTGATGCCCCGCGGGAAGAACACGCACAGACTGAACCGCTTTGGGGCTTGACCTCTTCCAGCACGGCGCTGCGCAGTCGTCGCACATCTTTGAGCGGTCGCTCCAGGCCTCACGCAGATGAAGAAGGGGCCACGCTCGGCGGCTCACATCCGCAGTCGTCGCAATCGTCGGGCGCCAGATTTTACACCGCAGAGGTCGTGTCCCAAGTCCAGGAAATCAACGCACCGGCTGTACCTGCCGCCGCGGCGACCTATGCCGAGCGCAGCACGGCGGCGGCCGCCGAGGTGAAAGCGCAGCTACGCGCCCGTCTGGAC…
>XOO0075 identified by sequence similarity; putative; ORF located using Blastx/Glimmer/Genemark (hpaB) {Xanthomonas oryzae KACC10331}	ATGAGCAGCGCGCGATTCGAAACCATCGTTCGACAGATGTGCGAGTCACTGGACTTGCCAGATGTGGAGTCGGTGCTTAGTCGGCGTGTGCTTTGGGTAGAGGGCTTTGAGGTCTATCTGCACCTGCCGACACCACAGCCAGGAGACGACGCACAGCAAGAAGCACTGTATTTACGCATCGCTTACGGGTTACCACCTGCCGGGCGGACATTGACCGTTTTTAGGCTTCTGCTCGAAGCCAATCTTTCAGTGTATGCGCAGGACCAGGCACAGCTTGGATTGAACGATAACGGCGTTATCGTGCTAATCGTACGGGTACCGCTGGACGACGACGTGGATGGCGCGTGGATATGCGATCTGCTTGCCCACTACGCCGAGCATGGCCGCTACTGGAACAAT…
>XOO0076 identified by sequence similarity; putative; ORF located using Blastx/Glimmer/Genemark (hrpE) {Xanthomonas oryzae KACC10331}	ATGGAAATACTTCCGCAAATCAGCTCACTTAATTCGCGCTTCCAACAGGGTATGGATGGCTATACCGGAGGTGTGGCCAATGGAATCTCCGGTGCTTCTGCACTCTCTGGCTCGAACGGGCAGATGGGTTCGTTGCTCGGCGACATGAGTGCCTCGGACGAGGCTCAGAAGTCCATGAACAACAAGATCACGCAGCTCAAAAACGATCTTGACTTCAACGTGGCACTCAACAAGTTCATCGGCAAGGCGGGCGACAACGCTAAGCAGCTCGTTGGCCAGTAA
>XOO0077 identified by sequence similarity; putative; ORF located using Blastx/Glimmer/Genemark (hrpD6) {Xanthomonas oryzae KACC10331}	ATGTTCGATGCAATGACCGATGCGGTCACTCAGGATATGAGCAAGATTCTACAGACCAAGGCGGCGGATCTGTCCGGCGAGCGGCTGCGCAACGTGGACACAGCGCTCGATGCCACTGCGCAACAGATTCGCGGGCACTGGTCTGCGGCGAGCGACCAGGCCGCGCGCAGCGACTTCAACGTCCTGCATGACGGCATCACTGCAGCGCGCAACATCGTCGCGCATATCGCAAATATGCGGTAA
>XOO0078 identified by sequence similarity; putative; ORF located using Blastx/Glimmer/Genemark (hrpD5) {Xanthomonas oryzae KACC10331}	ATGACCATGCAGCTTCGCGTACTGACAGGAACCCACGCAGGCGCACGATTAGATTTGGCACCAGGTCGCTACACCCTGGGGAGTGATCCCCAAACCGATATACGAATAGACGATTGGCCTGGTTGCTCACTCAGTATCGAGGTAGACCAAGATGGGCAGATCCGCTATAGCAGCGACACGTTGCCAGAAACGTCCTTCGTTGCGTTTCAGCCAGTGCGCTTCGGCCCGTTGGTGCTATGCGTTGGCGATGCTGGTGCCGATTGGCCGGACGATGTGGCGTTGCTGGAGCGGCTGCTTTCCCCAGCACCGCCACCAGCGCCGCGCACGTCCAGGCGCAACATCGTGCGTACTGCGGTGGGCGCCGTGCTAGCACTTGCAGCCGCGGCGTTGCTCCCCTCG…
>XOO0079 identified by sequence similarity; putative; ORF located using Blastx/Glimmer/Genemark (hpaA) {Xanthomonas oryzae KACC10331}	ATGATCCGTCGCATCTCGCCCGGTCCCTTGCAGCCCTCGGTTTCCACCGAGCATGGCGGCTCGCATCACCATGCCGATCACCATGCCGATGCGGCAAGCACCAGCGCAGGGTCGCCTGCCGACATTGCGGCAAGAGCAACCCGTCTGCGCCCTGCTCCACCGCGCAGGCGACGACGCGGGAACCGGTCGCTGGACGGCCACGAGGATGAATTCGACGCCAACGAGCAGGAAGAGATCGAAGCCAAACGCGAGTGCGCACTGCGCGGACGGGTAAGCGTGGCGATCGCTCCGGCCCAGAGCCGGGAGCATGGCCAGAGCGACCAGCACGGCGGTGACCGCAACACGCATACCGACGACACGCAGGCCGGTCCGTGGCACGGTGGCGCTCCAAGGCAGGTG…
>XOO0080 identified by sequence similarity; putative; ORF located using Blastx/Glimmer/Genemark (hrcS) {Xanthomonas oryzae KACC10331}	ATGGACCACGACGATCTAGTGCGATTTACCTCCGAAGCCTTGCTGCTCTGCCTAAAGGTGTCCTTGCCGGTGGTCGGTGTCGCTGCGCTGACCGGGCTGCTGATCGCCTTCGTCCAGGCAGTGATGTCGCTGCAGGACGCATCGATCTCGTTCGCGCTCAAGCTGGTGGTGGTGGTGGCCGCCATTGCCGTGACAGCGCCGTGGGGTGCCTCGGCCATCATGCAGTTCGGTCAGGCATTGATGCAGGCGGCGTTCCCATGA
>XOO0081 hrpD2 (hrcR) {Xanthomonas oryzae KACC10331}	TTGGTGTGCAGATCCTCAGCATGTCGGAGAGCACGCATGCAGATGCCTGACGTTGGCTCGCTGCTGCTGGTGGTCATCATGCTGGGCTTGCTGCCCTTCGCAGCGATGGTGGTCACCTCCTACACCAAGATCGTGGTCGTGCTCGGCTTGCTGCGCAATGCGATCGGGGTGCAGCAGGTGCCGCCCAACATGGTCCTCAATGGCGTTGCATTGCTGGTGTCGTGCTTTGTGATGGCGCCGGTGGGCATGGAGGCGTTCAAGGCCGCACAGAACTACGGTGCCGGGTCGGATAACAGCCGCATTGTGGTGCTGCTCGACGCCTGCCGGGAGCCCTTTCGGCAATTCCTCCTCAAGCATACACCGGAGCGCGAAAAGGCATTTTTCATGCGTTCTGCACAG…
>XOO0082 hrpD1 (hrcQ) {Xanthomonas oryzae KACC10331}	TTGCTAACCGAGCAGAGCCAGGCTCCAACGGCACGCGCACTCTCTCAGGCGTTGACGCGCGTTTCGGCCGAGCGCGCGCAGCTGGGCAGGGTGTTCGGCGATCCACGCGCCGCACGCCAATGCGGCTTCGTGACACATTGCCGTGGCATCTCACCCAATGATGCGGCCCTCCTGCGCCTGCAGGTGGATACCGGCCAGATGGATTTGCGGATTGCTGCGCGCGACGGCCTGGCGCTGTTATTGAACGAGGACGACGACGCACTACGCGTTTCGATCGCGGGAATGTTACTGGCCGATCATCTGGGCGCGTTTGCGCCGCTCGGCCTGGCTGCTGCCGAGGTGATCGCCTTCGAGCGCGATGCAACGCCAGACGACTGCCACGGCATCGGTATGACACTG…
>XOO0083 hrpC3 (hpaP) {Xanthomonas oryzae KACC10331}	GTGATGCGCAAGCTGCCCCTCCGCCATGTGCGCATCCTGCCGGTCAGCGGCGCACTGCAGCGGCCGGCGACTCCAGCCACGCCAGCTCGGTCGGCGCAGCGTTCCAGCTTCCTGCAACTGCGCCAGCGCCTGCGCAGCGTAGAGCTCGCGCTTCCCTGCATGGTGTTGCCACCACAGTGCGACGACGAGGATCGACCGGAGCCTGATGCCGAGGAGCGCTTCACTGAGGCGCGTGACAGCGCGCCCGTACAAACGGACCCGCCATTACGTCTCGATGGGCCGAAACACCGAGAGCCGCCCCAAGGCAACGACAATGGCGCCGTGGGGCGACAGATCGCGACCGAGTGGATACGCACGCAACGCGCCCAAATGGCGATCGACCACATCGCGCTGCGAGTG…
>XOO0084 identified by sequence similarity; putative; ORF located using Blastx/Glimmer/Genemark (hrcV) {Xanthomonas oryzae KACC10331}	ATGCTAGGAGATCGCGTGCGAGCGACAAGGTATTTCGCTTATAGCGGCGAAGTGGCGATCGCCGCCTTGGTGGTGGCGGTCATCGGGCTGATGATCCTGCCCCTGCCAACGCCCATGATCGATACGCTACTGGGCATCAACATCACCCTGAGCGTGGTGCTGTTGATGGTCACGATGTATGTGCCCGACTCGATCTCACTCTCGTCGTTTCCTTCCCTGCTGCTGTTCACCACCCTACTGCGGTTGTCCTTGAATATCGCTTCGACGAAGTCGATCCTTCTGCATGCCGAGGCGGGCCATATCATCGAGAGCTTTGGCGAGTTGGTGGTCGGCGGCAATCTGGTGGTGGGCCTGGTCGTTTTCTTGATCATCACCACCGTGCAGTTCATCGTGATCGCA…
>XOO0085 identified by sequence similarity; putative; ORF located using Blastx/Glimmer/Genemark (hrcU) {Xanthomonas oryzae KACC10331}	ATGCGGACCGTACATGCGGGGCAAGCTACGCGCGCCACGCCGGTCAGATCCTTCCGGAAGCGAATATCGGAAGTCGCTGGCGAACAAATCATTCCGGCTTCGCCAGGCCATCCACACATTCGCCTGGAAAACGGATCGCTCGACCACAGCTCCCCACAATCGGGGGCGCTGCGATCGCGGAAGGATAAGGCAATGTCGGAAGAAAAAACCGAGAAGCCGACCGAGAAGAAACTGCGGGATGCGCGCAAGGACGGGGAAGTTCCGGTCAGCCCGGACGTCACTGCAGCCGCGGTGCTCTTCGGCGCGTTATTGGTGATGAAATCGGCCGGCGATTACTTCGTCGATCACATGCGCGCATTGACGAGGATCGGCTTCGATTTTTCGGAAAACACACGCGAT…
>XOO0086 identified by sequence similarity; putative; ORF located using Blastx/Glimmer/Genemark (hrpB1) {Xanthomonas oryzae KACC10331}	GTGGAGAAGATTCAATGTCCCGGGTCGGTCGTGAGTGGGCTCATCGAGCTGATCACGGTCGGACTCACCCATGAAAAGATTCAGGACGCTGCCGCTGTCCTGGCCGCAGTGCGAGTACTGCGGCCAGAGCTGAAAGCGCTGGACACGTTCGATGCATGGATTTCGATCAAGCGCGGCAATTACGTGGACGGTGCGCGCCTATTGCGCGAGCTGGAGGGCGACGCCGGCTCCAAGCCTCTGTGCAGGGCCTTGTACGCCTGCTGTCTGTTCGCGATGGGGGACCCGTCGTGGCATGGCGTTGCAGACGGGCTGATCGAAGAAGACGCCGATGCCGACGCGGTGGCCTTGGTCAAGGCGCTGTCCGGGCGAACTACCCCAACGTCCGCACCGGCGGACGTA…
>XOO0087 identified by sequence similarity; putative; ORF located using Blastx/Glimmer/Genemark (hrpB2) {Xanthomonas oryzae KACC10331}	GTGATGACGCTCATTCCTCCTGTCCAAGCGATTGCCGGCACCAGTGCTGCCGCTACCCAAGCGCTGTCGCCGGTGGCAGCGCCCAATCAGGCGCTTGTGAATCGCTTTCAAGCGCTGATGCAATCCTCCAGCCCCTTGCCGCCCGCCATGCAGCGGGTGGGTAGCCCGAGCATGATGAGCCGGGTGGTCGATGTGCAGAACGATGGTGTGCGTACCATCGCCGAGCATATCGATGCCTTCAGCATGCAGGCACCGACCATGGGGCTGCAGGAAATGGCAGCGCAGCAGATCAAGTTGATGCACGAGCTCACCATGGTCGGCTTCAACCTCAATGTCAGCGTCGGCGTGGCGCAATCGGGAAAGAACGCCGTGCAGACGCTGGTGAAGAACCAGTAG
>XOO0088 identified by sequence similarity; putative; ORF located using Blastx/Glimmer/Genemark (hrpB3) {Xanthomonas oryzae KACC10331}	ATGCGCGCGCTGAGATACCTGGTGGTGCTGCTGGCGCTGCTGCTGTCTGCATGCAGTCAGCAGCTGTATTCCGGGCTCACCGAAAATGATGCGAATGACATGCTCGAGGTGCTGCTGCATGCGGGCGTAGACGCGTCCAAAGTCACGCCAGACGACGGCAAGACCTGGGCGGTGAACGCACCGCACGATCAGGTCTCGTATTCTCTGGAGGCGCTACGCGCGCATGGGTTGCCGCATGAGCGGCACGCCAATCTCGGCGAGATGTTCAAGAAGGACGGGCTGATCTCGACACCCACCGAAGAACGCGTACGTTTCATCTATGGCGTATCGCAGCAGCTATCGCAGACCTTGTCGAATATCGATGGGGTGATCTCGGCCGATGTGGAAATCGTGCTGCCC…
>XOO0089 identified by sequence similarity; putative; ORF located using Blastx/Glimmer/Genemark (hrpB4) {Xanthomonas oryzae KACC10331}	ATGGACAACACGCGGATCGACAATGCGGCACGATGTGTTCAGCGCTGGACGGACGCGTTGGCGCAACTGGCAGAATCGTTGGACGCCGCACGGGTGGCGCATTGGCTTGGCCCGGTGGCAGCGTCAGGCTGGGCAGCGGCGCCCGTCTACCGTCGTATGCGGGTAATCCAGGCGTGGTCAGGATGGTCGGAATTATCGCCGTCTGCGCTCGGCGTGCACGCGAACCAACTTGCCCTGCTGATGCCCGCGCGATTGGCCAATGTCCTGATCGCGCGTGCGCTGTTCTCGCGCGGGTTGGCAGTGCGCCGGTGCATCGAGCGCGAACGTCTGGGCTGGCTCGAACAGTGTGTGGGGCCGGCCGTGCTTGAGCATGTGCGCCAGAACGCGTCGGCCGGCCTC…
>XOO0090 identified by sequence similarity; putative; ORF located using Blastx/Glimmer/Genemark (hrpB5) {Xanthomonas oryzae KACC10331}	ATGCGTGTCTGGTTGAGGTCAACGCCCGACGCGATCGGTCTGGATTGCGATGTCGTTCCGCGCGAGGCGCTGGCCTCGGTGTTGGCGCTGGATGCTGCCGCTGTCGAAGTGCACGCACGCTGCGAGCAGGCCCTGAGCCAGGCGCAGGCACGTGCACAGACGCTGATCGAAGAGGCCCAGCAGCAGGCCGAGGCGATCCTGCACGATGCGCGCCAAAAGGCCGAGCGCAGCGCACGCCTAGGATATGCAGCCGGCCTGCGACGTCAGCTTGATGAGTGGAACGAATCCGGCCTGCGTCATGCCTTTGCCGCCGAAACGGCAGCGCACCGGGCACGTGAGCGCCTGGCTGAGATTGTGGCGCGCACCTGCGAGCACGTCATCCTCGGACACGATCCCGCG…
>XOO0091 identified by sequence similarity; putative; ORF located using Blastx/Glimmer/Genemark (hrcN) {Xanthomonas oryzae KACC10331}	ATGTTGGCTGAGACGCCCCTGCTGGAGACAACGCTCGAGCGCGAACTGGCCACGCTCGCCTTCGGTCGTCGTTATGGAAAGGTGGTCGAAGTCGTCGGCACCATGCTCAAGGTGGCCGGCGTGCAGGTCAGCCTGGGCGAGGTGTGCGAGTTGCGCCAACGCGATGGCACCTTGTTGCAGCGGGCCGAAGTGGTGGGCTTCAGTCGCGATCTCGCGTTGCTGGCGCCGTTCGGGGAGCTGATCGGGCTGTCGCGCGAGACGCGCGTGATCGGATTGGGGCGCCCGTTGGCGGTGCCTGTTGGAGCGGCCTTGCTGGGGCGCGTGCTCGACGGCCTGGGCGAGCCATCGGACGGGCAAGGAGCAATCGCCTGCGACACCTGGGTACCGATCCAGGCGCAG…
>XOO0092 identified by sequence similarity; putative; ORF located using Blastx/Glimmer/Genemark (hrpB7) {Xanthomonas oryzae KACC10331}	ATGCGTGAGCCTGCCTACACCTGGTCGGTGCTGCATCAGCTCAAGGCGCGCCGCTGCGAGCGCATGCAGGAACGCCTGAGTGATTGCAGGCGTGCGTTGGAACACTGCGACCGCGAACTTGCCAGGTGCAGACAGGACACAGAGGCTTGCACCACGCGCTTGGCCGACTGCGATGCCGCACTCATGGACAAAACCGGCGTGGGTGGTTCGATCAATATCGATACGATCCTGCAGCATGAACGCTTCCGCACCGTGCTGGTCGAGGCCTGTCGCGCTGCCGAGCAGGCACAGGCAGCGGCGGATCAGTCGCTACAGAGCGCCCGCGATGAACTGGCCTCCGTGCAGCAGGCACTGAGCAAGCTGCAGGCACAGGCGCAGGTATACGCAGACAAAGCCGCC…
>XOO0093 identified by sequence similarity; putative; ORF located using Blastx/Glimmer/Genemark (hrpB8) {Xanthomonas oryzae KACC10331}	ATGAACGACGTCACCGATGCCTTGCTGGCCCTTTCCTCGCAGGGCGTGTCGCTGTTGACCCTGCTGGCACTGTGCGGGGTGCGCGTGTTCGTGATGTTCATCGTGCTACCGGCAACGGCGCAGGACAGTCTTCCCGGAATCGCGCGCAACGGCGTGATCTACGTCCTGAGCTCGTTCATCGCCTATGGGCAGCCGGCCGATGCGCTGGCGAAGATCCAGACGGTCGGCCTGGTCGGGGTGGTGTTCAAGGAGGCGTTCATTGGTCTGCTGATCGGGTTTGCGGCATCGACGGTGTTCTGGATCGCCGAGAGCGTTGGCCTGCTGATCGACGACCTTGCCGGTTACAACAATGTGCAGATGACCAACCCGCTCAGCGGCCAGCAAAGCACGCCGGTGTCC…
>XOO0094 identified by sequence similarity; putative; ORF located using Blastx/Glimmer/Genemark (hrcC) {Xanthomonas oryzae KACC10331}	ATGGCTCCTGCCTGTACCACCACCCACCGCCAACGTGCTCCATTGTTCGCCGTACTGCTGCTCAGCCTGCTGCCGCTGTTCTCGCCACAGGCCGACGCCGCCCAGGTCCCGTGGCATTCGCGCACGTTCAAATACGTCGCCGACAACAAGGATCTCAAAGAAGTGCTGCGTGATTTGTCCGCCAGCCAGTCCATCGCCACCTGGATCTCGCCAGAGGTGACCGGCACGCTGAGCGGCAAATTTGAAACCTCCCCGCAGAAATTCCTCGACGATCTGGCGGCCACCTACGGCTTTGTCTGGTACTACGACGGCGCCATGCTCAGGATCTGGGGTGCAAACGAATCCAAGAGCGCGACCTTGAGTCTGGGGACTGCATCGACCAAGTCACTGCGCGACGCA…
>XOO0095 identified by sequence similarity; putative; ORF located using Blastx/Glimmer/Genemark (hpa1) {Xanthomonas oryzae KACC10331}	ATGAATTCTTTGAACACACAATTCGGCGGCAGCACGTCCAACCTTCAGGTTGGCCCAAGCCAGGACACAACGTTCGGTTCGAACCAGGGCGGCAACCAGGGCATCTCGGAAAAGCAACTGGACCAGTTGCTGTGCCAGCTCATCTCGGCCCTGCTTCAGTCGAGCAAAAATGCTGAGGAGGGTAAGGGTCAGGGTGGCGATAATGGCGGTGGCCAGGGCGGCAATTCGCAGCAGGCCGGGCAGCAGAATGGCCCCTCGCCATTCACCCAGATGCTGATGCATATCGTCGGAGAGATTCTCCAGGCGCAGAATGGTGGTGGTGCTGGTGGCGGCGGGTTCGGCGGCGGGTTCGGCGGTGACTTTAGTGGCGACCTCGGCCTCGGCACCAACCTCTCGAGC…
>XOO0096 identified by sequence similarity; putative; ORF located using Blastx/Glimmer/Genemark (hpa2) {Xanthomonas oryzae KACC10331}	ATGATCAATTCAACGATCGCATGCCAGTATGTCGGTAAAGCATGCAATTGGCAGTTGGAGGCCTCGCCCGGGCCATCGCCAAAGCGACGCGTGCACGCGCAATTGTCCCGATGTGGTCGTTGGGCAGGAACTGGTCCGCAGCGTATTCTATTTGCAGCAGCGCTGGCATGCGCGGCACCTTTCGCACGCGCGGATTGCTTCGAAGAGGCTGCCGGATATCAGCACGTCAACCCTTGGGTGTTGCGTGCCATTGCCTGGCAGGAATCGCGCGGTCGCGCCGACGCGATCCATCGTAACAACAATGGTACGGTGGATTACGGAAAGATGCAGATCAACTCCATCCATCTGCGGCGGTTATTCGGCTATGGAATCTCCAAGGAAGCGTTGATGCAGCCGTGC…
>XOO0097 putative protein {Xanthomonas oryzae KACC10331}	GTGAAGAACATCCGTTCAGCCAGTACCTCCCACCAACCGCAAGCGACAAGCGGCGAGATTGTGATCGAGATACAGGCACAACGACGCAACGATGGATCGACGCCGAGGATCGATTCTCCCCTCTCCTCCCTGCCGCCCAGACCTGCGGGACGACGCAATAGCACAGGAAGCGACAGCGGATATGAAACCGACAACGAGGCAAACCTGTCTCCCTATGGAGGTCCGCGGCTGCATGCTTCGCTGCGCGGGGAAGAGAGCAGCAGCGAGCGGTTCTATGACGCCGAAGACTCCTTGGAACCATCAGCTCCACCGTCCCAGGAACACGCTGCACAACATGGCTCCCAAGCGCATGCATCCGCCTCTGCGACAGGCACTGCGCGCTTGAGCGCACTGGCTGCG…
>XOO0098 putative transposase {Xanthomonas oryzae KACC10331}	TTGGTGTGGAGCTACACCAAGCGCACGGGCGTAGCGCGCAGCCCGCTGCGCAGTGGCGGGAAGCTGGCCGATCGGGTGCATGATCAGTTATCCGACATTGCAGCTCGACCAGAATTGGTGCGCTCGTTCTTCAGGCATCCAAGTGTCGCCTATATTTCTGACTTATGA
>XOO0099 putative transposase {Xanthomonas oryzae KACC10331}	GTGCTTGATGGTTTGCCTGCTCACAAGACCCGTGGCGTGCGCGATGACGTGGACAGCCTGAAGGGCAGGCTGACGCTGCATTTCCTGCCGGGTGACGCGCCGGACTTGAATCCCGACGAGATTGGTGTGGAGCTACACCAAGCGCACGGGCGTAGCGCGCAGCCCGCTGCGCAGTGGCGGGAAGCTGGCCGATCGGGTGCATGA
>XOO0100 putative transposase {Xanthomonas oryzae KACC10331}	GTGGGCCGTCAAGGGCGTCACCCCGGTTGTCGCGGTGCCGGGGCAGCGCCAGAGCATCAGTGCGGCCTCGGCGGGAACAGCAAGGGCGGGTTCTGGTTCGCCGTGTACAGCGGCGGCTTGAACGGTGAATTGTTCGTGGACCTGCTCAAGCGAATGGATGAAAGGCCGTCGCCGTCCAATCCATCTGGTGCTTGA
>XOO0101 putative transposase {Xanthomonas oryzae KACC10331}	TTGATGGAACGCAAGGGCAGCGGTCGCCCGCGGACGTTGACGCCGGCGCAGGAGCGCCAGGTGTTGGGCTGGGTCAATGGCAAGAACCCTGGCCAGCATGGCTTCGCCTTCGGTCTGTGGACGCGGCAGGTCGTGCGTGAACTGATCGAGAAGAAATGTGCCGCACGGTTGAGTCTGGCCAGCGTCGGGACGTTGCTGGCGCGGCTGGGGCTGAGCCCACAGAAGCCGCTGCAACACGCCTATCAGCGCGATCCACTGGCGGTAGCACAGTGGCAGGAGCAGACGTCCCCGGCGATCGTGAAGCACGCCAAGCGGGAAAAGGCCGAGATTGACTTCTGGGACGCGTCTGGCTTCCGTGCCAATGCGGTGCAAGGACGGACGTGGGCCGTCAAGGGCGTC…
>XOO0102 putative transposase {Xanthomonas oryzae KACC10331}	ATGTCGGTGTCTGCTGTCCAACCATCCATGAAGAAGAGAGACGGCCGCTTGGTATCGCGGGCAGCGCTGGAAGAAATGCGCCTGATGGCGTTGCAACGGATTGGCGAAGGCGAATCGCCAGCCGAAGTGGCCTCGTCGTTCGGGCTGCATCGCGGCTGGGCGTACAAGGTGCTGGCCGAGCACAGGCGGGAGGCGCTGGGGCTTTGA
>XOO0103 conserved hypothetical protein {Xanthomonas oryzae KACC10331}	ATGCAGATTCAGATCCAGACCGACAATCACGTGCCGCACGACCCGTCTGTTGTGGCGCATGTCGAAAAGACCTGCACCGCCCAGCTGGCGCATTTCGCCAGCGACATCACCCGTGTGGAAGTGCATTTGCGCGATGAAAACGGCCAGCGCGGCGGCGCGGCGGATCGAACCTGCAGCATCGAGGCGCACGTCGCCGGCCTGCCGCCGATCGCGGCCACCAATAGCGCCGAAACGACGGCCTCTGCCGTGACCGGAGCTGCGCGCAAGCTGCGCACTGCCATCGAACATGCGCGCGGCAAGCAGCACTCCAAGGCCACCGCCCCGCCGCCGGACATGCTGTGA
>XOO0104 conserved hypothetical protein {Xanthomonas oryzae KACC10331}	GTGACAACGCGGTATGCCCATTCATGCGCTAGCAGGGTCCTCTGCCGCCATCGCCGCGGTGCAGCGAGATCGTCCGATCGGTGCGCGGATGCAGACCTGCCGCGGCTGAATCAACGATGCCGGGCGATCGGCTCAATCAAGGGCGGTGCCTTAAGATGCCGGCACCCGCGGTCGCCCGCGCCTGTTCGATGCCTGCCTGTGTCCGAATTCCGATTTACCTGTGGTGCCCGCCGGGGCTTGTTGCGGCGTCTGTTGTTGCTGGCCGCGCTGTGGATGGTCTGTGTTGGCACGGCTTTGGCCCAGGACGAGGACACGGTGCTGGAGGCCGCGCAGACCCAACTGGACAGCATGCAAAAGGTGCTGACCCAAGCCGAAGCGGGGATGGAAAAATCCGACACC…
>XOO0105 conserved hypothetical protein {Xanthomonas oryzae KACC10331}	ATGTTAACAGGCCCTAGTAAGACCGTCTGGATGTGGTTCGCTGCCGCTGCGGCAATCCTGCTTCTGGTGTTATTTGTCGGCTGGGCCATGTTGGGTTACTTCCGCCGCGAACTCTCCACCGTCAAGGAAGAGCTGCAGCGCTACGAGAACGCCATGCGTGTCCTCCAAGCGTATTCCGCATCCGATGCGGTCATTTGCGATGGCTGCGTGTGCGTGAATGTCGATCCAAACGGACAGCGGACAGGCGACAAGCACCAGTATCGGCAAGCCAAACCGCGCCCCCAGCAGTGA
>XOO0106 possible transposase {Xanthomonas oryzae KACC10331}	ATGTCTCGAGCGATTAAACTATTGGGCATGGAGATCACGCCAGCACAATTTGCACTCATCGAGCATTGCCTACCTTTGCAACGCGGCAATGTCAGCATGACCAACCTGCAGGTAGTCAACGCCCTTCTTTACGTCGCAGAGCATGGCTGCAAATGGCGCGGTCTGCCCGAGCGCTTTGGCAACTGGCATACGGTGTACACGCGCATTAACCGTTGGGCCAAGTCCGGTGTGCTGGACCGGATGTTCGCCCAATTGCAGACCTGCCAGATCGTGCGCATCAAAATCGAAGCGGTCTCGCTGGACTCCACCAGCATCAAGGTGCATCCGGATGGCACTGGCGCATTAAAAAAAACGGCCCACAATCCATCGGGAAATCGCGGGGCGGATGGAACACCAAAA…
>XOO0107 Transposase and inactivated derivatives {Xanthomonas oryzae KACC10331}	TTGACGCCTGGCAACGCACCTGACGCACCCGCAGGCCGCGCGTTGCTTGAACACCTGGGGCCAGTGGAGCGGCCGGTTCATCTGCTGATGGATCGCGCTTACGAAGGCAATGAAACCCGCCAGTTGGCGCTCGATCTTGGCTTCGTGCCGGTGGTTCCACCCAAGTCCAATCGGGTCGATCCTTGGGAGTACGACAAGGAAATGTACAAGCGGCGCAACGAAGTGGAGAGGCTGTTCCGTCGCTTGAAGGGCTACCGACGGATTTTCACGCGCTTCGAGAAGCTGGATGTCATGTTCCTTGGCTTCCTCAGCTTCGTTCTGGTCGTCGATGGGCTTCGGATGTGTTAA
>XOO0108 ABC transporter substrate binding protein {Xanthomonas oryzae KACC10331}	GTGCAGCGTGCAGGAGCGCACGGATTCACCAAGCGACGACCCGGCACTGGCCACACTCGCCGCCTGCATGACGCCCCGGAGATGGCCTTGATTCAGAACGACCCGCACCGCGCGCCAGCCCAGGCCACAGGGCCGGCAGATCACGCCGTGGTCGGCGGAATGAGCCGGCGCACGCAGATACTGCGCTTGTTGTTGCGCTATCGCGGCTCGGGCGTGTTCGCCGGCATGCATCTGGATCCGGCGGCCATCAACGAATACGAAGTGCCCGCAGAAGGCACACCGGACCAGTTCGTCTCCGACCTTGAATCGCTCGGCCCCACCTTCGTCAAGCTAGGCCAGATGCTATCCACCCGGCCGGACATCGTGCCGCCGGAGTTCGCCACCGCACTGGAACGCATG…
>XOO0109 conserved hypothetical protein {Xanthomonas oryzae KACC10331}	GTGGCCAGTGCCGGGTCGTCGCTTGGTGAATCCGTGCGCTCCTGCACGCTGCACGCACGCCTGCCCAAGGTCGGCACGACCGACCGCAAGCGCGCACGCGGCGCTGCTGGCATCGCTCCAGCAACGGCAGGTAGCAACCGTGCAATGGCTGCTCATCACCCTGCGTGGGCGCCGAATCGGCGAGAATCACGTACACCCAAGAAGGATCTTTGCATGGCCGGTGCCAGCCTGTTCACCCTGCTCGACGACATCGCCACGCTGCTGGACGACGTTTCCATCCTGACCAAGGTTGCGGCCAAGAAGACCGCCGGCGTGCTCGGCGACGATCTGGCGCTCAACGCGCAACAGGTCACCGGCGTCACTGCCGACCGCGAGTTGCCGGTGGTGTGGGCGGTGGCC…
>XOO0110 conserved hypothetical protein {Xanthomonas oryzae KACC10331}	ATGCAGAAGAGGATCGATGATCGCGCTCATGCGGGCGGATCCGCGCAGGCAGACTCGGCGAATGCTGCCAATGGCGCGCGCGCCGAACCGATCCGCGCGGGCGCAATGATCGGGCGCAGGCGCTTTTTGAGTTTGGGGGCAGCTGCAATTGCGGCGAGCACGACCGGTGCCCCGGCGCGGGCAGCTCTCCCCGGACAACGCCAGATGCGGGCCACCTGGGTGACGAGTGTGCTCAATCTCGATTGGCCAAGCGCGGTATCGGCGCAGATGGCCGATCCGGTCGCGCGTGTCATGGCCCAGCAGCAGGAATTGCTGACCATTCTCGATCAAGCCCAAGCGCTGCATCTCAATACGCTGGTCTTCCAGGTCAAGCCATGCGCCGATGCGCTCTACCGATCA…
>XOO0111 conserved hypothetical protein {Xanthomonas oryzae KACC10331}	ATGGCAGACCAGCCCGAATCCCCAAGCCGTCCACGTGGCGGGCTGCGCCGCCTGTTGCCCTGGAGCGGCGCGGACACTGCGCGCACGGCCACGACTGTGCACACCGTGATCAACGGCGAGCGCGGCGGCCAGGGCCTGGCCGCGCATCAACTGGTACCGGCCAAGGCCAAGTCCGGCGCACACGATCCCGCCGCCGCCACCGCATTGCTGATACGGCTGTTTTCGCATGCCGCGCATCCGGAGGCACTGCTGCTCGCCTTCGCCGAAGGCATCACCAGCCTGCACGGCGAACTCGGCGACATGGGTGTGCGCCTGAGCGCGGCCTATGCGGCGGGCGACTGGCCCGGCTACGGCCGTGCCTTGCGTCAGCTGATCGACAAGTACATCCGCACCATCGAC…
>XOO0112 glycogen synthase (glgA) {Xanthomonas oryzae KACC10331}	ATGTGGCGCTTATGCATGCGCGCCTGCGCAACTGTGCGTAAAGGAATTTGGGCTGTTGCAAAAAAGTCAGCACGTGTTCACGCATATTTTATTTGGTCGGGGTGTAAATTCATCGTCGAGTACGCGGGTTGTCCCCGCTCCTCACTCGTAGCATGTCGTCTGGCTGAATCGGCAGACGGCGGTTTTCGCTTCGCCGTTTTCCGTCTCCACCAACATTACGACAGATGTTCAATGGTTGCCATGATGCCGCTTCATGCTACTACCGCACGTTTAGAGCGCAGCACGATGCTCCCGGCGTTGAAGAAGGGCGGTCGACCGCGCGATGCGCTCGGCCGTTTCATTCGTCACCACGAGCGCTTGCCGGTGTCGCTGGCAGACACGCGTGGCGTCTTGTTCGTG…
>XOO0113 1,4-alpha-glucan branching enzyme (glgB2) {Xanthomonas oryzae KACC10331}	TTGTCTGGAGCGCGCCTTCCGCACGTTCCGCCTGCCTGGCCTGCTGGCGGCGATGCGGCGCGCAGCGATGCTGCGTCCCAGCGGTTGGGACGTGGCGGGCAACAAATATCTCTCTCTCTACGAACGCACCGCTGCAATCGCGCCTGCGCTTGCGACGGTGTCATGAGCGAACGGCAGGGCGTGCAGGAGCAGGACAGGGAAGCAGACGGCGTGACCACGGAAGGGATCTCGGAGATGTCGCAGACCCTGCAAGCGCTGGCCGATGGATTGCCGGTCGACGCCTTTGCGGTCCTTGGGCCGCACCCGCTCGCCGATGGGCGCCGCCAAGTGCGTGTGCTGGCGCCGGGGGCCGAGGCGATGGGGTTGATCGACTCGCGCGGCAAGTTGCTGGCACGCATG…
>XOO0114 maltooligosyltrehalose trehalohydrolase {Xanthomonas oryzae KACC10331}	ATGAACCAGCGCACTGCAATCACACCGGTCTGGGGTGCCTGGCCGGCGGGTGAGGGACAGGTGCGGTTTGCGCTCTGGGCACCGGCTGCCAAGAACGTGGATGTGGTCTTCGACACCGGCGCGCGCAGCGCGCTGCAGGCCGGGCAGGACGGCTTTTTCAGCGCCGTGATCGACTGCGCGCCCGGTGCGCGTTATCGCTACAGCATCGATGGCGGCGAGCCGGTCCCGGACCCGGCCTCGCGCTGGCAGCCCGAGGGCGTACACGGCCCCAGTGCGGTACAGCCAACCGATGGCCATGCCTGGCAAAACACCCGGTGGCAGGGGCGGCCGTGGGACCAAGCGGTGATCTATGAGCTGCACGTAGGCACCTGCGGCGGCTACGCCGGTGTGCAGGCGCAA…
>XOO0115 4-alpha-glucanotransferase (malQ) {Xanthomonas oryzae KACC10331}	GTGGCAATTGCCCGGCGGGCTGTGGCACATCGCCTTCAATGTGGGCACCCAGGCAGTGCCGATGCCGCCGCTGCGCGGACGCGTGGCGCATGTGGAAAACGTGGCTGCCGATACGCAGGAATTGCCGGTCGATGGCTTCATCGCCTGGTACGAGCCGCAATCGTGAGTACGCGTGCCCCGGGCAGTGAGGACCTCGACGCCCTGGCCGCTGCAGCCGGGGTGATGGTGGATTGGGTGGATGCCAGCGACCAGCCGCGGCATGTGTCCGAGCAATCGGTGCATGCCGTGCTCACCGCGTTGGAATTGCCCGCCGCCACCGCGGCGCAACGCGCCGACAGCCTGCGCCGCTGCCAGGCACAGGCCGCCGAGCCGGCGCCGCTGCTGACGGTGCAGGTGGGT…
>XOO0116 maltooligosyltrehalose synthase (glgY) {Xanthomonas oryzae KACC10331}	ATGATCGATCTACGCGCCACCGCCCGCCTGCAGCTGCATGCCGGTTTCACCCTGCACGATGCCCTCGCGCAGCTGCCGTATTACGCCGGGCTGGGCATCAGTCACCTGTATCTGTCGCCGATCGGTACGGCGGTGCCGGGCTCCACGCACGGCTACGACAACATCGACCCGACCGTGGTCAATCCCGAACTCGGCGGCGAAGATGCGTTGATCGCGCTCTCGCAAGCCGCGCGCGAACACGGCATGGGCTTGATCGCCGATATCGTGCCCAACCACATGGCCACGCATGCGCAGAACGCGTGGTGGTGGGACGTGCTGCGCAATGGCCGCAGCGCCAAGCATGCCGACTGGTTCGACATCGATTGGCGCGCACCGGGGCGCGACGGCAAGGTGTGGCTG…
>XOO0117 glycogen debranching enzyme (glgX) {Xanthomonas oryzae KACC10331}	ATGGCCACTCGCAAGTTCACTCAGCGCTCGCGCATTCGCGAAGGCCGTCCCAACTCGCTCGGTGCCACCTGGGACGGGCTAGGCGTCAACTTTGCACTGTATTCGCGCAATGCCACCCGCGTGGAGCTATGTCTGTTCGACGACCGTGGCCGCGAGCAAGAGCGCATCGCGCTCCCCGAATATACCGACGAGGTCTGGCACGGCTATCTGCCCGACGCACGTCCCGGCCAGTTGTATGGCTATCGCGTGCATGGGCCGTATGCGCCCGACGCCGGTCACCGCTTCAACCACAATAAATTGCTGCTGGACCCGTACGCCAAACAGATCGTTGGCGAACTCAAATGGGCGCCGCATCTATTCGGTTACATCATCGGCCATCGCGACAAGGACCTGAGCTTC…
>XOO0118 conserved hypothetical protein {Xanthomonas oryzae KACC10331}	GTGCGCGCATCGTCTCCGAAGGCGCACGTTGATGCCGAGGATGGCTTGATGGATGTCTTGTTGGCAGGGGCGACCGGCCTGGTCGGCAAACAGGTATTGCAGCAATTGCTGGCCGATACGCGCTGCACTGGCGTGGTCGCGCTCACGCGGCGGCCGCTGACGCAGATCCACCCCAAGCTGCGCAACCAGGTGATCGACTTCGAGCGGCTGGAGCATTGGACCGCACCACGTATGGAAGCGGCCATCTGCGCCTTGGGTAGCACGATGAAACAGGCCGGCTCGCGCGAGGCGTTTTATCGCATCGACCACGATTATCCAATGGCCATTGCACGCGCAGCCTGCGCGCATGGCACGTCGGTTTTCGTGTTGAACTCGGCGGCCGGCGCCAATGCGCAGTCG…
>XOO0119 methylamine utilization protein precursor (mauG) {Xanthomonas oryzae KACC10331}	TTGAAATCAAGCAAAATGTCGCGACAAATCATCATCTCCATCTTCTTGACCGTCGTATTGCTTTTGCTGGGCGTACGTTGGCTGGCGGGATTGGATCTGGATCAAGGAGAGCGCCGTCAAGCCACGGTAGCCCTGGGTAACACCCTGTTCCAGGACACCACTCTCAGCGCGCGTCGGACCCTGGCCTGCAGCTCGTGCCACGATCCAAGCAAGGCATTCGCCCAAGACATCGCAGTCCCCATTGTCTATGGTCAGAGGACCGGCACCCGGAACGTACCAAGCTTATTGGACCTTCCTTACTTCACTCATTTCTTCTGGGATGGTCGCGAGGAAAAACTGGAGCGAGTAGCGGTGGCGGCCTTCACCAATCAGGCCGAAATGGCTCAACCGGATATGAGT…
>XOO0120 ISxac1 transposase {Xanthomonas oryzae KACC10331}	GTGCCAACCATGCGCGCCAGCGAAGTATTGCAGAAGTGCCTGTCTAACTCACTCTCCGGGATGCATGCATTACGCCAACGCGCCTTGCTACGCGCGGTTGAAGCGCTGGTGCACGGAGGCCGGCTGACGCTGATCGACATCGCACGCGCGTGGCCCGGCGCGAGGCGGGTACGTGCGCCCCTCAAGGCATGCGACCGCCTGCTGTGCAATCGCGCGTTGCAGGTCGAGCGATCAGCCATCGAGCGGGACATGGCGCATTGGCTACTGCGCGGCGACCAGCCGGTGATCGTCATCGACTGGAGCGATTTGAAGCCGGACAAGTCGTGGTGTCTGCTGCGCGCAGCCGTGCCGGTCGGTGGACGCACGCTCACCTTGCTGGATATGGTGGTTTCCGGGAAA…
>XOO0121 putative ISXo8 transposase {Xanthomonas oryzae KACC10331}	GTGGCTGATATTAATTCCACTGTGTTACAAATAATCGTATCTTTGTGCCACTATTGGAAGACCTTCAGGCCGCGTGGGAGAGCTGTGTTGAATAGGTCACTGGAAGTGCGTTTTGAACAGTACGGGGAAGTAGTTGCTGCCGCCCTGTCCCATGCGGATCGCAAACAGCCCGCACACTGGTACCTGAAAGGGTTGCTACTGCCTGGAGGGCGCAAGAGCATGGAGCCCATGGCCGCGCGGGTGCACCCGCAGAACGTGCGCTCAGCCCATCAATCGATGCACCATCTGGTGGCCGATGCCGACTGGAGCGATCAAGCGCTGCTGGCGGCGGTGGCGGCACAGGTGCTGCCGCCCCTGAGCAGGAAGAGCGCAGCGTGTCACTGGATCGTGGACGACACG…
>XOO0122 transposase {Xanthomonas oryzae KACC10331}	GTGAGAGCCGACCGGTCGATGCTAGGACCGTCGCTCCACCGAGACCAGATCATGGCCATGAATCGTGTGCAGTTCCAAGCCGGGCTGTCGTTGCCGGCGTTCCTCAAGCGCTATGGCGACGCGCAGCAGTGCGAGCAGGCGTTGGAGATCTCGCGCTGGCCACAGGGCTTTGTTTGTCCGCGTTGCGCCGCTACCGCGCACAGTCGATTCCAGCGTCACGGCACCACGTACTGGCAGTGCACGGCCTGCTATCGCCAGACCAGCCTGCGCTCGGGCACGGTGATGGACAACAGCAAGCTGCCGCTACGCACCTGGCTGCTTGGCATGTATCTGCTGGGCCAGAGCAAGACGAACCTGTCGGCGCTGGAGTTGATGCGACACCTGGGAGTGAGCTACCCG…
>XOO0123 Rhs family protein {Xanthomonas oryzae KACC10331}	TTGATGATTCCAGCCCAGGTGCGTTTGCAAGGAATCTTTGATGGCAAGAATCATCGCGTGTTATGGAATGAGTTTGAAGACGACGTCGGACTCGGATCATGGACCGGTCGCGTCGTCAAGCAGACGCAGGCAGATGGTGGTGTGTTGACCATCGACTACGCCCATGTCGAAGGAAACGTGCTTGGTAGATTGATCACCAAGCCTGACGGCAGCAAGCGACGCGTGACGTTTGATCCGGCTACCCTTTATCCGAAGACCGACACTGCTGCCTATGGTACGAACCTCGCTCAGACCATCACCTACGAACGCAGTGCCGGCGGGCAGATCACTGCGCAGATCGCCCCACTGGGGCGGCGCACCGAGTATTCCTACGATGGCAGCGGTCGCAAGACGCAGATC…
>XOO0124 putative ISXo8 transposase {Xanthomonas oryzae KACC10331}	GTGTTACAAATAATCGTATCTTTGTGCCACTATTGGAAGACCTTCAGGCCGCGTGGGAGAGCTGTGTTGAATAGGTCACTGGAAGTGCGTTTTGAACAGTACGGGGAAGTAGTTGCTGCCGCCCTGTCCCATGCGGATCGCAAACAGCCCGCACACTGGTACCTGAAGGGGTTGCTACTGCCTGGAGGGCGCAAGAGCGTGGAGCCCATGGCCGCGCGGGTGCACCCGCAGAACGTGCGCTCAGCCCATCAATCGATGCACCATCTGGTGGCCGATGCCGACTGGAGCGATCAAGCGCTGCTGGCGGCGGTGGCGGCACAGGTGCTGCCGACCCTGAGCAGGAAGAGCGCAGCGTGTCACTGGATCGTGGACGACACGGGATTTTCAAAGAAGGGGGTG…
>XOO0125 putative transposase {Xanthomonas oryzae KACC10331}	GTGATACAGCCGGCCAGAAAGGCTATGACGCGGGCAAGAAGGTATTCGGGGATCAAGCGCCACATCGCGGTGGATACGCAAGGCTTTCCACATGCCGTTGCGGTGACCACGGCGGAAGTCACCGATCGTCAAGGTGCGCTGGAGGCATTGAAACGCTGCCGATCGGGTTTAGGTCGGGTGAAACGCCTGCTGTGCGACAGCGGCTACACCGGAGATCCCTTCGCCGAGGGCGTACAGGACATTCTGGGCAAGCATGTCACCGTACAGATTGCCAAGCGCAGCGAGCTGCATACCTTCAAGGTCATGCCCAAGCGCTGGAGTGTCGAACGCAGCTTTGCCTGGCTGGAGAAGAACCGGAGGCTATGGAAGAACTGCGAGCGAAGGCTCAATACCAGCTTG…
>XOO0126 putative transposase {Xanthomonas oryzae KACC10331}	GTGCGGGGCCGACCGCCCTTAGAACCTGTTCACGATCTTATTCAAACCGTGCAAACTCCACGAATGCGCGAGAAGAACGATCCAAGTGACGTGAGCCGTGAGCGGTTCGAGCAAATCCGCCCGATTCTGGAGCAAGCCCGCAAGCGCACCAAGCCTGTGACAGTGGATATGTATGAGGTGTGGTGCGCAGTGCTGTATCTGCTACGGACAGGTTGCCCGTGGCGTGCGTTGCCCAGTGACTTTCCGAAGTGGCGCACGGTGCATTCCTACTTTGCCAAGTGGAGCGAAGTGGACGATGAAGGAATGAGCCTGCTGGAGCGGGCGCTTAAAAAATCAGGTTGGCGCGGCCCGCGAGAAACAGGGGCGCAAGGCCTGCAGTACGTTCTTGATCGTGGACGC…
>XOO0127 putative ISXo8 transposase {Xanthomonas oryzae KACC10331}	ATGCGCGATAGCGCACATGCGCCGATCTCGGTACATGAAGTCGCGCAGAGCTTGCCCGCAAGGACGTATCGGCAGGTCAGCTGGCGCCAGGGCAGCGACGCAACGCTCAGTTCGCGGTTCGCGGCGGTGCGGGTTCGTGCCGCACACAATCGCCAGGCACATGACGAGCAGTGGCTGCTGATCGAGTGGCCGCCGGGAGAGTCCGAGCCCCGCCACTACTGGTTCTCGACGCGACCAAAGCAAACGCCGGTCAAGACACTGGTTGCCACGGCACAAGGCCGATGGCGGATTGAACGCGATTATCAGGAGCTGAAGTCGGAGTTGGGCCTGCATCTGAGGTTTCCCCACATTTCTTCCTGCGAGATCAAGCACTTGTTGCATCAAGGCGTGGAAGAAGGT…
>XOO0128 ISxac1 transposase {Xanthomonas oryzae KACC10331}	GTGCCAACCATGCGCGCCAGCGAAGTATTGCAGAAGTGCCTGTCTAACTCACTCTCCGGGATGCATGCATTACGCCAACGCGCCTTGCTACGCGCGGTTGAAGCGCTGGTGCACGGAGGCCGGCTGACGCTGATCGACATCGCACGCGCGTGGCCCGGCGCGAGGCGGGTACGTGCGCCCCTCAAGGCATGCGACCGCCTGCTGTGCAATCGCGCGTTGCAGGTCGAGCGATCAGCCATCGAGCGGGACATGGCGCATTGGCTACTGCGCGGCGACCAGCCGGTGATCGTCATCGACTGGAGCGATTTGAAGCCGGACAAGTCGTGGTGTCTGCTGCGCGCAGCCGTGCCGGTCGGTGGACGCACGCTCACCTTGCTGGATATGGTGGTTTCCGGGAAA…
>XOO0129 putative ISXo8 transposase {Xanthomonas oryzae KACC10331}	GTGGGGATATCTAAGGGCCTGCATCACTATGAAGGGCGCAACTGGCGTGGTTTTCACCATCACGCCAGTCTGTGCATCGCCGCATACGGGTTCTTGATGCGCGAGCGCCTGCGCAGTAAAAAAAACTCCGTCGCATTCAAGATGCCTGCAGTATCCAAAAGTGTCCGCCCGCGCGGGTCTGGCCCCAATGCAACGTCACCATCCCAACTCGATTGCCACGCTGGCCTTCGGACTGGCTAG
>XOO0130 conserved hypothetical protein {Xanthomonas oryzae KACC10331}	GTGCGAATCATTCAGCGGGATGTGCACATGGAAACCCATATCACCGTCATCGGCGCAGGCTTCTGCGGCACCGCGCTGGTCCGTGCACTGGCGCAGACGGCCGATGCGCAGGTACGCATCACGCTGGTCGGCGTGGCCGAGACCTTCGGTAGCGGTATCGCCTATGGGGCGGCGCGGCCGGAGCATCTGCTCAACGTGCGGGCCAAGGATCTGGGCATCGATGCACAGGTGCCCGGCGCCTTCGCCGACACCCTGCATCTGGGCGAGAGCGGCCGGCTGGAATTCCTGCCGCGGCTGGCATACGGCGACTACCTGCGGAGCGAACTGGATGCGGCGGTGAGCGGCGCGCAGGCCTCGATCATGCGGCTGTCGCAGGAAGCAGTGGCCGTCGAGCGCGTG…
>XOO0131 identified by sequence similarity; putative; ORF located using Blastx/Glimmer/Genemark (virK) {Xanthomonas oryzae KACC10331}	ATGCTGCACGAGCTGGGGCATGTTGGCGGTCCTGGGTGCTTGAACGCTCAGGTCGTGCATCCCTTTCCCTGCCTGGAGTCCGCCATGCCACGTCTTGTTCCTGCCGCGCTGTTTGCGACGCTATGCGCATGTGCGCTGCCCGCCCTGGCCACCGAATCGCTGAATAACCGCGCCGAAGTTCTCGCTGCCCTGGACGCCGGTTACGACGTCAGTGTGAGCACCGACCTTGCACGTTGCGTGCCCGAAGAAGGCACACCGGTCACCCAGACCCGCGGCGGCCGCCATATCGATGCCTACCGCATCACCGCGGACGGCACCGTGGCCTTTTCCGATTCGCATTTCACCGTCGCCAACGACGGCAAGCCGATCCAGCAATTCATGCGCTACCAACTGCTCCCG…
>XOO0132 conserved hypothetical protein {Xanthomonas oryzae KACC10331}	ATGACGCCGGATTCGCCCGTGATGCCGCCTTGGCCTCACAATAGGCGGCCAGTTCCCACCACCGATGTCGCCATGCGCAAGACCTATCAGCTCAACCTGGAAGGCAAGAACCGCGACCGTCTGCTGGAATCCAGCAAGCACGATATCCGCAAGTACATCCGCCGCGAGCGTCGCAAAGACTTGCCGGAAGGCGCGGACTACTGGGACTTCGACATGCGCTTCGGGGTGGATGAAGCCAGCGCGGTGGCACTGCCGCCTGCCGAGCTGATCCGTTCGATCAACGCGCTCGTTGCGGACGGTGGCGACCAGTTCTTCGTCGAAATCCTGCGCAAGCCGGGCAAGCGCGTGCCGCGCGCAGCGGGCGATCATGCGCTCGGCGATGGCGGACTGGATTTCGAG…
>XOO0133 ATP-dependent RNA helicase (rhlE) {Xanthomonas oryzae KACC10331}	ATGTCACGGAAAGCAGATTTGCTGTCGCTACAGCTACCGCCCTTGTTCGAGTCCGCGCTCGCCAGGGCCGGTGTGCGCACGCTCACGCCGATCCAGGTCGCGATGATTCCGCCGATGCTGGCCGCACGCGACCTGATCGTCACCGCGCAGACCGGCTCGGGCAAGACCCTGGCGTATGCCTTGCCGCTGCTGCAGCAGCGCCTGCAGGCGCCGGAACAGGTGCCGCGCGTGCTGGGCGGGCTGATCCTGGTGCCGACGCGTGAGCTGGTCGCGCAGGTCGCGCAGACCCTGCTGTCGCTGGCAGCGGCCTTGCCGCGACGGTTGAAGATCGTCGCCGCCACCGGCGGTGAAGCCATCAATCCGCAACTGATGGCCTTGCGCGGCGGCGCAGATATCGTC…
>XOO0134 IS1479 transposase {Xanthomonas oryzae KACC10331}	ATGCAGCTGACGTTCGGTGACGCTGGGGATCTGGGCAAGCGCAAGCAGACCCGGCGCGAGATTTTCATGGCCGATATGGAGCAGGTGGTTCCCTGGCAGCAACTGCGCGTGCTGATCGCGCCGCACTCTCCGGTGTCGGGGCGGCCAGGGCGGCAGCCATACGCCCTGGCGACGATGTGGCGGATTCATCTGCTGCAGCAGTGGTATGCGTTGAGCGATCCGGCGATGGAAGAAGCGCTGCACGAGATTCCGACATTGCGGCGCTTTGCCCAGCTCGGTTGCTTGGACGACATTCCCGACGAGTCCACGATTCTCAACGTTCGACGCCTGCTGGAGACCCATGGCCTTGCCGCACGGATGCTGGAAGCGGTCAACGCGCATCTGGCGCGCAAGGGCCAG…
>XOO0135 dihydrolipoamide acyltransferase (pdhB) {Xanthomonas oryzae KACC10331}	GTGCGTGCTAATCAGGTCCGCGAAAGCGTCAACCGGCTACGTCAGCAGGTGGAAAAGCGCAGCATCGCCGCGTCCGAATTGAGCGGGTACACCATCTCGCTGTCCAACTTCGGCATGTTCGCCGGCCGCTACGCCACGCCGGTGGTGGTGCCGCCGTGCGTGGCGATCATGGCCGCCGGCCGTGCGCGCTACCAGATCACCCCGGTGATGGGCGGCGTGGAAACCCACAAGGTGATGCCGCTGTCGTTGACCTTCGATCACTGCGCCGCCACCGGCGGTGAAGCAGCGCGCTTCCTGCGCGCATTGCTGGACGATCTGGCGTTGGCCAACTGA
>XOO0136 transposase {Xanthomonas oryzae KACC10331}	GTGAGAGCCGACCGGTCGATGCTAGGACCGTCGCTCCACCGAGACCAGATCATGGCCATGAATCGTGTGCAGTTCCAAGCCGGGCTGTCGTTGCCGGCGTTCCTCAAGCGCTATGGCAACGCGCAGCAGTGCGAGCAGGCGTTGGAGATCTCGCGCTGGCACACAGGGCTTTGTTTGTCCGCGTTGCGCCGCTACCCCGCACCAGTCGATTCCAGCGTCACGGCAACCACGTACTGGCAGTGCACGGCCTGCTATCGCCAGACCAGCCCTGCGCTCGGGCACGGTGATGGACAACAGCAAGCTCGCCGCTACGCACCTGGCTGCTTGGCATGTATCTGCTGGGCCAGAGCAAGACGAACCCTGTCGGCGCTGGAGTTGATGCGACACCTGGGAGTGAGC…
>XOO0137 dihydrolipoamide acyltransferase (pdhB) {Xanthomonas oryzae KACC10331}	ATGCCGACCACGCTCAACGACGATGCCGACCTGCACGCCTGGCACCCCGGCAACGATGTCACCGTGCGTTTGGTGCGCGGCATCGTGCGCGCCTGCCAGGCGGTGCCCGCACTCAAGGCATGGTTCGACGGCGACGCCCTCAGCCGCACCCTGCACAACCAGATCGATATCGGCATTGCCGTGGATACCGAAGAAGGCCTGTTCGTGCCGGCGTTACGCAACGCCGACATGCTGGACGCGCACGGCATCCGCGAACCTGATTAG
>XOO0138 IS1478 transposase {Xanthomonas oryzae KACC10331}	ATGGCCCACACCCAGAACGCCGACTTCTTCCGCCAGCCCTTGGCCGAGATGATCGATCCGCGCCACCCGCTGGCGGTGCTGGCCCGTCGGCTGCCCTGGGCGCAGATCGAGGCGGTGTTGGCGCCGCATTTCGCTCGCAAGGTGCGCGCAGGTCGCGCGGTGGCGCAACACGATCTGTTCGGCCCCTCGGTGCAAGTGGCCGGTGCCGGTATTGCCGCTGCCGGCCGCCCACGCCTTCCCATTCGCTTGATGGCCAGCCTGTTGGACCTGAAGCACGCTTACAAGCTCAGCGACGAGGAACTGGTGGAGCGCTGGGCCGAGAACGTGGTCTGGCAGCACTTCAGCGGCATGGCGTTCTATGAGCCGCGCCTGCCCTGCGATGCCACGCAGGTCGGGCGT…
>XOO0139 identified by sequence similarity; putative; ORF located using Blastx/Glimmer/Genemark (nagN) {Xanthomonas oryzae KACC10331}	ATGGGCGAAAACTGCCAGAAACCAGTAGGTAGAGTAACGAAAACTGGCAGTTCCAGCACGCCAAAACCGCAGGTGAGGCCTTGCAATGGATGCGGTCTGGGGGTTTTTCAGGGGCGACTGTTTAGGTGCGCCTGCTGTGTCCTCGCTCAGGATCCGGGCCTGCTCCAGTTGCTCGTGCAACGTGTGGTCGTCATAGAGGGTGCCGGTGAAGCTGCGCGCGCCGACCATCAGGCCCTGTTTGTGCGTGATGGCCACGCTGACCTTCACCCCGAACTCGTAGGGCTTGCGCGCCTTGCCCTTGCCGATGCACTCCACTTCGGGCGCGTGCAGGGCATAGAGTTTGTTCTTGCCATTGGGTTGCTGAGCATGGATGCGCTCGGCGCGCTGCATCAGCGTGTG…
>XOO0140 IS1478 transposase {Xanthomonas oryzae KACC10331}	ATGGAGAACGCGCGGCACAAGCTGGTGGTGGCGGCCAAGCGCGCGGGCATCGCGCTCAAGCAGACCTTCGCCAAAGAAACCAAGACGCTGCGGCGCAAAGCCGGCGGCTACGCCCATGCCAGGCAGTTCAAGCGCCTGCGCAAGGTCCTCAAACGCCAGCGCACGCTCCTGGGCATCGTACTGCGCGAGGTGCAGCGCAAGATCGGGCAAGCCAGCCAGGCCACGCCGCCGGCGCTGGAGAATCTGCACACGCTGATGCAGCGCGCCGAGCGCATCCATGCTCAGCAACCCAATGGCAAGAACAAACTCTATGCCCTGCACGCGCCCGAAGTGGAGTGCATCGGCAAGGGCAAGGCGCGCAAGCCCTACGAGTTCGGGGTGAAGGTCAGCGTGGCCATC…
>XOO0141 IS1478 transposase {Xanthomonas oryzae KACC10331}	TTGGAACAGGCGCTGTCGCCGCGGTTGCCGGCCACCACCAGCACAGGCGGTCGACCCGCATTGCCGGTGCGTCTGATCGCTGGGCTGCTCTACCTCAAGCACGCCTACGACCTGTCCGACGAGGCGGTCTGCGAACGTTGGCTGGAAAATCCGTACTGGCAGTTCTTCACCGGCGAGGTGGTGTTCCAGACCTGCTTGCCGTGCGATCCCAGCTCCCTGACACGTTGGCGACAGCGTCTGGGCGAAGCCGGTATGGAAGAGCTGTTGGCGCATACGATCAACACCGCTCACGCGATGAAGGGCGGTGGACACACGCGAGTTGTCGCGGGTGATCGTGGATACCACCGTGCAGGAAAAAGCGATCGCCCATCCCACCGACAGCCGTTTGCATGGAGGTGG…
>XOO0143 IS1478 transposase {Xanthomonas oryzae KACC10331}	ATGGAGGTGGCGCGCAAGAAGCTGGTGCTGCTGGCCAAGCGCCACGGCATCGTCTTGCGGCAGACCTATGTGAGGCAAGGTCCCGGGGGTTGA
>XOO0142 IS1478 transposase {Xanthomonas oryzae KACC10331}	TTGTCGCGGGTGATCGTGGATACCACCGTGCAGGAAAAAGCGATCGCCCATCCCACCGACAGCCGTTTGCATGGAGGTGGCGCGCAAGAAGCTGGTGCTGCTGGCCAAGCGCCACGGCATCGTCTTGCGGCAGACCTATGTGAGGCAAGGTCCCGGGGGTTGAGCCGCAAGGCCGGGCGCTATTGCGCATGCGCGCCAGTTCAAGCGCATGCGCAAGGTACTGCGACGCCAACGCACGATCCTGGGACGCGTATTACGCGATCTGCAACGCAAGCTGGCCCAGCTGGAACCGTCGGTGCGTGA
>XOO0144 IS1478 transposase {Xanthomonas oryzae KACC10331}	ATGCGCAAGGTACTGCGACGCCAACGCACGATCCTGGGACGCGTATTACGCGATCTGCAACGCAAGCTGGCCCAGCTGGAACCGTCGGTGCGTGAGCGCATCGGTGTCTGGTTGGAGCGCGCACAACGGTTGTTGGCACAGCGTCCCAAGGACAAACAGAAACTCTGA
>XOO0145 IS1478 transposase {Xanthomonas oryzae KACC10331}	TTGCACGCGCCGGATAGCCTGGAATGCATCAGCAAGGGCAAGGCAAGCAGCCCCTACGAATGTGGCGTCAAGGTCGGCATTGCGGTGAGTGCGCGCAAGGGCTTGATCGTGGGCGCGCGCAGTTTCCCGGGTAACCCGTACGACGGCGACACGCTGGCTGAGCAACTGGAACAGGCGCGCGGGCTGCTGCAGGATGTGAATGTGATCCCGCAGGTGGCGATCGTGGACCTGGGGTATCGCGGGCGCGACGTGGAGGGTGTGCAGATCCTGCATCGGGGCAAAGCCAAGACGCTGACACGACGGCAATGGAGCTGGATCAAACGACGGCAAGCGGTAGAGCCGGTGATCGGACATCTGAAACAGGACTGCCGCTTGAATCGTTGCCATCTCAACGGCGCC…
>XOO0146 IS1478 transposase {Xanthomonas oryzae KACC10331}	GTGGATGCGGCCAATCCCGGCGTTGAGATCATCCACCGGGGCACGTTCAAACGCCTGACAGATGAGCAGCGCCGCTGGCTGAAGCGACGCCAGGCGGTGGAGCCGGCCATCGGACACTTGAAGCACGACAACGGCATGGATCGGTGCTGGTTGCAAGGAGCGAACGGCGATGCGCTGCACGCAGTGCTGTGCGCGGCGGGGGACAACATCCGCTGGTTGCTGCGGGCCATGGTGCGTCTGGGACTGAAGGGTCTTTTTGCGCCTATGGTTGCGAGACTCATCATGCTGGCCACAGTGCTCGCAATGTCATTGCGAGCGAGGAACACACGCCCACATCGGTTGGCTTGGTGTGTTTGGTGA
>XOO0147 putative transposase {Xanthomonas oryzae KACC10331}	ATGATTCCTAGCAGCATAGCCACATTGGCGATCGCTTCAATTCGATATTTTCGTAAGCGCCACCAGCGCGAATACCAAACAACAACTCTTGCCCCGGTACAACGATGCATTGTAGCCAGCCTACAGCCCAGTGGTGTCAATACTGCGATCATTAAAATTCCTCTAAGGAACCTCTGCCGATCACACCACAAATGCGAGACACTATTTGTTCGGACTGAGGAGGCATCCATGACGCTGACGTTCGGTGACGCCGAGGGAGATCGAGGACCTGCTGAGGGAGGACTCGAGATCCTCCTTGATTGGATGGAGCGCCGGGTGCCGCAGTCACGACTGCTTGCATCGGCACATCGACGCTATCCGGAAGCGCGACGACCAGGTCGGCATGCGTACGCGCTGGCG…
>XOO0148 putative transposase {Xanthomonas oryzae KACC10331}	TTGCCCAGCTCGGCGGCTTGGATAACGTTCCAGACGAGACCACGATTCTCAACTTTCGCCGTTTGCTGGAAACCCACAGGCATTGCCGCTCGGATGCTGGAAGCGGTCAACGCCCATTTGTCGCGCAAGGGGCAGAGCCTGCGGTCGGGCACGATCGTCGATGCGACGCTGATCGCTGCGCCCAGTTCGACCAAGAATGCCGATCGTGCGCGCGACCCTGAGATGCATCAGACCAAGAAGGGCAACCAGTGGTATTTCGGGATGAAGGCGCACATTGGGGTGGATGAATTTTCCGGGCTGGTACACCACGTGCAGTGCACCGCAGCCAACGTGGCCGATGTCACGGTGACGCACGCATTGCTGCACGGCAAGGAAGACAGCGTGTTCGGCGACAGCGGC…
>XOO0149 IS1479 transposase {Xanthomonas oryzae KACC10331}	ATGCAACTGACGTTCGGTGACGCCGAGGGCCTGGGCAAGCGCAAGCAGACCCGGCGCGAGATCTTCCTTGCGGAGATGGAGCGCATCGTGCCGTGGAAGCGACTGCTTGCCCTGATCGAGCCGCACTATCCGGTGTCAGGACGACCGGGTCGGCAGCCGTACGCGCTGGCGAGGATGTTGCGGATTCATCTGTTGCAGCAGTGGTATGCGTTGAGCGATCCGGCGATGGAAGAGGCATTGCACGAGATCCCGAACCCTGCGGCGTTTTGCCCAGCTCGGCGGCTTGGATAA
>XOO0150 putative ISXo8 transposase {Xanthomonas oryzae KACC10331}	TTGTTTCAGACCAAGACACGTGGTGTCATGGATCAGAACAACAGCGCGCTGGCGAGAGGGATTGCATCACGCGTCGTGCTAGCCGATGCGGCCTACTCCACCGAGACCCACTGGCGAGACCAGCTCAGCGAACGCGGCCTGCTGTACATGGTCGGCGTCCGCAGCAACACGAAGGTGTGGTGGGGATCGCACCAACCTGCGCCCATGCCGCCAGCCAGCCCTAAGGGCGGTCGGCCCCGCACACGACCGATGCGCGATAGCGCACATGCGCCGATCTCGGTACATGAAGTCGCGCAGAGCTTGCCCGCAAGGACGTATCGGCAGGTCAGCTGGCGCCAGGGCAGCGACGCAACGCTCAGTTCGCGGTTCGCGGCGGTGCGGGTTCGTGCCGCACACAAT…
>XOO0151 putative ISXo8 transposase {Xanthomonas oryzae KACC10331}	GTGTTTTTGGTGGCGGGACGCGGGTTTTTCTTGCGGGCAAATATTTGGACGCCGCTGAAATTGTCTGAGAACTTTCGTTCCCAGGAGGAGCGGGTTTTTAGTTATCGAAATACGCACGATCATAATTTCCATTTTATGACGGTCGGCTATCACGGCCCGGGATACGAAACAAACCTTTATCAGTATGATCCTTCTCGGGTGCGTGGGTATATAGGCGAGGTTGTTGAACTGGAGTCGCTAGGGCGCACAATGCTGCAGGTAGGTCGTGTCATGGTCTATCGCGAGAAAGTCGATGTGCATACTCAGTTTCCACCGGAGCAATTGTCAGTATCGCTTAATCTAATGGTGACGAAGAAGCGTGAGTGTGAGCCGGATCAGTATTTTTTTGATCCATCCGAC…
>XOO0152 transposase {Xanthomonas oryzae KACC10331}	GTGGAGTTGCCTATGTCCTCCAGCCGCCTGGACCTGTCGGAACGATACCGTCTCCATGCGCTACATGAAACCGGGATGTCGATGCGCGCCATCGCCGATGCATTGGAGCGTGCGCCCAGCACGATCAGCCGCGAACTGCGCCGTAATCAGCACGCTGCGCGGTACCGGCCCGATCACGCGCAGCGCATCAGCGAGCATCGGCGCACACAGGCCAGCCGGCGTCCACGCATCGACGCTGAGCGTATCGGCCAGATCGAGGACCTGCTGAGGGAGGACTTCAGTCCCGAACAGATTGCCGGTCGCACCGGCTTGGCCAGTCACGAATGGATCTATCGGCACATCGACGCCGATCAGAAGCGCGGTGGTCAGTTGTTCATGCATCTACGCAAACGCCGCCGC…
>XOO0153 transposase {Xanthomonas oryzae KACC10331}	GTGGAGTTGCCTATGTCCTCCAGCCGCCTGGACCTGTCGGAACGATACCGTCTCCATGCGCTACATGAAACCGGGATGTCGATGCGCGCCATCGCCGATGCATTGGAGCGTGCGCCCAGCACGATCAGCCGCGAACTGCGCCGTAATCAGCACGCTGCGCGGTACCGGCCCGATCACGCGCAGCGCATCAGCGAGCATCGGCGCACACAGGCCAGCCGGCGTCCACGCATCGACGCTGAGCGTATCGGCCAGATCGAGGACCTGCTGAGGGAGGACTTCAGTCCCGAACAGATTGCCGGTCGCACCGGCTTGGCCAGTCACGAATGGATCTATCGGCACATCGACGCCGATCAGAAGCGCGGTGGTCAGTTGTTCATGCATCTACGCAAACGCCGCCGC…
>XOO0154 acriflavin resistance protein (acrE) {Xanthomonas oryzae KACC10331}	ATGAACAACTCTGCCGATCTGCTGAAGGAACTGCGCATCGACCGTAAGGCCCCGTCCCGCGAATCGCCCTCGGGGCGCGGATGGGGGATCGCCATCGCCACGCTCGTCGTCGTTATCGTGCTGCTGCTCGGTTTAGCCGCGTGGTGGTGGTGGCTTGGTCGGGCGCGGCCGCTGCAGGTGCGCACCGTACCGGTGGTGGCGATCAGCGCCGGCAGCACGTCGTCGTCGGTCCTTGATGCCAGCGGCTACGTGGTGGCGCGACGCATAGCCACGGTGTCGGCGCAGGTCACCGGCAAGGTGCTGCAGGTGATGATCGAGGAAGGCATGCGCGTGGAGGCCGGTCAGGTGATGGCCACGCTCGATCCGATCGAGACCAATGCGCAGCGCGAGGTCGGTGCC…
>XOO0155 Transposase and inactivated derivatives {Xanthomonas oryzae KACC10331}	GTGTACACGCGCATTAACCGTTGGGCCAAGTCCGGTGTGCTGGACCGGATGTTCGCCCAATTGCAGACCTGCCAGATCGTGCGCATCAAAATCGAAGCGGTCTCGCTGGACTCCACCAGCATCAAGGTGCATCCGGATGGCACTGGCGCATTAAAAAAAACGGCCCACAATCCATCGGGAAATCGCGGGGCGGATGGAACACCAAAATTCATATGGTTGCCGCAGATGCTCGAACAGCCATCACGTTCGGATTGA
>XOO0156 Transposase and inactivated derivatives {Xanthomonas oryzae KACC10331}	TTGACGCCTGGCAACGCACATGACGCACCCGCAGGCCGCGCGTTGCTTGAACACCTGGGGCCAGTGGAGCGGCCGGTTCATCTGCTGATGGATCGCGCTTACGAAGGCAATGAAACCCGCCAGTTGGCGCTCGATCTTGGCTTCGTGCCGGTGGTTCCACCCAAGTCCAATCGGGTCGATCCTTGGGAGTACGACAAGGAAATGTACAAACGGCGCAACGAAGTGGAGAGGCTGTTCCGTCGCTTGAAGGGCTACCGACGGATTTTCACGCGCTTCGAGAAGCTGGATGTCATGTTCCTTGGCTTCCTCAGCTTCGTTCTGATCGTTGATGGGCTTCGGATGTGTTAA
>XOO0157 ABC transporter ATP-binding protein (tptC) {Xanthomonas oryzae KACC10331}	GTGCCCCACCGTGTCCCGTCCGCGGTGGCGGGGGGATGCCGCTTCGGACCGGAACAGGTGAAATCCACGGAGACAGCAACAACCGCAACTGCTGCACCTGCAAAGACAGTGGAGTTGCCGACGTTGATAGCCGCACGCGTGGCGACATGCATGACATGGAGACATATCGACACTGATCGCATCGCAATACCAGCCACCTATCATTCATCTCCTTCACCCCGCATTGAAACGCAGAGAACCCCCGCAATGACCGCCCTCGTTACCCTCCGCAACGTCACCAAGACCTACCAGCGCGGCCCGGAGAAGGTGCAGGTGCTGCATGGCATCGATCTGGAAATCGAGCGCGGCGACTTCGTCGCGCTGATGGGTCCTTCCGGTTCGGGCAAGACCACACTGCTG…
>XOO0158 conserved hypothetical protein {Xanthomonas oryzae KACC10331}	ATGAAATACTTCTCGCTCGTATGGGCGCAGCTGTTCCGCAGCGAGACGCGGACGCTGCTGACCCTGCTGTCGGTGGTCGCTGCATTCCTGTTGTTCGGCATGCTCGATTCGGTGCGTGTGGCGTTCAATTCCGGCGGCAGCATCGAAGGCGTCAACCGCCTGGTGGTGACCTCGCGCCTGTCGATCACCCAGTCGCTGCCGATCCGCCTGGGTACGCAGATACGCGAGGTGGCCGGGGTGCGCGATGTGACCTCGGCGATATGGTTCGGTGGCATCTATAAAGATCCGAAGAACTTCTTCGCCAACTCCTCGGTGGCTCCGAACTACTTCGACGTCTACCGTGAACTGCAGATTCCTCCAGAACAGCTGAAGGCGTTCCATACCACACGCGCCGGCGCG…
>XOO0159 conserved hypothetical protein {Xanthomonas oryzae KACC10331}	ATGAAGAAGCATTGGTTGGGCAACGCGCTGTCGATCCTGCTGATGGTGGTGGGCCTGGGCGTGTGGATCGCGCTGCCATGGATCGGCGTGCTGGCGGTGGCTGTGGCGCTAATGCTGTGGCTGCTGCTGACCCGCAGCGGTCGGCTATCGCTGGCTGCCGCGCGCATCGGCATCGCCAGCCTTCCGCAGCGCTGGGGCGCGAGTTCGGTGATCGTGGTCGGCATCGCCGGTGTGGTCGGCGTGCTGGTGGCGATGTTGGCGATGGGACGCGGTTTTGAAGTCACGCTCAACAGCACCGGCGACGACACCACGGCGATCGTGCTGCGCGGCGGTTCGCAGGCGGAGACCAACTCAGTGATCACCCGCGACTTGGTGCCTCTGGTCAGCGCGCTACCCGGC…
>XOO0160 Transposase and inactivated derivatives, IS30 family {Xanthomonas oryzae KACC10331}	GTGCCGGAGGAGTTGCGGATTGTGCATCGCCCCGAAGAAGTGCAGACGCGCTTGGTCCCAGGTCATTGGGAAGGCGACTTGATCAAGGGCGCATTCAATCGTTCTTGCGTGGGCACGTTGGTGGAACGCAAGACGCGCTTTGTCGTGCTGTGCCGCATGGATGGCTGCACGGCCGCAGATGCGCTGGAAGGGTTTACCCGGCAAATGAAGAAACTGCCGGCCTCAATGCGGACAAGTCTGACCTACGATCGCGGTACCGAGCTCACGTGCTACGCCGAGCTGATGCAAGGATTGAACATCGACGTGTGGTTCGCTGATCCACATGCGCCGTGGCAGCGGGGAAGTAACGAGAACACCAACGGCCTGCTGCGCCAATTCCTGCCCAAGGGCGCCGACCTG…
>XOO0161 transposase {Xanthomonas oryzae KACC10331}	GTGAGAGCCGACCGGTCGATGCTAGGACCGTCGCTCCACCGAGACCAGATCATGGCCATGAATCGTGTGCAGTTCCAAGCCGGGCTGTCGTTGCCGGCGTTCCTCAAGCGCTATGGCAACGCGCAGCAGTGCGAGCAGGCGTTGGAGATCTCGCGCTGGCCACAGGGCTTTGTTTGTCCGCGTTGCGCCGCTACCGCGCACAGTCGATTCCAGCGTCACGGCACCACGTACTGGCAGTGCACGGCCTGCTATCGCCAGACCAGCCTGCGCTTGGGCACGGTGATGGACAACAGCAAGCTGCCGCTACGCACCTGGCTGCTTGGCATGTATCTGCTGGGCCAGAGCAAGACGAACCTGTCGGCGCTGGAGTTGATGCGACACCTGGGAGTGAGCTACCCG…
>XOO0162 hypothetical protein {Xanthomonas oryzae KACC10331}	GTGCAAACCGACGCAATGCCTGCGTCGGGAGGGCGGCTAATACAACACCCTTCGGGGAAATACGCCCGCCGGCTACGTGCGGTTTCTAACCTCCCGACATCCCGTCGCCGTTGGCGATGGGTCTCGTGCACCGAGGAGGCTTTTGCCATGCGTCAACCTTCATCTCGCCGCAGTAAAACAACAAACAAGCGTTCGCCAAGCCAAGCGACGCCATGCACGGACCGGCAATGGACGTTTGTGGAACCAACGCTCAGCCCGATGATGACGCGCGAGCAGGCCGAGGCCCTGAATGCTGCCGAGCTTGCGCGCAAACAACGCCCACCGCGACGCTTGCGTGCGACACAGCAGTGCACCATGGGGTATGGCTACTATCCTGACAGCCATCAGCGCGTACCCGCA…
>XOO0163 conserved hypothetical protein {Xanthomonas oryzae KACC10331}	TTGGAAGCGACTGCCGACGACATCGCAATTGACAACGTGCCCGCTGCAGCGGCGCTGGTGAAACGGGTGTTCGCGCACGTTGAGCAGTTGATCGAACCCCCGGACAGTGGAAGCCGGCTACAGGAACTCAAGCGCTCGCGCTATCGCCAGATTGTCGAACCACCTTGCCGCGTGATCTACCGCTTGGATGGGCAGCGCATCGTGGTGGTGCACGTGTTGCGCTCGGAGCGCGCGCTTCGCAAGCGCCGCATTTCACGCTGGAAGCGGCTAACAAAACGACGGCGCAGCCGCCCGGTGGGCGCGGCCTGTGCCCCGTGCTGCATGGACAACGCTTCCACTCCGGTTGTGAATGCACTGTCCACACCCGGCTGA
>XOO0164 conserved hypothetical protein {Xanthomonas oryzae KACC10331}	TTGGGCCGGCCGTTTTCCTCGCCCGGACTGATACTTTGCTGTCACTCCATGCGCACCGAACGTGTCACCACGCTCAAGGGTCAGGCGACCGAACTTCTTGCAGCTACAGAGCGCGACAAGGAGCCAATCCTGATCACACAGCACGGTTTACCCAGCGCCTATCTGGTGGATGTTGCCAGCTATGAGCGCATGCAGCAGCGCATGGCGATCCTCGAAGGAATCGCCCGTGGAGAAATGGCAGTAGCGCAAGGCCGCACGCTGACCCATGAACAGGCATAG
>XOO0165 hemolysin III {Xanthomonas oryzae KACC10331}	TTGAAGCTGGCTGCGGCACCTCACCCACATGCGTGGCATCTGCATGCTTCTTGGCATGCACCGTCGCCGCACCTTGCAGTACATCGCCACCATCAGCCAGTACAGGCGCAGGCACATCCGCATGCCCGGCCTGACGCCGCAACAAGCGCAGCCGGTCCGCACTCACACTCATGCAGGCACGTCCAGAGCGAGGTCGTCGTCCACCTGCGTGGCATGCCGCAACGGCGCCTGTGCATCGAACAACAATGCCAGCACCGTCAACGCCAACGACTTGGGCGAGTCGCCTTTGCCTTCCTCGTGTGCGGCCAGCACCGGGCCCACGCAGGCCGGGCAACCGGCGCTGCAATCGCAACGCCGCACCAACTCGTCCGCGCGTTGCAGCAGCTCGGCCTGGCGCAG…
>XOO0166 ATP-dependent RNA helicase {Xanthomonas oryzae KACC10331}	TTGCTGAATCCGCTCAGTGAGGCAGGCTGGGCGCGGGGGCGCCGGTCTCATACCCTGAGACATCCTTTTCGTTTGATCTCCCTCTTTGGGAGCCTTTGCCGTATGCCTCCGTTTGCCCTCGCTCCCCGTACCGAAACCGCCGAACGCGCGCTGGCCACCACCGACGGCCGGCCCAGCCGCGATGGCGCGCTGCTCACCGAGCGCCTGGAACGGCGCTACCACGACCGCATCACCGGCAGCTTCACCATTCCCGGGCGCGACGGCCGCTACGCGCCGATTCCCGAAGATGTGCCCAGCGCACTGGCCGATGCGCTGCAGGCGCGCGGCATCAGCCAGCTCTACAGCCATCAGGCCGATGCGTGGGCGGCTACCCAGCGCGGCGAACATGTGGCGATCGTG…
>XOO0167 conserved hypothetical protein {Xanthomonas oryzae KACC10331}	ATGAGTGTGAGTGCGGACCGGCTGCGCTTGTTGCGGCGTCAGGCCGGGCATGCGGATGTGCCTGCGCCTGTACTGGCTGATGGTGGCGATGTACTGCAAGGTGCGGCGACGGTGCATGCCAAGAAGCATGCAGATGCCACGCATGTGGGTGAGGTGCCGCAGCCAGCTTCAAATGTAGTTCTGCCTGGCACGTCGCCTGCAACGGTGGCGCATGCGGTCGCAAGGTCGGAGGCGGCCGATGTGCACGAGCGCGTGCAGGTGTTGCAGTCAACGGATGGCCTGCGTTCGCCCGATGCGGGGCACGCTGTTGATGCATTGCGTGTCGATACGCCGACGACCACGCGGATCGGCGCGAAAGATGCGACGTCGTCGTCGGCAAGCGAACGCGCGACGTGGCCG…
>XOO0168 avirulence protein (avrBs2) {Xanthomonas oryzae KACC10331}	TTGAGGTCATTTATGCGTATAGGTCCTCCGCAAACGTCCATTGCTCACACTGACGCGCTGGCGATACCGACGCACACCAGTGCGAGCAGCCCGACGCAGGTGCCGCACGTGCAGGGCAACACCCCGCCACTGCGGGAACGTGCGCCTCGCCGCGCCGTCAGCATACCTCCGCTGGTGCCATTGAACGACAGCGCGATGACCGGCAAGCCGGCCTTGGTGGCGCTGGACAGCGAATTCTCAGAGCAGCGCCTGGCCGAAGTGCAGGCGCGGCAGATCACCGTGCAGACACTGCAAGGCAAGCTTGCCGCGCATCTTGCGCAGGCCGGCACGGCGCTCACGCCCGACAGCATTGCCGCACGCTTCGCCGCCGGCGCACTGGAGCCGGTGTATCTGGATACG…
>XOO0169 xylose repressor-like protein (xylR) {Xanthomonas oryzae KACC10331}	ATGACAACGACGGACGTTTTGCCCTGCATGCCCTCTTTGTTCGCAAACGCGGCCATCCGTTCGCATTACCGCCGTCGTAGCGACGGGCAGGCCGCCGCCCCCCGCGAGCGCCTGCTGCTGGATCTGATCCGCCGTGCCGGGCAGTGCGAACGTTCGGATCTGCCGCGCGCCAGCGGGCTCAGCGTGCCGGGCATCAAGGGCATCATCGACCCGCTTGTGGCAGATGGCCTGCTGCAGTTGGGGCCCTCGCTGCGGCGCGGCCGCGGCCAACCCAGCGCGCAAGTGCGTCTGGTGCCGGAGTATGCATACAGCGTGGGGGTGTCGTTGATGGTCGATGGCATCGCGGTGGTGCTGATCGACTTCGCCGGGCAAGTCCGTGGCATGCGCCAGTTCACCGCC…
>XOO0170 TonB-dependent receptor (cirA) {Xanthomonas oryzae KACC10331}	ATGGCCGCGTTTGCGAACAAAGAGGGCATGCAGGGCAAAACGTCCGTCGTTGTCATAATCGTTTTAATTAAGCAGCTTAATTTAATCGGCCTGCGGCCCCACGGTGGGGCCAGCCGACGTTGGTATCGTGCCATGCGCTTGTTGCATCCCCATTCCCGCCCCCGTTGCCCCGCCCTGCATTGCCCACCGCATCCGCATGCGTTGTCGCTTGCGCTGGGCCTGGCCTTGCTCGGCTGGCTTCCCTCTCACGCCATCGCTGCCGAGCCCTCAGCCGGAGCCGACGCGCACACTCTGGACGCGGTGCAGGTGCTCAGCTCGTTCCAGTCGCAGAACACCCGTGCCATCGCCACCAAGCAGGCCGCGTCCACCATCGTGGATTCGGTCGCCGCCGACAGCATC…
>XOO0171 TonB-dependent receptor (cirA) {Xanthomonas oryzae KACC10331}	GTGGACAACCCGCAGACCTGGGACCGCTTCCAGCAAAACCACCTGGCCTACGGCTTCGATTGGAGCGGCACCCTGCCGGCATTCACGGCCTTGAACCCCGCACTGGCCGACAACCCGAGCCGCTACGCCAACTTCAACCACCAGCAGGAACGCACGGCCTACGCCGAGCGGGTGAGCGACCTGCAACTGGAGCTACGTCGCAACATGGACGAAGACAGCCGGGGGCTGGGACTGGCCTGGGGCCTGCGACAGGTGCGCACGCACATGCAGACCGCGTTCCAGCGCACGACCTGGAGCGGGTTGCCCTATTCGCTGGCCGATGTGCTGGGCGATCCCACCTGCGCCCTGGCTTGCAACGCGCCCATGTTGACCATCGACCCGGACCTGGCAGACGCCCGC…
>XOO0172 conserved hypothetical protein {Xanthomonas oryzae KACC10331}	ATGTCGTCGTTTCTGGACACACGCATCACTCGTCGTCACCTGATGGCTGCCGCCGGCACCTCGCTGCTGACCAGCAGCATCCCCGCACTGGCCAAGACGCCGCCACCGCCGGATGTTGGCTACAAGTTTTGGGGTTCGCGGCGGCCGATGCCGTTTGCCGGCAATACCTTCTTGGGTCATCTAGAGCAACAGGGCGATGGCTACGACAGCTTCGACCGCGTGCTGAACATCTACCGCGAACTGCCCGAACAGCGCTTCGCCAACAAATTCGCGTTGCTGCCGCCGAGCAGCTACCACGTGACCTTGTTGGGCGGGGTCAATGAGAGCGACCGTGCGCATGGGCCATGGCCGAGCGATCTGGAGCGCGACCATGCTTTGGCGGACATCAACGCCGACTAT…
>XOO0173 conserved hypothetical protein {Xanthomonas oryzae KACC10331}	TTGCAGGCATTGGCGCAGCAGCAACAGGCGCGGGCGCAGCAACAGGCCGCATTGGCAAGCAAGCAGGCCGGTGCATCCCGGCTGGCCACGCAGCAGGTATTGAATGTGTTGCGCGAAGCACTGAGAAGCGGCCGCGCGACGCGTGTCAACGGTGAGCCGCCGCGTGCCGAGCGCACAACAGCGCAAGCGCAGATGACGGTGCGCTCGCCGATACTGTGCACAGACACAAGCGGCGAGCAGGCGATGACGTATCGGGTAGTGGTGTTGGGCGGCTTCGGCCACTTCGGTGCACGCATCGTGCGTGCACTGGCGGCAACGACGCAGGTCCATGTGATCGCGGCCGGGCGGCATCCGGGCGATGCGGCGACCAAGTGGCCCGGTAGTGCACCCGGCAGCATC…
>XOO0174 conserved hypothetical protein {Xanthomonas oryzae KACC10331}	GTGGCATTGTTCCGCTGGAGATTGCCGATGATCCGTATCCTCGCCCCGCTCGCTGCCGTTGTGTTGTTGTCGGCCTGCGCTTCCAATCAGGTTGCGCAGGTGCAGCCTATCGACGGTGCTATCTCCGGCCAGTGCCATATAGACAAGGTGCGTGGTGCGGTGGGCCTGGCGGCAGCCGCGCAGACCATCGAACGTGCACGCGTGGATAGCGACAGCCAGCAGGTCATCCTGCGCCACGGCGAGCCCGCCCAGGGCGCCAGCGAAAGCGGCGGCAATCAGCTCACCATCGAAACCGGCCCGAACAACCGCATCACGGCGATTTATTGCGGTTGA
>XOO0175 conserved hypothetical protein {Xanthomonas oryzae KACC10331}	ATGGCTTGCGCACACGGCGTTGCCGTTGCGTTGACGTGGCCTAGTTTCGCTGCGCTCAACAATCGCCGCCAGCCCTTGGACCTGTGCGCAATGAAAGCCAAACGTGTTCTTCGCAATGCCGCAGTCACCGCCAGTACCGCGGGAAAGCTTGCTGCGGTGGCCACGGCGGCCGCTGTGGCCCCGGCCGCCGTGGCAAGCGCGGCCGCCGTGGCGCAGGCCAAGGCCACCGCACGCGCGGCCGGGCTGACGTACGTCAACGACCAGCAGCCCGGTATCAGCCGCCGCAAAGCCGGCAAGAGCTTCAGTTACCGCGATGCCGACACCTTGCAACGCATCCGTTCGCTGGCTATTCCGCCGGCGTATACCGAGGTGTGGATCTGCGCCACGCCCAATGGGCAT…
>XOO0176 conserved hypothetical protein {Xanthomonas oryzae KACC10331}	ATGCGCGCTGTTCTGCCTGTTGCCCGCCTGACTTGCACCCTGGTTGTGCTGACTGCATTGACTGCCTGCAACAAACCGCAACCCGATGAGCAGGAAGCGGTCACCGCCAAGGCCCAGCACGCGGCCGAACAAGCCGCTGCGCCCGCGCCGGATGCAGCGCCGGAAGCGCCACCGATCGGCAGCTGCGATGCCACCCAGGTGCAATCGCTGGTGGGCCAGCCGTTGACCGATGCGGTGGGAGAACAGGCACGCAACGATGCCGGCGCCAAGTCGGTGCGTGTGCTCAAACCCGGCCAGATGACCACCATGGAATTCAACGGCGAACGGCTCAATCTGGAAGTGGATGCCAAGAACCTGATCACCTCGGTGCGCTGCGGCTGA
>XOO0177 glutamate synthase, alpha subunit (gltB) {Xanthomonas oryzae KACC10331}	TTGCGGCACCGCATCAACTGTGGTCTAGTCGATCATCCGGTGACCTCTTCGAACGCTCCACGGATCGAGCGGTGCAACGTCGCCGCCGCTCTCCTAGATCGCAAAGAGGCAGACATGGCCCCCCGCACTCGCCAAGGGCTCAACGAGCACGGTCTCTACAACAGCGCGCGCGACGAACGCGATGCCTGTGGTTTTGGCATGGTCGCCCAGTTGGACGACCAACCTTCCCGCTCGCTGGTGGACACCGCGATTGCGGCGCTCTCGCGCATGACCCACCGCGGCGGTGTCGCTGCCGACGGACTCACCGGCGATGGCTGCGGCCTGCTGATTCGCAAACCCGATGCGTTCCTGCGCGTGCTCGCGCGCGATGCCGGCATTACCCTGGGCACGCGTTACGCG…
>XOO0178 glutamate synthase beta subunit (gltD) {Xanthomonas oryzae KACC10331}	TTGTTCATTCGAGATTCGCACTGCGTCCGCTCCCCGTCGCCCGCTGTTGCGAATCCCCAATCCCACCCCCCGAATCCCAGCCCTATGAGCCGCAAACAAGCCTTCCAATTCCTCGACCTGCCGCGGACCATGCCCACGCGCATTCCGGTGGAACTGCGCACGTCCGGCGATTGGGGCGAGTTGTACGGCAAGTTCGACAAGGCCGAGGCGCAGTACCAGTCCGGCCGTTGCCTGGATTGCGGCAACCCGTATTGCAGCTGGAAATGCCCGGTGCACAACGCCATCCCGCAGTGGCTGCAGCTGGTGCAGGAAAACCGCATCGAGGAAGCCGCTGCGCTGTGCCATTCCACCAACCCGCTGCCGGAAGTGTGCGGGCGCGTGTGTCCGCAGGACCGCCTG…
>XOO0179 ISxac1 transposase {Xanthomonas oryzae KACC10331}	GTGCCGACCATGCGCGCCAGCGAAGTATTGCAGAAGTGCCTATCCGACTCACTCTCCGGCATGCATGCATTACGGCAGCGCGCCTTGCTGCGCGCGGTCGAAGCGCTGTTGCACGGAGGTCGGCTGACCCTGATCGACCTTGCACGTGCCTGGCCCGGCGCGACGCGGGTACGTGCGCCCCTCAAGGCATGCGACCGCCTGCTGTGCAATCGCGCGTTGCAGGTCGAACGATCAGCCATCGAGCAGGACATGGCGCATTGGCTACTGCGCGGCGACCAGCCGGTGATCGTCATCGACTGGAGCGATTTGAAGCCGGACAAGTCGTGGTGTCTGCTGCGCGCAGCCGTGCCGATCGGTGGACGCACACTGCTTAGACTCAATCTCCAAGTGCAACACCCT…
>XOO0180 transposase (tnpA) {Xanthomonas oryzae KACC10331}	ATGCATATGTCAAAAAGCTATCAACACCTCAGTGCGGAAGAGCGCGCAATGCTCCAGATCGAGAGGGGGCGCGGTCAAAGTGTGCGCGCGATTTCCAGGATTTTAGGCAGGAGCCCGTCGACATTGAGTCGGGAATTGGCCAAGCAGGACAGTACCACCTATTGCGCGCGCAGTGCGGGCAAGCGCTACCGCGCACGGCGTCAGCTTAGCGTCCGGCAGCGGCGACTGACGCCAGGAACGCCGTTATTCCAGCTGGTGCGAGATCATCTGGTGCTATGGCGCTGGTCGCCCCAGCAGATTGCTGCCAAGCTCTCGCATATGCATCCGGATGATCCTGCCCAGCGCGTCAGCCACGAAACCATTTACGCTAGCATCTACGCGCATCCGCGTGGGGGCTTG…
>XOO0181 Transposase and inactivated derivatives, IS30 family {Xanthomonas oryzae KACC10331}	GTGCCGGAGGAGTTGCGGATTGTGCATCGCCCCGAAGAAGTGCAGACGCGCTTGGTCCCAGGTCATTGGGAAGGCGACTTGATCAAGGGCGCATTCAATCGTTCTCCTGATTAG
>XOO0182 transposase {Xanthomonas oryzae KACC10331}	GTGAGAGCCGACCGGTCGATGGTAGGACCGTCGCTCCACCGAGACCAGATCATGGCCATGAATCGTGTGCAGTTCCAAGCCGGGCTGTCGTTGCCGGCGTTCCTCAAGCGCTATGGCAACGCGCAGCAGTGCGAGCAGGCGTTGGAGATCTCGCGCTGGCCACAGGGCTTTGTTTGTCCGCGTTGCGCCGCTACCGCGCACAGTCGATTCCAGCGTCACGGCACCACGTACTGGCAGTGCACGGCCTGCTATCGCCAGACCAGCCTGCGCTCGGGCACGGTGATGGACAACAGCAAGCTGCCGCTACGCACCTGGCTGCTTGGCATGTATCTGCTGGGCCAGAGCAAGACGAACCTGTCGGCGCTGGAGTTGATGCGACACCTGGGAGTGAGCTACCCG…
>XOO0183 probable remnant of a transposase gene protein (tra8) {Xanthomonas oryzae KACC10331}	GTGCTGAAAGATCGTGCTAATCAGGAGGGCGCATTCAATCGTTCTTGCGTGGGCACGTTGGTGGAACGCAAGACGCGCTTTGTCGTGCTGTGCCGCATGGATGGCTGCACGGCCGCAGATGCGCTGGAAGGGTTTACCCGGCAAATGAAGAAACTGCCGGCCTCAATGCGGACAAGTCTGACCTACGATCGCGGTACCGAGCTCACGTGCTACGCCGAGCTGATGCAAGGATTGAACATCGACGTGTGGTTCGCTGATCCACATGCGCCGTGGCAGCGGGGAAGTAACGAGAACACCAACGGCCTGCTGCGCCAATTCCTGCCCAAGGGCGCCGACCTGTCCACTGTCAGCCAAGAGTATCTCAATCACATCGCACTGCTGATGAATACCCGCCCTCGT…
>XOO0184 ISxac1 transposase {Xanthomonas oryzae KACC10331}	GTGTTGCACTTGAATCTTGAGACTGCCCTCACCTTGCTGGACATGGTGGTTGCCGGGAAACAGCAGGGATCGCCCGGCGCGGAAAAACGCTTCCTGCAGCAGCTCAGGGCACTGATTCCAGACGATGTGCGTCCGATCCTGGTCACTGACGCCGGATTCCGCACGCCCTGGTTTCGCGCGGTGTCGGCGATGGGCTGGGACTGGGTCGGGCGTCTGCGCGGGCGCACGCAGGTCAAACCGCAAGACGTGCCCGATGATGCAGCGCAATGGGTCGATAGTCGTCGTCTGCATGCGCTGGCGTCCAACCGTGCACGCGCATTGCCACCGATGCAGGCCAATCGCAGCGATCCACGCGATTGCCGTCTGGTGCTCTATGCCAAGACACCACAGGGACGTCAG…
>XOO0185 putative ISXo8 transposase {Xanthomonas oryzae KACC10331}	GTGCCCAGGCCGCCAGCCAGCCCTAAGGGCGGTCGGCCCCGCACACGACCGATGCGCGATAGCGCACATGCGCCGATCTCGGTACATGAAGTCGCGCAGCGCTTGCCCGCAAGGACGTATCGGCAGGTCAGCTGGCGCCAGGGCAGCGACGCCACGCTCAGTTCGCGGTTCGCGGCGGTGCGGGTTCGTGCCGCACACAATCGCCAGGCACATGACGAGCAGTGGCTGCTGATCGAGTGGCCGCCGGGAGAGTCCGAGCCCCGCCACTACTGGTTCTCGACGCGACCAAAGCAAACGCCGGTCAAGACACTGGTTGCCACGGCACAAGGCCGATGGCGGATTGAACGCGATTATCAGGAGCTGAAGTCGGAGTTGGGCCTGCATCACTATGAAGGGCGC…
>XOO0186 putative ISXo8 transposase {Xanthomonas oryzae KACC10331}	GTGTTGAATAGGACACTGGAAGTGCGTTTTGAACAGTACGAGGAAGTAGTTGCTGCCGCCCTGTCCCATGCGGATCGCAAACAGCCCGCACACTGGTACCTGAAGGGGTTGCTACTGCCTGGAGGGCGCAAGAGCGTGGAGCCCATGGCCGCGCGGGTGCACCCGCAGAACGTGCGCTCAGCCCATCAATCGATGCACCATCTGGTGGCCGATGCCGACTGGAGCGATCAAGCGCTGCTGGCGGCGGTGGCGGCACAGGTGCTGCCGCCCCTGAGCAGGAAGAGCGCAGCGTGTCACTGGATCGTGGACGACACGGGATTTTCAAAGAAGGGGGTGCATTCGGTCGGTGTTGCACGCCAGTACTGTGGCCGCCTTGGCAAGACGGACAATTGCCAGGTT…
>XOO0187 IS1478 transposase {Xanthomonas oryzae KACC10331}	TTGCAAGGCCTCACCTGCGGTTTTGGCGTGCTGGAACTGCCAGTTTTCGTTACTCTACCTACTGGTTTCTGGCAGTTTTCGCCCATGCGTACACGCCGTCCTGCTGCCGAGCAATTGCATGCCGATGAGCTGTTTCGTTCGCGTCTGGAGAACCAGATCGACTTGCGCCATTCACTGGTCCAGCTGAGCCATCGGCTGCCGTGGAGTGCGTTGGAACAGGCGCTGTCGCCGCGGTTGCCGGCCACCACCGGCACAGGCGGTCGGCCCGCATTGCCGGTGCGCTTGATCGCCGGGCTGCTCTACCTCAAGCACGCCTACGACCTGTCCGACGAGGCGGTGTGCGCACGTCGGCTGGAAAATCCGTACTGGCAGTTCTTCACCGGCGAGGTGGTGTTCCAG…
>XOO0188 5-keto-4-deoxyuronate isomerase (kduI) {Xanthomonas oryzae KACC10331}	GTGCCGGCTACCTGCCAGTCGTCGCAGCTGTTGCTCGGCCTGACCGTGCTCAAACCCGGCAGCGTCTGGAACACCATGCCGCCGCATCTGCACGACCGCCGCAGCGAGGTGTATTTCTATTTCGACCCCGGTACCAACGACTGCGTCTATCACTTCACCTGA
>XOO0189 5-keto-4-deoxyuronate isomerase (kduI) {Xanthomonas oryzae KACC10331}	ATGTGCCATGTCCCTGTACTGCAAAACCCACTACGCCACCCATCCCGACGCCATCAAGGGCGCCAGCAACACGACCTGCGCGAGCTCTACCTGCTCGACGGCCTGTTCGTCGACGATGCGGTGACCCTCAAATACACCCACTACGAGCGCTTCGTGCTCGGTGGTGCCGCGCCATTGGGCAAGACGCTGCAACTGCCCAAGCAGACCGAGCCGGCCTCGGCCGCCGGGCATGCGTCTCTGGAGCGTCGCGCGCTGGGCATTCTCAACGTCGGCGCAGGCACCGGTACGGTGACCGTGGACGGCACCGCCTGCACGATGGGGCCGAAGGACGGCCTGTATGTGGCGATGAGCAGCACCGATGTCAGTTTCGCGTCCGAAGACGCTGCGAACCCCGCAAAG…
>XOO0190 transcriptional regulator lacI family {Xanthomonas oryzae KACC10331}	TTGCAGCGGCAGGCGTCGCTCAGGTCTACCGCCCCCCCGGGGCCGGTAGAATCCACTCAACTTCACTGGTTGACCGCTATGCCCGCCCGCAAGATGCCTGAAGAGGGAATGCATGGCCTGCCGAAGGGCAAGGTCGCGACGATCAACGACATCGCACGGATGTCGGGCGTGTCGAAGAAGACCGTCTCGCGGATCATCAACAACTCGCCGCTGGTGCGGCAGGACACCCGCGAGAAGGTCGAGGCGCTGATGCGCCAGGTCGGCTACGCGCCGGACCCGCTCGCCCGCGGGCTGGCGTTCCGGCGCTCGTTCCTGATCGGCATGGTCTACGACCACCCCACCGCGCAATACATCGTGGACATGCAGTACGGCGCGCTGGACGCGCTGCGCGGCTCCAGT…
>XOO0191 xylosidase arabinosidase {Xanthomonas oryzae KACC10331}	GTGCAGATGGAAGTATCCGGCTACCACCACAACGTGGCCGGCAAGTTCCTGGCCCTGACGCCGGCGCTGTACGCCGCCGGCGCGGGCCAGGTGGAATTGCGCACCGTCCGCTACCACGCCCTGGACTGA
>XOO0192 carboxylesterase type B (estA1) {Xanthomonas oryzae KACC10331}	TTGCCCTGCAGACGCAGCACGCCATTGCCGAGCTGCAGGCACTTGGCTTCGTCGGCAGCCGGGTTGAAGAAGGCCCACTGCGGGCCGAGCGTGGCGGCGCGGAACCCGCTCGACGATGGCGTGCGCCTGTGCAAGCGCGGCGACGTGGTGGTGGTCACCGTCAATCACCGGCTCAATCGGTTCGGCTATCTATCGTTGGCGCAGTTGGGGGATGCCGGTTTTGCCGGCTCCGGCTTGGCCACGTGTCGTCATGGCGATTCCTTGCAACAACGTGGTCCACCAGCATGGCCCCGCCAGTGTGCCTGCCAAGCCAGCGGACTCAGCCCACCGCCAACTGCTGTCACTGCGCGCGTGGCGCGCCATCGCCCAGCCACAGCATGGCGACGCTGGTCAGCAGAC…
>XOO0193 conserved hypothetical protein {Xanthomonas oryzae KACC10331}	ATGGTCGTGCTCAAACGAGGGAGTGGCAAAATGGGGACTGGCACGCGCATCGGTGTGATCTCCGACACGCACGGGCTGCTCCGGCCCGAGGCGCTTGCCGCGCTCGATGGCTGCACGCAGATCATCCATGCCGGCGACGTGGGCAAGCCGGAGGCGCTGGAGGCGTTGCGGGCACTGGCACCGCTGCATGTCATCGCAGGCAACATCGATGCAAACCCTGGGCCGCGGGTCTACCACAGACGCTGGATGTGCAGATCGATGGCGTGCGCATCCATGTGTTGCACGATCTGA
>XOO0194 1,4-alpha-glucan branching enzyme (glgB1) {Xanthomonas oryzae KACC10331}	ATGATGAGTGGAGTAATGACAGCAGTGAGTAATCGATGGGATCCCGGCGTCATCCGTGCCCTGGCCGAGGCGCGCCACGGCGATGCGTTCGCCGTCCTGGGCGCGCACCGAACCGACACCGGACGTGTATTGCGCACCTATTTGCCTGGCGCCGAGCGCGTCAGCGCGGTGCTGGACGACGGCCAGACGATCGCGCTGGAGGCTGGCCCGGAGCCGGGCCTGTTTGCCGGCGACCTTCCGGCGCAGGGCGGGTATCGGCTGCGCATCGGCTGGCCCGGTGGCGAGCAGGACACCGCCGACCCGTACGCGTTCGGTCCGCAACTGAGCGACTTCGACCTGCACCTGATCAGCGAAGGCCACCACTTGCAATTGGCCGACGCGCTGGGCGCCAACGTGGTG…
>XOO0195 trehalose synthase {Xanthomonas oryzae KACC10331}	GTGGTTGGCACGCGCCTGGCCGAGCTGCATGAAGCGCTCGCGCGCGATACCGACGATGCCGATTTCGCACCACAACGTATCGACCTGCCTACCGCCAACGATGTGGTGGCCGGTGTGGGGCGTCAGGTGGAAGCGATGTGGGACACCGTCAATGCGCGCCTGGCTGGCAGCGAAGACAGCGCCGAACGCGAGGCGCTGGAGGCGGTGCTGGCCGAACGCCCGCAGCTGGATGCCCTGCTTGCCAAGGCGCCAAGCGTGCTCGCCGATTCGTTGCTGACGCGCGTGCACGGCGACTTCCACCTGGGCCAGATCCTGGTCGCGTTCGACGATGTGGTGCTGATCGACTTCGAGGGCGAGCCGGCCAAGCCGCTGGCCGAGCGCCGCGCCAAGGCCAGCCCG…
>XOO0196 trehalose synthase {Xanthomonas oryzae KACC10331}	GTGGGAGCTGGGCCTGCCCGATCACGCCACCGTTGCCGTGGACGATCTGTGGGACGGGCATCGCTTCGCGTGGCACGGCAAATACCAACACATCCGTCTAGAGGCGAGGCGGCCGTTCGCGTTATGGCGCATCCGCGCAGGAGAGGTCGCATGAATGCAGTGGCATCGTTACAAGCCGACGCGGAGCCATCCGCCGTGGTCGCCGACCAGCGTTGGTACAAGGACGCGATCATCTACCAAGTGCACGTCAAGTCGTTCTTCGACTCCAACGACGATGGCATCGGCGATTTTCCCGGACTGATTTCCAAGCTGGATTACATCGCCGAACTCGGCGTGGACACCATCTGGTTGTTACCGTTCTACCCCAGCCCGCGCCGTGACGATGGCTACGACATTGCC…
>XOO0197 alpha-amylase {Xanthomonas oryzae KACC10331}	ATGCGGATCTATGTTCTCAACGAAGCAACGACGACCTCTACCTGGCTGGAGCAGCGCTGTGTCGCTGCGCGTGAGGCTGGCTGCGATTGCGTGGTGATGGCGGCACCCTTTGGGCGCGATGCGGAAGGTCGCTTGATCGAGCCATTGGCAGGCGCCGATACGCATGCCGAGCGTTTGCAAGCGGCGGTGCAGGCGGCGCGCCGCGCGGGCGTGAAGCTGTTGATCGATGTGCGCCTGGACGAAGTGGGCGGTGCCAGTGCGGTGGTGCGCGACAACCCGCAGTGGTTCCGGGCGCGCAGCACGGCGGTGCCGGATCCGCGTCAGCCGCGTGCCACGCCAGAAGTGGCTGAAGCCCGCTTTGCCTATACGCAGGAAGGTGCCGCGTTGGTGGAGTGGTGG…
>XOO0198 IS1404 transposase {Xanthomonas oryzae KACC10331}	GTGCTGAAAGATCGTGCTAATCAGGACGCGCTTTGCACCGTCTTGCGGCTCTTGCCATTGCGCACGTTGCCGCCTGAGCGCCCATGCGGCGCATGGCCCACATGGGCTTGCATCTCCGCCTCCAACGAGCGATTGATCATGTGCTGCAACATTTGCGAAAACAGCTTCTCCACGTCCTGTGGCGTCTTGCAGCCTGACGTCAGTTCGTCCAGCATCGTCTTATCCAGTTCCACTTGCCTGCTCCTCTCCGGTCCGGGCCAGTCGCTTGTCAAAGGGCAGTTACACAGTTCAATTTACAGACTCCGTCGTGCGCTGGTGCGCGAGTGGATCGCAGGTGGCGCCAGCGAGCGCTGCGCCCTGGCAGCGATCGGCATGAGCGCCAGTGCGCTGCGCTATCGC…
>XOO0199 putative IS1113 transposase (tnpX1) {Xanthomonas oryzae KACC10331}	TTGACAAGCGACTGGCCCGGACCGGAGAGGAGCAGGCAAGTGGAACTGGATAAGACGATGCTGGACGAACTGACGTCAGGCTGCAAGACGCCACAGGACGTGGAGAAGCTGTTTTCGCAAATGTTGCAGCACATGATCAATCGCTCGTTGGAGGCGGAGATGCAAGCCCATGTGGGCCATGCGCCGCATGGGCGCTCAGGCGGCAACGTGCGCAATGGCAAGAGCCGCAAGACGGTGCAAAGCGCGTCCTGA
>XOO0200 transposase {Xanthomonas oryzae KACC10331}	TTGGAGATCTCGCGCTGGCCACAGGGCTTTGTTTGTCCGCGTTGCGCCGCTACCGCGCACAGTCGATTCCAGCGTCACGGCACCACGTACTGGCAGTGCACGGCCTGCTATCGCCAGACCAGCCTGCGCTCGGGCACGGTGATGGACAACAGCAAGCTGCCGCTACGCACCTGGCTGCTTGGCATGTATCTGCTGGGCCAGAGCAAGACGAACCTGTCGGCGCTGGAGTTGATGCGACACCTGGGAGTGAGCTACCCGACAGCGTGGCCAATGAAGCACAAGCTGATGCAGGCCATGACCCAACGCGAGGCGAACCGCAAGTTGGGCGGGATCGTGCAACTGGACGATGCCTACCTGGGCGGAGAACGCAACGGTGGCAAGGCCGGGCGCGGCTCGGAG…
>XOO0201 transposase {Xanthomonas oryzae KACC10331}	GTGATCGCCGTGGAGACCACTGAAGACGGTCGTCCATTGCGCGCGGTGATGGATCCGGTCCCAGGCTTCACCAAGGCGGCGCTGTCGGAATGGATCGGGCAACGCCTGCATCCTGGAGCAGATGTCTACAGTGATGGACTCGGTGCGTTTCGAGCACTGGAAGCCGAGCACGCGCACACCGTGATCGAAGGCAGCGGTCGAAGTCGCTGCGAGGCAGAGAACGCACGCTGGGTCAACGTGGTGTTGTCCAACCTAAAGCGTTTGCTGGACGGTGCCTAG
>XOO0202 transposase {Xanthomonas oryzae KACC10331}	GTGCCTAGCACGCCTTCAAATTCGCCAAATACGCCCAGCGCTACCTGGCAGAGACGATGTTGGCGGTTCAACCGCCGTTTCGATCTGACCCGGCTGGTGCCCAGCTTGCTGGCCGCCGCAGCCGCCAGCAAGCCGTGGTCCGAGCGGGCCCTGCGTGATGTCACCATGTTCACCGCTGAAAGTGCGTGCTAA
>XOO0203 putative IS1113 transposase (tnpX1) {Xanthomonas oryzae KACC10331}	GTGCGTGCTAATCAGGAAGCGCGTTGGGCGAGTTGCAGATGCGAGACCCCGCGCGACCGCGCGGGCACGTTCGCGCCACAGTTGGTGAAGAAGCGCCAGGTGCGGCTGGCGGGGATGGAGGAGAAGATTCTGGCGTTGTACGCGCGCGGCATGACCACGCGCGACATCGAGTCTGCGCTGGTGGACGTGTATGGGGTGGAGATATCGCATGGGTTGATCGCACAGGTGACCGACGCGGTGCTGGAGGAGGCGCGGGCATGGCAATCGAGGCCGCTGGAGGCGATCTATCCGATCGTGTGGCTGGACGGCATCGTGGTGAAGGTGCAGCACAACAAGCAGGTCATCAACAAGGCCGCGCACGTGGTGCTGGGGGTCAACCTGCGCGGGGAGAAGGAAGTG…
>XOO0204 transposase {Xanthomonas oryzae KACC10331}	TTGATGCGACACCTGGGAGTGAGCTACCCGACAGCGTGGCCAATGAAGCACAAGCTGATGCAGGCCATGACCCAACGTGAGGCGAACCGCAAGTTGGGCGGGATCGTGCAACTGGACGATGCCTACCTGGGTCTGTCAAGCCAACTGTGTAACCAGGTTTTTCATAGCGCATTCATCGGCACGCGTTCTTCGCCGAACATCACCTGGAAGCTTTGCAGAGCCGGTTTCCAGTGA
>XOO0205 transposase {Xanthomonas oryzae KACC10331}	GTGAGAGCCGACCGGTCGATGCTAGGACCGTCGCTCCACCGAGACCAGATCATGGCCATGAATCGTGTGCAGTTCCAAGCCGGGCTGTCGTTGCCGGCGTTCCTCAAGCGCTATGGCAACGCGCAGCAGTGCGAGCAGGCGTTGGAGATCTCGCGCTGGCCACAGGGCTTTGTTTGTCCGCGTTGCGCCGCTACCGCGCACAGTCGATTCCAGCGTCACGGCACCACGTACTGGCAGTGCACGGCCTGCTATCGCCAGACCAGCCTGCGCTCGGGCACGGTGATGGACAACAGCAAGCTGCCGCTACGCACCTGGCTGCTTTGCATGTATCTGCTGGGCCAGAGTCAAGACGAACCTGTCGGCGCTGGAGTTGATGCGACACCTGGGAGTGAGCTACCC…
>XOO0207 IS1478 transposase {Xanthomonas oryzae KACC10331}	GTGTCCTCCAAGGCCATCGTGCCCGCCGAGTTCGAACGGCTGATCGTGGACACCACCGTGCAGGAGAAGGCCATTGCTCATCCGGTGGATTGGCGCCTGATGGAGAACGCGCGGCACAAGCTGGTGGCGGCGGCCAAGCGCGCGGGCATCGCGCTCAAGCAGACCTTCGCCAAAGAAACCAAGACGCTGCGGCGCAAAGCCGGCGGCTACGCCCATGCCAGGCAGTTCAAGCGCCTGCGCAAGGTCCTCAAACGCCAGCGCACGCTCCTGGGCATCGTACTGCGCGAGGTGCAGCGCAAGATCGGGCAAGCCAGCCAGGCCACGCCGCCGGCGCTGGAGAATCTGCACACGCTGATGCAGCGCGCCGAGCGCATCCATGCTCAGCAACCCAATGGCAAG…
>XOO0206 identified by sequence similarity; putative; ORF located using Blastx/Glimmer/Genemark (nagN) {Xanthomonas oryzae KACC10331}	ATGCCGTTGTCGTGCTTCAAGTGTCCGATGGCCGCGTTCCAGGCGGCTGTAGCTGCTTCAGCCAGCGGGCGCTGCTCATCTGTCAGGCGTTTGACAGTGCCCCGGTGGATGATCTCAACGCCGGGATTGGCCGCATCCACACCGCGAAAGCTCAGGTCCACCAACCACCTGTTTAGGTGCGCCTGCTGTGTCCTCGCTCAGGATCCGGGCCTGCTCCAGTTGCTCGTGCAACGTGTGGCCGTCATAGGGGGTGCCGGTGAAGCTGCGCGCGCCGACCATCAGGCCCTGTTTGTGCGTGATGGCCACGCTGACCTTCACCCCGAACTCGTAGGGCTTGCGCGCCTTGCCCTTGCCGATGCACTCCACTTCGGGCGCGTGCAGGGCATAGAGTTTGTTCTT…
>XOO0208 IS1478 transposase {Xanthomonas oryzae KACC10331}	TTGCAAGGCCTCACCTGCGGTTTTGGCGTGCTGGAACTGCCAGTTTTCGTTACTCTACCTACTGGTTTCTGGCAGTTTTCGCCCATGCGGACACGCCGTCCTGCCGCCGAGCAGTTGCCTGCCGATGAGCTGTTTCGTTCGCGCCTGGAGAACCAGATCGACGTGCGCCATCCACTGGTCCAGCTGAGCCATCGGCTGCCGTGGAGTGCGTTGGAGCAGGCGCTGTCGCCGCGGTTGCCGGCCACCACCGGCACAGGCGGTCGGCCCGCATTGCCGGTGCGGTTGATCGCCGGGTTGCTTTACCTCAAGCACGCCTACGACCTGTCCGACGAGGCGGTGTGCGAACGTTGGCTGGAAAATCCGTACTGGCAGTTCTTCACCGGCGAGGTGGTGTTCCAG…
>XOO0210 IS1478 transposase {Xanthomonas oryzae KACC10331}	TTGGCCGAGCAACTGGAACAGGCGCGCGGGCTGCTGCAGGATGTGAATGTGATCCCGCAGGTGGCGATCGTGGACTTGGGGTATCGCGGGCGGGACGTGGAGGGTGTGCAGATCCTGCATCGGGGCAAAGCCAAGACGCTGACACGACGGCAATGGCGCTGGATCAAACGACGGCAAGCGGTAGAGCCGGTGATCGGACATCTGAAACAGGACTGCCGCTTGAATCGCTGCCATCTCAACGGCGCCCAAGGCGATGCACTGCACGTGCTCGGCTGCGCCGCTGGCGACAACCTGCGCTGGCGGCTGCGCTGGATCGCCTTTTTGCGTGCCTGGTTGCAGGTGGTGACGGGCGCGTTCCTCAACGCCCTCAAGCATCATGTGGCCCGCAAACATGGCACT…
>XOO0209 putative ISXo8 transposase {Xanthomonas oryzae KACC10331}	TTGGAGCGCGCACAACGGTTGTTGGCACAGCGTCCCAAGGACAAACAAAAACTCTACGCCTTGCACGCGCCGGAAGTGGAATGCATGAGCAAGGGCAAGGCAAGCAGCCCCTACGAATGTGGCGTCAAGGTCGGCATTGCGGTGAGTGCGCGCAAGGGCTTGATCGTGGGCGCGCGCAGTTTTCCCGGTCATCCCTACGACGGCGATACGGTTGGCCGAGCAACTGGAACAGGCGCGCGGGCTGCTGCAGGATGTGAATGTGATCCCGCAGGTGGCGATCGTGGACTTGGGGTATCGCGGGCGGGACGTGGAGGGTGTGCAGATCCTGCATCGGGGCAAAGCCAAGACGCTGACACGACGGCAATGGCGCTGGATCAAACGACGGCAAGCGGTAGAGCC…
>XOO0211 putative ISXo8 transposase {Xanthomonas oryzae KACC10331}	ATGCCTGCAGTATCCAAAAGCGTCCGCCCGCGCCGGTCTGGCCCCAATGCAACGTCACCATCCCAACTCGATTGCCACGCTGACCTTCGGACTGGCTAG
>XOO0212 competence related protein (comM) {Xanthomonas oryzae KACC10331}	ATGAGTCTGGCGTTGGTGCACAGCCGTGCCCGCGTGGGGGTGCACGCGCCCGAAGTTCGGGTGGAAGTGCATCTCTCCGGCGGTCTCCCCTCCACCCAGATGGTGGGCCTGCCCGAAGCGGCAGTGCGCGAATCGCGCGAACGCGTACGTGCCGCGCTGCTTTGCGCGCAGTTCGAATTCCCCGCACGGCGCATTACCATCAATCTGGCGCCGGCCGATCTGCCTAAGGAAGGCGGACGGTTCGATTTGCCGATCGCCCTCGGCATCCTGGCTGCCAGCGGGCAAATCGACCGCCAGGCCCTGGGCGATTACGAATTCCTCGGCGAGCTTGCGCTTACCGGCGAGCTGCGCGGCATCGATGGCGTGCTGCCCGCGGCGCTGGCGGCCGCGCAGGCAGGG…
>XOO0214 conserved hypothetical protein {Xanthomonas oryzae KACC10331}	ATGATCGATTTCAATCAACTCGACGACCTCGCCCGCCGCCTCAGCGACCTGGTGCCGCCGGGCCTGCGCCAATCGCGCGAAGAACTGCAGAGCACCTTCAAGGGCGCGCTGCAGGCCGGGCTGGGCAAGCTGGACCTGGTCACCCGTGAAGAGTTCGACGTGCAGCGCGCGGTATTGCTGCGCACCCGCGAAAAACTCGATGCGCTGGAGCAGACCGTCGCCGCACTGGAGGCGCGCGCGCCCGGCACGCCGCCCGCTGCATCGCCTACCGCTCCCTAA
>XOO0213 nitrogen regulatory protein P-II (glnB) {Xanthomonas oryzae KACC10331}	ATGGTGGGTGGCCTTCGCTTAGGGAGCGGTAGGCGATGCAGCGGGCGGCGTGCCGGGCGCGCGCGCCTCCAGTGCGGCGACGGTCTGCTCCAGCGCATCGAGTTTTTCGCGGGTGCGCAGCAATACCGCGCGCTGCACGTCGAACTCTTCACGGGTGACCAGGTCCAGCTTGCCCAGCCCGGCCTGCAGCGCGCCCTTGAAGGTGCTCTGCAGTTCTTCGCGCGATTGGCGCAGGCCCGGCGGCACCAGGTCGCTGAGGCGGCGGGCGAGGTCGTCGAGTTGATTGAAATCGATCATGGTGTTCTCCGCAGGTCCGTAGGAAGCCTAGTGCAGGCCGGGACACGCGGGACATCGGCAAGGCAGTCGGCAGACAGTAAGGATAGTCCCATTCGGCTGTCG…
>XOO0215 conserved hypothetical protein {Xanthomonas oryzae KACC10331}	TTGTCGCCGCCCCGCGACTTGCCTACTCTAGGGCGTAATACCATTCCAATACCGGAGTTCGAGATGACGCGACGCAACAGCAAGCCGGGCGTGCGCCTGCTTTCGGTATTGGTGGCGCTGGGCATGGCTGCCCCGGCGTTGGCGCAGGCGGTGACCGAACCGGTCACCCAGCCCGCGATCTATCCGACGCCGGTATCGATCACGCTGGACGGCGCGACCATCGCGCTGGGCCGCTCGGTGGTGCTGGTGGTCGCGCCGGGCGCGGACAAGGCCACAGTCGCGCTGGTGCGCAGCATTCTCAGCAGCGCCGGGGTCACCAAAATGGCGACCGCCACGCGCTTGCCTGCCACGCTGGACCGCCCGCACATCGTGCTCGGCACCGGCGATGCGGCAGTGGTG…
>XOO0216 conserved hypothetical protein {Xanthomonas oryzae KACC10331}	ATGCATTACCAGCCGCTGGATGTGCCCAGCCTGCACCCCATCACTCCTGTTCTGCTCAGGCACGGCACCCGGCGGCTCAAGCCCAACGTCTACCGCACCCACATGGATGGGCAGCCTGTAGTGATCAAGGACGACAGCCGCTATTACCGCACGCTGCTGGCACCCATTGCGCGGCTGATGGTCCACCACGAGGCCGGAATGCTGCGGCAGTTACAGGGTCGGAATCGGCATGGACCACGCGTCCACTGCGGTTCTGAGCGCGCCGTCCGCGCCCACCTGACAGCGGCTCGCTGCGGTTTGTTCGCCGCTCTAAATACGCGAACAGTCGCCCATGCGCGCAGCTGTGCCTCTGCACTAAGCCATCACTTCGCTGCTGCCGAATCGGCAACTGCCGGCACG…
>XOO0217 conserved hypothetical protein {Xanthomonas oryzae KACC10331}	GTGCGCAAGGATGCGGGAACGATGGAGTACGACTCACTGGGGGATGTGATGAAAAGGACCGCAACACTGTTGTTGGCTTGTACGGCGTTCGGCGTGATGGCTCAGGCCTCGGCGCAATCGTTGTCGCGGGGCTGGGACAGCTACCGTCAACAACAAAAGCAGCAGGTCGGCACGCAAGGCGCCACTGCGTCGGCAGCGCAGTCGTCGCGCCCTGCGCAAGCGGGCACCGGGGGAGCACCGGCCGCTGTCGGTGGAAGTGGCTCCGGCCAACCCGGCGAGCCAAGTGGATTCAGGACGGTGACCGAGCAGACGTCGGCAGCGGCCACGCCGGCAGCGCCTGCCTACGTACCGCCGCCACCGCGCGAAGAAGAGCAACGTCTCAAGAGCGGCCTGTTCCTT…
>XOO0218 conserved hypothetical protein {Xanthomonas oryzae KACC10331}	ATGGACGCATTGGCGCAATTTTTGACAGACGAGCAGGACCCGGTGGCCGTGGGCAAGATCCTGCCCAAGATCACCGAGTTGCTGACCCGCGACGAGCAGGTCGCGTACATCGCCGTGCAGAAGAAGATGGTGATGAACCTGTCGCCAGACGCGGTGGTGCTGACCAACCGTCGCTTCATCGTGGTCTCCCCGAAACTGCTCGGCATGACGTTCCGCGACTTCCCCTGGCGCGAGGTGCTCGATGTGCATATGAGCGAACAGATGCTCGGGGCGACCATCATGTGTCGCACCACGCAAGGCGCTTACGCCTCCATCGACAGCCTGCCCAAGAAACAGGCGCGGCGCGTGTATGCGTATGCGCAGCAGGTGGAAGAATCGGCCTACGAAAAGCGCCAGCAG…
>XOO0219 spermidine synthase (speE) {Xanthomonas oryzae KACC10331}	ATGAGCACCAACGACAATTGGTACATCGAACACTTCCAGCCGACCGGCTCGGCCATCGGCTTCCGCATCAGCGGCAAGCTGGACGAGGTACAGTCCCTGTTCCAGAAGATCGAGATCTACCAGACCACCGATTGGGGCAAGCTGATGCTCATCGACGGCGCGGTGATGCTGACCAGCCGCGACAATTTCTTCTATCACGAGATGATCAGCCACCCGGCGCTGTTCACCCATCCCACGCCCAAGCGCGTGGTGATCATCGGCGGCGGCGACTGCGGCACGCTGCGCGAAGTGCTCAAGCACCCGGGCGTGGAAAGCGCCACCCAGTGCGATATCGATGAGCAGGTCACGCGCATGTCGGAGAAGTATTTCCCCGAGCTGTGCGATTCCAACCACGATGCA…
>XOO0220 biosynthetic arginine decarboxylase (speA) {Xanthomonas oryzae KACC10331}	ATGCCAGGCGTTACACTTCACGCCCTTTTTTATTCCAGCCGAGACAGCGAAATGAGCGATTGGTCCCTCGACCAAGCCCGCAAGACCTATTCGATCCCGCATTGGGCCGACGGGTATTTCGATGTGAATGCTGCCGGACACGTGGTGGTCACCCCGACCGCCGATGGCCCGGCGGTGTCGCTGCCCGAGGTGGTGGATGCCGCGCGCGCGGCCGGCGCCAAGCTGCCGCTGCTGGTGCGTTTCCCGGACATCCTGGGCCAGCGCCTGGGCAAGCTGCAGGCAGCGTTCGCGCAGGCGCAGTCCGAATGGGATTACGCCGGCGGCTACACGGCCGTGTATCCGATCAAGGTCAACCAACACCGCGGCGTGGCCGGCACCCTGGCCAGCCATCATGGCGAC…
>XOO0221 IS1478 transposase {Xanthomonas oryzae KACC10331}	TTGCAAGGCTTAACCTGCGTTTTAGGCGTACGGGAATTGCCAGTGTTCGTTACGCTACGTCCTGGTTTCTGGCAGTTTTCGCCCATGCGGACACGCCGTCCTGCTGCCGAGCAATTGCCTGCCGATGAGCTGTGTCGTTCGCGCCTGGAGAACCAGATCGACGTGCGCCATCCGCTGGTCCAGCTGAGCCATCGGCTGCCGTGGAGTGCGTTGGAGCAGGCGCTGTCGCCGCGGTTGCCGGCCACCACCGGCACAGGCGGTCGGCCCGCATTGCCGGTGCGGTTGATCGCCGGGTTGCTTTACCTCAAGCACGCCTACGACCTGTCCGACGAGGCGGTCTGCGCACGCTGGCTGGAAAATCCGTACTGGCAGTTCTTCACCGGCGAGGTGGTGTTCCAG…
>XOO0222 probable vgr-related protein {Xanthomonas oryzae KACC10331}	ATGGACTTGATGCAGTACGTTGCGATCAGTCAAGACGGTCGCACTCTCGAACTCCAGTTTGCCGGTCAGAACGCTCCGCATCCCAATCTGCTCTTTCCGCTGCGTCTGCAACTAACCTGGGCACTGAGCGAGCCGTTCACCGCCGATGTCACCTGCCTGAGCCAATCCTCGGCGATCGAACTCAAGACGCTGCTCGGCCAGCGCGCCGGCATCACCATCCGGCACCACGACGGCGAGCGTAAGGTCAACGGCGTGGTGACCGCCGTGCGGCAGCTGGGTGCCGATGGTGGCTTCTCCAGCTACCGCTTGCGGATACAGCCCGCACTTGCCCTGCTGGCCTACCGCCGTACCTGCCGCATCTTTCAGGACGTAAGCGTGCCGGACATCGTTGCGCAGATC…
>XOO0223 conserved hypothetical protein {Xanthomonas oryzae KACC10331}	ATGAGGTCACGCGCATTGCGCGCATCGAGGTCCACAAGCCGCCGCTGGGCGGCGGCTGACACTCCTCCCGCGTGTGCGGCGCTGCTTGCCACGCGCTCCCCGATATTCATGCCGCAGGAAGCCTGTATGACCGATTCCGCTCCCCATGTCGTCGCCCAAGCCGATGCACTGCTGCTCCCCAATCGGATGGGCAACCGTCCGGTGCAGGTGCCCGCGGACCGGCCGGGCATCGTGATCTTCATCCACGGCGTCAACGACCCCGGCGCCGGCTATCCCACCGTGGAAAAGGGGCTGTGCCAGGGCCTCAACGAGCGGCTGAGTCGTATCGATCTGCGCGCCGGGCAGTATGGGGTCAAGTATGCCGAAGCCAAGAAATCGCCAGTGAAGCCAGGCGAGCAG…
>XOO0224 conserved hypothetical protein {Xanthomonas oryzae KACC10331}	TTGTCTCTATTACGAGAAAGGCGTCTTTCCCGCAGGCTTGGTGTCGAGTTCGCCCCCGGCCAAGTATGTGGAGAGCAGGACCCGCGCGCAACGTGCGGAGAGCACCGAATGAGCGCGTCACAACGGCCCGGAATCAAGCCCTACGCGCTGGTATGGCTCGGTACGCTGATGGCCTGGGTGGCGCTGATCCTTTTCATCTACTATCGCCAATGGCAGTCAACAGGCGTGGAGGATTCCGGCTTGGGCAACGATATTCGTAATGGTGTATTGGCGATCACCGCGCTGGTGGGCCTGGCCTTTGGAGGGCATTGGCTGTGGAAGGTACGCAGCGCGGTGGCCAAGGACCCAGCGGCCATGGCAAGCGCCCAGGCCACGGCAGCGGCCGCGACCCCGCACGGG…
>XOO0225 conserved hypothetical protein {Xanthomonas oryzae KACC10331}	ATGCGCCAAAGGGAGCGCCGGCAGACGCTCGAACGCGACGGCAATGCAAAGGCCGCGTATTCCTATCCGGCATCGTTCTTCGACTTGCATGCCGAGAAGAAGAGCGAGGTCGGGCACATCAACGTGGCGTACCTTCGCAATTGGGCCGGAGACCTGAACCTCTGGCTCAGTCTTCCTGCTGTGCCAGCAAGGATATGGATCCGTTGGCGCGCCGGCACTGAACGCGCTGCCCTGGACGAGCGCTTGAGCCGTATCGATCTGCGGGCTGGAGGGTATGGGGTCAAGTATGCCGAAGCAAAGGCGTCCAAGGCCAAGCCCGGCGATCGGGATTACCGCAAGGTGGCGGCGGTCAAATACGACCCGGACACCTACCTCTATCAGCGCAGCGAAGACACCACC…
>XOO0226 conserved hypothetical protein {Xanthomonas oryzae KACC10331}	ATGAGCGCGTCACAACGGCCCGGAATCACGCCATACGCGCTGGTATGGCTCGGTACGCTGCTGGCCTGGGTGGCGCTGATCCTTTTCATCTACTATCGCCAATGGCAGTCAACAGGCGTGGAGGATTCCGGCTTGGGCAACGATATTCGTAATGGTGTATTGGCGATCACCGCTCTGGTGGGCCTGGCCTTTGGGGGGCATTGGCTGTGGAAGGTGCGCAGTGCGGTGGCTAAGGACCCAGCTGCCATGGCAAGCGCCCAGGTCACGGCAGCTGCGGCCGCGACCGCGACCCCGCACGGGCGCATGCTCGCTGGCGAGGGGGAACGCTATGTCTTGGAGGTGCGCGGGCTGGGGTTAGCGGTAGATCGCTATTACCAGGAGGACACATGGAGGTTGTTC…
>XOO0227 glucose inhibited division protein A (gidA) {Xanthomonas oryzae KACC10331}	ATGTCCGACTCTTTCTATCGCTACGACGTCATCGTGATCGGCGGCGGCCATGCCGGCACCGAGGCCGCCCTGGCGTCGGCCCGCGCCGGTGCCCACACCTTGCTGCTGACCCACACCATCGAAACGGTGGGCGCAATGAGCTGCAACCCGGCCATCGGCGGGATCGGCAAGGGCCATCTGGTCAAGGAGATCGACGCGCTTGGCGGGGCGATGGCACACGCAGCGGACCTGGCCGGCATCCAGTGGCGCACGCTAAACGCCTCCAAGGGGCCGGCCGTGCGTGCCACGCGCTGCCAGGCCGACCGCAATCTGTACCGCACTGCGATCCGCTGCATCGTCCAGGCTCAGCCAAAGCTGACCGTGTTCCAGGCGGCAGTGGACGATCTGATCATCCACAAC…
>XOO0228 threonine dehydratase (ilvA) {Xanthomonas oryzae KACC10331}	TTGAATCGGTCCTTCATTGTGCAGCAACGCGGCGCTTTGTCATCGATCCAGCCCGCGCGGCGGCAGTGCGTGCGACCCGTGAAGAGGGAGCGATACGTTAATCTTGCAGGCATGATCGAGACGGTCCCTCTTGCCCATTCCGACGTTCTGCAAGCCGCTGCGCGGATCGCGCCGCACTGCGCGCCGACACCATTGCTGACATCGCACAGCCTGGATGCGCTCAGCGGTGCACGGTTGTTCTTCAAGGCCGAACATCTGCAACGCAGCGGGGCCTTCAAGTTCCGCGGGGCGTGCAATGCCGTGTGGTCGCTGCCGGACGAGCGGACTGCACATGGGGTAGTGACGCATTCATCCGGCAACCACGGCGCGGCGCTGGCGCTGGCCGCACGCACGCGTGGC…
>XOO0230 conserved hypothetical protein {Xanthomonas oryzae KACC10331}	ATGGGCCGCGGCGTGAGCAGCCGTTCGCGCGGGCTCGGCCTGTTGGGCTGGGGTTGGCGGTTGTGCATGCCGGCACTGATCTGGCTGGTGGCGGTGGCGGGCTGGATCGTGTGGATCGGTGACCGCGACCAGGCCGCGCCGGCCGATGTCATCATCGTGCTGGGTGCAGCTGCCTACGATGCGCGCCCTTCGCCGGTGTTCGAAGAACGCATCCGGCATGCGCTGGACCTGTATGCGCAGGGCTATGCGCCGCGGCTGTTGTTTACCGGCGGCTTCGGCAACGGCGCGCGCTTTGCCGAATCGCAGGTGGCCCGACGCTATGCGCTGCGCCACGGCATTCCGCCGGAAGCCATCGTGATCGAAACCACATCGCGCACTACCCGGCAGAATCTGGAGCAG…
>XOO0229 hypothetical protein {Xanthomonas oryzae KACC10331}	ATGCCGATCGGCCCAGGCAGGCCATGTACTGTCTCGCCATCACGCCGAGACCAACCACGTCGGCGCGCACCCGGGCGCGATCAGTCTTCCCGGAAATCCCTCATCGCGCCCAGGTGCGCTGCGACGCAGCGCGTCCCATGCCGGTCGATGCACTCAGCGCGATACCTGCGCGATCCATTCCTGCAGGTTGTAGTAGTTGGTGACGCGGGTGATCTTGTCGCCCTGCACGTCGAAGAACGCACCGCCCGCCAGTACATAGGTCTGCCCGGTAGCCTCCGGCAGACCTTCGTCGGTGGTGTGATAGACGCCATGCACCACGTACTCGGCGCCGACTCGGGTGCCATCGTCGTTGGCGATCACGACGACATCGCGCAATTGCTCGCGGTAACTGTCGTTCAT…
>XOO0231 conserved hypothetical protein {Xanthomonas oryzae KACC10331}	ATGAGCGAGACCCATCGGCAACACGCCATCGGCCTGGTCCAGGACTATTACGCAGCATTCAACCGTGGCGACTGGGACGGCATGTTGGCGTTTCTGGCCGACGACGTTGCCCACGACCTCAATCAGGGCGCGCGCGAAATCGGGCGGGCCGAATTCGCCGCCTTCCTGCAACGTATGAACGACAGTTACCGCGAGCAATTGCGCGATGTCGTCGTGATCGCCAACGACGATGGCACCCGAGTCGGCGCCGAGTACGTGGTGCATGGCGTCTATCACACCACCGACGAAGGTCTGCCGGAGGCTACCGGGCAGACCTATGTACTGGCGGGCGGTGCGTTCTTCGACGTGCAGGGCGACAAGATCACCCGCGTCACCAACTACTACAACCTGCAGGAATGG…
>XOO0232 aspartyl-asparaginyl beta-hydroxylase (aspH) {Xanthomonas oryzae KACC10331}	ATGGTGGCTACCGACACGACGCAGCAGGGCTGCGTCCGCGTCTTGGCAGCCGCTCTCACGTTTGCGGCACCCCGCCCTCAATCGGCCTCCCCCATGTTGAAGTGGCTCCTCATCGCGCTGTTCATCGCATCGGCGCTCTATATCCATTACCGTGGTCGCGTGCGGCACCGGCTCAGCCGGCAGATGCTGGACCATTCCACCTTCATGGCCCCGATCAACACGCTGATGTACCTGTGTTCGCGGGTGCCGACCACGCCGTTCATCGATCCCGGCAAGGAATTTCCGGAGTTGGCGCCACTACTCGCCAACTGGCTGCTGATACGCGACGAAGCGATGGCGCTGCAACAGATGCAGAAGATCCGCGCCGCCGACGGCTATACCGACATCGGCTTCAATTCG…
>XOO0233 biotin synthesis protein (bioC) {Xanthomonas oryzae KACC10331}	ATGAACAGTACTTTCGACACCCGCCACGTCCGGCGCGCCTTTGCGCGTGCTGCCAGCACCTACACCGCCGCCGCCGCACTCCAGCGCGAAGCGGAAGCGCGCCTGCTCGAATCGCTCGACTACCTGGGCGCGCAGGTGCCCAAGGTGGTGCTGGATGTCGGTGCCGGCCCCGGCCATGCCAGCGGCGCGATCAAGAAGCGCTGGCCCAAGGCGCAGGTCATCGCGCTCGATCAAGCCATGCCGATGCTGCGCCAGGCGCGCAAGGCCGCCGGCTGGTGGAAGCCCTTCGCACAGGTGTGCGCCGATGCGCGCGCGCTGCCCGTTGCCGACGGCAGCGTGGATGTGATCTTCAGCAATCTCTGCATGCAGTGGGTGGAAGACCTGCCGGCCGTGTTCGCC…
>XOO0234 oxidoreductase {Xanthomonas oryzae KACC10331}	ATGGATATGGGAATCGCCGGCCGCTGGGCCTTGGTCTGCGCCGCAAGCAAAGGGCTGGGCTTGGGCTGCGCACGCGCATTGGCCAGCAAAGGCGTCAATGTGGCGATCGCCGCACGCGGCCGCGATGCACTGGAACGGGCTGCCGACACAGTGCGCGCACTCCCCGGCGCTGGCGAGGTGCGCAGCGTGGTCGCCGATATCGCCACGCCGGAAGGACGCAGCGCCGCACTCGCCGCCTGCCAGCAGATCGACATCTTGATCAACAACGCAGGCGGCCCGCCGCCCGGCGATTTTCGTCAGTGGGAACGCGCCGACTGGCTGCGCGCATTGGACGCCAACATGCTGGCGCCGATCACACTGATCCGCGCCACCGTCGATGGCATGCGCGCACGCCGCTTT…
>XOO0235 biotin biosynthesis protein (bioH) {Xanthomonas oryzae KACC10331}	GTGTCGCAGCACCAACGCGTCTCAATCAACGCGTACCGGCACGCAACAATCGGCGACAATGCGCACATGCATATCGATGTCATCGGCCACGGGCCTGCGCTGGTTCTTCTGCATGGTTGGGCACTGCACGGCGGGGTGTTCGCCCCGCTGGTAGAGCGCCTGGCACCGCACTATCAATTGCATCTGGTCGACCTGCCCGGGCACGGCTTCAGTCGCGACGACAGCACACCGCTGGCGTTGCCGTACGTGGTCGCTGAGATTGCGGCCGCCACGCCGCCGGCGGTGTGGCTCGGCTGGTCGCTGGGCGGGCTGTTCGCGCTGCATGCAGCCGCCACCCTGCCGCAGGTGCGCGGACTGGCGATGATCGCTGCAACGCCGCGCTTCGTGCGTGGCAGCGAT…
>XOO0237 conserved hypothetical protein {Xanthomonas oryzae KACC10331}	GTGTGGGAAGCGTTATCACGGTTGTATCTGGACAACGACAGTCGCGACGACGACAGCGTCGCGCACGTTCTGGCTGCCTCGCCATTCCGCCTGGAACAGCTGCGCATGATGCTGTTGCACGAAGTGCATCCGGTGCTGATTGGCAATCTGCGCAGCGTGGCCAGCGTCTGGGACGGATTCGACCCCGACTGGTTGGCGGCCACGATCCAGGCGCGACGTGCACGGCGCTGGTGCTGGCCAGCGCGCTGGTGCCGGCGCGGTGATGCGCGCACGCAGTGGGCGTTACTGGCCCCGAAGATCGTTGCGCTGCGTGCAACCACCACGCAGTGA
>XOO0236 IS1404 transposase {Xanthomonas oryzae KACC10331}	TTGGTGCTGCGACACGGTGCAGAAATACCAGACGGTGGTGGCCTTCTCGCCGATTGCAGTTTACCGATTGGCGCTTGGATGTATGGGCACGGCGCTGCGGCGGCGCGTGGTGTCACTGCGTGGTGGTTGCACGCAGCGCAACGATCTTCGGGGCCAGTAACGCCCACTGCGTGCGCGCATCACCGCGCCGGCACCAGCGCGCTGGCCAGCACCAGCGCCGTGCACGTCGCGCCTGGATCGTGGCCGCCAACCAGTCGGGGTCGAATCCGTCCCAGACGCTGGCCACGCTGCGCAGATTGCCAATCAGCACCGGATGCACTTCGTGCAACAGCATCATGCGCAGCTGTTCCAGGCGGAATGGCGAGGCAGCCAGAACGTGCGCGACGCTGTCGTCGTCGC…
>XOO0238 conserved hypothetical protein {Xanthomonas oryzae KACC10331}	ATGCCCAGCAGTTGGCCAATAGCGATATCATCAACCCCGGACTCTAAACCCGACTGCTACTCAGATTGGGGGGACGTCGATGCAGCGGGCCACAATCCCGAGGCCCTTGTTTGGAATCGCGATATGTCCAACTCGCCGAAGCTTGTCGTTCCTCTGATGGTGACCGGTGCAGTTGCGCTGCTGTGCATGACGTCGTCAGGCGCAGCGACGCCCGCACCCGCCGTAGAGTGCATCCAGTTGCGCAGCAAGGCGGTTGAGTTGAGCGCAACGCCAGCCTTTGGGGGGCGTGTGCTGTCGTTCAATCTGCGCGGTCAGCCGAATGTTTTGAAAGTCGGCGCTGCGGTCGAGCAACAGCCTGCGCCTGAGGTTTCAGCCGCTTCGGGGGATATTGCGTATTTT…
>XOO0239 periplasmic glucan biosynthesis protein (mdoG) {Xanthomonas oryzae KACC10331}	ATGCGCATGCAACGACGCCACTTGCTGAAAAATGCTGCCGCCGCATTGGCCGCGCTCGGTCTGCCGGCGCTGCCGCAGTGGGCGCTGGCAGCCAAGGCGGTTGGGTTGCGGCGGCTCGGGCAGCCGCAGCCGTTCGACTATGCTTGGTTGAAGGGTCGGGCGCGCGAGCTGGCAAAGGCGCCGTACAAGAGCCATAAGCAGGTTTTGCCGGGGCCACTGGAGGCGCTGAACTGGGATCAGTACCAGTCCATCCGCTACCGCCAGGACCACGCGCTGTGGGCCGATGGCAATGGCAAATTCCAGGCGAAGTTCTTCCATCTTGGGCTGTATTTCCATACCCCGGTGCACATCTACGACATCGTCGATGGCAAGGCGCAGCAGCTGGCATACGACCCGGCC…
>XOO0240 sensor histidine kinase {Xanthomonas oryzae KACC10331}	ATGCGGTTACGGCGGCATCGCGGTCGCTGGCAGACAAGCGTATCTTGGCGCTTGTCATGCAGCGGCGCGCCACATAACCGGGCGCAACCGCCGTCCCGTAAACTGGCACGCATCCACTCTTTGGAGGCACTCATGGGTCCACTGCCTCCCGCATTACGCGCCGATATCGCGCGTGTTGGCCGGCTCTCGTCGGTCCCGGACATATTGACCGTTCTCACCCGCCTGACCGGCATGGGGTTCGCTGCTGTCGCGCGCGTCACCGAAGCACGCTGGATCACCTGCCAAGTGCACGACACGTTGTCCCTCGGCCTGCGGCCGGGCGACGAACTGTCGTTGGCCACTACCTTTTGCGACAGCGTGCGAGTCAGGGGCAACTCGGTGTGGTTTGGGCATGCATCG…
>XOO0241 thymidine kinase (tdk) {Xanthomonas oryzae KACC10331}	ATGGCCAAGCTCTATTTCTACTATTCGGCAATGAATGCCGGCAAGACCACCACCTTGCTGCAGTCTGCGCACAACTACCGCGAGCGCGGCATGCGCACGCTGATCCTGACGCCCAAGCTCGATCACCGCGCCGGTAGCGGCGTGGTGGCCTCGCGGATCGGCCTACGCGCGGACGGGCGCATTTTCGAGCGCGATACCGGGTTGCAGCAGTTGGTCGAGCGCGATATCCACAACGACGGTGCATTGCACTGCGTGCTGGTGGACGAGGCGCAATTCCTCAGCCGGGCGCAGGTGTGGCAGCTGAGCGAGGTGGTCGACCGCCTGCGCGTTCCGGTGCTGTGCTATGGCCTGCGCACCGATTTTCGCGGTGAACTGTTCGAAGGCAGCCAGTTTCTGCTG…
>XOO0242 ATP-dependent DNA helicase (rep) {Xanthomonas oryzae KACC10331}	ATGTTCGGACTCAATCCCCCGCAAAGCGCCGCGGTGCTGCACTGTGAAGGTCCCTTGTTGGTGCTGGCCGGCGCCGGCAGCGGCAAGACGCGCGTGATCGTGGAAAAGATCGCGCATCTGATCGCCATCGGCCGCTATCCGGCCAAGCGCATCGCCGCGATCACCTTCACCAACAAATCCGCCAAGGAAATGGGCGAGCGTGTGGCCAAGCGCATCCGCGGCGACGGTGCCGACGGCCTGACCATCTGCACCTTCCACGCGCTGGGCCTGAAGTTCCTGCAGATCGAGCACGCCGCCGCCGGTTTGAAGCGCGGCTTTTCGATCTTCGATTCCGACGATGCCGCCGCGCAGATCAAGGACCTGATGCATGGTGCCAAGCCCGATGCGATCGAAGATGCC…
>XOO0243 acetyltransferase {Xanthomonas oryzae KACC10331}	ATGCGCGACGGTTTTGCGCACCGGGCGGTGCAGACGCGCGAGGACGCCGCGTTTATCGGCACGTTGGGCTTGCTATATCGTGAGACCTTGCTGGTGCCGCATATCGGTCACCTGATGACTCTTCGCTAG
>XOO0244 conserved hypothetical protein {Xanthomonas oryzae KACC10331}	GTGGGCGATGGGCAGATGACGCAATCGCGCTACCACCTGATGCGGCATGTGCAGCGGCACTTCACCTTCGAGGTCGACGATGCGGCGTTCGTTGCGCTGGCGCAGTGGGCCGAGCAGGCCAATGCGGTGTGCTTCCTGGCCGATGGCAGCGTGCGCGACCCGCAGGGGCGGGTGCTGATCAGCCAGGGCGAGCCGGCCATCGACGACGATGCGCAGGTGCCGTCCCCGCCGAATGCGCTGCAACGGCGCGCGCAGCAACTTGCCCTGCTCACTGCGCAAGGCATTCGCGTGCCACCCAGCCTATCGTCGGTGCCTGGCGAGGCCGAGGTGCGGGTGCGCGATGCGGCAGTGGTCATCCAACGCATGCTGGCGTTATTTGCGGTGGCGCTGCGCGCCGAG…
>XOO0245 conserved hypothetical protein {Xanthomonas oryzae KACC10331}	TTGCGGATGCGTGCCTGGGTCCGTCCCTGTATGCGCAGGCCCGCCGCCGACGCACGACGCACGACGCACGACGCACACATGCTCGATGCAACCGCCGATGGCGTCGGCAGGTCCGCAGGATCACCGCAGTGGAAAAACGCCGGCAGCGGATCGGCATATCCTTGTGCGCTGATTGCCCCGGAGCCACCCATGACAGAGACCTCGCCCACGCCCGTCCTCGACACCGCCCAGGCCCGCGTGCTCGGCTGTCTGATCGAAAAAGAGGCCACCACGCCGGATGCGTACCCGCTCACCGTCAACGCTGCGCAGGTGGCCGCGAATCAGAAGACCGCGCGCGAGCCGGTGCTGAATCTGCAGACCGGCGTGGTGCACCACGCGCTGCGCCAGCTGGAAAACCTC…
>XOO0246 acid phosphatase (lppC) {Xanthomonas oryzae KACC10331}	ATGCAGCGCGAACCCGCTAAAATCGCGCCCTTCATTGCCGCTCCTGTCCTGGTGGATGTCATGCGCCCCTCGCTTTACGCACCGTTGTCCCTGCTCGCCTGCACTGCGCTGGCCTTGAGCGCCTGCAAGCCCACGGACACACAACCGGCCCCGCACGTGCAGGAAGCCACCGCAACTGCCAATGCCGACGCCAGCGCTGCGGTCAGCAAGGCTGCGACGTCGTCCACCACCGCACCGGCTGGCGACGACAATCTCAACGCGGTGCTGTGGATGCAGCGCTCGGAGGAATATCGTGCCGTGGCCGAGCAGACCTACCGCGCCGCTGCCGACAAGCTCGATAGCGCGCTCAATCAACCCAACTGGGATGCGTTGGTGCCGGAAGAACGCGGCAACGCCGCC…
>XOO0247 orotidine 5-phosphate decarboxylase (pyrF) {Xanthomonas oryzae KACC10331}	ATGAGCCGGGCGCCGCTGCCGCTGGCCGCCCATGAGCGGCTGATCTTCGCGCTGGATGTGCCCAGCCACGATGAGGCGATCGCCTGGGTGGACCGGCTTGGCGATTCGGTGGCGTTCTACAAGATCGGCATGGAACTGCTGGCCTCCGGCGAGTACTTCCATGTGCTCGATGCGCTGGCCAAGCGCGACAAGCGCGTGTTCGTGGATCTTAAATTCTTCGACATTCCCGCCACCGTGGCCGGCACCATCCGTCGCCTGGCACAGTGGCCGGTGAGCTATTGCACCGTGCACGGCTGGCACGCCGGCATGCTGCAGGCTGCCGCCGACGCCAACCACGGCGCCATGCGTCTGCTGGCGGTGACCGTGCTGACCTCGATGGGCCGCCCGGACCTGGCGGCG…
>XOO0248 tryptophan halogenase (prnA) {Xanthomonas oryzae KACC10331}	ATGATTCCCGCTCCACTTCGCAACATCGTCATTGTCGGTGGCGGAACCGCCGGCTGGATGGCGGCCGCCGCGTTTGCGCGCGTGCTTGGACCCACCTTCACTGTGCAGCTGATCGAGTCCGAGCAGCTCGGCACCGTCGGTGTGGGCGAAGCCACCGTGCCGCACATCAAGGCCTTCAATAATCTGCTCGGCATCGATGAGGCCGAATTCGTGCGGCAGACCCAGGGCAGCTTCAAGCTCGGCATCGAGTTCGTCGATTGGCAACGCCCGGGAACCGCGTACATGCATGGCTTCGGCACCCAGATCGGGCATCCGCTCGGGCTGTTGCCGTTCCACCAATACTGGATCAAGCAACACGCGCGCGGCAAAGCGCAGCCGCTGGGAGCGTACACGCTCAAT…
>XOO0249 OmpA-related protein {Xanthomonas oryzae KACC10331}	GTGCATCGTTGGTTTGCATTGCCCGGTGATTGTCGATGCGCTGCATCGGCCAATCGCCGCCAATGCCTCACCCGTCTCGACCCGTGCCTGAAGGAGCAAGCACCCGTCACTGCAGACCCTTGTTGTTGCTCTTGCGGCTGTTGTTGCCTGTTGTCCCTGTGTTCCACACCAAAACGCGCCAGTCACTGCACTGCGTCGCGCTTTACCCCTGGGAGGGGGAAAGTCATGAAGAATCACCGCACCGTCTCCACCCTGCCGCCGCGTAGCCTGTTGTACTGCACCCTGGCCGCTTCGTTGTTAGCCGCCAACCCGGCCATGGCCCAGTCCAGCAACGCCACGTTGCGCGGCCAGGTTGCTTCCGCGCAGAGCGGCAGCGAAGTCGTCGTCACCAACATCGCC…
>XOO0250 OmpA-related protein {Xanthomonas oryzae KACC10331}	ATGAAGAATCACCGCACCGTCTCCGCCCTGCCGACACGTAGCCTGTTGTGCTGCGCCCTGGCCGCTTCGTTGTTGGCCGCCAACCCGGCCATGGCCCAGTCCAGCAACGCCACGTTGCGCGGGCAGGTGGCGGCGTCCCAGGCAGGCACCACGGTGACCGCCACCAACGTCGCCACAGGTACCACGCGACGTGTGGCCACCGGCCCGGACGGCAGCTATGCCCTGGTTGGGCTGCCGCCGGGTACCTACAAGGTGGATGCGGGTCCGGGCACGGAGAAGACGGTGACGTTGTCGGTGGCCTCGTCGGTGAGCCTGAATCTGGGCGGTGGCGGCGAAGCGGCCACGCCCGCCGATGGCACCGCCACCACGTTGGACACGGTCAAGGTCACCGCCACCTCG…
>XOO0252 transcriptional regulator lacI family {Xanthomonas oryzae KACC10331}	ATGAGCCGGCCACGGTCCGAAGGCGGTAGCGTCACCATCAAGGACGTTGCGCGCGAAGCGCAGGTATCGGTGGCCACGGTCTCGCGCACCATGAACGGGCATCAGCATGTGGCCGAGTCGGTGCGCGAACGCGTATTGCAGGTGGCGCGTGCGCTCAACTACATCCCGCACCACGCCGCGCGCAGCCTCAGCAGCCGGCGCACCCACACCATTGGAGTCGTGCTGCCGGACCTGCATGGCGAATTCTTTTCCGAGTTGATCCGCGGCATCGACCAAGTGGCACACCACCAGGGATATCACCTGTTGGTGTCCAGCTCGCACGGCGACCCGCAGGCGCAACGCCGGGCGTTGGAGCGCCTGCCCGGGCGCGTGGACGGGGTGGTGGTGATGTCGCCATCG…
>XOO0251 conserved hypothetical protein {Xanthomonas oryzae KACC10331}	ATGTCATTGCCCTGGCGTGCCGCGCGCGGCGCTAGACGCACGCACGATCAGCTCCGGAACCATCTCCGACAACGCTGGCGGTGCGGCGTCTGCAGGCAGTGCCGGCGCATCGACCAACTGCTGGCCCAGCAACAACTGCAACGCGCCCGCGCCCAGGCCGGCGATATCCACCCGCATCGTGGTCAGCGCCGGCAGCACATAGCGCGCCATCGGCACATCGTCGAACCCGGCCAGCGCGATGTCCTGCGGCACCTTGAGCCCGGCATGGCCCAGCGCGAACAGGCAGCCCAGCGCCATCATGTCGTTGGCGGCGAAGACCGCATCCGGACGCGTGTCCTGGGCCAGCGACTGGCCGGCGCGGTAGCCGGATTCTTCGTCGAAGTTGCCTGGCAGCACCCA…
>XOO0253 conserved hypothetical protein {Xanthomonas oryzae KACC10331}	ATGACATCAGCCCCATCTGATGGCGCCCCCCCAAGCGAGATGCAGCGAACGCTAGCAGGAACTGCAAGCGCTTACATGATGCGCCGCAGCATCACGTCAAACGCAAGTGGCGCAAGGGCTGGAAGCCGATGGCTGGACACGTTTGTCCGAAATAAGACATCAGCAGCCAATGTCAGACACTGGTCGACAACGTGCCAGGAGCTACAAAAACGTAACGTCTGCAGACCATACCCTGGCGCACGGTTCGGCCTTGCCTTGCCGCCGATGCCTTCAGACAGCAAGATGCGCCGATCGATCAGGGGGAACATCGTGCGCATGTCGCTACCTACCGTCCGCACCGGGCGGTTCCAGTCCGCTGCGTGGCTGCTGCTGGGCGCGCTGTGCGTGAGCGGTTGCCAG…
>XOO0254 glycerol-3-phosphate acyltransferase (plsB) {Xanthomonas oryzae KACC10331}	ATGACGGTGATGCCAGAACAGAATCCCCTGCCGTTTCCGGACGGCCCGCCCGCCCCGCCCAGCGCTGCCGTCGCCGACACCGGTGCCACGACAGCGGCGTTGCCGCTCGCCGAACCGGTACCGCCTGAGGTTGCGCCCTCGATCGCGCCCGCCGTCGCCGCTGCCCGCAGCGCCAAACGCCCGTGGTGGGCGCGCCTGCTCGGCCGTCTGGCCGACCCGTGGCTGGGCCTGACCATCGAGCCGGACCAACCCGGCCGCTACGATGACGGCCGCCCGGTGGTGTACGTGCTGGAAGACTACGGCATGTCCAATGCGTTGATTCTGGACAAGGCCTGCCGCGAAGTCGGTCTGCCGTCGCCGCTGGTGCCGTTGCCGGGCGACCCGCTGGAGCGCAAGCGC…
>XOO0255 nuclear receptor binding factor related protein {Xanthomonas oryzae KACC10331}	ATGCGCGCAGCCATCCACACCCAGTTCGGCGATCCGGGCAAGGTGCTCGAACTGGGCGAACGACCCACACCACAACCCGGCAAGGGCCAGGTCCGCATCGCGATGCGGCGCTCGCCCATCCACAACCACGACCTATGGACGGTGCGCGGCAACTACGGCTACAAGCCCGCGTTGCCGGCGATCGGCGGTAGCGAAGGGTCGGGCGTGATCGATGTGCTGGGCGAAGGTGTCGAGGGGTTGCAGGTCGGCCAGCGTGTCGTCGCTGCCGGTGTGCATGAGAGCTGGGCCGAGTATTTTCTGGCCGACGCGACCGGCGTGGTGCCGCTGCCCGACGCACTCGATGACGACCGCGGGTGCCAGCTCATCGCCATGCCGTTGAGCGCACTGATGCTGATCGAA…
>XOO0256 nuclear receptor binding factor related protein {Xanthomonas oryzae KACC10331}	GTGCGCGCGATCGAATCGGTTGCCGGCAAGGCGGCAGGCGAGCTGATGGGCCTGCTTGCCGAAGGCGGCGAGTTGATTTCGTTCGGCTCGATGACCGGCGAGCCCCTGGAGATTTCCAGCGGCGATGTGATCTTCAAGCAGGCCACCGTGCGCGGCTTCTGGGGCAGCAAGGTCATGCAGGCCACCACGTCCGAAGACAAGCGCCGCATGATCGGCGAGCTGTTGAAGGCCGCGCTCGACGGCAGCCTGGCGCTGCCGGTGGAAGCGGTGTTCGATCTGGAAGACGCGGCCAAGGCGGCAGCGGCCAGCGCCGAACCGGGCCGACGCGGCAAGATTCTGCTACGCGCCGGTTGA
>XOO0258 conserved hypothetical protein {Xanthomonas oryzae KACC10331}	GTGTATGCTCGGAGGGTGGAAACCCTGTCAACCGCCGAGATCGTCGAGCAGATCGCCGAGTTGCGACGCGCCCATCGCGCGTTGGACGAGGAGATCCAGCGCGTGCCCGCGAACCTGGACGACGAACTGCAGATGAAGCGCTTGAAGAAGCGCAAGCTGCACATCAAGGACTGCATCACGCGGTTGGAGATGGAGCTGGTGCCTGACGAGCCGGCCTGA
>XOO0257 conserved hypothetical protein {Xanthomonas oryzae KACC10331}	GTGCGCCCCTGGCGCGTGTGCCTTCGGGCGCAAGCGCGGGGTCTGGGCGAGGCTACGTTTCTGCAGCGACGCAAGCTACCGCCAACCAGCCCTCAGGCCGGCTCGTCAGGCACCAGCTCCATCTCCAACCGCGTGATGCAGTCCTTGATGTGCAGCTTGCGCTTCTTCAAGCGCTTCATCTGCAGTTCGTCGTCCAGGTTCGCGGGCACGCGCTGGATCTCCTCGTCCAACGCGCGATGGGCGCGTCGCAACTCGGCGATCTGCTCGACGATCTCGGCGGTTGACAGGGTTTCCACCCTCCGAGCATACACAACCCCGGGCTGCGCGCGTCACCCACGCTTGCCAAGCGGCCCGGGGCTGCGACAATGCCCGCGCGCCGCGGGGAAACGGCGGCGCGCC…
>XOO0259 conserved hypothetical protein {Xanthomonas oryzae KACC10331}	TTGCCGCGCGGCTACGGCCGTCGAGAAAGGAGTCTTTCGATGCGTCTGCATTCTTCCCTGCTGGCCCTGGGCCTGTTCACCGTCGCCAACCTGGCCAGCGCCGCCGATGTCGCCAAGTACGACGGCTTTTTGTGCTGCAACCTGCGCACCGACGGCAGCTGGATCAGCGACAGCAACTACGCCGAAGATGGCAAGCGCATGCTCCCGGTCGGCACCCCGGTCAGCGTCACCGGTTTCGGGCGCAACCCCGTCAATCTCAAGATCGCCGGCGAAAAGCAGTCCATCGGCAACGACTACAGCCGCGACCTGGACAACACCGCCTTTGCCGCCCGGTATGTCGTCACCGCCGACCCGACGTCCCCCCAAGTTTGA
>XOO0260 unknown protein {Xanthomonas oryzae KACC10331}	GTGCGCTCACCATTGTTTTTGCAGCGCATCCTTGATCAGGTCGTTCTGGAACACCTGCTCGGCCAGCAACTTCTTCAGTCGCGTGTTCTCGGCCTCCAGGTCCTTGAGCCGCTTGGCATCGGGCACGCTCATGCCGCCGAACTTGCTGCGCCACAGGTAGTAGGACGCCTCACTGAAGCCATGCCGTCGGCACAGGTCCTTGATCGGCATGCCGGCCTCGGCTTCGCGCAGGAAGCCGATGATCTGCTCTTCGGAAAAGCGCTTCTTCACGTCCCATCTCCTCGGGGTAGGGAATTGGACTCCAAACTAAGGTGCTACTCAAACTTGGGGGGACGTCGGGTCGGCGGTGACGACATACCGGGCGGCAAAGGCGGTGTTGTCCAGGTCGCGGCTGTAGTC…
>XOO0262 IS1404 transposase {Xanthomonas oryzae KACC10331}	GTGGCGCAGCAAGTTCGGCGGCATGAGCGTGCCCGATGCCAAGCGGCTCAAGGACCTGGAGGCCGAGAACACGCGACTGAAGAAGTTGCTGGCCGAGCAGGTGTTCCAGAACGACCTGATCAAGGATGCGCTGCAAAAACAATGGTGAGCGCACCGGCGCGTCGTGCGCTGGTGCGCGAGTGGATCGCAGGTGGCGCCAGCGAGCGCTGCGCCCTGGCAGCGATCGGCATGAGCGCCAGTGCGCTGCGCTATCGCCCGCGCGAGGACCGCAACGTTGAGTTGCGCGAGCGCATCCTTGCGTTGGCGCATCGCCATCGCCGCTACGGCGTGGGGATGATCTCTCTCAAGCTGCGGCAGGAAGGTCGCCTCGTGAACTATAAGCGGGTGGAGCGGCTGTAT…
>XOO0261 unknown protein {Xanthomonas oryzae KACC10331}	ATGCGCCCAGGCGACCATGGCCTTGCCACAGAACTCCTTGCCGTTGTCCGTGCGAATCACCTTCGGCAGGCCACGACTGTGTGCCAACCGATCCAGCACGCGCACAACGCCGTGTCCCGAGATCGCACGCTCCACGTCGATGGCGACCGCTTCGTGGGTTGTGTCGTCCACGATCACCAGGCATTTGATTGCCCTGCCTTCGGCGGTGCGGTCGAACACGACGTCCATGGATCACACCGGGTTGGCCTTGGTGGGCCGCAGCAACGGTGCACGCTCGCCTACCGGCACCTTTTTACGCGTGCGGCGCCGGACTTGCAGCTGCTGCTCGCAATACAGCCGCTCCACCCGCTTATAGTTCACGAGGCGACCTTCCTGCCGCAGCTTGAGAGAGATCATCCC…
>XOO0263 IS1404 transposase {Xanthomonas oryzae KACC10331}	ATGGACGTCGTGTTCGACCGCACCGCCGAAGGCAGGGCAATCAAATGCCTGGTGATCGTGGACGACACAACCCACGAAGCGGTCGCCATCGACGTGGAGCGTGCGATCTCGGGACACGGCGTTGTGCGCGTGCTGGATCGGTTGGCACACAGTCGTGGCCTGCCGAAGGTGATTCGCACGGACAACGGCAAGGAGTTCTGTGGCAAGGCCATGGTCGCCTGGGCGCATGCCAATGGTGTGCAGCTACGCCAGATCCAGCCTGGCAAGCCGAACCAGAATGCCTACGTCGAATCCTTCAACGGCCGGCTACGCGACGAATGCCTCAACGAACACTGGTTCCCAACGCTGCTGCATGCGCGCACCGAGATCGAACGCTGGCGCCGCGAATACAACGAACAC…
>XOO0264 sugar-phosphate isomerase {Xanthomonas oryzae KACC10331}	ATGGGGGGACATCGCGGCGACAACGACCACCGCCTGACCTACATTCACCTGGGCATCGTCGCCAGCCTGCTGCTGAACTCCAAGGCGGTGGATTTCGTGGTCGCTGGTTGCGGCACCGGCCAGGGCGCGATGATGTCGCTCAACGCGCACCCGGGCGTGTTTTGCGGCTACTGCATCGAGCCGACTGACGCCTACCTGTTCGCCCAGGTCAACAACGGCAACGCGCTGTCGCTGGCCTTCGCCAAGGGCTACGGCTGGGGCGCGGAAATCAACGTGCGCTACATCTTCGAAAAGGCCTTCAGCGGCGAGCGCGGCATGGGCTACCCAGCCGAGCGTCGCGAATCGCAGGCGGCCAACGCCGGCATCCTGACCCAGGTCAAGCAGGCCACCGCCAAGTCG…
>XOO0265 rhamnogalacturonan acetylesterase {Xanthomonas oryzae KACC10331}	ATGCATCGACTGCTCATCGCCATGCTGTTGCGATGTACCGGCATCGCCCACGCCGCGCCCCAACGGATCTTCATCGCCGGCGATTCCACCGCTGCCGAATACGCTGCCGAGCGCGCCCCGCAAGCCGGTTGGGGCCAACTGCTGCAGGACTGGTTCGACTCGGCGCAGTTGCAGGTGCACAACCACGCCAAGGGCGGGCTCAGCACGCGCAGTTTCATCGCCGAAGGGCGCCGGGATGCCATCGCAAAACAACTGCAACGCGGCGATGTATTGCGGATCCAGTTCGGCCACCAGGACGCCAAACGCGAAGCCCCCACGCGCTGTACCGATCCCACGACCGATGACCTGCAGCTCCTGCGCCGCTACATCGCCGCTGCGCGCGACAAGGGTGCCACGCCC…
>XOO0266 conserved hypothetical protein {Xanthomonas oryzae KACC10331}	ATGGACCTGACGCATCTGCGCATCCGGCGCTTGGAGCTGGACGACACCCGTCTGCTGTTCACCCTGGCCAACAGCATCCGCATCGATGAGCCCATCGAGGCGCATCGATTATTGTTCAAGGCATCGCCGCCGCAGCGTGCGCAATGGCAGATCACCGAAGACGGCTTCGGGGTGAATTGGCCCGCGGTAGCGCCGCCCACCCCGGAAGGCCTGCTCAACATGCCCGCGCTGCTGTGGCGACGCCGCAGCGCGCGGGTGCTGGCAAAACTCACCAACCTGCGCGGACGTCTGGACGCGTTATCGCCGGGCGAGCGCGAGTTGGTCGCGCTAGCACGCCTGGACGCGGACATGAGCGAGAGTGGCTACGCACGCTATTTCGACCGCTGGGATGCAGCCACC…
>XOO0267 phenylalanine hydroxylase (pah) {Xanthomonas oryzae KACC10331}	ATGAATACCGCCCCGCACCGCATCGAAAACCAGCTCACCGACAAGGGCTATGTGCCGGTCTACACGACCGCCGTGGTGGAGCAGCCGTGGGACAGCTACAGCGCCGACGATCACGCGACCTGGGGCAGCTTGTATCGGCGCCAGCGCGAGCTGCTGGTCGGCCGCGCCTGCGACGAGTTCCTGCGGGCGCAGGACGCGATGGGCATGGGCGAAACGCACATCCCGCGCTTCGATGCGCTCAACCAAGTGTTGCAGGCAGCCACCGGCTGGACCCTGGTCGGCGTGCAGGGCCTGCTGCCGGAGCTGGATTTTTTCGATCACCTCGCCAACAAGCGCTTCCCGGTGACGTGGTGGATCCGCCGCCCCGATCAGATCGACTACATCGCCGAACCGGACCTG…
>XOO0268 transcriptional regulator asnC family {Xanthomonas oryzae KACC10331}	ATGCGGTGCGGGGCGGTATTCATGCAGCGGCACTTCCCGATGATCAGCCCTCACCTTAGCCGGATGGCCGCGCAACGGGATTGCAAATCTTGCGTGTTTCGACTGCAACGGCGCAAGATTCGTGCGTCATCATTTGCTAGTGCGCAACATATGGATCATCCCATTGCTCTGGACCGCACCGATTTGCGCTTGCTCGCCTTGCTGCAGGCTCAGGGGCGCACGAGCAATGCCGAGCTGGCGGTGCAGGTCAATCTGTCGGCGTCTGCGTGCCTGCGGCGCACCCAGCGGCTGGAGGCTGCCGGCATCATCGCCGGCTATGGCGCGCGCCTGGATGCGCGCGCGCTGGGGCTCGGCTTGCAGGCTTTTGTACGCGTGCAGTTGGAGCAGCACGGCCAGGCC…
>XOO0270 ferripyoverdine receptor (fpvA) {Xanthomonas oryzae KACC10331}	GTGTCAGCCAGCCGGTTCGAGTGGACGCCCGCGTGTGCCTGTGCCTTACCCTGTTGCGTGACGCGCTGCGTCCGCAGCGATCGACGAGAACGCCCCATGTCTGCTGCCATCGCTCCCCTTGGCATGTTGTCTGCCGCGCTGCTATGCGCGCTGTCGATCTTGGCTTCCACCGCGTACGCCGACGGGGGCGCCGCTGCGACCAACGCCAAGACGCTCTGTCACGTCAGCGTCAACGGCACGTTGGGCCGCGCGCAACCGGCCACCACTACGCGGCTGCCGTTGACCTTGCAGGAAACGCCGCAATCGATATGA
>XOO0269 ferripyoverdine receptor (fpvA) {Xanthomonas oryzae KACC10331}	ATGTCGTTCGTGTCGCATCGCCAGCCCATCAGTGTCAGCCAGCCGGTTCGAGTGGACGCCCGCGTGTGCCTGTGCCTTACCCTGTTGCGTGACGCGCTGCGTCCGCAGCGATCGACGAGAACGCCCCATGTCTGCTGCCATCGCTCCCCTTGGCATGTTGTCTGCCGCGCTGCTATGCGCGCTGTCGATCTTGGCTTCCACCGCGTACGCCGACGGGGGCGCCGCTGCGACCAACGCCAAGACGCTCTGTCACGTCAGCGTCAACGGCACGTTGGGCCGCGCGCAACCGGCCACCACTACGCGGCTGCCGTTGACCTTGCAGGAAACGCCGCAATCGATATGAGCGTGATCGGATTGCAGCGGCTGGAAGCGCAATCGCTTTTCAGCACCGACGACGTG…
>XOO0271 ferripyoverdine receptor (fpvA) {Xanthomonas oryzae KACC10331}	GTGGTAGCCGCCTGGCAGGATCGGGATTCCTACTACGACCGCTACCACGACACCAAAATGTCGGGCATGGCGGTGCTGGAAGGCGACCTGACCGAGAGCAGCACGCTCACCGTGGGCTACCAGCGCCAGGACAATACACCGGTGGATTCGACCTGGGGCACGGTGCCGTTCTTCGCTGCAGACGGCTCCTACGCCAACCTGTCGCGCTCGACCAACATGGCACCGGAATGGACGCGCTGGCAGCGCGAAACCAGCACGGCCTTTGCCAACCTGGAACAACGCTTCGGCGAGGACTGGTTGCTGCGCGTCAACACCGCCCACACCAAGGGCGCCGTGCAGAACCTGCGCGTCTACGGCACCGGTTACCCGGCCGCCGATGGCAGCGGCGTGTTTCTGCGC…
>XOO0272 probable remnant of a transposase gene protein (tra8) {Xanthomonas oryzae KACC10331}	ATGCCCAAAGGCGTGGACTTGTCCAAGGCCAGCCAGGAGTATCTCAACAACGTCGCCGACCTGATGAACGCCCGGCCACGGCAGACGCTTGGCTGGAAGACCTCAAACCAGGCGCTGGAAGAAGAGATCGCTCAATTCAACTCACGTGTTGCACTTGCAAGTTGA
>XOO0273 IS1478 transposase {Xanthomonas oryzae KACC10331}	TTGCAAGGCTTCATCTGCGTTTTCGGTGTGCTCGAATTGCCAGTTTTCGTTACGCTACGTCCTGGTTTCTGGCAGTTTTCGCCCATGCGCACACGCCGTCCTGCTGCCGAGCAATTGCATGCCGATGAGCTGTGTCGTTCGCGTCTGGAGAACCAGATCGACTTGCGCCATCCGCTGGTCCAGCTGAGCCATCGGCTGCCGTGGAGTGCGTTGGAACAGGCGCTGTCGCCGCAGTTGCCGGCCACCACCGGCACAGGCGGTCGGCCCGCATTGCCGGTGCGGTTGATCGCCGGGCTGCTCTACCTCAAGCACGCCTACGACCTGTCCGACGAGGCGGTCTGCGCACGCTGGCTGGAAAATCCGTACTGGCAGTTCTTCACCGGCGAGGTGGTGTTCCAG…
>XOO0274 outer membrane lipoprotein lipocalin (blc) {Xanthomonas oryzae KACC10331}	GTGATTGGCCGGGATGAATTCCTCCAGCCGCTTGACCGTGAACAACTGTTCGCTGAAGACGTCTACGCCACGCAGCGGATTGGGCTGTGTCGAAATTCGGGTAGTCTACGGGTAGAGAGATATTTCAGCAGCCTGCTAGGCTGGAATTACATTGCATGGGCTCGCATCCAGACGCGGTGCAGCTACGTATTACTGAAACGTGCCCTCTTAGGTGGAAGTGCCATGCGACGTAGTTCGATGCTGGTGTTACTCATGCTCGCGCTCTACGGCAGTGCCAGCGCAAGCGATTCACGCGCTGCCCTGCCCCGCGCAGAGACCGTCGACGTGCCGCGCTTCATGGGCGACTGGTATGTCATCGCACATATTCCAACCCGCCCCGAGCGCAACGCCTACGACGCG…
>XOO0275 putative transposase {Xanthomonas oryzae KACC10331}	TTGTTCACGGTCAAGCGGCTGGAGGAATTCATCCCGGCCAATCACCCATTGCGCCCGGTGCGGGAGATGGTCAACGATGCCCTGCGGCGTTTGGACGGTCTGTTCGAGCGGATGTACGCGCCCAACGACAAGGGAGGCCGTCCGAGCATCGCGCCGGAGAAGCTGGCGCGGGCGATGCTGCTGCAGGTGTTCTACAGCATTCGTTCCGAGCGCCAGTTGATGGAGCAGGTGCAGTACAAGCTGTTATTTCGTTGGTTCATCGGCCTGTCGATGGACGATGCGGTGTGGGTGCCGACGGTGTTCAGCAAGAGCCGCGAACGCCTGATCGAACACGACGTGGTGGTGGCGCTGTTCAACGAGATCGTGGAGATGGCCGATGCCAAGGGCTGGCTGTCGGGC…
>XOO0276 putative transposase {Xanthomonas oryzae KACC10331}	GTGGATACGCAAGGCTTTCCACATGCCGTTGCGGTGACCACGGCGGAAGTCACCGATCGTCAAGGTGCGCTGGAGGCATTGAAACGCTGCCGATCGGGTTTAGCAGGCTGCTGA
>XOO0277 putative ISXo8 transposase {Xanthomonas oryzae KACC10331}	GTGTTACAAATAATCGTACCTTTGTGCCACTATTGGAAGACCTTCAGGCCGCGCGGGAGAGCTGTGTTGAATAGGACACTGGAAGTGCGTTTTGAACAGTACGAGGAAGTAGTTGCTGCCGCCCTGTCCCATGCGGATCGCAAACAGCCCGCACACTGGTACCTGAAAGGGTTGCTACTGCCTGGAGGGCGCAAGAGCGTGGAGCCCATGGCCGCGCGGGTGCACCCGCAGAACGTGCGCTCAGCCCATCAATCGATGCACCATCTGGTGGCCGATGCCGACTGGAGCGATCAAGCGCTGCTGGCGGCGGTGGCGGCACAGGTGCTGCCGCCCCTGAGCAGGAAGCCAGCTCAGCGAACGCGGCCTGCTGTACATGGTTGGCGTCCGCAGCAACACGAA…
>XOO0278 putative ISXo8 transposase {Xanthomonas oryzae KACC10331}	ATGGTTGGCGTCCGCAGCAACACGAAGGTCTGGTGGGGATCGCACCAACCTGCGCCCATGCCGCCAGCCAGCCCTAAGGGCGGGTCGGCCCCGCACACGACCGATGCGCGATAG
>XOO0279 putative ISXo8 transposase {Xanthomonas oryzae KACC10331}	TTGCCCGCAAGGACGTATCGGCAGGTCAGCTGGCGCCAGGGCAGCGACGCAACGCTCAGTTCGCGGTTCGCGGCGGTGCGGGTTCGTGCCGCACACAATCGCCAGGCACATGACGAGCAGTGGCTGCTGATCGAGTGGCCGCCGGGAGAGTCCGAGCCCCGCCACTACTGGTTCTCGACGCTACCAAAGCAAACGCCGGTCAAGACACTGGTTGCCACGGCACAAGGCCGATGGCGGATTGAACGCGATTATCAGGAGCTGAAGTCGGAGTTGGGCCTGCATCACTATGAAGGGCGCAACTGGCGTGGTTTTCACCATCACGCCAGTCTGTGCATCGCCGCATACGGGTTCTTGATGCGCGAGCGCCTGCGCAGTAAAAAAAACTCCGTCGCATTCAAG…
>XOO0280 alcohol dehydrogenase (yahK) {Xanthomonas oryzae KACC10331}	TTGCCCCGTTCGTGTTCGAACGCCGCGTGCCCGGCCCCAACGACGTACAGATCGACATCGCCTACTGCGGCGTGTGTCACTCGGACAGTGCATATCGCACGCAACGAATGGCACAACACACTGTACCCGTCGGTACCCGGCCACGAGATCGTTGGCCGCGTCACGGCGGTGGGCAATGCGGTCACCGGCTTCAAGGTGGGCGACCTGGCCGGCGTCGGTTGCATGGTCGACAGCTGCCGCAGCTGCGCCTCCTGCCAGGAAGGAGAAGAACAGTATTGCGAAGCCGGCTTCACCGGCACCTATAACGGGCCGATGTTCGGCGGCGGCGAGAATACCTACGGCGGTTATTCCGACCATATCGTGGTCGATCAGAAATACGTGCTGCGCATCACTCACAGC…
>XOO0281 cellulase (egl) {Xanthomonas oryzae KACC10331}	ATGTCGCACTCCTGCGACAGTGCGTCTTACCTGGCCGCTTGCGCACGCTACCGCTGCGGCATGCTGCGCCTTTCGCGTGTTCGCAGGCGTTCACATCCGCGCGATGCGCGTGAATGGCGCGCTAACGTGCGAGCTCCCAGGCTCACGCAGCAGCCGATCACCCTGCACCATCTGCACTGGCCTTGCCCTCCCCCGTGGCCGCCCACGTCGATGACGAAGGAGACTCCCATGTTCCGCACTCCCCCGCACTTCCCCCGCTTGCGCACCGCCGCGCTCGCGTTGACCTTGCTCGCTGCCACCCCATTGGTCCAGGCCAAGGAGCCGCCTGGCTCGAAGAAGGAAACCGCTGGCCTGAAGTATGTCGGCGTCAATCTGTCCGGCGCCGAGTTCAACTCGCGC…
>XOO0282 cellulase (egl) {Xanthomonas oryzae KACC10331}	GTGTTGTCGCACATCGAACGTTCATGCCCTTACTCAGCGCGTCGTCCTTGCACAGGTCTTTCGCACGCACAGGAGTTTGCCATGCCATCCCCTCACACCCGTACGCGCCGGCCGCGTTGCCGCGCGCTGTCTTTGTTATTGCTGGCCGCCATGCCGCTCGCGCAGGCGCAAGGCACTTATGGCCTGAAATATGCAGGCGTCAATCTATCCGGCGCCGAGGTCAATTCCTCGCAACAGCCCGGCGTACTCGACATCGACTATCACTATCCGGCGGCCGACGAATACACCTATTTCGCCGGCAAGTACATGAACACCGTGCGCTTGCCGATCCTATGGGAACGGCTGCAGCCAAAGCCGGGCGGCCAGCTGGACCCGGCGCAGCTGGCGTTGATCCGGGAG…
>XOO0283 cellulase (egl) {Xanthomonas oryzae KACC10331}	ATGTCTGCTTTCTGTTTTTCGTTGCGCGCGCTACTGCGCTACACGCTGCTTTTCATCGTGTTTGGCAACCTGTCGTTGGCCCACGCGCAGACGCGCGCGCTCACCTATGCCGGCGTCAATCTCTCGGGTGCCGAGTTCGCATCGTCCCAAAAACCCGGGGTCCTCAACAAGGACTACACCTATCCCGCGGCCAGCGATTACACCTATTTCGCCGGCGTTGGCATGAACACCATTCGCCTGCCGATCCTGTGGGAACGGCTGCAGCCCACCGCGCGCGGCAAGCTGGATCCAACCCAGCTAGCGTTGCTGCAACAGGCGGTGGCACGCGCCAAGGCGGCCGGCATGTATCTGGTGATCGATCTCCATAACTACGCCAAGTATTACGGCTACAAGATCGGC…
>XOO0284 Transposase, IS30 family {Xanthomonas oryzae KACC10331}	ATGGAGTTGCCCATGTCATCCAGCCGCCTGGACCTGTCAGAACGATACCGCCTACATGCGTTATATGAAACCGGGATGTCGATGCGCGCCATCGCCGATGCAGTGGCGCGTGCGCCCAGCACGATCAGTCGTGAGCTGCGCCGCAATCAGCACGCTGCGCGGTACCAGCCCGATCACGCGCAGCGCATCAGCGCCCATCGGCGCACGCAGGCCAGCCGGCGTCCACGCATCGACGCCGAGCGTATCGGCCAGATCGAGGTCCTGCTGAGGGAGGACGTCAGTCCCGAACAGATCGCCGGTCGCACCGGCTTGGCCAGTCACGCATGA
>XOO0285 transposase {Xanthomonas oryzae KACC10331}	TTGTTCATGCATCTACGCAAACGCCGCCGCAAGCGCCGTCGGCGTGGCGTGCGCGATGGCCGCGGGCAGCTGACGCATCGGCGCAGCTGGACACAGCGCCCCAGTGTGGTTGAGCAGCGAAGCCGTATCGGCGACTGGGAGCTGGAGACCATCAGGGCCTCACACGGACGCGCCGTGGTGGTCAGCATGACCGAACGCTGCAGTGGCCTGCATCTGCTGGCTTACTCGCCCGACGGCACCGCCGAGAACGTGCGCAACGCCATTGTCCAGCGACTGGGCGGCCTGCGCCATGCAGTTCACACCCTCACCGCCGACAACGGCAAGGAGTTCGCCGATCATCGGCTCATTGCCGCCTGCCTGCAGAGCGATTTCTATTTCGCAGATCCGTACTGCCCATGG…
>XOO0286 conserved hypothetical protein {Xanthomonas oryzae KACC10331}	ATGCCGACGTCCATGCCTAACGATCCCTGTCCCTGCGGCCGCCCCGCCGATTACGCGCGGTGTTGCGGCCCGTACCACGCTGGTGCCGCCGCGCCCGATGCCGAAACCCTGATGCGCGCGCGCTATAGCGCCCATGTGCGTCGCGACGCCGCGTACTTGCTGGCTAGCTGGCATCCGTCCACGCGCCCAGGCGAGCTGTCGCTGGACGAAGGCGGGCGCACCACCTGGCTTGGCCTGACCGTGCAGCGCACGCTCGAGACCGGTCCCGAGACAGCCGAGGTGGTCTTTCTGGCGCGCTATCGCATCGGTGGTGGCAGTGCGGTGCGCATGACCGAGCACAGCCGTTTCGTGCGCGACGCCGGCCGCTGGTACTACCTCGACGCGCGCTGA
>XOO0287 hypothetical protein {Xanthomonas oryzae KACC10331}	TTGCTGTGCAGGCGAACTCCGCCGCGGGGTGGGACTCGGATCATGGCAACCTTGAATCTCTGGCAATGGGTGATTGTGGCGGCGGTCGTGTTTGCGATCGTGCTGCCCGCGTGCGTGGCTACCGCACTGATTCGCTTCGGCCCGCGCCACGATGCACCGCGCCGTGCCCGCACGCGCCAAGTCACCGCCGGTGCCCCGTCGGCGTCGGCCTTGTCGCTGCTGACCGGAATCACTGGCGACGGCAGCTGA
>XOO0288 transglycolase epimerase {Xanthomonas oryzae KACC10331}	TTGAGCCGCTCTAAGCCGCAAGCAGCACCTAATACGCATCCTCCATCGCCATCCTGCACGCCTGTCGCCAGCCAGGTTGGCTATCCTCGGCGGCTCGACTTGCCGCGCAGGAGAACTCCACCGCATGACGTCCGCCCACCTGCCGGCCATCGCGCCATGACGCTGCCCCGGCGCGCATTGCCGTTGGTGCTGGGACTGCTGCCACTGGCCGCCTGCGCCGATCCCGCCTTCGACCGCTGCCTGGCTGGCCTGCAGACCCAGGCCGCTGCCAAGGGCGTGGACCCTGCAGGCTTTCAGCGTTTCACCGCCGGGCTGGTGCCTGATCCCAGCGTGTTGCCGCTGCTGGATGCACAGCCCGAATTCACCACGCCGATCTGGGATTACCTGGCCAGCTTGGTC…
>XOO0289 tetracycline-efflux transporter (tetA) {Xanthomonas oryzae KACC10331}	ATGACTCTCCCACCCGATTCCGCTCCCGCCCCGGGCCGGCGCCGCGCCGCACTGATCTTCATCTTCATCACCGTCCTGATCGACGTGCTGTCGTTCGGCGTGATCATTCCGGTGCTGCCGGGCCTGGTGCGGCACTTTACCGGTGGCGATTACGTGCAGGCCGCGGCCTGGATCGGCTGGTTCGGCTTTCTGTTCGCCGCCATCCAGTTCGTCTGCTCGCCGTTGCAGGGCGCGCTCTCCGACCGCTTCGGTCGCCGCCCGGTGATCCTGCTCTCGTGCCTGGGTCTGGGTCTGGACTTCATCCTGATGGCCGTCGCCCACAGCCTGCCCATGCTGCTGCTGGCACGGGTGATCTCCGGCGTGTGCTCGGCCAGCTTCTCCACCGCCAACGCCTACATC…
>XOO0290 tetracycline-efflux transporter (tetA) {Xanthomonas oryzae KACC10331}	ATGCGCAAGGTCGCGTGCAGGGCGCGCACCGGTCTGGTCAGCCTGGCCGGCATCGCCGGCCCGCTGTTGTTCGCCAATGTGTTCGCCTTGTTTATCGGCAGCGGTGCGCCACTGCATCTGCCCGGCGCACCATGGTTGCTGGCCGGTGTGCTGCTCGCCGCAGGCTGGGGCATGGCCTGGAAACGGGCAGGGCGGGGCACCGGCACCGCGGCTGCAACGCAGGGATAA
>XOO0291 conserved hypothetical protein {Xanthomonas oryzae KACC10331}	TTGCGCTCGCGTCCGCTTTTTCTGATTTGCGCAAGCGCTGCTAGGCTGGTGTCCTTCGTGCCGCGGCACTGCCTTGAGCTCTTAATGTCTTCCGATGCACTGGCAGTTCCCCCATCGGCCGCGCTCGCGCTGCGCCACGCCACTCAGGAGGCCCATCGCTTGGTCGAAGCAGTCCCGCTCATGCAGGCGCTGGGACGGGGGCAGGTCGATTCGGCGGCCTATGCGCAGATCCTGCGTCGCCACCATGCCTTGCTGGCTGGCTTCGAAGCGCAACTCAGCGACTGGCTCACCACCGTGGTCGGCAACGGCTGGCACTACCGCCGCCGCGTACCGGCACTGCGCGAGGACTTGCGCGCGCTCGGCCAGCAACCGGACCCGCCGGTGGCATTGCCCAGCGCG…
>XOO0292 phytochrome-like protein (aphB) {Xanthomonas oryzae KACC10331}	GTGAATCAGCCTACCGAACCCCTGGATATGGATGTCTGCGCACGGGAGCCGATCCACATTCCCGGCCTGATCCAGCCCTACGGCGTGTTGCTCGTAATCGAACCGGCCGATGGCCGCATCGTGCAGGCCAGCAGCACCGCCGCCGAGTTGCTCGGCGTGCCGATGGATGCGCTGCTGGGCATGGCCTACACCCAGGTGCTGGAGATGCCGGACGCACAACCTGGTGCAGTGGACGATCAACCCCAGCATGTGCTGCATGCCGATGTGCGCTTCCCGCAGCGCAGTGCGCCCACCGATCACCCCTGGGTCGCTGCCTGGCATTTGTATCCGGAGCAATGGCTGATCGAGATCGAGCCGCGCGATGCGCGCCTGATGGATGTCACCCTGCGCGAAGCGCTG…
>XOO0293 benzoate transporter (benE) {Xanthomonas oryzae KACC10331}	ATGAGCGCCGGGACGTTCCATGTGGTGATCGTTTTATTCGGCGCAACCGTAGCGGCGGTGTTTGCGGCCTTCCCACGTGAGTTGGTCATGGCGATTGCCGGGATCGCCCTGTTGGACACCATCGGCAATCGCCTGACGGCGGCACTGCGCGCGGACAGCGAACGCGAAGCCGCGTTGATCACCTTTCTGGTCACCGCCTCCGGGCTGACGCTGGGCCGGATCGGCGCGGCGTTCTGGGGCCTGGCGGCCGGAACCATCACGTTGCTGGCCTTACGATCGAAGACGGCGCCGTAG
>XOO0294 benzoate transporter (benE) {Xanthomonas oryzae KACC10331}	ATGGGCTCGGCGAAGATGCATGCATTGGATAGAGCGACCTTCATGCCCGCTTCCCGCACGCTGCTCGGCGATCTGTCCCTGCCCGCGATTGCCGCCGGCTTTGTCACTGTGCTGGTGGGGCTTGCCAGTTCTGCGGTGATCGTGTTCAAGGCCGCGCGCCACCTTGGCGCCGATCAGGCGGAGATTGCGTCGTGGATGTGGGCGCTGGGCATCGGCATGGGCGTGACCTGTATCGGATTGTCACTGCGCTACCGGGTGCCGGTAGTGACGGCCTGGTCCACGCCTGGTGCAGCCATGTTGATCGGCAGCGCGGCCGGGGTGCCGTTGCGCGAGGCCATCGGTGCTTTTTTGGTGGCTGCGGTATTGAGAATGGTGGCCGGGTTTTCGGGGTTGTTTGCG…
>XOO0295 IS1404 transposase {Xanthomonas oryzae KACC10331}	GTGTTCGACCGCACCGCCGAAGGTCGGGCGATCAAGTCTCTGGTGATCGTGGACGACGCGACACACCAGGCAGTCGCCATCGACGTGGAACGCGCCATCTCCGGCCACGGGGTAGCACGCGTGCTGGATCGGTTGGCACACAGTCGTGGCCTGCCGAAGGTGATTCGCACGGACAACGGCAAGGAGTTCTGTGGCAAGGCCATGGTCGCCTGGGCGCATGCCAATCGTGTGCAGCTACGCCAGATCCAGCCTGGCAAGCCGAACCAGAATGCCTATGTCGAATCCTTCAACGGCCGGCTACGCGACGAATGCCTCAACGAACATGGGTTCCCAACGCTGCTGCATGCGCGCACCGAGATCGAACGCTGGCGCCGCGAATACAACCAACACCGCCCAAAG…
>XOO0296 IS1404 transposase {Xanthomonas oryzae KACC10331}	GTGGCACAGCAAGTTCGGCGGCATGAGCGTGCCCGATGCCAAGCGGCTCAAGGACCTGGAGGCCGAGAACACGCGACTGAAGAAGTTGCTGGCCGAGCAGGTGTTCCAGAACGACCTGATCAAGGATGCGCTGCAAAAACAATGGTGAGCGCACCGGCGCGTCGTGCGCTGGTGCGCGAGTGGATCGCAGGTGGCGCCAGCGAGCGCTGCGCCCTGGCAGCGATCGGCATGAGCGCCAGTGCGCTGCGCTATCGCCCGCGCGAGGACCGCAACGTTGAGTTGCGCGAGCGCATCCTTGCGTTGGCGCATCGCCATCGCCGCTATGGCGTGGGGATGATCTCTCTCAAGCTGCGGGCAGGAAGGGCGTCTCGTGAACTATAA
>XOO0297 transposase {Xanthomonas oryzae KACC10331}	GTGAGAGCCGACCGGTCGATGGTAGGACCGTCGCTCCACCGAGACCAGATCATGGCCATGAATCGTGTGCAGTTCCAAGCCGGGCTGTCGTTGCCGGCGTTCCTCAAGCGCTATGGCAACGCGCAGCAGTGCGAGCAGGCGTTGGAGATCTCGCGCTGGCCACAGGGCTTTGTTTGTCCGCGTTGCGCCGCTACCGCGCACAGTCGATTCCAGCGTCACGGCACCACGTACTGGCAGTGCACGGCCTGCTATCGCCAGACCAGCCTGCGCTCGGGCACGGTGATGGACAACAGCAAGCTGCCGCTACGCACCTGGCTGCTTGGCATGTATCTGCTGGGCCGACGTCCCCCCCTAGTTTGA
>XOO0298 putative ISXo8 transposase {Xanthomonas oryzae KACC10331}	GTGTTACAAATAATCGTACCTTTGTGCCACTATTGGAAGACCTTCAGGCCGCGCGGGAGAGCTGTGTTGAATAGGACACTGGAAGTGCGTTTTGAACAGTACGAGGAAGTAGTTGCTGCCGCCCTGTCCCATGCGGATCGCAAACAGCCCGCACACTGGTACCTGAAGGGGTTGCTACTGCCTGGAGGGCGCAAGAGCGTGGAGCCCATGGCCGCGCGGGTGCACCCGCAGAACGTGCGCTCAGCCCATCAATCGATCTGA
>XOO0299 formamidopyrimidine DNA glycosylase (mutM) {Xanthomonas oryzae KACC10331}	ATGACAGCTTCAGGCTTGAGCAGTCGAAGCACTGGAGATAAGAGCGTCTGCACGCAAGCGCCGATTGTATTTGAGTGTCCCGGCCTCCATATCCTGCTTTGCCGGTGCCTGACCGGCAGTTCTTTGGACGCGCCGATGCCCGAGTTGCCCGAGGTTGAAACGACGCTGCGTGGCTTGTCGCCGCACCTGGTTGGGCAACGCATCCATGGCGTCATCCTGCGTCGACCTGATTTGCGCTGGCCGATTCCTGAGCAGATAGAGCGTCTGCTTCCCGGCGCCACCATCACCAATGTCCGACGCCGTGCGAAATACTTACTGATCGACACGGATGCGGGCGGCAGCGCATTGCTGCATTTGGGGATGTCCGGAAGCCTGCGGGTGCTACCTGGCGATACGTTG…
>XOO0300 putative transposase {Xanthomonas oryzae KACC10331}	TTGATTAGCCCCATCCCTCAGCCGCTAGTTGCAGGATCTGCGACGCTGCGGTTGGACAATGCCCCCAGCTCAAGGCAACGGAGGTGGCAGATGGGCATCAATATCGTGCAGTTTCAGCCAGGCTTGTCGCTGAGCGAGTTCATGGATCGCTACGGAACCGAAGCCAAGTGTTACCGGGCGTTGTATCGGTGGCGCTGGCCGAAGGGATTTCGCTGCCCGCAGTGCGACGGTCGCGCGCGCTCGCGCTTTCGACGCGATGATCAGGTGTACTACCAATGCCGGGCGTGCCGGCATCAAACCACCTTGCGTGCCGGCACGCTGTTGCAATCGAGCAAGCTGTCTTTGCGCCTGTGGATGCAGGCGATGTACCTGTTGACCTCCAGCAAGACCAACCTGGCA…
>XOO0301 possible transposase {Xanthomonas oryzae KACC10331}	TTGGGCATGGAGATCACGCCAGCACAATTTGCACTCATCGAGCATTGCCTACCTTTGCAACGCGGCAATGTCAGCATGACCAACCTGCAGGTAGTCAACGCCCTTCTTTACGTCGCAGAGCATGGCTGCAAATGGCGCGGTCTGCCCGAGCGCTTTGGCAACTGGCATACGGTGTACACGCGCATTAACCGTTGGGCCAAGTCCGGTGTGCTGGACCGGATGTTCGCCCAATTGCAGACCTGCCAGATCGTGCGCATCAAAATCGAAGCGGTCTCGCTGGACTCCACCAGCATCAAGGTGCATCCGGATGGCACTGGCGCATTAAAAAAAACGGCCCACAATCCATCGGGAAATCGCGGGGCGGATGGAACACCAAAATTCATATGGTTGCCGCAGATG…
>XOO0302 Transposase and inactivated derivatives {Xanthomonas oryzae KACC10331}	TTGACGCCTGGCAACGCACATGACGCACCCGCAGGCCGCGCGTTGCTTGAACACCTGGGGCCAGTGGAGCGGCCGGTTCATCTGCTGATGGATCGCGCTTACGAAGACAATGAAACCCGCAAGTTGGCGCTCGATCTTGGCTTCGTGCCGGTGGTTCCACCCAAGTCCAATCGGGTCGATCCTTGGGAGTACGACAAGGAAATGTACAAGCGGCGCAACGAAGTGGAGAGGCTGTTCCGTCGCTTGAAGGGCTACCGACGGATTTTCACGCGCTTCGAGAAGCTGGATGTCATGTTCCTTGGCTTCCTCAGCTTCGTTCTGGTCGTTGATGGGCTTCGGATGTGTTAA
>XOO0304 IS1478 transposase {Xanthomonas oryzae KACC10331}	TTGCGGCAGACCTATGTGAGGCAAGGTCCGGGGTTGAGCCGCAAGGCCGGGCGCCATGCGCATGCGCGCCAGTTCAAGCGCATGCGCAAGGTGCTGCGACGCCAACGCACGATCCTGGGACGGGTATAA
>XOO0303 IS1478 transposase {Xanthomonas oryzae KACC10331}	TTGCAAGGCTTCATCTGCGTTTTCGGTGTGCTGGAATTGCCAGTGTTCGTTACGCTACGTCCTGGTTTCTGGCAGTTTTCGCCCATGCGGACACGCCGTCCTGCTGCCGAGCAGTTGCCTGCCGATGAGCTGTGTCGTTCGCGCCTGGAGAACCAGATCGACGTGCGCCATCCGCTGGTCCAGCTGAGCCATCGGCTGCCGTGGAGTGCGTTGGAACAGGCGCTGTCGCCACGGTTGCCTGCAACCACCAGCACAGGCGGTCGGCCCGCATTGCCGGTGCGGTTGATCGCCGGGTTGCTTGACCTCAAGCACGCCTACGACCTGTCCGATGAAGCGGTGTGCGAACGTTGGCTGGAAAATCCGTACTGGCAGTTCTTCACCGGCGAGGTGGTGTTCCAG…
>XOO0305 lipoprotein (vacJ) {Xanthomonas oryzae KACC10331}	ATGACCCAGTTCCGTTCTCTTCCGTTATTGGCCTGCCTGTTGCTTGGCGCGTGCGCCAGCCAGGCACCCAAATCCGCACCGCCGTCGGGCGGCACCGCCATTGCGCCTGCTGCCGATGCACCGGTCCGCGACGACGCCGTGATGACCGCGCAAGCGGCCGCCGCCGGTGTGTCCGCCCCGGACGCAATGCCGGCCAGCGCGGCGGCTCCTGCCGATCAGCAGGCCGCGGCGGGCACCGACACCGCCACTGCAGGCGCGCCAACCGATGCCGAAAGCGATTTCGATGCGTTGTATGGTTCGACCACCCCGCAAGCGGGCGCCAATGGCGCGCCGGCGCAACCGGGCGCAGCGCCGGCATACGACCCGTGGGAGCGCTACAACCGCGGCATGCACCGCTTC…
>XOO0306 conserved hypothetical protein {Xanthomonas oryzae KACC10331}	ATGGCAACTGATACCGTGCAACGCACGGGCGATGCGCTGGTCATCACCGGCGTGCTCGACCGTGCGGCGGTCACTGCGATCTGGCCGCAGGCGATCGCACAGCTGGATGGCGCGCGCACGCTGGACCTGGCAGGTGTACAACGTCTGGACAGTGCCGGCGTTGCAATGCTGGCCGAACTGGCTGCCCGGTTGCGCCACACCGGCAGTGGCGCGGTCGTGGGCGAGGCGTCCGGTCTGGACGAATTGCGCGCTGCCTACCGGTTGTCCCCCACTCTCGATTTTCAGGCCTGA
>XOO0307 toluene tolerance protein (yrbC) {Xanthomonas oryzae KACC10331}	ATGAAAACGACCCTGCTTTCCGCTGTCCTGGCCTCGACCCTGCTGGTGTGCGCACCGGCCACCGTGCTGGCGCAGCCGGCGGCGGCCAGCGCGCCGACACAGGGCGCGGCGACCAAGACCGTCATCGACAGCAGCACCCGCATCCTGAGCACGCTGGACCAACGCCGTGCCGAGTTCCGTAGCAATCCGGCGGCACTGCGTCAGTTCATCAATGGCGAATTGAACCAGGCCTTCGACCGCGACTACTCGGCCCGTCTGGTGCTGGGCGTGCACGGCCGCGGCGCCTCCGATGCCGACGTCAAGCTGTTTGCCGATGCACTGGCCGACAACCTGATGCAGCGTTACGGCACCGCGCTGCTCAACTTCGAAGGCAAGCCAACCTTCCGCGCCAAGTCCGAA…
>XOO0308 toluene tolerance protein (yrbD) {Xanthomonas oryzae KACC10331}	GTGAGTGGAATAACTATGGCCATGCGTGGACCACGACTCGAATTCGCCGTCGGCGCCTTTTTGCTGCTGACCCTGGCCTCGCTGCTGGTGCTGGCGGTGGCGTCGACCAACCAGCGTTGGGGCTTTGGCTCCAGCCAGTACACGCTGACCGCCCGCTTCAGCCAGATCGGCCAGCTGCGTGCGCAGGCACCGGTGAAGATCGGCGGCGTGACCATCGGCAAGGTGTCCGACATCAGCCTGGACCCGACCAAGTTCGATTCGATCGTGACCCTGTCGCTGGACACCAGATACAAGGATCTGCCCGCCGACACCTCGGCCGGCATCTTCACCAGCGGCTTGCTCGGTGAGAGTTATATCGGGCTGCAGCCGGGCGGCGACCCGGACACCCTCAAGCCAGGC…
>XOO0309 toluene tolerance protein (yrbE) {Xanthomonas oryzae KACC10331}	ATGGCCTTCGTCGATTCCATCCGCGCCTTTGGCCGCGCCGGGCTGTTCTCGCTCACGGTGCTGCGCGGTTCGCTGCCCACGCGCGATTTCATTGCCGAGCTGGTGCGCGAAATCTACAAGGTCGGCGCACGCTCGTTGCCGATCATCGCCGTGGGCGGTGCCTTCGTCGGCCTGGTGCTGACCTTGCAGGGCTACCGCACGCTCACCACGTACGGTGCGTCCGATGCGTTATCCACCTTGTTAGGCCTGTCGCTGTACCGCGAACTGGCGCCAGTGCTGACCGCCTTGTTGTTCATCGGCCGCGCCGGCAGTTCGATTGCGGCCGAGCTCGGCTTGATGCGCGCCACCGACCAGATCAAGGCGCTGGAGCTGATGGCCATCGACCCGGTCGCCAAGGCG…
>XOO0310 toluene tolerance protein (yrbF) {Xanthomonas oryzae KACC10331}	ATGCGTGTGGCCTGGTTACGCTGCAGGACACGCTGTTACGCAGACAGCGACACGCAACCCGCACATCGCCACTGGGTGAATGCGACAATACTGCACGCGCCAGTCTGGTTATGTTCAGCGGTGCGCGGGCTACTCTATCGCGTTGGAATTTTGTTAAAGGCACCAATGACGGCTTTCGCTTCCCCTGTCGTGCAGTTGTCCGGTGTCCGTATCGATCGCGACGGGCGCACGATCCTGCGCGATGTCTCGCTGGATGTGCCACGCGGCAGCATCACGGCCGTGCTCGGTCCGTCCGGTAGTGGCAAATCCACCATGCTGGCGACGCTGACCGGCGAGCTGCGCCCGGTCGCAGGCACGGTCACGTTGTTCGGCAATGCGATTCCCACCGGTAGCCGCGCG…
>XOO0311 hypothetical protein {Xanthomonas oryzae KACC10331}	GTGTCTCCCTGCAGCTTGGCGCGTGTGCCGTGCCGTCTTGCCTGTCGCTGTCGCGCGACGATCTGCCGAGCACGTCGCGTTGTCGGCAGCGGCACCTTGTCGAACCGGCCACAAAACGTGACGATCCACGCTGCTTCGTCGCTGCAGGAATCTTCCATGGAGTTGCTGACGCTTGAACACTTTGCCGGCAGCGTCAACGAGACCTTTGCCGCCGCTTTGAATGAGGGCGAGGTGCCGTTCGTGCTGGTGGAGGCGCGGCCCTTGCAGCACGCGCGCAATTCGCAACGTGCGCCGTTCTCGTTGCTGTTTCGTAACGGCTCGGCCTTTCTGTTTCCCCAGCAGACCTATCAGATGCGGCATGCGCGGCTCGGCGAGATCGGTATCTTCCTGGTACCGGTG…
>XOO0312 acetyltransferase {Xanthomonas oryzae KACC10331}	GTGCTAATCAGGTCAATTGATGCCATGACACGCCCGCTTTCCAGCGAGGTCGTGAAGGCATCCGGCGGCGCAAGCCAGACCACGTTGCCGGGTGCGCAGGCCATTGCGTTGCGTGGGGAGCAGGATGCGGATCTGCCCTGGTTACAGTATCTGTACGCCAGCACGCGCAGCGACGAACTCGCACGCGTGCCCTGGCCGTATGCCACAAAACGCGCATTCGCAGATCAACAGTTCGCCCTGCAGCGCACGCATTACCGGCAACAGTTTGCCGACGCGGATTTTCTGATCGTGCAGGCCAACGGTCTATCGATCGGCCGGCTGTATCTGCACCGCGCCACCGCGCACCACACGCTGGTCGATATCAGCCTGCTGCCGGACTGGCGTGGCAAAGGCATCGGC…
>XOO0313 transposase {Xanthomonas oryzae KACC10331}	GTGAGAGCCGACCGGTCGATGCTAGGACCGTCGCTCCACCGAGACCAGATCATGGCCATGAATCGTGTGCAGTTCCAAGCCAGGCTGTCGTTGCCGGCGTTCCTCAAGCGCTATGGCAACGCGCAGCAGTGCGAGCAGGCGTTGGAGATCTCGCGCTGGCCACAGGGCTTTGTTTGTCCGCGTTGCGCCGCTACCGCGCACAGTCGATTCCAGCGTCACGGCACCACGTACTGGCAGTGCACGGCCTGCTATCGCCAGACCAGCCTGCGCTCGGGCACGGTGATGGACAACAGCAAGCTGCCGCTACGCACCTGGCTGCTTGGCATGTATCTGCTGGGCCAGAGCAAGACGAACCTGTCGGCGCTGGAGTTGATGCGACACCTGGGAGTGAGCTACCCG…
>XOO0314 putative transposase {Xanthomonas oryzae KACC10331}	TTGGCGGTGAAGTGCTCAGGTCAGGTCGCCTGGACCACGTCACAACCGTTGGTGTTGCGATCCAGAGTTGAAGCCGCCCCGGCCGAAGTGGCCTCGTCGTTCGGTTTGCATCGCGGCTGGGCGTACAAAGTGCTGGCACGAGCACAGGAGGGCGGCGCTGGCGCATTGATGACGCGTAAGGGCAGCGGTCGCCCACGGACGTTGACGCCGGCGCAGGAGCGCCAGGTGTTCGGCTGGGTCAATGGTAAGAACCCTCGCCAGCATGGCTTCGCCTTCGGTCTGTGGACGCGGCAGGTCGTGCGTGAACTGATCGAGAAGAAATGTGCCGCACGGTTGAGTCTGGCCAGCGTCGGCACGTTGCTGGCACGGCTGGGGCTGAGCCCACAGAAGCCGCTGCAA…
>XOO0315 hypothetical protein {Xanthomonas oryzae KACC10331}	GTGGAGTTGCCCATGTCATCCAGCCGCCTTGACCTATCGGAACGATACCGTCTGCATGCGTTATATGAAACCGGGATGTCGATGCGCGCCATCGCCGATGCAGTGGCGCGTGCGCCCAGCACGATCAGTCGTGAGCTGCGCCGCAACCGGCACGCGGCGAAGTATCGGCCCGATCACGCGCAGCGCATCAGCGAGCATCGGCGCGCACAGGCCAGCCGGCGACCACGCATCGACGCTGAGCGTATCCGTCAGATCGAGGTCCTGCTGAGGGAGGACTTCAGTCCCGAACAGATCGCCGGCCGCACCGGCTTGGCCAGTCACGCATGGATCTATCGGCACATCGACGCCGATCAGAAGCGCGGTGGTCAGTTGTTCATGCATCTACGCAAACGCCGCCGC…
>XOO0316 possible transposase {Xanthomonas oryzae KACC10331}	ATGTCTCGAGCGATTAAACTATTGGGCATGGAGATCACGCCAGCACAATTTGCACTCATCGAGCATTGCCTACCTTTGCAACGCGGCAATGTCAGCATGACCAACCTGCAGGTAGTCAACGCCCTTCTTTACGTCGCAGAGCATGGCTGCAAATGGCGCGGTCTGCCCGAGCGCTTTGGCAACTGGCATACGGTGTACACGCGCATTAACCGTTGGGCCAAGTCCGGTGTGCTGGACCGGATGTTCGCCCAATTGCAGACCTGCCAGATCGTGCGCATCAAAATCGAAGCGGTCTCGCTGGACTCCACCAGCATCAAGGTGCATCCGGATGGCACTGGCGCATTAAAAAAAACGGCCCACAATCCATCGGGAAATCGCGGGGCGGATGGAACACCAAAA…
>XOO0317 Transposase and inactivated derivatives {Xanthomonas oryzae KACC10331}	TTGACGCCTGGCAACGCACATGACGCACCCGCAGGCCGCGCGTTGCTTGAACACCTGGGGCCAGTGGAGCGGCCGGTTCATCTGCTGATGGATCGCGCTTACGAAGACAATGAAACCCGCAAGTTGGCGCTCGATCTTGGCTTCGTGCCGGTGGTTCCACCCAAGTCCAATCGGGTCGATCCTTGGGAGTACGACAAGGAAATGTACAAGCGGCGCAACGAAGTGGAGAGGCTGTTCCGTCGCTTGAAGGGCTACCGACGGATTTTCACGCGCTTCGAGAAGCTGGATGTCATGTTCCTTGGCTTCCTCAGCTTCGTTCTGGTCGTTGATGGGCTTCGGATGTGTTAA
>XOO0318 putative transposase {Xanthomonas oryzae KACC10331}	TTGATCGTGGACGCGCAGAGCGTGAAGAACAGTGATACAGCCGGCCAGAAAGGCTATGACGCGGGCAAGAAGGTATCGGGGATCAAGCGCCACATCGCGGTGGATACGCAAGGCTTTCCACATGCCGTTGCGGTGACCACGGCGGAAGTCACCGATCGTCAAGGTGCGCTGGAGGCATTGAAACGCTGCCGATCGGGTTTAGGTCGGGTGAAACGCCTGCTGTGCGACAGCGGCTACACCGGAGATCCCTTCGCCGAGGGCGTACAGGACATTCTGGGCAAGCATGTCACCGTACAGATTGCCAAGCGCAGCGAGCTGCATACCTTCAAGGTCATGCCCAAGCGCTGGAGTGTCGAACGCAGCTTTGCCTGGCTGGAGAAGAACCGGAGGCTATGGAAG…
>XOO0319 putative transposase {Xanthomonas oryzae KACC10331}	GTGCAAACTCCACGAATGCGCGAGAAGAACTATCCAAGTGACGTGAGCCGTGAGCGGTTCGAGCAAATCCGCCCGATTCTGGAGCAAGCCCGCAAGCGCACCAAGCCTGTGACAGTGGATATGTATGAGGTGTGGTGCGCAGTGCTGTATCTGCTACGGACAGGTTGCCCGTGGCGTGCGTTGCCCAGTGACTTTCCGAAGTGGCGCACGGTGCATTCCTACTTTGCCAAGTGGAGCGAAGTGGACGATGAAGGAATAAGCCTGCTGGAGCGGGCGCTTAAAAAATCAGGTTGGCGCGGCCCGCGAGAAACAGGGGCGCAAGGCCTGCAGCACGTTCTTGATCGTGGACGCGCAGAGCGTGAAGAACAGTGA
>XOO0320 ISxac1 transposase {Xanthomonas oryzae KACC10331}	GTGCCAACCATGCGCGCCAGCGAAGTATTGCAGAAGTGCCTGTCTAACTCACTCTCCGGGATGCATGCATTACGCCAACGCGCCTTGCTACGCGCGGTCGAAGCGCTGTTGCACGGAGGTCGGCTGACCGTGATCGACCTTGCACGTGCCTGGCCCGGCGCGAGGCGGGTACGTGCGCCCCTCAAGGCATGCGACCGCCTGCTGTGCAATCGCGCGTTGCAGGTCGAGCGATCAGCCATCGAGCAGGACATGGCGCATTGGCTACTGCGCGGCGACCAGCCGGTGATCGTCATCGACTGGAGCGATTTGAAGCCGGACAAGTCGTGGTGTCTGCTGCGCGCAGCCGTGCCGGTCGGTGGACGCACGCTCACCTTGCTGGATATGGTGGTTTCCGGGAAA…
>XOO0321 putative transposase {Xanthomonas oryzae KACC10331}	GTGCAAACTCCACGAATGCGCGAGAAGAACTATCCAAGTGACGTGAGCCGTGAGCGGTTCGAGCAAATCCGCCCGATTCTGGAGCAAGCCCGCAAGCGCACCAAGCCTGTGACAGTGGATATGTATGAGGTGTGGTGCGCAGTGCTGTATCTGCTACGGACATGTTGCCCGTGGCGTGCGTTGCCCAGTGACTTTCCGAAGTGGCGCACGGTGCATTCCTACTTTGCCAAGTGGAGCGAAGTGGACGATGAAGGAATGAGCCTGCTGGAGCGGGCGCTTAAAAAATCAGGTTGGCGCGGCCCGCGAGAAACAGGGGCGCAAGGCCTGCAGTACGTTCTTGATCGTGGACGCGCAGAGCGTGAAGAACAGTGA
>XOO0322 putative transposase {Xanthomonas oryzae KACC10331}	TTGATCGTGGACGCGCAGAGCGTGAAGAACAGTGATACAGCCGGCCAGAAAGGCTATGACGCGGGCAAGAAGGTATCGGGGATCAAGCGCCACATCGCGGTGGATACGCAAGGCTTTCCACATGCCGTTGCGGTGACCACGGCGGAAGTCACCGATCGTCAAGGTGCGCTGGAGGCATTGAAACGCTGCCGATCGGGTTTAGGTCGGGTGAAACGCCTGCTGTGCGACAGCGGCTACACCGGAGATCCCTTCGCCGAGGGCGTACAGGACATTCTGGCCAAGCATGTCACCGTACAGATTGCCAAGCGCAGCGAGCTGCATACCTTCAAGGTCATGCCCAAGCGCTGGAGTGTCGAACGCAGCTTTGCCTGGCTGGAGAAGAACCGGAGGCTATGGAAG…
>XOO0323 transposase {Xanthomonas oryzae KACC10331}	ATGACGGCCAAGGTGTTTGAAGCGGCGCTGGGGATCGGCGCGCCGTGGTCGGTAGGCGCGGTCGAGTTCGACGAAGCGACCAAGGTGTTGACGGTGCCGGTGGACTTCAAGCCGGGCACGAGGTTCAAGGTATCGGGCCAAAAGGGGCTGCATCCGGTTCATGACACCGTGGTCAAGACCTACCGGCACCTGAACTTTTTCCAGCACGAGTGCTACCTGAAGGTTCGCACGCCGCGTGTGAAGCTTGGGGACGGATCGGTTCGCCTGGTCGAGCCGGACTTCGCTGGGCGGTTGTCGGGCTTCACGCTGTTGTTCGAGGCGCTGGTGCTGATGTTGTCGCAGCAAATGCCGTTCGCGGCCGTTGCGCGCATCGTGGGCGAGTCGGCGTACCGGTGCATG…
>XOO0324 hypothetical protein 2 {Xanthomonas oryzae KACC10331}	TTGCCGGGCATGCGGGTTGAACGTTTGGAAGTCCAGCTTGCCGGCAATCAGGAAGATGACGGTCTTGATGGTGGACAGGCGTTTGAAGCCGCGAGCTCTGCGCTTGGCGGACTGGAACAGGCCATTGATGGCTTCAAGGAAGCCGTTGGTCTGACGGGTCTGCGCCCAGGCGACGATGCCGTCCATGTGGCGGCGCACGAGGGCTGGGACTTCCTTCATCGCCTCGACCTTGGATCGCATCACGCAGACGCACCAGTGCTTGAGCCTCTCGCGCATCACGTTGATCTGCTTTCGGTCAAGCGCCTCGCGCAACTGCTCCTTGTAGAGCCACGCGCGGGCCGTCCGTGTGAGCTTGGGTGCCGTGATCAGCCCGTGCAACGCTGCGCCGGCCGTCGGTTT…
>XOO0325 IS1404 transposase {Xanthomonas oryzae KACC10331}	GTGCGCTGTGCGCGAGTGGACGCAGGTGGCGCCAGCGAGCGCTGCGCCCTGGCAGCGATCGGCATGAGCGCCAGTGCGCTGCGCTATCGCCCGCGCGAGGACCGCAACGTTGAGCTGCGCGAGCACAGTGTTGCGTTGGCGCATCGCCATCGCCGCTACGGCGTGGGGATGATCTCTCTCAAGCTGCGGCAGGAAGGTCGTCTCGTGAACTATAAGCGGGTAGAGCGGCTGTATTGCGAGCAGCAGCTGCAGGTCCGCCGCCGCACGCGTAAAAAGGTGCCGCTAGGCGAGCGTGCGCCGTTGCTGCGGCCCACCAAGGCCAACCAGGTGTGGTCGATGGACGTCGTGTTCGACCGCACCGCCGAAGGCAGGGCAATCAAATGCCTGGTGATCGTGGAC…
>XOO0326 IS1404 transposase {Xanthomonas oryzae KACC10331}	TTGGACGTGAAGAAGCGCTTTTCCGAAGAGCAGATCATCGGCTTCCTGCGCGAAGCCGAGGCCGGCATGCCGATCAAGGACCTGTGCCGGCGGCATGGCTTCAGTGAGGCGTCCTACTACCTGTGGCACAGCAAGTTCGGCGGCATGAGCGTGCCCGATGCCAAGCGGCTCAAGGACCTGGAGGCCGAGAACAAGCGGCTGAAGAAGTTGCTGGCCGAGCAGGTGTTCCAGAACGACCTGATCAAGGATGCGCTGCAAAAACAATGGTGA
>XOO0327 conserved hypothetical protein {Xanthomonas oryzae KACC10331}	ATGTGTATCCTGATTTTGCGAGGTCCTCAGGCCGATCCGGCGCCGTTGGCGCCGATGCAGTTGCCTGAGTGTGCTGGGCGTGCGTTGCGCACGTTGGCGTGTGCCGATGTGGATAGCTTGATTGCCGAGCTGCATGCGGCCGGTGGCGATGCCGAGGTGGAGCTGGTGTTGCTGGATTCGGGCGATCTGCCCTTGTCCGAGCGCAGCTGCGCGCTGGCCTTGCGTGCTGCCGTGGACGCGTTGCCCACGCCGTATATCGAGCTGCATACCGATTCCGATCAGGAGCTGGAGCCGTGGCTGCATGCGCAGCATGCGCCGTTGGCGGTGGTGATCACGCCGCACGATGCGCTGCGTGCGTATGCGATGTCGCTTGGCATTGCCGCGCGGTGTCTGCCGTCG…
>XOO0328 3-dehydroquinate dehydratase (aroD) {Xanthomonas oryzae KACC10331}	TTGGTGGCCTGCGCCGGGGACGCGGGCAAGACCGTGGCCTTGCGTGCCTGTGGTTCGGAACAGGAACTGCTGGATGCGCTGCGTGTGGCCGGTCAGGCGCGGATGGAGATTGCGCTGATCGATCCGGGCAGTTGCGTGGACAGTGCGCGGTTGCATCGCGTGCTCAGAGACCTGCCTTACCCCTATGTCGAAACGCACGACGACAGCGTGGACCGCCCGGAACGCTGCCTGCCGAACGGTCTGGGGCACTGCATCGCCACGGTGCGTGGCTACTGCGCGCAGAGCTATCTGCTGGGGCTGGAGATCGCGCTGGAACATCTGGGCTGCACGGAGATTCAAGGCGATGTCCACGTCGGGACCTGA
>XOO0329 polyvinylalcohol dehydrogenase {Xanthomonas oryzae KACC10331}	TTGAACTCGCGCTTTGCACCGGGCGAGTGGAAGATCAATCGCACCACCGCCAAGACGCTCAAGCCGGCGTGGACGCTGACCACCACCGGCGATATCTCGGCCACGCCCAGCGTCGAAGGCGGCACGCTGTATGTGCCCGACTGGGGCGGCACGCTGTATAGCGTGGACACGCAAACCGGCAAGCCGAACTGGCAGGCCAAACTGTCCGATTACACCGGCAACGCCAACTCGGTGACGCGCAACACGCCGGCCATCAGCGCCAAGAGCATCATCGTTGGCGACCAGGTCGCCGGCACCTTGCTGGCGCTGGACAAGAAGACCGGCAAGCTGCTGTGGAAGACCACGGTGGAAGCCAACCCGCAGGCGCGCATCACCTCCTCGCCGGTCATCTACGGTAAC…
>XOO0330 possible transposase {Xanthomonas oryzae KACC10331}	ATGTCTCGAGCGATTAAACTATTGGGCATGGAGATCACGCCAGCACAATTTGCACTCATCGAGCATTGCCTACCTTTGCAACGCGGCAATGTCAGCATGACCAACCTGCAGGTAGTCAACGCCCTTCTTTACGTCGCAGAGCATGGCTGCAAATGGCGCGGTCTGCCCGAGCGCTTTGGCAACTGGCATACGGTGTACACGCGCATTAACCGTTGGGCCAAGTCCGGTGTGCTGGACCGGATGTTCGCCCAATTGCAGACCTGCCAGATCGTGCGCATCAAAATCGAAGCGGTCTCGCTGGACTCCACCAGCATCAAGGTGCATCCGGATGGCACTGGCGCATTAAAAAAAACGGCCCACAATCCATCGGGAAATCGCGGGGCGGATGGAACACCAAAA…
>XOO0331 Transposase and inactivated derivatives {Xanthomonas oryzae KACC10331}	TTGACGCCTGGCAACGCACATGACGCACCCGCAGGCCGCGCGTTGCTTGAACACCTGGGGCCAGTGGAGCGGCCGGTTCATCTGCTGATGGATCGCGCTTACGAAGGCAATGAAACCCGCCAGTTGGCGCTCGATCTTGGCTTCGTGCCGGTGGTTCCACCCAAGTCCAATCGGGTCGATCCTTGGGAGTACGACAAGGAAATGTACAAGCGGCGCAACGAAGTGGAGAGGCTGTTCCGTCGCTTGAAGGGCTACCGACGGATTTTCACGCGCTTCGAGAAGCTGGATGTCATGTTCCTTGGCTTCCTCAGCTTCGTTCTGGTCGTTGATGGGCTTCGGATGTGTTAA
>XOO0332 gluconokinase (idnK) {Xanthomonas oryzae KACC10331}	GTGATGGACACCGCGACACACGCCACGCCCGCGTCCGCTTCACCGCTTGCCATCGTGGTGATGGGCGTGTCGGGTAGCGGCAAGACCACCATTGCGCAGGCACTTGCAGCGCATTACGGCTTCCGTTTTCTGGATGCCGACGACTATCACAGCGTGGCAGCGCGCGCGCAGATGGCGGCCGGCCAACCGCTCACCGATGCGATGCGTCTGCCATGGGTGGAACTGCTATCGGCGACGCTGCGCGATTGCGTACAGGCTGGCGAATCGGTGGTACTGGCCTTCTCCGGTTTGCGCAGCGCGCATCGCCAATTGTTGCGCAACAGCGGCGTGCCGATGCGCTTCGTGTTCCTGCACGCAGGCCCGCACGTGATCGCCGCCCGCCTGAGCGCCCGCGCTGGC…
>XOO0333 cation symporter (ynaJ) {Xanthomonas oryzae KACC10331}	GTGTCGATGACGTCATCGCCCGCAACGTCTCCTGCATCGGCGCGCCTGCGCTGGCGCGAAAAGCTGGGCTATGGCGCCGGCGATCTGGGTCTGAATCTGTACTGGGCCAACATCTCGGCGTTCTTGCTGATCTTCTATACCGACACCATGCACCTGCCGGCTGCGGCGGTCGGCACCATGATCCTGTTGACCAAGATTGCCGATGCGATTGCCGATCCGGCGATGGGCGCGCTGGCCGACCGCACGCGTAGCCGGCTCGGCACGTTCCGCCCGTATCTGCTGTGGGGCGCGTTGCCGATGGCGGCTACCGGTGTGCTTGCTTACACCACGCCGGATCTGGATCAACACGGGCGCATGTGGTGGGCCACCATCACCTTCCTGGTGATGATGCTGGCGTAC…
>XOO0334 NdvB protein (ndvB) {Xanthomonas oryzae KACC10331}	GTGACCGTGTCTGCAACGCCTCTTGCTGGTTCCGACGATCTGTCCACCTTGCTGGCACCCAGTGCCGACGGTGCGCGCTACGCGCTCTATAGCCCCACCGCCATGCCCAATGCCGGCGGCTTTTTGTGGAACCGCCGCATGATGCTGCAGCTGACCTGCCGCGGTTATGCCACCGGCCAGTTCATGCAGCCGGAGCCATCGAAATACGCGCACGCGCCGATGCTAGAAGCACGCAATTTCATGATGCCGGAGCAGCCGTACTATGCGCATCATCCCGGGCGCTTTTTCTATCTCAAGGACGAAGACACCGGCGCGTTGTATTCGGTGCCGCATGAACCGGTGCGCGCGCAGCCGCAAGCGTTTGAATTCTCTGCGGGCAAGCACGATGTGCGCTGGCGC…
>XOO0335 conserved hypothetical protein {Xanthomonas oryzae KACC10331}	ATGTGCAGGCGTAGTACATGCCGCCGCAGTGAATCGGCCCACCCTTCTCTCGCAACCGCAGTCGATACATGCGTCGCGCCACATCCATCCAGAACTCAGCACCGCATGCCTGGAGAGCCCATGTCCGTTCCAGCAAGAACACAGACCTCGTCAATTGCGCCGTCGCGCGTGCGATCCCTGCTGATCATCGCGGTCGGCCTGTTCGCCGCCGACGGTGTCTGGGCCTGCACCACGCCGGTGTCGGTGTGCGAACGCGATAGCGCCGGCGCAGTCGCGCTGATCCGCTCGGAGGTGCCGGCCACGGTCGTGGTCGATGCGTCAGCCGATCCCGCCGTACGCTCGGTCGCCGACAATTTCGCGACCGATCTGCAACGGGTCGCAGGCCGCAACAGTGGCGTG…
>XOO0336 two-component system sensor protein {Xanthomonas oryzae KACC10331}	TTGCTGCCCGTCTGCGATGATCGATGTCCAGCAACAACTGCGGCGCGTCCGTACAGCGCCGTGAGCGGTGCGGCAGGCGAGACACGGACGCCGCCGCAACCCATGCGGCCAACGCGTGCCCGGCGCCGCATGCCGCGCGCGCAACGCGCGCCTGCGCGCCTGCGTACACTTCACGCTTGGCACTGCGCCGTGCAGGAGGACATGTTGGTCTCGAGCTGGATCCTGCTGCTGGTTTCCATCGGCTACGCAGCCCTGCTGTTCGGGGTGGCGTGGTGGGGCGACCGCCGTCCGCTGTACCCGGAGCGGCCGTGGCTGCGGCCGGCGGTCTATAGCCTGGCATTGGCGGTGTACTGCTCGTCGTGGACCTTCTACGGGGCGGTGGGCTCGGCGGTGCGCAAC…
>XOO0337 conserved hypothetical protein {Xanthomonas oryzae KACC10331}	GTGCGCCGTGGTGCAGGCAACCAGTTTCGGTCTGGCGAGACCAGCGGCATGCGTGCACGACGACGGTTGGCGCGGGCGCATGCCGTTGTGAGCGTGCCCAACCCGAGAGTGTCGATGTCTCCTTTTTCCATTGTGTTGATCGGTTTTGCGATGTCCACCGACGCGTTTGCCGCGGCGATCGGCAAGGGCGCGGCGATGCGCAAACCGCAGTGGCGCGATGCGCTGCGCGCCGGTTTGATTTTCGGCTGTATCGAAGCGATCACCCCGGTAATCGGCTGGGTGCTGGGCCGTGCCGCATCCAGTTATTTGTCTGCCTACGATCACTGGATCGCCTTCGTGCTGCTGGGTGCATTGGGCACGCATATGATGATCGCCGGCCTGCGCAATGGGCCGGACGAT…
>XOO0338 transcriptional regulator (kdgR) {Xanthomonas oryzae KACC10331}	TTGCTTTGCAATCGGGCGAGCGTACTGCGCAGGCCAGCTCCATGCAAATATAAAATCTTTGTTTATATTTGCACTGACACGCGCCACCTGACCCCCACCCCGCGTTGCCTGTACCCTGGCGCGCCGCACCTTGCCCGGACCTGCAAACGGATGAGCACCGAACACGCCAAGTACCGCGCGCCGGCCCTGGACAAGGGCCTGGACATCCTGGAGCTGCTGGCGCGCGACGCGCACCCGATGAGCATGGGCGCGATTTCGCAAGGTGTGGGGCGCTCGCGCGGAGAGATCTTCCGCATGCTGCAGGTGCTGGAAGAACGCGGCTACCTGATGCGCGATGCCGATGGCGACTACGTGCTGAGCAACCGCTTGTTCATGCTTGGCATGCAGCAGCCGCAGGTG…
>XOO0339 fucose permease (fucP) {Xanthomonas oryzae KACC10331}	GTGGCGCGTGTCAGTGCAAATATAAACAAAGATTTTATATTTGCATGGAGCTGGCCTGCGCAGTACGCTCGCCCGATTGCAAAGCAAGCGCCACAGCCTTGGGAGGGGAACGGTCGCATGCATCAAAGTGACATTGCCGCGTCACCGCGCGGCAACCTGGCGCGTACCGCCATGGTTCCCCTGTTGTTGGTCGTCAGCCTGTTCTTTTTATGGGGCATGGCCAACAACCTCAACGACATCCTGATCAAGCAGTTCAAGAAGGCCTTCGAACTGACCGACCTGCAGGCCGGGCTGGTGCAGAGCGCCTTCTACATGGGCTATTTCATGTTTGCGATGCCGGCGGCGATGTTCATGCGCCGCTACAGCTACAAGGCGGCGGCGGTGCTGGGCCTGCTGCTG…
>XOO0340 conserved hypothetical protein {Xanthomonas oryzae KACC10331}	ATGCCGCGTCTTTGTTATGTGCTGGATCTACACGACGATGCGGCGTTGATCGCCGAATACGAGCGTTGGCATCAGCCCACCGAGGTATGGCCGGAAGTGGTGGCTTCCTTGCAGCAGGCCGGCATTCTGGAACTGGAGATCTTTCGCAGCGGCGATCGGCTAGTCATGCTGATGGACGTGAGCGAGCACTACGACCCGGCCGCCAAAGCGGCGCGCGATGCGGCCGATCCGCGCATCCAGGCATGGGAAGCGCTGATGTGGCGGTTTCAAAAGCCGCTGCCGGGCAGTGCGCCCGGGGAAAAATGGCGGCATGCAGGGAAGATTTTTGCGCTGAGCAGGGCGATTGAAGCGCAGCGCTAG
>XOO0341 IS1478 transposase {Xanthomonas oryzae KACC10331}	ATGGCCCACACCCAGAACGCCGACTTCTTCCGCCAGCCCTTGGCCGAGATGATCGATCCGCGCCACCCGCTGGCGGTGCTGGCCCGTCGGCTGCCCTGGGCGCAGATCGAGGCGGTGTTGGCGCCGCATTTCGCTCGCAAGGTGCGCGCAGGTCGCGCGGTGGCGCAACACGATCTGTTCGGCCCCTCGGTGCAAGTGGCCGGTGCCGGTATTGCCGCTGCCGGCCGCCCACGCCTTCCCATTCGCTTGATGGCCAGCCTGTTGGACCTGAAGCACGCTTACAAGCTCAGCGACGAGGAACTGGTGGAGCGCTGGGCCGAGAACGTGGTCTGGCAGCACTTCAGCGGCATGGCGTTCTATGAGCCGCGCCTGCCCTGCGATGCCACGCAGGTCGGGCGT…
>XOO0342 transposase {Xanthomonas oryzae KACC10331}	GTGAGAGCCGACCGGTCGATGGTAGGACCGTCGCTCCACCGAGACCAGATCATGGCCATGAATCGTGTGCAGTTCCAAGCCGGGCTGTCGTTGCCGGCGTTCCTCAAGCGCTATGGCAACGCGCAGCAGTGCGAGCAGGCGTTGGAGATCTCGCGCTGGCCACAGGGCTTTGTTTGTCCGCGTTGCGCCGCTACCGCGCACAGTCGATTCCAGCGTCACGGCACCACGTACTGGCAGTGCACGGCCTGCTATCGCCAGACCAGCCTGCGCTCGGGCACGGTGATGGACAACAGCAAGCTGCCGCTACGCACCTGGCTGCTTGGCATGTATCTGCTGGGCCAGAGCAAGACGAACCTGTCGGCGCTGGAGTTGATGCGACACCTGGGAGTGAGCTACCCG…
>XOO0343 conserved hypothetical protein {Xanthomonas oryzae KACC10331}	ATGGCTCACCACGCCCCCACGGACAATACGCCCAGTTCCAGGCTGGTTGACGATTGCATTACCCGGCAGCGGCCATTGACCGATGCCGCCACTGCATCAAGCACCAGGAGAAATGTGATGAAACCTGCTGCATCCGCCACTCCGCTCAATCGCACCGCGCCGGCATCGCCTGCGGGCATCCATGAGATCGAAGAAGAAGCATCCGCGCACGCATCGCCCAGCCATTCGCCTGCACAGTCCGAGGGCGCATTGACCATGCTCTCGCGCCGCCCGAGCAAGCGCGGAAAGGAGACCGCAGACGTCACGGCGTCTGCAGCGCAGTCGGCCAGCCACTTGCAATCGGTTGAACTGCAGGTTTCGCAGCCTGCAGTGTCGCCGAATACCGGCAACGCGTCGTTG…
>XOO0344 peptidyl-dipeptidase (dcp) {Xanthomonas oryzae KACC10331}	ATGTCGCGTACCGTCGTTCTCGCCGCAGCCATCACCCTGGCACTGGCTGCTTGTTCTGGAAAAGAGTCGTCCGGCCAGGAGTCCACCACCGTGCCCGAGAAAACCACCCCGGCCCCGGCCGCAGATGCTGCATCGAACCCCTTGCTGACCGCCAGCACGCTGCCGTTCCAGGCGCCGCCGTTCGACAAGATCAAGGATGCCGATTACCTGCCGGCGTTCGAAGAGGGCATGCGCCTGCATCTGGCGGACATCCGCAAGATTACCGATAACCCCGAAGCGCCCACCTTCGACAACACCATCGAAGCGATGGAGCGCGGTGGCGAAACGCTCAGGCGCGTGTCGCGCATCTTCTTCGGGCTGGTGCAGGCCGATACCAGCGACGCACGTCAGAAAATCCAG…
>XOO0345 acyltransferase {Xanthomonas oryzae KACC10331}	GTGAGTCAACCCGACCCGTCGTTGCCACCGGTAACACAGGCCAACATCCTGCTGCAGCCATCGCCGCCCCGCATGCCTCGCGCGCATGGGCGCTTCATCCGCTGGTTCGGCCGCACCGCCTTGCGCCTGACCGGTTGGCGCCTGCTCGGGCGGCTGCCCGACGAACCCAAGCTGGTGATGATCGTGGCCCCGCATTCGTCCAATTGGGACGGCTTTGTGGGGTTCGCTGCCAAGTTCGCGCTCGGCTTCGAGGTGCGTGTGCTCGGCAAATCGCAGTTGTTCTGGTGGCCGCTGGGCCCGCTGCTGCGCAAGCTCGGCGCCATCCCGCTGGACCGCAGCTCGCCGCAGGGCACCATCGGCCAGGCGGTGCGGCTGATCCGCAACTCCGAGCAGATGTGG…
>XOO0346 peptidyl-tRNA hydrolase {Xanthomonas oryzae KACC10331}	GTGTCATCGGAGCATTCTGCGAACGGGGGACCTGCCTCAGCATACGGGAAGCCGACGTTCGCGCGCGCGTCCACCCCGCTGCCGATACAATCGGCGCACATGGCCAGCGACCCGATCCAGATCACCCCCAGCCTGACGATTCCGCCCAGCGAACTCGTCGAACGCTTCGTGCGTGCCAGCGGCGCCGGTGGGCAGAACGTCAACAAGGTCTCCACCGCGGTGGAGCTGCGTTTCGACGTGGCCGGTTCGCCGTCGCTGCCTGAGCCGTTGCGGGCGCGGCTGCTGTCGCGGCGTGACCGCCGCATGACCGCCGAGGGCGTGCTGGTGATCGACGCGCAGCGCTTCCGCACCCAGGACCGCAACCGCGACGATGCGCGCGAGCGGCTGGCCGAGATCATC…
>XOO0347 conserved hypothetical protein {Xanthomonas oryzae KACC10331}	ATGCTGAGGCAGGTCCCCCGTTCGCAGAATGCTCCGATGACACCTACTTCTTCGCTCGCTGCCACGCGCAGCCTGGCTCGCCGGTTGCTGCTGGCGGCCCTGCTGGCCGTGGCCGCCCCGGCCGCATTGGCGCAAGCGCCCAGTGATGCCGACATCAACCGTCTGCTGGCCGCATCGCGCGCGCAGACCATGCTGGACACGATGCTGCCGCAGATCGAAGCGATGCAGCAGCAGCAATTTGCCCAGCTCACCGCGCAACGCCAACTCGACGCCGACCAACAAGCCCAGCTGCAACGCATCCAGGAACGCACCCGCCAGACCGTGCGCAAGGCGCTGTCGTGGTCGGAGCTGCGGCCAACGTATGTGGACATCTACAAGCGCTCGTTCTCGCGCGAGGAT…
>XOO0348 pseudouridylate synthase {Xanthomonas oryzae KACC10331}	GTGAAGCAGCCACCCACACAGCAGGTAGGCATCAGCTGCGTGGGTAGCGCGCAGCAACCGCACCGTACGGGCGATACAGGTTCCAGTCGCTGTGTCCGCCGTCGGCAGTGCGGCGATACAGTGGCATGCGGTGTCGGCGACGCGGATAATCCGCCGGTGAGCATTGCCCCCGACCCGTTACAGATTCTCTATCAGGACGACGTCCTGGCCGTTGTCGACAAGACTGCCGGCCTGATGGTCCATGACAGCAAGCTGGCCCGCGGCGAGGACGACTTCCTCGCCGACCGCCTCCGCGAGCAGTTGGGCCGGCCGATCTTCCTGGTGCATCGCCTTGATCGCGCGACCAGTGGCTGCCTGCTGCTGGCGTTCGATCGTGAGACCGCCAGTGCGCTGGGCAAG…
>XOO0349 conserved hypothetical protein {Xanthomonas oryzae KACC10331}	ATGGGCGGCCGTCAGAAGCGCGCGCTGGGTGACGTGTTCGGGCTGCGCAACTTCGGCGTCAACCTGACCACGTTGGCGCCAGGTGCACGCTCGGCGCTGCGACACGGGCATTCGCTGCAGGACGCATTCGTCTACATCATCACCGGTGCGCCGACGCTGATCACCAACGCAGGCGAGCAGGTGCTGCAGCCGGGTATGTGCGTCGGCTTCCGCGCCGGTGATGGCGATGCGCATTGCCTGATCAATCGCAGCGAGGCGGTGGTGACGTACCTGGAAGTGGGCGACCGCAGTGCCGGCGATAGCGTGGCCTATCCGGACGATGACCTGATGCTGGTCCCCCTGGCAGACGGGCAGCGCGTGTACCGGCACAAGGACGGCACGCCCTACTGA
>XOO0350 ubiquinone biosynthesis protein (aarF) {Xanthomonas oryzae KACC10331}	ATGAAGGCGATCCTGCGGGCCAGCCGCATCGGCCGGGTGATCCTGCGCTACCGGCTGGACGCCTTGCTCGAAGGCACCCCGGCCGAGCGCTGGCTGCGCCTGGCAAAACCGTTCGTGCCGCGCGCCAGCGCCGAAATCGCCGTGCAATCGCGCGGTGCGCGGCTGCGCCTGGCGTTGCAGGAATTGGGGCCGATCTTCGTCAAGTTTGGGCAGATCCTGTCCACCCGGCGCGATCTGATTCCGGCCGACGTGGCCGAAGAACTCACCTTGTTGCAGGACCGGGTCAAGCCGTTCGATGGCGAAGCCGCGCGCCTGATCGTGGAGCGGGCGCTTGGCCTGCCGGTGAGCGTGGCATTTGCCAGCTTCGACACCGTGCCGCTGGCGTCGGCGTCGATTGCC…
>XOO0351 conserved hypothetical protein {Xanthomonas oryzae KACC10331}	ATGCCCGGATCACTCTTCACTTCACTCAAGCCGCTCGCCGGCCAGGCCCTGCAGGCAGCGCTCAACCGTGCGCTGGCGTTGGACCCGGACACCCGCGATGCCCTGCTGCCGCTGGAAGGCCAGCGTATCGCGCTGACCCTGGACGCGCCTGCGCTGGCCCTGCAGATCCGCGTGCATGCGCGCCGGTTGCTGGTTGGCCCGGTCGATCCGGCGCAGGAGCCCGACCTGGCGGTGCGCAGCAGCCTGGCCGGCTTGCTCGGGCAACTGCCGCTGCTGGCCAACGCACGCCGCACCGGCGCGCCGGCGGGCCGGCTCAAGGTCTCCGGCGATGCCGAACTGGCACGCCAGCTGCAGCAGCTGGCTGGTCGCTTCGATCCGGATTGGCAGCTGCCGTTTGTG…
>XOO0352 D-alanine-D-alanine ligase A (ddlB) {Xanthomonas oryzae KACC10331}	TTGCAATCGGCGCGCAACATCCTGGATGCGCTGGACCCGCAACGCTTCGAGCCGGTGCTGATTGGTATCGACAAGCAAGGCCAATGGCACGTCAACGACCCCGACAGCTTCCTGCTCCATGCCGACGACCCGGCACGTATTGCGCTGCATCGCAGTGGTCGCGGGGTGGCACTGCTGCCGGGCGCGCAACAGCAGCAATTGCGGCCCATCCAGCCGGAGCAGGCGCTGGCGCAAATCGATGTGGTGTTCCCCATCGTGCACGGCACCTTGGGCGAAGACGGCTCGCTGCAGGGGCTGCTGCGCATGGCCAACCTGCCCTTCGTGGGCTCCGGCGTGCTGGGCTCGGCGGTGGCGATGGACAAGGACATGGCCAAGCGCGTGTTGCGCGATGCCAGGCTG…
>XOO0353 IS1478 transposase {Xanthomonas oryzae KACC10331}	TTGCACGCGCCGGAAGTGGACTGCATGAGCAAGGGCAAGGCCCGCCAACCGTACGAATTTGGCGTCAAGGTCGGCATTGCGGTGAGTGCGCGCAAGGGCTTGATTGTGGGCGCGCGCAGTTTTCCCGGTCATCCCTACGACGGCGATACGTTGGCCGAGCAACTGGAACAGGCGCGCGGGCTGCTGCAGGATGTGAATGTGATCCCGCAGGTGGCGATTGTGGATCTGGGGTATCGCGGGCGCGACGTGGAGGGTGTGCAGATCCTGCATCGGGGCAAAGCCAAGAGGCTGACACGACGGCAATGGCGCTGGATCAAACGACGGCAAGCGGTAGAGCCGGTGATCGGACATCTGAAACGGGACTGCCGCTTGAATCGCTGCCATCTCAACGGCGCCCAA…
>XOO0354 IS1478 transposase {Xanthomonas oryzae KACC10331}	TTGCATGCCGATGAGCTGTGTCGTTCGCGTCTGGAGAACCAGATCGACTTGCGCCATCCGCTGGTCCAGCTGAGCCATCGGCTGCCGTGGAGTGCGTTGGAGCAGGCGCTGTCGCCGCAATTGCCGGCCACCACCGGCACAGGCGGTCGACCCGCATTGCCGATGCGTCTGATCGCCGGGCTGCTCTACCTCAAGCACGCCTACGACCTGTCCGATGAAGCGGTGTGCGAACGTTGGCTGGAAAATCCGTACTGGCAGTTCTTCACCGGCGAGGTGGTGTTCCAGACCTGCGTGCCGTGCGATCCCAGCTCCCTGACCCGTTGGCGACAGCGTCTGGGCGAAGCCGGGATGGAAGAGCTGTTGGCGCACACGATCAACACCGCTCACACGATGAAGGCG…
>XOO0355 IS1478 transposase {Xanthomonas oryzae KACC10331}	TTGCAAGGCTTCATCTGCGTTTTCGGTGTGCTGGAATTGCCAGTGTTCGTTACGCTACGTCCTGGTTTCTGGCAGTTTTTGCCCATGACACCGGACACGCCGTCCTGCTGCCGAGCAATTGCATGCCGATGA
>XOO0356 IS1480 transposase {Xanthomonas oryzae KACC10331}	TTGAAACGCTGCCGATCGGGTTTAGGTCGGGTGAAACGCCTGCTGTGCGACAGCGGCTACACCGGAGATCCCTTCGCCGAAGGGCGTACGGGACATTCTGGGCAAGCATGTCACCGTACAGATTGCCAAGCGCAGCGAGCTGCATACCTTCAAGGTCATGCCCAAGCGCTGGAGTGTCGAACGCAGCTTTGCCTGGCTGGAGAAGAACCGGAGGCTATGGAAGAACTGCGAGCGAAGGCTCAATACCAGCTTGCAGCATTCATCCATCTGGCGTTCCTGGCAATGCTGCTCAGGAGATCGTGA
>XOO0357 Transposase and inactivated derivatives {Xanthomonas oryzae KACC10331}	GTGGTTCCACCCAAGTCCAATCGGGTCGATCCTTGGGAGTACGACAAGGAAATGTACAAGCGGCGCAACGAAGTGGAGAGGCTGTTCCGTCGCTTGAAGGGCTACCGACGGATTTTCACGCGCTTCGAGAAGCTGGATGTCATGTTCCTTGGCTTCCTCAGCTTCGTTCTGGTCGTTGATGGGCTTCGGATGTGTTAA
>XOO0358 possible transposase {Xanthomonas oryzae KACC10331}	ATGTCTCGAGCGATTAAACTATTGGGCATGGAGATCACGCCAGCACAATTTGCACTCATCGAGCATTGCCTACCTTTGCAACGCGGCAATGTCAGCATGACCAACCTGCAGGTAGTCAACGCCCTTCTTTACGTCGCAGAGCATGGCTGCAAATGGCGCGGTCTGCCCGAGCGCTTTGGCAACTGGCATACGGTGTACACGCGCATTAACCGTTGGGCCAAGTCCGGTGTGCTGGACCGGATGTTCGCCCAATTGCAGACCTGCCAGATCGTGCGCATCAAAATCGAAGCGGTCTCGCTGGACTCCACCAGCATCAAGGTGCATCCGGATGGCACTGGCGCATTAAAAAAAACGGCCCACAATCCATCGGGAAATCGCGGGGCGGATGGAACACCAAAA…
>XOO0359 unknown protein {Xanthomonas oryzae KACC10331}	TTGCAGCGCATCCTTGATCAGGTCGTTCTGGAACACCTGCTCGGCCAGCAACTTCTTCAGTCGCGTGTTCTCGGCCTCCAGGTCCTTGAGCCGCTTGGCATCGGGCACGCTCATGCCGCCGAACTTGCTGCGCCACAGGTAGTACGAGGCCTCACTGAAGCCATGCCGTCGGCACAGGTCCTTGATCGGCATGCCGGCCTCGGCTTCGCGCAGGAAGCCGATGATCTGCTCTTCGGAAAAACGCTTCTTCACGTCCAATCTCCTCGGGGTAGGGAATTGGACTCCAAACGGAGGTGCTACTCAAAATCGGGGGGGACGTCGCCCCCACACGTTGACCACGCTGCAATTCCACGGAAACTCCGCCGGAGGGTTCAATACGTTCAAGGCGAAGCTCTGCCG…
>XOO0360 IS1404 transposase {Xanthomonas oryzae KACC10331}	TTGGACGTGAAGAAGCGTTTTTCCGAAGAGCAGATCATCGGCTTCCTGCGCGAAGCCGAGGCCGGCATGCCGATCAAGGACCTGTGCCGACGGCATGGCTTCAGTGAGGCCTCGTACTACCTGTGGCGCAGCAAGTTCGGCGGCATGAGCGTGCCCGATGCCAAGCGGCTCAAGGACCTGGAGGCCGAGAACACGCGACTGAAGAAGTTGCTGGCCGAGCAGGTGTTCCAGAACGACCTGATCAAGGATGCGCTGCAAAAAAATGGTGAGCGCACCGGCGCGTTCGTGCGCTGGTGCGCGAGTGGATCGCAGGTGGCGCCAGCGAGCGCTGCGCCCTGGCAGCGATCGGCATGA
>XOO0361 IS1404 transposase {Xanthomonas oryzae KACC10331}	GTGGCGCAGCAAGTTCGGCGGCATGAGCGTGCCCGATGCCAAGCGGCTCAAGGACCTGGAGGCCGAGAACACGCGACTGAAGAAGTTGCTGGCCGAGCAGGTGTTCCAGAACGACCTGATCAAGGATGCGCTGCAAAAAAATGGTGA
>XOO0362 IS1404 transposase {Xanthomonas oryzae KACC10331}	GTGCGCGAGTGGATCGCAGGTGGCGCCAGCGAGCGCTGCGCCCTGGCAGCGATCGGCATGAGCGCCAGTGCGCTGCGCTATCGCCCGCGCGAGGACCGCATACGTTGA
>XOO0363 IS1389 transposase {Xanthomonas oryzae KACC10331}	TTGCGCGAGCGCATCCTTGCGTTGGCGCATCGCCATCGCCGCTATGGCGTGGGGATGATCTCTCTCAAGCTGCGGGCAGGAAGGGCGTCTCGTGAACTATAA
>XOO0364 IS1404 transposase {Xanthomonas oryzae KACC10331}	GTGCCGGTAGGCGAGCGTGCACCGTTGCTGCGGCCCACCAAGGCCAACCCGGTGTGGTCGATGGACGTCGTGTTCGACCGCACCGCCGAAGGTCGGGCGATCAAGTAG
>XOO0365 IS1404 transposase {Xanthomonas oryzae KACC10331}	GTGATCGTCGGACGACGCGACACACTCCAGGCAGTCGTCATCGACGTGGAACGCGCCATCTCCGGCCACGGGGTAGCACGCGTGCTGGATCGGTTGGCACACAGTCGTGGCCTGCCGAAGATGATCCGCACGGACAATGGCAAGGAGTTCTGTGACAAGGCCATGGTCGCCTGGGCGCATGCCAATCGTGTGCAGCTACGCCAGATCCAGCCTGGCAAGCCGAACCAGAATGCCTACGTCGAATCCTTCAACGGCCGGCTACGCGACGAATGCCTCAACGAACACTGGTTCCCAACGCTGCTGCATGCGCGCACCGAGATCGAACGCTGGCGCCGCGAATACAACGAACACCGCCCCAAAAAAACAATCGGCGGAATGACGCCGGCGGCCTATGCCCAG…
>XOO0366 putative ISXo8 transposase {Xanthomonas oryzae KACC10331}	GTGCTAATCAGGAGGACGTATCGGCAGGTCAGCTGGCGCCAGGGCAGCGACGCAACGCTCAGTTCGCGGTTCGCGGCGGTGCGGGTTCGTGCCGCACACAATCGCCAGGCACATGACGAGCAGTGGCTGCTGATCGAGTGGCCGCCGGGAGAGTCCGAGCCCCGCCACTACTGGTTCTCGACGCGACCAAAGCAAACGCCGGTCAAGACACTGGTTGCCACGGCACAAGGCCGATGGCGGATTGAACGCGATTATCAGGAGCTGAAGTCGGAGTTGGGCCTGCATCACTATGAAGGGCGCAACTGGCGTGGTTTTCACCATCACGCCAGTCTGTGCATCGCCGCATACGGGTTCTTGATGCGCGAGCGCCTGCGCAGTAAAAAAAACTCCGTCGCATTC…
>XOO0367 putative ISXo8 transposase {Xanthomonas oryzae KACC10331}	GTGTTACAAATAATCGTATCTTTGTGCCACTATTGGAAGACCTTCAGGCCGCGTGGGAGAGCTGTGTTGAATAGGTCACTGGAAGTGCGTTTTGAACAGTACGGGGAAGTAGTTGCTGCCGCCCTGTCCCATGCGGATCGCAAACAGCCCGCACACTGGTACCTGAAAGGGTTGCTACTGCCTGGAGGGCGCAAGAGCGTGGAGCCCATGGCCGCGCGGGTGCACCCGCAGAACGTGCGCTCAGCCCATCAATCGATGCACCATCTGGTGGCCGATGCCGACTGGAGCGATCAAGCGCTGCTGGCGGCGGTGGCGGCACGGTGCTGCCGCCCCTGA
>XOO0368 putative ISXo8 transposase {Xanthomonas oryzae KACC10331}	GTGCTGCCGCCCCTGAGCAGGAAGAGCGCAGCGTGTCACTGGATCGTGGACGACACGGGATTTTCAAAGAAGGGGGTGCATTCGGTCGGTGTTGCACGCCAGTACTGTGGCCGCCTTGGCAAGACGGACAATTGCCAGGTTGCCGTGAGTTTGTCGATCGCCAACGAACACGGCAGCCTGCCAGTGGGCTATCGGCTGTATCTTCCCGAGCAGTGGGCTCAGGACACTGTGCGGCGCAAGAAGGCAGGCGTTCCGGATCAGGTCGTGTTTCAGACCAAGACAGCGCTGGCCATGGATCAGATCGACAGCGCGCTGGCGACAGGGATGGCGGCAGGCGTCGTGCTAGCCGATGCGGCCTACGGCACCGAGACCCACTGGCGAGACCAGCTCAGCGAACGC…
>XOO0369 transposase {Xanthomonas oryzae KACC10331}	GTGATCGCCGTGGAGACCACTGAAGACGGTCGTCCATTGCGCGCGGTGATGGATCCGGTCCCAGGCTTCACCAAGGCGGCGCTGTCGGAATGGATCGGGCAACGCCTGCATCCTGGAGCAGATGTCTACAGTGATGGACTCGGTGCGTTTCGAGCACTGGAAGCCGAGCACGCGCACACGGTGATCGAAGGCAGCGGTCGAAGTCGCTGCGAGGCAGAGAACGCACGCTGGGTCAACGTGGTGTTGTCCAACCTAAAGCGTTCGCTGGACGGTGCCTATCACGCCTTCAAATTCGCCAAATACGCCCAGCGCTCCCTGGCAGAGACGATGTGGCGGTTCAACCGCCGTTTCGATCTGACCCGGCTGGTGCCCAGCTTGCTGGCCGCCGCAGCCGCCAGC…
>XOO0370 transposase {Xanthomonas oryzae KACC10331}	ATGAAGCACAAGCTGATGCAGGCCATGACCCAACGCGAGGCGAACCGCAAGTTGGGCGGGATCGTGCAACTGGACGATGCCTACCTGGGAGGAGAACGCAACGGTGGCCAAGGCCGGGCGCGGCTCGGAGAACAAGCGCCCTTTCGTGATCGCCGTGGAGACCACTGA
>XOO0371 transposase {Xanthomonas oryzae KACC10331}	GTGAGAGCCGACCGGTCGATGGTAGGACCGTCGCTCCACCGAGACCAGATCATGGCCATGAATCGTGTGCAGTTCCAAGCCGGGCTGTCGTTGCCGGCGTTCCTCAAGCGCTATGGCAACGCGCAGCAGTGCGAGCAGGCGTTGGAGATCTCGCGCTGGCCACAGGGCTTTGTTTGTCCGCGTTGCGCCGCTACCGCGCACAGTCGATTCCAGCGTCACGGCACCACGTACTGGCAGTGCACGGCCTGCTATCGCCAGACCAGCCTGCGCTCGGGCACGGTGATGGACAACAGCAAGCTGCCGCTACGCACCTGGCTGCTTGGCATGTATCTGCTGGGCCAGAGCAAGACGAACCTGTCGGCGCTGGAGTTGATGCGACACCTGGGAGTGAGCTACCAC…
>XOO0372 putative ISXo8 transposase {Xanthomonas oryzae KACC10331}	ATGCCGACTGGAGCGATCAAGCGCTGCTGCGCGGCGGTGGCGGCACAGGTGCTGCCGCCCCTGAGCAGGAAGAGCGCAGCGTGTCACTGGATCGTGGACGACACGGGATTTTCAAAGAAGGGTGTGCATTCGGTGGGTGTTGCACGCCAGTACTGCGGCCGCCTTGGCAAGACGGACAATTGCCAGGTTGCCGTGAGTTTGTCGATCGCCAACGAACACGGCAGCCTGCCAGTGGGCTATCGGCTGTATCTTCCCGAGCAGTGGGCTCAGGACACTGTGCGGCGCAAGAAGGCAGGCGTTCCGGATCAGGTCGTGTTTCAGACCAAGACAGCGCTGGCCATGGATCAGATCGACAGCGCGCTGGCGACAGGGATTGCGGCAGGCGTCGTGCTAGCCGAT…
>XOO0373 transposase {Xanthomonas oryzae KACC10331}	TTGGCCGGGATGAATTCCTCCAGCCGCTTGACCGTGAACAACTGTTCGCTGAAGACGTCTACGCCACGCAGCGGATTGGGGCTGTGTCGGGATTCCGTGTCGTCTACGGGTAGAGGGGTATTTCAGCAGCCTGTTAGTTCCACTATGTTACAAATAATCGTACCTTTGTGCCACTATTGGAAGACCTTCAGGCCGCGTGGGAGAGCTGTGTTGAATAGGACACTGGAAGTGCGTTTTGAACAGTACGGGGAAGTAGTTGCTGCCGCCCTGTCCCATGCGGATCGCAAACAGCCCGCACACTGGTACCTGAAGGGGTTGCTACTGCCTGGAGGGCGCAAGAGCGTGGAGCCCATGGCCGCGCGGGTGCACCCGCAGAACGTGCGCTCAGCCCATCAATCG…
>XOO0374 putative transposase {Xanthomonas oryzae KACC10331}	TTGTTCACGGTCAAGCGGCTGGAGGAATTCATCCCGGCCAATCACCCATTGCGCCCGGTGCGGGAGATGGTCAACGAGGCGCTGCGGCGTTTGGACGGTCTGTTCGAGCGGATGTACGCGCCCAACGACAAGGGAGGCCGTCCGAGCATCGCGCCGGAGAAGCTGGCGCGGGCGATGCTGCTGCAGGTGTTCTACAGCATTCGTTCCGAGCGCCAGTTGATGGAGCAGGTGCAGTACAACCTGTTGTTTCGTTGGTTCATCGGCCTGTCGATGGACGATGCGGTGTGGGTGCCGACGGTGTTCAGCAAGAGCCGCGAACGCCTGATCGAACACGACGTGGTGGTGGCGCTGTTCAACGAGATCGTGGCGATGGCCGATGCCAAGGGCTGGCTGTCGGGC…
>XOO0375 hypothetical protein 2 {Xanthomonas oryzae KACC10331}	TTGCCGGGCATGCGGGTTGAACGTTTGGAAGTCCAGCTTGCCGGCAATCAGGAAGATGACGGTCTTGATGGTGGACAGGCGTTTGAAGCCGCGAGCTCTGCGCTTGGCGGACTGGAACAGGCCATTGATGGCTTCAAGGAAGCCGTTGGTCTGACGGGTCTGCGCCCAGGCGACGATGCCGTCCATGTGGCGGCGCACGAGGGCTGCGACTTCCTTCATCGCCTCGACCTTGGATCGCATCACGCAGACGCACCAGTGCTTGAGCATCTCGCGCATCACGTTGATCTGCTTTCGGTCAAGCGCCTCGCGCAACTGCTCCTTGTAGAGCCACGCGCGGGCCGTCCGTGTGAGCTTGGGTGCCGTGATCAGCCCGTGCAATGCTGCGCCGGCCGTCGGTTT…
>XOO0376 transposase {Xanthomonas oryzae KACC10331}	ATGACGGCCAAGGTGTTTGAAGCGGCGCTGGGGATCGGCGCGCCGTGGTCGGTAGGCGCGGTCGAGTTCGACGAAGCGACCAAGGTGTTGACGGTGCCGGTGGACTTCAAGCCGGGCACGAGGTTCAAGGTATCGGGCCAAAAGGGGCTGCATCCGGTTCATGACACCGTGGTCAAGACCTACCGGCACCTGAACTTTTTCCAGCACGAGTGCTACCTGAAGGTTCGCACGCCGCGTGTGAAGCTTGGTGACGGATCGGTTCGCCTGGTCGAGCCGGACTTCGCTGGGCGGTTGTCGGGCTTCACGCTGTTGTTCGAGGCGCTGGTGCTGATGTTGTCGCAGCAAATGCCGTTCGCGGCCGTTGCGCGCATCGTGGGCGAGTCGGCGTACCGGTGCATG…
>XOO0377 2-dehydropantoate 2-reductase (apbA) {Xanthomonas oryzae KACC10331}	TTGATGCATATTCTCATCCTCGGCGCCGGCGGCACCGGCGGCTATTTCGGCGGGCGGCTGGCGCAGGCCGGCGTGGATGTCACCTTCCTGGTGCGCGAGGCGCGTGCGGCGCAGTTGCAGGCCGACGGTTTGCGCATTCGCAGCCCGCTGGGCGATGCGCAGTTGCAGGTGGCGCATGTCACCGCACAGGACTTGCCGGCGTTGGTGGCGCAGCGGCCATTCGATCTGGTGATCCTCAGTTGCAAGGCCTACGACCTGGACAGCGCGATCGATGCGATTGCGCAGGCAGTCGGCGAGCAGACCACGGTGTTGCCGATCCTCAATGGACTGCGCCATTACGCGGCACTGGACGAGCGCTTCAATGCAGCGCGTGTGTTGGGCGGGCTGTGCTTCATCAGC…
>XOO0378 hypothetical protein {Xanthomonas oryzae KACC10331}	GTGGCTGCTGCGGCGGGGTGTGGGGCTGCGGAGCTGAGAATGCGGTTCAGCGACTACATCGTGTTTGTGGATGAAAGCGGCGACCATGGGATGGCAAACATCGATCCGGCCTTCCCGCTGTTCGTGCTGTCGTGCTGTTTGATCAGCAAACGCGACTACATGGCTGCAGTGGTACCTGCGATTCAACGGATCAAGTTCGCGACATTCGGCCACGATGCCGTGGTGCTGCACGAACGCGAGATACGCCGGGATCTCGGCGCGTTTTCGGTGTTGCGTGATCGCGAAAAGAAACAGGCATTTATCGATGCGCTGACAGATGCGTTGGCGTCTGCGCCGATGACGATTTTTTCTGCTGTCATCGACAAGCGCCGCCTTCAGGATCGACAGCGCGGGGAGAAT…
>XOO0379 permease (yadH) {Xanthomonas oryzae KACC10331}	ATGAGTCCTTCGGAGCCGTCGATGTCCGCCACGCCCGCAACACCCCGCCAGCGCAACTGGATTGCGCTGGCCACCATCGTGCGCCGCGAAGTGCAGCGCATCCTGCGCATCTGGGGCCAGACCCTGGTGCCGCCGGCCATCACCATGACGCTGTACTTCCTGATCTTCGGCGGGCTGATCGGCTCGCGCGTGGGCGAGATGGGCGGCTACAGCTACATGCAGTTCATCGTGCCCGGCCTGGTGATGATGAGCGTGATCCAGAACAGCTACGGCAACATTTCGTCAAGCTTCTTCGGCGCCAAGTTCGGCCGCCATGTGGAAGAACTGCTGGTCAGCCCGATGCCCAACTGGGTGATCCTGTGGGGCTATGTGTCCGGCGCGGTGCTGCGCGGGGTGATG…
>XOO0380 phenol hydroxylase (poxF) {Xanthomonas oryzae KACC10331}	GTGTTGCGGGCGTGGCGGACATCGACGGCTCCGAAGGACTCATGGGTGGCCTGCCGGGCGCGCGGGCACCGCTGCGGCAGGGGGCGGGGCGGCAGGACTCTCGCCTGGCCCGGTCAGACGAACGAACAATTCTTCCAGCCGGTTGCTCTTGGTGCGCATCGAGCGCACGCGGATGCCGGCATCGCCCAGGGTGGCGAACACGCGGTTGAGGTCCATCGCGCGCGGCATGTCCAGGTCCAGCGTGTGGCTGTCGATGGCGGTGAGCGTGGTGCCTTCGATCGCCGGCAGCTGCGCGGGCAGCTCACCGTCGATATCGAACAGGAAGCCTTCCACATCGAGTTTGGCCAGCAGTTCGCGCATCGGCCCATGGGTGACGATCTGGCCGTGGTTGATGATGGC…
>XOO0381 ABC transporter ATP-binding protein (yadG) {Xanthomonas oryzae KACC10331}	TTGAATTCACCCTCTCCCAGTGCGCCCGCCCTGCGCGTGTGCGATCTGCGCAAGACCTACGACAACGGCACCCAGGCGCTCAAGGGCGTGTCGCTGGACGTCGTGCCAGGCGATTTCTTCGCCCTGCTCGGCCCCAACGGGGCCGGCAAATCCACCCTGATCGGCATCATCAGCTCGCTGGTGAACCTGTCCGGCGGGCAAGTGGAAGTGTTCGGTACCGACCTGGCCCGCCACCGCAGCGATGCGATGCGCCTGATCGGCCTGGTGCCGCAGGAAATCAACTTCAACCTGTTCGAAAAACCCTTCGACATCCTGGTCAATTACGCTGGTTTCTACGGCATGCCGCGCAGTCAGGCCCAAGCGCTGGCCGAAGTGGAACTGCGCCGCGCGCACCTGTGG…
>XOO0382 phenol hydroxylase (poxF) {Xanthomonas oryzae KACC10331}	TTGCAGCCCGTTATTATAGAAGCCCGTTGGGGTTTGCCCCGATCACAGACTGTCCCAAATACGTTCGTGCCCGTTCAATTCCCCCTCAAGCTTGTCGACCGGCGCATGATTGCGCCCACCGTGGCCCACTGCCAGTTCGTCCGTGACGACGGGCAGCCGCTGGATTTCCAGCCCGGCCAGTTCATCCAGATCCATTTCGACTACGCCGATGGCACGCCGACCAAGCGCAGCTATTCGCTGGCGACCATCCACGACCACGCGCTGGGACCGGGCGAGGCGGTGGAGATTGCGGTCAGTTTCGTGCCCGGCGGCTCGGCCACGGCCTTGTTCGAAGGTCTGGAGATCGGCGACCAGTTGCAGGCAAGCGGGCCCTACGGGCGCTTCTGCCTGCAGCCGGGC…
>XOO0383 heavy metal transporter (czcD) {Xanthomonas oryzae KACC10331}	ATGTCGATCACGCACCCCGCGCCCCACTGCGCGCAGTCGCACACCTTTGCCAGCGCCAATCCGCTCGCCGAGCGCAGCACCCGCAAGGCGGTGATCCTGACCGTGCTCATGATGGTGGTGGAGATCGTGGGCGGTTGGACGCTCAACTCCATGGCCCTGCTCGCCGACGGCTGGCATATGAGCTCGCACGCGCTGGCGCTGGGGCTGGCGTTGTTCGCCTACCGCTTTGCGCGGCAGCATGCCGGGGATGTGCGCTTCACCTTCGGCACCTGGAAAGTCGAAGTGCTGGGCGGCTACACCAGCGCGATCCTGTTATTGGGCGTGGCCGGGCTGATGGCCTTTCAATCGTTGGAACGCTTGTTTACGCCCGAGCCCATCCAGTATCAGGAAGCCACCGTC…
>XOO0384 conserved hypothetical protein {Xanthomonas oryzae KACC10331}	TTGACGGTGGCTCTGGCTAAGGTACCCCTACAGGGTATCTTAAATACCCCTGGGGGGTATACGGCAGTGGCGCATCTCAATCAGGACAAATCCAAGCTGCTTGCGCGCGTGCGCAGGATCCGTGGGCAAGTGGAAGGGCTGGAAAAAGCCCTGGCCCAGGACGTGGAATGCACCGCGTTACTGACCCAGGTGGCCGCATTTCGCGGTGCGGCCCAGGGCTTGATGGTCGAGCTGCTCAGCGAGCATCTCAAGCACCATGTTGCCGCACCCGAAGCATTGGGCGCGCGTGAGCGGGCAGTGGATGACATCAGCGCCATCCTCAAGACCTATTTGAAATAG
>XOO0385 conserved hypothetical protein {Xanthomonas oryzae KACC10331}	TTGCAAATGACAAGCCACAAACGCAGGGCGCTGCAGGTGTTCTGCCTGGGGCTGTGCTTGCTCGGCATCGGGCTGCTGGGTCTGTGCCAGGTACTGCCGTTGAACAATTATCTTGCCGGGATCAGCGCCGGCATCGGTGGGTGGTGCATGCTGCTATCGGTGCCGATGTGGCTGGCGCGCGGCAATATGTGCGACACAACCCGCCCGGCGTTGGCGCGGCGGTATCACCGCGAATTCGGCGTCCCGATGCTGTTGTACGTGGTGGTGATGCTGTTCTGGCGTTATCTGCTTGCGCATGTCGGCCCTGACTGGGCGCGTGTGCTGATCGCCTTGCTGCCGGCGGTGCTGGTCGTGCTGGTGATCCGTGCGGTGGCGCGCTATGTGCGCGATTCGGACGAG…
>XOO0386 transcriptional regulator {Xanthomonas oryzae KACC10331}	ATGAACAGCCGCGTGCGCGAATTGCGCGAGGCCAGTGGCTGGTCGCAAGGCGAGTTGGGCGAACGGCTGGGTGTATCGCGGCAGACGATCAATGCGCTGGAAACCGGCAAATACGATCCCAGCCTGCCGTTGGCGTTTCGGATCGCACGTTTGTTTGGGGAGTCGATCGAGCATGTTTTTCTTTACGAAGACGCGCAGTAG
>XOO0387 cysteine proteinase {Xanthomonas oryzae KACC10331}	ATGCTGATTGCGATGCTGGCTGCCGGATGCCAGCGCGCCGCAGCGCCCGCCGCAGCACACGACGTTGCGGGAAAACCCACCGCGGCAGCGCCGGGTACGGCTGTGCAGCGGCCCGCGTCAAAAACGCCGCCGGGCAATGCCGCAGGCCATCGTTTCGGCACGTTGCTGTTCACGCCGTGCACGCTGAGCGCTGGTGGTGCTGCCGGCAACATCGAAGCGCAGTGCGCGAGCTTGCGCGTGCCGGAGAATCCGGCCGCGCCGAGCGGGCGCAGTATTGCGTTGAAGATCGCGTGGCTGGAGAGCGAAGCCGGCGGCGGCAGCACGCCCGACCCGGTGTTCTTCATTGCCGGTGGACCGGGGCAATCGGCCACCGAAGTGGCGGCGATCGTGGACATGGGG…
>XOO0388 sodium ABC transporter ATP-binding protein (natA) {Xanthomonas oryzae KACC10331}	ATGCCAAGACGCTGGATACCACCTGCGTTGCCAGCCTCAACACCGTGCCCGCCTTCACCTCGTTCAACGGATGGGAACCATGAGCCGCATCGACCACGCCACGGTGGCGCTCGCATGATCGTCGTCGATACTCTGCATAAGTCGTTCAAGACCAAGGCCGGGCTGGTGAAAGCCGTCGACGGTGTCAGTTTCGGCGCTGCCGATGGCCAGATCACTGGCTTGCTCGGCCCTAACGGTGCCGGCAAGACCACCACCTTGCGCATGCTCTACACGCTGATGTCGCCCGACCAGGGCAGCGTCACCATCGATGGCGTGGATGTCGCCAGCGACCCGGTGACAGTGCGCCGCGCACTCGGCGTGTTGCCGGACGCACGCGGGGTCTACAAGCGTTTGACCGCA…
>XOO0389 ABC transporter sodium permease (natB) {Xanthomonas oryzae KACC10331}	ATGAGCACCACGTCGTTGTTCTCCACGCTATGGACCGTGCTGCGCAAGGAATTGCGCGACATCTCACGCGACCGCCGCACCCTGGCATTGGCGTTGCTGCTATCGCCGCTGCTCTACCCGATTCTGATTCTGGGCATTGGCGCCTTGAGCGAGAGCCGCGTGCGTACGCAGATCGACAAGCCGCTCGACATTCCCACGCTCGGTCGCAGCAACGCGCCGAATCTGGTGCGTTTTCTGGCCGCGCAAGGGCTCAACGCTGTGGATGCGCCAGCCGATCTGACGGCGGAGATTCGCAACCAGGATGTGGATGTGGCACTGCGCATCAGCGACAGTTATGCAGAGGATTGGCGCGAAGGCCGGCCGGCACTGGTGGAGATCATCAAGGACAGCACGCGCCGC…
>XOO0390 TonB-like protein {Xanthomonas oryzae KACC10331}	ATGTTGGATCTGACACAGGGCCGTATGGCAAGCCGGATCGCGCCGGTCATTTTGCTGGTGGGCCTGGCCGCCTGCTCCAAGCAGGAAGACAAGGCCGCCACCACCGCGCCAGCCACCGGCGCCACGCCGGCAGCATTGGCACCCACGCCTGCGACGGCGGTCTCGCCGCAGGTGCAGTCGATGGCTGCCGACCAGTTGCGCGCATCGGCCACCAAGGCGCTGCAGGACAACCGTATGTACGCCCCGGCCGGCGACAACGCGGTGGAGTACTACCTGGCCTTGCGTGAGAAGCAGCCGCAGGACGCCACCGTCAACAGCGCGCTGACCGATCTGCTGCCCTATACGCTGATCGCCGCCGAACAAAGCATCGGCCGCGAAGAATTCCACGAAGCGCAACGT…
>XOO0391 tryptophan halogenase (prnA) {Xanthomonas oryzae KACC10331}	TTGACCATGCCCGACACCCTGCCTTCGGACCCGCAGCAGCGCGCATTGCGCCGCGTTGTCATCGCCGGCGGCGGCACGGCTGGCTGGATGGCGGCTGCAGCGATGTCGAAGTTGCTGGGTCGACACCTGCAGATCACCCTGGTGGAGTCCGACGAGATCGGCACGGTGGGGGTGGGCGAAGCCACCATTCCCAGCCTGGTCACCTTCCACCGTTTGCTGGAGATCGACGAAGCCGCCTTCATGGCCGCCACCCAGGCCACCATCAAGCTCGGTATCGCCTTCGAACACTGGCGCGACGTGGACCGGCATTACATCCATTCCTTCGGTCATGCCGGGACCGATCACTGGAGCGCAGGGTTTCAGCATTTCTGGTTGAAGGGGCAACAGCGCGGCGTGGCG…
>XOO0392 Pass1-related protein {Xanthomonas oryzae KACC10331}	ATGCCCGCTGAGCCACGCGTCATCGAAGAATGCCACGGCCTGGACCCGCAACAGCTGGACACGGCCATCCTTCGCTCCACCACGCCGCTGGTGCTGCGTGGGCTGGTGCGCGCCTGGCCGCTGGCGCAGGCCGGCGCGCGTTCCGCCCAGGCCGCTGCCGCCTATCTGCGTGGTTTCGACCGCGGCGAGGCGGTGGTCGCGCAGGTTGGGCCACCGGACATTGGCGGGCGTTTCTTCTACAACGCCGATATGAGCGGCTTCAACTTCCGCCGGGAGCGCGTGCCCTTGGGCGTTGTGCTGGACACCTTGTTGCGCGACCTCGATAACGCGCAGCCACCGGCGATCTATGTCGGTTCCACCACGCTGGACACCTACCTGCCCGGGCTGCGCGCGCACAAT…
>XOO0393 identified by sequence similarity; putative; ORF located using Blastx/Glimmer/Genemark (sapC) {Xanthomonas oryzae KACC10331}	GTGCAGTGGCGATTCGTTCAAGCATGCGCCACGCGTGCAGTGCCAATCCCCATGACCAATGCTGTGTTGTTGAACAATCTCGATCACCGCGATCTGCGCGTGATCACCGCGCACGGCGCCGCCTACGGCGATGAGGTGGTGTCGGCTGCGACCTTTCCGCAGGAATTCCGCCAGCTGCAGGCGCAATATCCCATCGTGTTCCATCGCAGCGGCGAGCGCAGTTTCCAGCCGCTGGCGCTGCTGGGATTACGCCTGGGCGAAAACCTGTTTCTGGATGGCGCGCGTTGGGATGCGCCCTATATTCCGCTATCGATTCAGCGCCAACCGTTCCTGATCGGCGAACAACCCGACGGGCCGATGGTGCACATCGATCTGGATAGCCCACGCATCAGCAGCGCT…
>XOO0394 TonB-dependent receptor (iroN) {Xanthomonas oryzae KACC10331}	GTGGCCTTTGCCTGTCCCGCTCGGGGCCGGCCTTATCGTGTGTTTGGGGAAAGAATGACCGTGAGAGAGACTCGCACCCTGCCGCGCACGCGGCGCTTGACGTCTGCCCTGCTGTTCGCCATGTCGACTCCGCTGGCCGCGCAGACCGCGCCGGCGCCGCAGTCGGCATCCACCGTGCCGGGCTCCAGTCAGGCCGACCCCGCCACCCTCGATACCGTCCAGGTCAGCGGTATCCGTGGCAGCCTCACCTCGTCGATGAACGTCAAACGCGATGCGCAAGGCATCGTCGACGGCATCGTGGCCGAAGACATCGGCAAGTTTCCCGATACCAACCTGGCCGAATCGTTGCAGCGCATCAGCGGTGTGTCGATCGACCGCTCGCTGGGCGAAGGCTCGCGC…
>XOO0395 possible transposase {Xanthomonas oryzae KACC10331}	ATGTCTCGAGCGATTAAACTATTGGGCATGGAGATCACGCCAGCACAATTTGCACTCATCGAGTATTGCCTACCTTTGCAACGCGGCAATGTCAGCATGACCAACCTGCAGGTAGTCAACGCCCTTCTTTACGTCGCAGAGCATGGCTGCAAATGGCGCGGTCTGCCCGAGCGCTTTGGCAACTGGCATACGGTGTACACGCGCATTAACCGTTGGGCCAAGTCCGGTGTGCTGGACCGGATGTTCGCCCAATTGCAGACCTGCCAGATCGTGCGCATCAAAATCGAAGCGGTCTCGCTGGACTCCACCAGCATCAAGGTGCATCCGGATGGCACTGGCGCATTAAAAAAAACGGCCCACAATCCATCGGGAAATCGCGCGGCGGATGGAACACCAAAA…
>XOO0396 Transposase and inactivated derivatives {Xanthomonas oryzae KACC10331}	TTGACGCCTGGCAACGCACCTGACGCACCCGCAGGCCGCGCGTTGCTTGAACACCTGGGGCCAGTGGAGCGGCCGGTTCATCTGCTGATGGATCGCGCTTACGAAGGCAATGAAACCCGCCAGTTGGCGCTCGATCTTGGCTTCGTGCCGGTGGTTCCACCCAAGTCCAATCGGGTCGATCCTTGGGAGTACGACAAGGAAATGTACAAGCGGCGCAACGAAGTGGAGAGGCTGTTCCGTCGCTTGAAGGGCTACCGACGGATTTTCACGCGCTTCGAGAAGCTGGATGTCATGTTCCTTGGCTTCCTCAGCTTCGTTCTGGTCGTTGATGGGCTTCGGATGTGTTAA
>XOO0397 glutathione S-transferase (gst) {Xanthomonas oryzae KACC10331}	ATGATTGATCTGTACTACTGGCCCACGCCCAATGGCCACAAAGTCACCTTGTTCCTGGAAGAGGCCGGGCTGAAGTACACCGTCAAGCCGGTCAATATCGGCAAGGGCGAACAATTCGAGCCGGCGTTCCTGCAGATTTCGCCCAACAACAAGATGCCGGCCATCGTCGACCATGCACCGGTCGATGGCGGCGGCGCGCAGAGCGTGTTCGAATCCGGCGCGATCCTGCTGTACTTGGCCGAGAGGACTGGCCGCTTTCTGCCGCGCGATGCGCGCGGCCGCATCGCTGCGCTGGAGTGGTTGTTCTGGCAGATGGGCGGGCTGGGCCCGATGAGCGGGCAGATGGGCCACTTCAACGTGTATGCACCGGAAAAGATTCCGTACGCGATCGAGCGCTAC…
>XOO0398 dipeptidyl peptidase IV {Xanthomonas oryzae KACC10331}	ATGCGCGCCCTGTTCGCCGCCCTTGCCCTCATGCTCAGCATCGTCCCCATGGCCTACGCCGAAAAACTCACCCTGGAGGCCATCACCGGCCCATTGCCGCTTGCCGGCCCCACGCTGATGAAGCCCAAGGTGGCGCCGGACGGCTCGCGCGTGACCTTCCTGCGCGGCAAGGACGGCGATCGCAATCAACTGGATTTGTGGGAATACGACATCGCCAGCGGCCAGACGCGCCTGCTGGTCGATTCCAAGGTCGTGTTGCCTGGCATCGAAGTCCTGAGCGATGTCGAAAAAGCCCGCCGCGAGCGCCAACGCATCGCCGCGCTCACCGGCATCGTCGATTACCAATGGGCACCGGATGCGCACGCGCTGCTGTTCCCGCTCGGTGGCGAGTTGTATCTG…
>XOO0399 conserved hypothetical protein {Xanthomonas oryzae KACC10331}	TTGCCGCGGACGTTGCAGATGGGTAGGGTCGCGCTACCCAATTCGCGGATCTGCCTCATGAAGCCACTGGTTCTCGCCGTTGCGCTGGCGCTCGGTTCCTCGTTGCCGTTGCAGGCACAGACCGGCAAGACTGCGCCGACACAGCCCGCTCGCCCGGCCTGGGTGCAGACCAGCAACAGGTATGCGCAGATCCTGCTCAATGCGCAGGCGCCGTTCCAGCCCGAATACGCAAGCTTTTTCGGTGTGCCTGGCTATGACGATCAGGTCGTCGACCTGGGCCCGGACAACGCTGCGCGCTATCGCGACGCCATGCGCAAGGCGCGCGCCACGCTGCAGACCAAGCTGGCTACCGAGCGCGATGCCAATGTGCGCCAGGACCTGCAGATCATGATTGGCGCG…
>XOO0400 conserved hypothetical protein {Xanthomonas oryzae KACC10331}	ATGCACAAGCAATCGCTGATCAGGAACGTCGCCATCGCCACCTTGCTGGCCGGTTGCGCCAGCAGCTCCAAGGTGATGCTGGGCCAGGCGCGCGCGCCGATCGACCCGGCGCAGGTGCGGGTGTATTCCAAGGCCCCGGTCGGCTCGGTGGAGATCGCCCAGCTCGAATCGACCAGCGCAGCAGGTTTCGGCACCCAGGGCCAGACCGACGCCGCCGTGCAACGCCTCAAGCGCGAAGCCGCCAAGCTCGGCGCCAACGGCGTGGTCATCGTCGGCGTGGGCTCCCAACGCTCCGGCGGCGGCCTCTCGGTCGGCGGTGGCAGCTACGGCGGCCGTGTCGGTGGGGGCTTAGGCATCGGCATCCCGACCACCCAGAAGCGTGCGGCAGGTGTCGCGATC…
>XOO0401 conserved hypothetical protein {Xanthomonas oryzae KACC10331}	GTGCGACTGATCAGCCTGTTGTGGGGCATCGTGGCGCTACTCAGGATGGTGTTGGCCTTCATCCCGCTGCTGGGCTGCGGCAACTGGTTTCTGATTCCGTTTGCGGCGGTGGGCGCACTGATTGCCGCCATCGCACTGTTGTTCACCTCGGCAGGCAACCGCGGCCGTGCCAAGACCGGTCTGGTCCTCAACGGCCTGGTGATCGTGGTTGGGGTGCTGCGCCTGACCCTGGGCGGCGGAATTATCGAGAGCGCTTTCGATAAGGCGGCGATGCACGCCTGTGTGTGCATGCGTTGGGTGCGCGTGTCGGGCGGGGGCATATCGCTGGCTTCGGCGCCTTGCCCGACCTCCCGCCAGCAGCACGCAAGCAACAGCCCGCGTGCCGTTGCAGCGCTGCGA…
>XOO0402 delta-aminolevulinic acid dehydratase (hemB) {Xanthomonas oryzae KACC10331}	TTGATGCGCGAAAACACGCTGACCACCGATGACCTGATCTGGCCGGTGTTCGTGCACGCCTTGTCCGGCCGCGCGCCGATTGCGTCGATGCCGGGCGTGGAACGCCTGTCGCTGGAGGAGTTGCTGCGCGAAGCGGAAAACGCGCTGGAACTGGGCATCCCGGTGATGGATCTGTTTCCGGTCATCGACCCGGCCGGCAAGAGCCTGGACGCTGCCGAAGCCTGGAACCCGGACGGCCTGGCGCAGCGCGCGGTACGTGCGTTGAAGTCGCGCTTTCCGGAGCTTGGGGTGATGACCGACGTGGCGCTGGACCCGTACACCACCCACGGGCAGGACGGCATCATCGATGACAAGGGCTATGTGCTCAACGAGATCACCGTCGAGGCCCTGGTCAAGCAA…
>XOO0403 conserved hypothetical protein {Xanthomonas oryzae KACC10331}	GTGACCCTGCCTAGCGCGCCAGGCGTTGGCCATCAATGGGCCTACCTGCCCGACGTTGCGCAGTGCATGCTGCGGCTGCGGCAACGCCGCGACACGCTACCGGCGTTCGCCCGCCTGCACATGGCCGGGCACTGGGATGCCGACGGCACGCAGATGGCAGCGGCGATCGGCCAAGCGGTGGTGCGCCACGGCGGCGCGCAGCCAACACTGCGCCGCTTTCCGTGGTGGGCAATCCCGCTGGTCAGTCCTGTCGTGCCGCTGGCACGCGCACTGCGCGAGGTCCGGCAGCTGTGGAGCAACCCGCTGCGCCTGCGCAACACGCGCCTGCTTGAGATACTGGGCGAGGAACCGCACACGCCCCCGGACGCAGCCGTCGAGGCAACACTCACGGGATCAGGC…
>XOO0404 conserved hypothetical protein {Xanthomonas oryzae KACC10331}	ATGACACAGACAGCGATCGCCCTGGTACTGGGTGCCAGTGGCGGCATCGGCGGCGAACGGGCGCGGCAACTGCGCGATGCGGGCTGGCAGGTACGTGCGTTGCAACGTGGGTTGGCGGCCACCGCCGAGCAGCGCGACGGCATCGACTGGCGCCGCGGCGACGCCATGCAGCGGCACGATGTCCTGCAGGCAACGCGCGGTTGCACGCTGATCGTGCACGCGGCCAACCCGCCCGGCTACCGGCGTTGGTCAGAGCTGGTGCTGCCGATGCTCGACAACAGCATCGCCGCAGCCCGCGCCGAGGGCGCCACCCTCGTGTTGCCCGGCACCGTCTACAACGACGGCCCCGACGCCTATCCGTCGCCGGACGAGGATGCGCCGCAGACGCCGACCAGCCGC…
>XOO0405 transcriptional regulator lysR family {Xanthomonas oryzae KACC10331}	ATGCATTTATGTATGGCGGACACGATCAGCTGGGAGCGCTACCGGTCCTTCCTCGCGGTGCTGGAAGAGGGCTCGCTGTCGGCCGCGTCGCGCGCGCTGGGTCTGACCCAGCCCACGGTCGGGCGGCATGTCGCGGCGTTGGAGGAACTGCTGGCAGTGCCGCTGTTTGTGCGTTCGCAAACCGGACTGCTCCCCACCGATGCCGCACAGGCGTTGCGCGGTCATGCGCGGGCGATGGCCGACATTGCCGCGGCATTGCAGCGCGCAGCTGGCCGGCACGGCGCGCTGCAAGGCACGGTCAGAATCTCCGCCAGCGAGGTGGTGGGCGCTGGAATCCTGCCGCCGATCCTGGCTACGCTGCGTCACGTGCAACCGCAGCTGCGCACGGCACTGGTGTTG…
>XOO0406 endonuclease {Xanthomonas oryzae KACC10331}	TTGGACATCGCCCGTTGCCACCTTCCTCACTCCTCTTGGCAAGCGAGCTCTGTAATGTCCTTCCTCTTGCGCGGTTGTGTGGCCCTGGCAGTGTTGTGCACGACCTCCGTGACGGTCGCCGCCATCAGGTGTCCCACGCTTTACGCAAACGGTACCCCGCCTGCCGTAGGCAGCGCCACCACCCGCACCACCGAGGTATGCCACACCGAATACGTGCTGCTGGCCTCGGGCGTGACCAAGGAACCGGTGTACTCGGCCGAGCACCTGACCGACCAACAGGTTGCCGGCGCCGAGGCGGTCGGCCGGGTCGGCTCCTTCCACGACGAAACCGGTATCCCGGCCGCTGATCGCTCGAAAAGCTCCGACTACACCAACACCGGCTACGACCGCGGGCACATG…
>XOO0407 iron-uptake factor (piuB) {Xanthomonas oryzae KACC10331}	ATGAAACAAGGCTGGCCGTTTCCGAGGGAGCTGAACGACACGCTGCGGCAGGACGCCATCAGCCGGTGCCGAGTCGGATGCCAGACTCATTGTCATCTACAATGGGCGAGCGTCCTGTTTCGTGTCCAGGTCTTGATCAAGTCGCTCCTGTTCCAGCTGCATTGGCTGCTCGGCATCACTGCCGGGCTGGTGCTATCGGTCATGGGGCTGACCGGCGCGTCGATGTCCTTCGAAAACGAGATCGTGCGCATGGCCAACCCGGCCAGCGCGCAGCTGGCGCAGCGGCATGCGGCGGGCGAGCGGCCCTTGCCGGTGGATGCGCTGTTGCAACGGCTCGCTCTGGCGCCGACCGGTGCCGGACAAAAACACGCGGTCACGCGCCTGTTGATCGACCCCACC…
>XOO0408 hypothetical protein {Xanthomonas oryzae KACC10331}	GTGTTGTCAGCCGCTCTCAAGCAACGCACTGCCGCGGACAGATTGCTGCATGTGTCGAGTGGGTTGTTGCTGCGAATCGCTTGGTCGTTACAGAAGACAGCCGCTGCAGCAGGACATCAACTGAGCCAACACATGATGCGTTTAATGAATCGCGCAAAGCACGGCTTGCGCCATGTACACCGCCAACTCGACTGGTCCTTGCACGCGCACCGTCGCTGGACCCTTGGCGGCATGGATGCCGCCAAGGAGCTTACATGGGGTACTTGCAGCCTGTCCTGCGATGATGGGCGGGCAAGGACCCAGCAGCCAAGCCACAGATCAGGTGCTCTGCAGCCAGACCTCAGCGTAAGTCAGCCTGCAGCGAAGGCCAGATCATGCGCCCTGCAATAA
>XOO0409 conserved hypothetical protein {Xanthomonas oryzae KACC10331}	GTGCGCGACTTGAGGCAGGAACACCGCATGCACGATCGATGGACGCTGCTCACGCTGGCGGCAAGTCTACTCTGCGTCCCGTCTGCTTCGGGGCTTGCTGAATTCGGCATCGAGGGAATGGGCGTGGTTTCCACGCCGGCCAACGAGGCGCGCGCCACGCTCAGCCCGGACGGGCAGCGCATCGTCTGGGCCAGCGACCGCGCCGGTGGCGCCGGTGGCTGGGATCTGTGGCAGGCGCAGCTGCGCGGCGGACGCTGGCAGAACGCGCTGCCGCTGCCGATCAATACCGCGCAGGACGAGACCACCCCGACGTTCAGTGCCGACGGCCGCTGGCTGCTGTTCGCCTCCACCCGACCCGGCGGCGCGGGCGGCAGCGACCTGTACCGTGCGCCGGTGGAT…
>XOO0410 conserved hypothetical protein {Xanthomonas oryzae KACC10331}	GTGCCGACTGACGTGAACAGCCCCGATGCCACCGCGATCCTGCTGACCCTGGTCACCAGCCTGCTGTCGCGCGTGCCGATGCTGATTGCCGTGCTGCTTGGCCTGGTCCTGCTGTGGCGCGCACCGCATAGCCCGCTGCGGCGTGCCGGACTGGCAGCGCTCTGGTTGCTGCTGGGCTGCCTGTTCGCCGAGGTCGCCGTCCAGGCGATTCCGATGCTATTGCTGCAGCAAGGCAACGTGCGTCAGATCAGCATGGTGGTCAGCATCGCCCATTTCGTGCTGATGGCGATCCAGGCCATCGGCATCGGCGTAGTGGTGTGGACCTTGGCGGCCAGCCTGCAGCGCTTGGCACCCGCCAATGGTCCTCGCCCAGGATCCCGCTCAAAGCTATCGCGCTAG
>XOO0411 conserved hypothetical protein {Xanthomonas oryzae KACC10331}	GTGCACGCTGCTGCCCCGCAGACGTTGGCCGCGGTCAATCGCGGCGGCCTGCTGTACGCACGCTTCGGACCGAATGGCGTGGGCGTCGTCATGTTGCTGATCGGCATCGCAATGGCGGCCATCGGTCTGGTGTGGGCGCGTTATGGGTAG
>XOO0412 ATP-dependent helicase (dinG) {Xanthomonas oryzae KACC10331}	ATGGGTAGCCATCGCGCGCGCAGCGCGGCTGACGAAGCCAATGGAAGCTGCCTGCGTATTGCAGGCAGCGAGGTCCTCGGTCGGCCTCCATCGCGCGACCTTGTGGATCCAAGCAGGTGGCCGAGCCTTGCAGGCGCTGATCGAACATCCGAACCATGTGGCATGCCGTGCAGCGTCCGCTCACGGCATTCGGTTGGCCGCACGATTGCCCAGCACACGCAAACACGTTCAGCCGCGCAACACGCCGGTCGCAGGCGCTGCGCCGGTCCGTGCGAAAATAGTGCGATGAGTGAAGTTGCCCCACCGTCCGCGCCGTCGGCTCCCGTTTCCACCCAGCGCAGCCTGACCGACCCGATCAAGGCCAGCATTCGCGACGCCTACGCCAGGCTGCAGGCCAAT…
>XOO0413 Membrane-fusion protein {Xanthomonas oryzae KACC10331}	GTGCGCCTGCAGGTACCGAAGTCCGGTTGGCCTTTATTTGTCATCGCCCTAGTTCTTGTTGCTGTTGTGTTTTGGCTGCTTTGCCTTGGGAGTTTCACGCGGCACGAAGCGGTCAACGGCGCGCTGGTGCCGGATCGTGGCCTGCTGACCCTGGCGCCACTCACTGCCGGCATCGTCTCCAACGCATGCGTCGCAGAGGGAGCCACGCTACGCGCGGGCACGCCGATACTGGAAATTTCCGGAGAACAGGACAGCACATCGCTGGGTGACACCCAGGCATGGGTGATTTCGCAGCTGGAAATCAAAGGCGGTCGCCTGAATGCGGATTCCTGA
>XOO0414 transposase {Xanthomonas oryzae KACC10331}	GTGAGAGCCGACCGGTCGATGGTAGGACCGTCGCTCCACCGAGACCAGATCATGGCCATGAATCGTGTGCAGTTCCAAGCCGGGCTGTCGTTGCCGGCGTTCCTCAAGCGCTATGGCAACGCGCAGCAGTGCGAGCAGGCGTTGGAGATCTCGCGCTGGCCACAGGGCTTTGTTTGTCCGCGTTGCGCCGCTACTGCGCACAGTCGATTCCAGCGTCACGGCACCACGTACTGGCAGTGCACGGCCTGCTATCGCCAGACCAGCCTGCGCTCGGGCACGGTGATGGACAACAGCAAGCTGCCGCTACGCACCTGGCTGCTTGGCATGTATCTGCTGGGCCAGAGCAAGACGAACCTGTCGGCGCTGGAGTTGATGCGACACCTGAGAGTGAGCTACCCG…
>XOO0415 transposase {Xanthomonas oryzae KACC10331}	ATGTGGCGGTTCAACCGCCGTTTCGATCTGACCCGGCTGGTGCCCAGCTTGCTGGCCGCCGCAGCCGCCAGCAAGCCGTGGTCCGAGCGGGCCCTGCGTGATGTCACCATGTTCACCGCTGAAAGTGCGTGCTAA
>XOO0416 Membrane-fusion protein {Xanthomonas oryzae KACC10331}	GTGACTGCTGCAGAAAAGGGAATATTGACCAAGGTTCAATTATTGCAGCAGCAAGACATCGCGATTCAGAATCAGGGGCAACTCGAAGAGTTGCAGAAACATGCGTTGGACCTGCGTGTGGAGCACTCTCAACTTCAGTTGCAGCTGGAGCAAACGCCTGCAACCTTGGAAGCAAAGCGCAACGACATCGCCAGGCAGATCGCAGATGTCGCGCAATCCCTTTCGGAAACTGGAGCACGCCGTTCGGTCGTATTGCGTGCGCCAACCGATGGCATGGTCACGAACCTGCTGGTGCATGCAGGGCAACCGGTCGGTGCGCAACAGCCGCTGATCACCTTGTTATCCAAGGACATCGCGTTGCGCGCCGAGCTGTGGGTGCCTTCCAAGGCAGTTGGATTC…
>XOO0417 catalase precursor (catB) {Xanthomonas oryzae KACC10331}	ATGCGCCCTGGATCTCTCATGGTGCTAGCCCTGCTAGCCCCGACGTTGATCGCTCCGCCGGTCTTCGCCCAATCCGTTCTGACCCGCGACAATGGCGCCAAGGTCGGCGATAACCAGAATTCGCAGACGGCTGGCCCCAACGGCCCGACCCTGCTGCAAGACGTCCAGCTGATCCAGAAACTGCAACGCTTCGATCGCGAGCGCATTCCCGAGCGCGTGGTGCATGCGCGCGGCACTGGCGTCAAAGGCGAGTTCACCGCCACCGCCGATGTGTCCAAGCTGACCAAAGCAAAGGTCTTCAGCGCGGGCGAAAGAACGCCGGTCTTCGTGCGCTTTTCCTCGGTGGTGCACGGCAATCATTCGCCGGAAACGCTGCGCGACCCGCATGGTTTCGCCACC…
>XOO0418 ankyrin-like protein (ankB) {Xanthomonas oryzae KACC10331}	ATGCGCACCCTCTTGTTTTTGATGCTTGGCAGCCTGTCTGCAGTTGCCAATGCTGCTTCGCCGGCATCCACTCCCGCCGCCAATGCAACGGCCACCGCCACACCCGAGCAGATCAAGCTGCAACTGCGTGCGTATTTCTTCGATGCCGCGCGTGAAGGTCGCCAAGACATGCTGGCCGAATTCATTCGCTCGCACTACGACCTCAATACCCGCGACGAGAAGGGCTATACCGCGTTGATCCTGGCCGCGTACCACGGCCAGCGCCCGGCGGTGGAGCAATTACTCAGCGCCGGCGCCGACCCCTGTGCGCAGGACAAGCGCGGCAACACCGCGCTGATGGGCGCCATCTTCAAGGGCGAGCTGGGCATCGCCAAGCGCCTGATGCAGGCCGGCTGTGCG…
>XOO0419 conserved hypothetical protein {Xanthomonas oryzae KACC10331}	ATGAAGCTCGATCCTTCCATTCCTTTCCTGATGTCTCTGCTGGCCATGGTGCTGTGCACCGCCACTGCCGTTGTCGCGCTGGTGTTCGGCCAGGTGCACGTGCTGGCCAAGTCGTGGAGCTTCTACACGGTCTTGGGCACCGCCCTGATCGCGCTGGTCGCCTCGTACCACGCACTCGGCAAGCCGCTCAGCGCCGAAGAGCGTGTGGGTGTCCGTAACCCGTAA
>XOO0420 conserved hypothetical protein {Xanthomonas oryzae KACC10331}	TTGCGGATGGCGCTGGTGAGGCGCTTCGGCGGCCAGCATCACGGATGCGTTCTACTGTCGGGAAGGGCAATAGCGCCGAAGATCGCGTTGACGCTGTTTTTGTTCCCCTCGCTCGCCAAGTGCGGGCGGGGACGGGAGGCAGCGCTGCAGGATGCGCGGTGCCTGTCTGCGTTCGCCTCTGCGGCGAACGCCTTGCATCGTCAGTGA
>XOO0421 conserved hypothetical protein {Xanthomonas oryzae KACC10331}	ATGACCGCTTCCGCCGATCGCTACGCCGCCTCCCTGCGCCTGTCCGTCGCTCCGATGATGGACTGGACCGACCGTCATTGCCGGGTCTTCCACCGTCTGTTGGCGCCGTCGGCACGCCTGTACACCGAGATGGTGCACGCCAATGCGGTGATCCACGGCGATCGCGCGCGGCTGCTCGGCTTCGATGCGGTCGAACATCCGCTGGCGCTGCAGCTGGGCGGCAGTGATCCGGCCTTGCTAGCGCAGGCGGCGGCGATCGCGCAGGAGTGGGGATTTGATGAGATCAATCTCAATTGCGGGTGCCCGTCCGACCGCGTGCAGGCCGGGCGGTTCGGCGCCTGCCTGATGCGCGAGCCGGCACTGGTGGCCGAATGCGTCGCTGCCATGTGCACGGCCACC…
>XOO0422 conserved hypothetical protein {Xanthomonas oryzae KACC10331}	GTGACCCGATTGCCCTGCCGCGCTCGCCAAATTGCTCTGGTTGCCCTCTCGGTGGCCATGGCCGCGCCGTTGGCCTGGGGCCAGGGCTACCCGATGGTGCAGAGCGGGCGCGAGACGTTGCCGCCGTCGGCACGCGGCAATAGCCGCACGCTGTCGGACACCATTCGGCATGTGCAACGGTCTACCGGTGGACAGATCCTTGGTGCCGAGCGCGTGCCGTTCGATGGCGTCAATCTCAACCGGGTCAAGTACATGAAAGACGGGCGCGTACACACCGTGTATGAGCCGGAGCAGACGCAGGCCGCGCCGCTGCAGAACTTGCCGCCGCCGGACGCGCCACCACGCGACGATAACCGCTGA
>XOO0423 two-component system regulatory protein (phoP) {Xanthomonas oryzae KACC10331}	ATGCGTATCCTTTTGGTCGAAGACGAAGCTCCGCTGCGCGAAACCCTTGCGGCGCGTCTGAAGCGTGAAGGTTTTGCGGTTGACGCTGCACAGGACGGCGAAGAAGGCCTCTACATGGGCCGTGAAGTGCCGTTCGACGTTGGCATCATCGATCTTGGCTTGCCCAAGATGTCAGGCATGGAGCTGATCAAGGCCCTGCGCGATGAAGGCAAGAAATTTCCGGTGCTGATCCTGACCGCGCGTTCGAGCTGGCAGGACAAGGTCGAAGGCCTCAAGCAGGGCGCCGACGATTACTTGGTCAAGCCGTTCCATGTCGAAGAGCTGCTGGCGCGCGTCAACGCGTTGTTGCGACGTGCTGCTGGCTGGAGTAAGCCCACGCTGGAATGCGGTCCGGTCGCG…
>XOO0424 two-component system sensor protein (phoQ) {Xanthomonas oryzae KACC10331}	GTGCCGGGCCGCTCCAAGTGGTATAGACGCTGGCGGCCGCGCTCGTTGCAGGCCCGCCAGCTGCTGGCCGCCAGCCTCAGTCTGGTGGCCTTCCTGGCGCTGGCGGGTTACGCGCTGGATGTGGCGTTTGCCGACACCGCCGAAAAGAATCTGCGCGAGCGGCTGAAGAACTACGCTTCCGCGTATGCGGCCAATATCGATTTCGTACGCGACGGCTCGCTGTACATCGGCGGGCAACCGCCCGACCCGCGTTTCGATGTGCCTGGCGGCGGGCTCTATGTCGAAGTTGTACGTCCCGACGAAAGCTGGACCTCGATGTCGGCCGAAGGCCCGAATATTCCGCACGGCCGCATGCTGGAGCCGCGCCAGGAAGAGTTCATCGGCCCGCTGGAAATGACC…
>XOO0425 conserved hypothetical protein {Xanthomonas oryzae KACC10331}	TTGCCCATACTGGGTCGGTACGTCGTTGCGATGGAGGGCCGCATGTTCGAGCGAGTGAGTCAGGCAGGGTGCATGGAAACGCGTGTGGTACGCGCGCAGCAATGGCGAGGACGGCGAGCGCTGCCGCTGTTGATCGGCAGCGTCTGGGTGCTCAATTGCACGGCCGCCGAAGCGCCGCTCACATCAACACAGACACGCTGGCTGCAACGCGCCACCTACGGTGTGGACGCCAACAGCGCGACGCAACTGACACAGCTAGGCCCCAAACGCTTCGGTGCGCTGTTATTGCAGCCCAGCGACGACGCGGCGTTGCCGGCGCCGGTACGCGTGCAGCTGCAGCGCTTCGATGGGCTGCATACCACTCTGGTGGATTTGCTGACCCAATACGAGGCCGACAAG…
>XOO0426 conserved hypothetical protein {Xanthomonas oryzae KACC10331}	TTGCAGATTCAAAACGACCGATCCAACGATCCAACGAATGCCAAGCGGCCATCGCCGCGGGAGTACGCCATGCAACGACGTCAATTTCTGCTTGCCTCTGCAGCCGCAGCAAGCATGCCGTGGGCCGGTCGTTTGTTCGCTGCGCCACGCGATAGCGCGCGCATGCTGGTGGTGTTTCTGCGGGGTGGCTACGACAGCAATAATCTGCTGGTGCCGCATGGCAGCGATTTTTATTACCACTCGCGGCCGAGCCTGGCGATTGCACGACCGGATCCGGCCAATCCAAACAGTGCTGTCGCACTGAATGCGCAGTGGGGCCTGAACCCGGTGATGCGCGATGCTTTGCTGCCGTTTTGGGAACGCAAGCAACTGGCCTTCGTGCCGTTCGCTGGCACCGAC…
>XOO0427 conserved hypothetical protein {Xanthomonas oryzae KACC10331}	TTGACCGCGCAATTCCTGCATCAAAAAACCATTTCGCCTGTCGACGGGCTGCAGCTGCAACCAAGCGATGCGCTCATGCTGGCTGCGACCTGCTGCCTGCCGCTGTTGGAAATCGGCGCCGCCGGTTGGCGCGGCTGGTCGCAATTGATCGTGTATCCGGATGCGTTCCGCGTGCAGCGCACGCACATGGATGCAGCCGGAGTGATGCACGCATGGGACGACACCCTGATCGGCGAAGCCTGGGAGCAAGGTCCGTTGATCGTCAGCTGGGCGGATGTGCAGGCCGATCTGGATGACCCGCAGGCAGGCTTCAACGTGATCGTGCACGAGATGACGCACAAGCTCGATGCACTGGATGGCGCGCTCGACGGCAGCCCGCCATTACCACGCTCCGCGCAA…
>XOO0428 biotin acetyl-CoA-carboxylase synthetase (birA) {Xanthomonas oryzae KACC10331}	GTGATGACCAGCCACGGCATGCCCCCCGTGTGCTGCCGGCCACCAACCCGACGCCGCGCTTCGTGTGGCGCGCCGATGCAGCGGCACGCGCGTTGCCCTGGCGACCAATCAAGCATGCAGGGTGCGCCTCTTCTACACATGCCGCCGCCCGCGCATTTGTCCGCTCATGCCTTCTCGCGCACCGCAGCCGTGGATGATCGCGCCTTGCTGGCCAAACTCGCCAGTGGCAGGCTGTCCGGCGATGCGCTGGCACGCGATGCCGGCTTGACCCGTGCGGCGGTGTGGAAGCGCATCCAGAATCTGCGTGCGGCCGGGGTCGACATCGAAGGGCGAGCCGGCGACGGTTACCGCCTGGCCACGCCCTTGGACCTGCTGGATGCGGCGTGCATTCGCGCCGGC…
>XOO0429 transcriptional regulator (baf) {Xanthomonas oryzae KACC10331}	ATGAGCGAGTGGTTGTTCGACCTGGGAAATTCGCGGTTCAAGTACGCGCCGCTGCACGGCAACCGTGCCGGCCAAGTGCAGGCATGGGCACACGGCGCCGAGGCCATGGATGCGGCCGCGCTGGCGGCGCTGCCGTCCGGGCAGATCGCGCACGTTGCCAGCGTGGCCGCACCGGCATTGACGCAGCGCATGATCGCCTGCCTGCAGGAGCGCTTTACGCAGGTGCGCATCGTGCGGACCGCCGCCGAGTGCGCCGGTATCCGTATTGCTTATGCCGATCCCAGCCGCTTCGGTGTGGACCGCTTTTTGGCGCTGCTGGGTGCGCGGGGCGACGCGCCGGTGCTGGTGGCCGGCGTGGGCACCGCACTGACCATCGACGTGCTGGGCGCCGATGGCCTG…
>XOO0430 conserved hypothetical protein {Xanthomonas oryzae KACC10331}	GTGGCTGCTACGGCGACAAAACCGTCGCCAACCACACCATCGCCTGCACCGGAGCGCTGCGCCAGCCTGGGGCCATTCGTGGCACGCGCCGATGCCGATGCGGCGCTGGCGCGTGTGCGTGGGCAGGCCAGTCGCGCCAGCGTGCGCGAGGACAAGGACGCTGGTGTCAGCACGTTTCGGGTGATGTTGCCCAACGTGGGCGACCGCGCGGCCGCGCAGGCGCTGGTCAAGCGCATTGCTGCGGCTGGGATGGGCGACTATTACGTGATTGCACAGGGCGAGGACAACACCGTGGCGCTGGGCCAGTACCAGAGCCGCGAGCGCGCCGAGCGGCGCCAGGCCAGCCTGGTCGGCGCAGGCTTCCCGGCGCAATTGGTGCCCAGCGGCAGCGGGCAATCG…
>XOO0431 thymidylate kinase (tmk) {Xanthomonas oryzae KACC10331}	ATGACAATTGAACTGAAGCCCGGCGGCTTGCTGATCGCCATCGAAGGCATCGACGGCGCCGGCAAGACCACCCTCGCCCGCCGCCTGACCACCACGCTGGAAGCCGCTGGCGCGCGCGTCGTGCTGAGCAAGGAGCCGACCAACGGCCCCTGGGGCACCAAACTGCGCCAGTCCGCCGCCACCGGCCGCCTGAGTGCGGACGAAGAAGCCGAGCTGCTGATCCGCGACCGCCACGAACATGTGGACACCTTGATCGCGCCCGCGCTGGCACGTGGCGACATCGTGATCCTAGACCGCTACTTCCCCTCGATGGTCGCCTACCAGGGCGCTGCCGGCCTGCCGCTGGACGAGCTACTGGAACTCAACGCCTTCGCGCCGCGCCCGGACGTACTGCTGCTG…
>XOO0432 conserved hypothetical protein {Xanthomonas oryzae KACC10331}	GTGTGCGACGGCGCGTTGGGCGTGATCGTGCTGACCAACGCACGCGACCCGCAGACGCTCAATGCCACGCTGGCGCTGTTGGGTGAGTTTACGCAGATCGCCCCGGACGCCAGCCTGGCGGTGGGCATCACCATGACCGATGAAGTCGAAGCTTTCCTGGTGCCGCCATTTCGCGATGCCTTGGTGGCCGAAGGCTTTCGCATCCCGGTCATGCGGGTGGATGCACGCTCGGCCACCCAGATCACCTTCCTGGTGAAGTCGCTGCTGTCCTATCGCTACACCTCGGCGACCAGCTGA
>XOO0433 conserved hypothetical protein {Xanthomonas oryzae KACC10331}	ATGAGTCTTCCGGCCAACACGCTGGTGTTCGTCGGCGGCATGGGCGCCGGCAAGACCACCGCAGTGCGTGCCATCTCCGATGTGGAGCCAGTCGACACCGAAATGCCGCTCAGCCAGGATGCGGACGGCGACAAGACCTACACCACCGTCGCGCTGGACTGCAGCTTGATCGAGCTGGAAGACGGCGAGCTGCTGCACGTCTACGGCGTGCCTGGCCAGAAATACCTGGATTTCATGTGA
>XOO0434 conserved hypothetical protein {Xanthomonas oryzae KACC10331}	ATGCCGAATAACGCTGTCAACCAGGTCGTCAAGGCTGCTGTGGGCGAGGTCCCGCGGGCGTTGCATTTTGAGAATCTACAGCGTATCGAGCATACGGTCGCGCAGACCATCGAGCGCGAGCCGGGCATCGGCATGTTGATGCTTTCCACCGCCGACGGGCGCGCCATTACCGAGCAATCCAGCCTGGATGTGGACGGTCGCCGGCTTGCCGCACTGGCCGAGGTGATCGCCACGCTCGACCGCTTGGGCTGGCACGCCGTGCCCGACCTTGCTGCCACCGCGCTACCGCAACGTCTTTCATGCGAAGCGCTGTTTTTTGCCCTGCCCGAACATCTGCGCCCGGCGCTGCCGGCCGTGGAACCCAGCCATGCGCTGCAACTGCGCCAGTGGCCAGAGCTG…
>XOO0435 arginase (argI) {Xanthomonas oryzae KACC10331}	ATGGCACGGCCCATGCCGTGTTGCGCTGCTGCGCGTCACGGTGCGGGCGTACCACTAGAATGCTCGGTTTTATCGATACTGGAGCAATGCATGGCAACGCAGTACGTGCCGGTTTCCCTGATTGGCGTTCCCACCGACATCGGCGCCGGCCACCGCGGCGCGCGCATGGGACCGGAGGCGCTACGCATCGCCGGACTGCACGAGGCCCTGGTCGGCCGCGGTGTGGAGGTGCGCGACCTGGGCAACCTGGATGGCCCGCGCAATCCCTGGCAGGCACCGCAAGCCGGCTACCGGCATCTGGACGAAGTGGTGGCCTGGAACCAGGCGCTGATGGGCGCCAGCTACGCCGAACTGCGTGCCGGACGCATGCCGATCATGCTCGGTGGCGACCATTGCCTG…
>XOO0436 conserved hypothetical protein {Xanthomonas oryzae KACC10331}	TTGATCAATCGCAAACACCGCTGTCGTCAGTCTGGCGACACGGTCAATCGAGGCCGTATCAAGCGGAGTCATCGCATGAACACTGACATCATTTCCGGCAAGTGGACCCAGTTGAAGGGCAAGGCCCAGGCAAAGTGGGGCGATCTCACCGACGACGATTTCAAGGTTGCCGAAGGCAATGCGCAATATCTGCAAGGCAAGTTGCAGGAACGTTATGGCTGGGACCGCGACCGTGCCCAGACCGAGGTGCGTGCGTTCGAGAAGTCGCTGCGCGACGACACCTGA
>XOO0437 tryptophanyl-tRNA synthetase (trpS) {Xanthomonas oryzae KACC10331}	ATGACCACTCGTGTCCTTACCGGCATCACCACTTCCGGCACCCCGCATCTGGGAAATTACGTCGGCGCGATCCGCCCCGCCATCCAGGCCAGCGCGGGCGCCGATACCGAGAGCTTCTATTTTCTGGCTGACCTGCATAGCCTGATCAAGGCACAGGACCCGGCGCGCACGCAGCGCTCGACGCTGGAAATTGCCGCCACCTGGCTGGCCTGCGGTCTGGATCCGGACAAGGTGTGGTTCTACCGGCAGTCCGACGTGCCCGAGACTACCGAGTTGATGTGGCTGCTGACCTGCGTGGCCGGCAAGGGCATCCTCAATCGCGCGCATGCCTACAAGGCCGCGGTGGACAAGAACTGCGCCGACGGTGAGGACGAAGATGCCGGCGTCACCGCAGGCTTG…
>XOO0438 beta-lactamase related protein {Xanthomonas oryzae KACC10331}	GTGCCTGTGGCGACATGCATCACAGCGACGCAATGCTTGGGCCTACACTGCAGTCTCTACAACCGCCGCGGGGTGCGAATGACAGTGACAGCCGAGTTCAACATCCACACCATCGATACCGGCTTTGGTGGTGTGCAATTCGATGCAGCGTATTTGATCGTCCAAGCGCAACGCGGCGCCTTGATCGATTGCGGCACCTCGCTGTCGGTGCCACAGATGCTGGCCGCGGTGCAGGCGGCCGGGTTGGCGCCGGCGCAGATAGAGTGGTTGATCCTGACCCATGTACATCTGGATCATGCCGGCGGTGCCGGGACCTTGTTGCAGCACCTGCCCAATGCGCAGGCGCTGGTGCATCCGCGCGGTGCACCGCATCTGATCGACCCCACACGGCTGATTGCC…
>XOO0439 peptidase {Xanthomonas oryzae KACC10331}	ATGGTGCTCCTGCATTGGCTGCGCGCTTGTAAACTATGTGTCATCTACCTGTTGAAAGGGCTTGCCGTGAATCCGATGCGCATCCTGCTGTTGTCCGCCTGCCTGTTTGTGGGAGGTGTGGCGCAGGCCGCCAACGATCTGCCGGGCGGCGGCATCAATGCCGAGGCGTTGTCGCGGCATGTGCGCCTGCTGGCGTCGGACGAATTCGAAGGGCGCGCGCCGGCCAGTGCCGGTGAGCAGCGCACCGTGGATTACCTGGTGGAGCAGTTCAAGGCGGCCGGCCTGGAGCCAGGTGGCGAGCAAGGCGGTTGGACGCAGGCAGTGCCGCTGGTGCGCGCGCAGGTGGATGGCCCGGTGCGCGCAAGCGTGCGCGTCGGCGGCAAGACCCAAGCGCTGGTC…
>XOO0440 conserved hypothetical protein {Xanthomonas oryzae KACC10331}	ATGGTGCACGCCAACCCGCATCCGAGAGCGCATATGCAGCGTCGTCTTTTCTGGTTGGCCCTGGCCGCCCTGAGCGCACTGTCCACCACCACCGCAGCACGCACCCCCGAGCCTTGGGAGCTCAGCGGGAGCAAGCTGATCGACGCGGGACTGGACGGATCGCTGGCGCCGGAAATCACCGCGCCAGAGCAAGCCGAACTCAAGGTCATGCTGTCGGCCAACCGCGCTGGCGCCTATCTGCTGGGCGTTGCCAGCGCCAGCTACTGCAGCCAGTGGTGCATGCCGGTAGGAAAGGCAGGCATGCCGGACCTGCAGGCGATCATCGCCGACATCGGCGCGCTGCCCGACGCGCGCCAAGCGCAAGCCGCGCCTGACCTGATCGTCCAGGCACTGGCCAAG…
>XOO0441 ribonuclease E (rne) {Xanthomonas oryzae KACC10331}	GTGGCGAGACCGTGCTCATCGCCGCGCCTTGGCGAAGATGACTACCAACACGCCCGCCAGGATCACCGCCATCGCAGCGATGTCCTGCGCGCGGAAGCGCTCCTGGCCCAGCCAGGCGCCCAGGCTCACCGCAATCACCGGGTAGGCGTAGCTGCCGGCCAAGGCCGGACGCACGTGATGCAGCAACCCCACGTAAGCGGTGAACGCCACGATCGCGCCGAACACCCATCGGTATGCCACGGCCAACACGCCTTGCGGGCTCGGCCATGCCTGTGGGCGCTCGCCGATCAGCAAGCCGGTGCTGACCAGCAGCACGCCACCGCACAGCATCTGTCCAGCGGCGGTCATGAACGGCGACGGCAGATCGCGTCCGCACGACCACACCGAGCCGAACGCCCA…
>XOO0442 integral membrane protein {Xanthomonas oryzae KACC10331}	ATGGAAGAACGTGGCGCTGATGGGCGCGGCATTGTTGCTGCTGGGCAACGGTATGGTGGTGTCGGCCGGGCGCAGCGTGTCGTCCGGGCTGGCCGCCACGGCGGTGGCGACGGTGCCGTCGGTGCATTGCGCGGGCAGCATGCCAGCGGCGGCGAATGGTTGGGCATTGTGATCGGCTTTGTGGGCATGGTGTGGTTCAACGCCAGCACCCGTTTGACCGCGACGCCGGGTGGGTTGGTGTTGCTGCTGATCGCACCGATCGGCTGGGCGTTCGGCTCGGTGTGGTCGTGCGGACGCGATCTGCCGTCGCCGTTCATGACCGCCGCTGGACAGATGCTGTGCGGTGGCGTGCTGCTGGTCAGCACCGGCTTGCTGATCGGCGAGCGCCCACAGGCATGG…
>XOO0443 conserved hypothetical protein {Xanthomonas oryzae KACC10331}	ATGAGCACGGTCTCGCCACAGGAGGCGCGGCGCGGGCTACTGATCACCGCGTCCACCTTCGTGCTGTGGGGGCTGGTGCCGCTGTATTGGCATCTGCTCAAGGCGGTGCCGTCGCTGCAGATCATTGCCCACCGCATCGTGTGGAGCACGGTGCTGGTGGTGGTGTGGCTGCTGGCGAGCTTGGGCCTGCGCTGGTGGCGCAGCATTGCCGCGCAGCCGCGTGCATTGTGGATGCTGGCCGGCAGCAGCGTGGCGATCGCGTTCAACTGGGGCCTGTACATCTGGGCGATCAACGCCGGGCATGTCATCGAGGCCAGCCTGGGGTACTTCATCAATCCACTGCTGAGCGTCTTGCTGGGCGTGCTGGTGTTGAAAGAGCGCCTGCGTCGCATCCAGTGG…
>XOO0444 conserved hypothetical protein {Xanthomonas oryzae KACC10331}	TTGTTCCATCGATCAATCGCGATGACGCGCCTGCTTCTGCTGGTCTGCGCCTGCCTGTGGCTGGCCGGCTGTTCCTCTCCTTCGACCTCGCTCAGCGAGCGCCTGGTTGCGCCCGGTGGCACCTCGCCGCTGCTGGACGAAGAACGCATCGCCGCCACCATCGCCACGGTGCCCAACCGCAGCGGGCATGTGCTGACGCGCGATGGCGTGCCGATCTTCTGGCGTGCGATCGACCCCGGCCAGTACGCCATGCAGTACCGCTACATGGGTCAGCGCAACGACCCGGCGCATGCGCTGGATGTGGATTTCAGTTTCAAGGTTCCGACCGCTGTGCCGCCGACACCACGCGGCACGGTGGTGGTGCTGCATGGTTGGATGATGGATGGCGATTCGCTGCTG…
>XOO0445 hypothetical protein {Xanthomonas oryzae KACC10331}	GTGCAGTATCGGCCCGATCACGCGCAGCGCATCAGCGCCCATCGGCGCACGCAGGCCAGCCGGCGTCCACGCATCGACGCCGAGCGCATCCGCCAGATCGAGGTTCTGCTGAGGGAGGACGTCAGTCCCGAACAGATTGCCGGCCGCACCGGCTTGGCCAGTCACGCAGGGATCTATCGGCACATCGACGCCGACCAGAAGCGCGATGGTCGGTTATTCATGCATCTACGCAAACGCCGCCGCAAACGCCGTCGGCGTGGCGTGCGCGTGCGTGCAGCGCGTTTGCTGATCGCCACGACCGTGCGCGAGTTGTAG
>XOO0446 cytochrome B561 (yodB) {Xanthomonas oryzae KACC10331}	ATGAGCAGACGCACCCACTTCAATCTGCCTGCGCGCGTATTGCATTGGCTGATGGCCGCGATGATCCTGACCATGCTGTTCGTCGGTGTGGGCATGGTGGCCTCGGTGACGCAACGGCCGTGGTTGATCGATCTGCATCGCCCGCTGGGCATCGCGATTTTGATCCTGGCAGTACTGCGCTTGATCAACCGCTTGCGCCATCGCCCACCGCCGCTGCCGGCCGATCTGCCGGCGTGGCAGAAGGCCGCCGCGATTGCCTCGCATTGGCTGCTGTATGCATTGATGCTGGGCATGCCATTGATCGGCTGGGCGATGTTGTCGGCCGGCGGCTACCCGATCGTGCTGTGGCCGGGCGCGAACCTGCCGGCGATCGCACCGCACGACCCTGCGCTGTATGCC…
>XOO0447 catalase (srpA) {Xanthomonas oryzae KACC10331}	ATGACGTTGCCACCTCCCTCGCCCCCGCGTGCGCGCAGCCCCGTGCTGCCGTTGTTGGGGATTGCCGCGATTGCCGGCGGCGTTGCGCTGGCGTTTGCCTGGACGGCCGGCTGGATCGGCAGCGACCGGCTCACTGCCGCACGCATGACCGACACCATCGAATCCAGCGGGCCGCCGCATCCGGGCTTCCGCCGTGCGCATACCAAGGGTGTCTGCGTGAGCGGGCACTTCCAGTCCAGCGGCAAGGCCACCTGGCTGTCGTCGGCACGCATCTTCAGCCAGCCCAGCACGCCGGTGCTGGGACGCATGTCGATCGGCGGCGGCGACCCGCACGGGCCCGACGGGCAGGCGCGCGTACGCAGCATGGCGCTGCTGTTGCGCAGCGACGATGGGCAGCAA…
>XOO0448 ECF sigma factor (prtI) {Xanthomonas oryzae KACC10331}	ATGGATGCTCTGGACGATGACCAACTGCGCGCCATGCTGCCGGCGCTGCGCCGCTTCGCGCGCTCGCTGAGTGGCGACCCCGCCAGCGCCGACGATCTGGTGCAAGCCACACTCGAGCGTGCGCTGCGGCGGTGGCGCACACGGCATACCGCCGACGCCCTGCAGCCGTGGTTGTTCGCCATTTTGTACCGGCAGTTTCTGGATGGGCAGCGCCGTGTCGCGCGCTGGCAGCGGGTGGTGGGTCTGTTCGCCCCACAACAGCCCAGCCAATCCGCATCCGCCGAACAGGTGCACGACGGTCGCGCCATGTTGGCCCGTCTGGCGTTGTTGCCACCCGAGCAGCGCGCCTTGTTGCTCTTGGTCAGCGTGGAGGGTTTCAGTGATCGCCAGGTGGCAGAC…
>XOO0449 transmembrane regulator protein prtR (prtR) {Xanthomonas oryzae KACC10331}	ATGACCATCGCACCGCCCGACGAACACGCGTTGCACGCCTATGTCGATGGCCGCCTTGCCCCGCAGCAACACGCAGCAGTGGCGGCCTGGTTGCAGGCGCATCCCGCGCCGGCCGCGCGCGTGGCTGGCTGGCTGGAAGCGCGATGCCGAAGCGCTACGTGCCGCGCATGCCGGCCTTGCACCGGAGATGGGCGCCATGCACTCACGCCTGCGGCGATTCGCCGTGGCCTGCAACAACGCCGTCGCGCCGTGTTTGCTGTGGCCGCCAGTTGCGTGCTGGCACTGGGCTTGGGTACCGGACTGGGCTGGCAGCTGCATGCGAGCCGGGTCGCCAGCCAACGCGTGCCGATGGCCGCTGCCGTCGCCGCTTATCGCCTGTTCGCCGATGCCGGCACGCAG…
>XOO0450 leucine aminopeptidase {Xanthomonas oryzae KACC10331}	ATGTCGCACCTCACCGGTTTCATCGATTCCAACGCCGCGGCCTTGCCGCTGTATGTACTCGACCGCGAGAGCTTTACGCGCTGGTGCGCACAACAGCCCACCGGTGTGCTGTCGTGGGCGCAGGCGCAGCGTTTCGAAGCCGCACCGGGCAGCGTACTGCTGTTGCCGGGCGACAACGGGCTGGCCGGGGCGATTCTCGGTATTGGCGATCGTGCTGATGCCTACGCTTATGCGCATGCGCCGATGGCATTGCCGCCGGCCAGCCGCTGGACGCTGGCCAACCCGTTGAGTGATGCCGAGCAGGCGTTGCTGCATCTGGGCTGGGGATTGGGCGCGTATCGCTTCGCGCGTTATCGCAAGGTGCCGCGTGCGCCGGCCGAACTGGCGGCCACGCCGTCG…
>XOO0451 hydrolase {Xanthomonas oryzae KACC10331}	ATGAGCTTCCACATCCGCGCCATCACCCTCGACCTCGACGATACGTTGTGGCCCTTTGCGCCGATCGGGGCGCGGATCGATCAGATGCTGTACGACTGGATGCGCGAGCACAGTCCGGTCACTGCCGAGCGCTTTCCGGTGGAGGCGATGCGCGCGCTGTGTGAGCGCAGCTTTGCCGACAACCCGCACCTGCATCACGACCTCAGCGCGCTGCGTCGGTTGACGCTGGAAATGGCGTTGCGCGAGAGCGGCGGCGATCTGGCGTTGCTGGAGCCGGCCTACGAAGTGTTCTATGCCGCACGCAACCAGGTGGAATGCTATCCGGATGTGCTCGACGCGCTGGCGCGCATCGCTGCGCACGTACCGGTGGCCGCGCTCAGTAACGGCAATGCCGATCTG…
>XOO0452 transport protein (yhhT) {Xanthomonas oryzae KACC10331}	TTGACGCATTGGGCCGATAATGGCGCACCGCTGGCAGCACGCCAGTCTGCTGCCAGGGCGCGTATGTCTCTTTCCGTCGACTCATCGGATGCCGCCACCGCGGCAGATTCGCTTCCGCCCGCACCAGCGCACCGCCCGCGCGCACCTGCCTCGATGGTGGTGCTGGCCACGCTTGCCGTTGGCTACACGCTGTGGGCGGCGCAGACGATCATTCTGCCGATCATGCTGGCCGTGTTTTTCGCGTTGATCGGCAACCCCATCCTGCGCGGTCTGCGCAAGTTGTATATCCCGCGGTTTCTCGGCGCTTTGCTCATCCTGTGCCTGGGCCTGGCAGGCACCGTGACCCTGGCGGTGCAACTGGCCGGCCCGGCTGCCGAGTGGGCGCAACAGGCACCGCAG…
>XOO0453 hydroxybenzoate octaprenyltransferase (ubiA) {Xanthomonas oryzae KACC10331}	ATGAGCAAGCATGATGTCGAACGACTGCCCGCAGCGTGCGGGCTGACGTGCCCGCAGCGACTGGGCCAGTACTGGCAGCTGGTCCGTGGCGACCGCCCGATCGGGAGTCTGCTGCTGCTCTGGCCTACCTGGTGGGCGTTGTGGCTGGCCGCCGATGGCCTGCCGCCGCTGTGGACGCTGTTCGTGTTCACCGCCGGGGTGTGGCTGACCCGCTCGGCCGGCTGCGTGATCAACGATTACGCCGACCGCTGGCTGGATCCGCACGTGGAGCGCACCAAATCGCGTCCGCTGGCCACCGGCGCGGTCTCCGGGCGCGAGGCGCTCTGGGTATTCGTGGTACTGATGTTGGTGGCCTTCGCGCTGGTGTTCACGCTCAACTGGCTGACCGTGCTGCTGAGC…
>XOO0454 competence protein F (comF) {Xanthomonas oryzae KACC10331}	GTGAGCATGGGAGATGCTGTCAACGTCAATCAGGTGCGATCGGTTTACAGGTGGCCGCAACGGGTGTTTCGGTTGTTGCTGCCGAGCCTGTGTCTGGTGTGCGCAGAGGCAGGCACGGCCGACGGCGATCTGTGCCCCTCCTGTCGCGCCGCCTTGCCGGATCACGGCCACGCCTGTTTATGCTGCGCCACTCAGCTGTTCGCCTCCGATGGGGTGGCCCTGTGCGGGCAATGCCTGCAGGAACCACCGCCGCTGCAGCGCGTGCATGCCTGTTTCACCTATCGCTGGCCAGTGGACGGGCTGCTGCGGCGGTTCAAATTCCACCAAGATCTGGCGGCGGGTCGCCTGCTTAGCGAGCTGATGGCCCGGCGCTGCGTGGAGCTGCCGCGCCCGCAGGCG…
>XOO0455 biotin synthase (bioB) {Xanthomonas oryzae KACC10331}	TTGACGTTGACAGCATCTCCCATGCTCACCAGACTGCCTTGCTTTCAAGCCGCTGACTGTCAGGAAACTCCGATGTCTGTTGTCGTCCGCCATGACTGGGATCACAAAGAGCTGCAGGCGCTGTTCGATCTGCCGTTTCCGGAGCTGCTGCACCGCGCCGCCAGCGTGCATCGCGCCCATTTCGATCCGGCTGAAGTGCAGGTCTCCACACTGCTGTCGGTCAAGACCGGCGGTTGCCCGGAAGACTGCGCGTATTGCCCGCAGGCGCAGCGCTACGACACCGGCGTGACCGCGCAGAAGCTGCTGGAGACCGAAGAGGTCGTGGCCAAGGCGCGTCAGGCCAAGGCGGCTGGCGCCTCGCGTTTCTGCATGGGCGCCGCCTGGCGCTCGCCCAAGGAG…
>XOO0456 8-amino-7-oxononanoate synthase (bioF) {Xanthomonas oryzae KACC10331}	ATGCGGAGATCACCCGCAGCGCGGCCTGCGAGCATACCGCCTGAGCCGGCGTCCGGCACCGGTCGTCGGTGCCGGCTGGGCGCGCTGAGCCCGGCACGCTACGCTAGCGGCCCTTCTCTGCCGTTGAACGCTCCCATGGCTCGCCCCGATCTGCACGGACGGATTTCGTCGCTACGTAAATTGCATGTGGCCCAGGACCGGGTGCGGGTGCGGCGACAGGTCGGCCGCCGCGATGGCGTGCGGCTGGAAATCGACGGCCGCTGGCTGACCGGGTTCTGCTCCAACGACTATCTAGGCCTGTCGCAACAGTTCGAAGTGATCGCCGCGCTGCAGGATGCCGCTGCCCGCGATGGCGCCGGTGCCACCGCCTCGCATCTGATCTGCGGCCACCACACCGCG…
>XOO0457 putative transposase {Xanthomonas oryzae KACC10331}	ATGTGCGAGGACATTTACGACAATGCCAGGTCCTCAAAAGCGTTGCGAATCGGAGTTGAATTCACCGAACAAATGTCGACGTCTGCTGTCCAACCATCCATAAAGAAGAGAGACGGACGTTTGGTATCTCGGGCAGCGCTGGAAGAAATGCGCCTGATGGCGTTGCAACGGATGGGCGAAGGCGAATCGCCGGCCGAAGTGGCCTCGTCGTTCGGGTTGCATCGCGGCTGGGCGTACAAAGTGCTGGCGCGAGCACAGGAGGGCGGCGCTGGCGCATTGATGACGCGTAAGGGCAGCGGTCGTCCGCGGACGTTGACGCCGGCGCAGGAGCGCCAGGTGTTCGGCTGGGTTAATGGCAAGAACCCTGGCCAGCATGGCTTCGACTTCGGTTTGTGGACG…
>XOO0458 putative transposase {Xanthomonas oryzae KACC10331}	TTGGTATGGAGCTACACCAAGCGCACAGGCGTGGCGCGCAGCCCGCTGAGCAGTGGCGAGAAGCTGGCCGATCGGGTGCATGATCAGTTGTCCGACATTGCAGCTCGACCAGAATTGGTGCGCTCGTTCTTCAGGTATCCAAGTGTCGCCTATATTTCTGACTTATGA
>XOO0459 3-oxoacyl- reductase (fabG) {Xanthomonas oryzae KACC10331}	ATGCGCGGCTCCATCGAGATTTCCATGAGCACATCCATTCCACAACGTCGTGCACTCGTCACCGGCGGTAGCGGCGATCTTGGCGGTGCGATCTGCGGTCACCTGGCAGCCCAGGGCCGGCATGTGATCGTGCATGCCAATCGCAATCTGGTGCGTGCGCGAGAGGTGGTTGCTGCGATCGTGGCCAATGGCGGCAGCGCACAGGCGGTGGCCTTCGATGTGGCCGATGCGCAGGCCAGTTTGGCGGCTGTGGAGGCGTTGCTTGAAGTTGGCCCGATCCAGATCGTGGTCAACAACGCGGGCATCCACGACGACGCGCCAATGGCCGGCATGAATGTGGAGCAGTGGCACCGCGTCATCGATGTGTCGCTGCACGGTTTCTTCCACGTCACCCAGCCG…
>XOO0460 halogenase {Xanthomonas oryzae KACC10331}	ATGAATACACAGCGTGCCGATGTCGTGATCACCGGGGGTGGCCTGGCCGGCCTGAGCCTGGCGTTGCAGTTGAAGCAACGCGATCCCGCACTGGCGATCACCGTGCTGGAACGGCGCGCGCATCCGGTCCGCGAGGCCGCGTTCAAGGTCGGCGAATCCACGGTTGAAATCGGCGCGCATTATTTTGCCGACGTACTCGGCCTGCGCGAGCATCTGGAGACCGAGCAGATTCGCAAATTCGGCTTCCGCTTCTTCTTTTCCGACCAGCGCCACGACATCGACCGTTGCACCGAACTGGGCGTGAGCAAGATCCTGCCCACGCCGTCCTGGCAGATCGACCGCGGCCGTTTCGAGAATTTTCTCGGCGCGCGCGCGCGCGCGCAGGGCATCGCCTTTGTC…
>XOO0461 dolichyl-phosphate mannose synthase related protein {Xanthomonas oryzae KACC10331}	ATGAGCCGGCAGCCGCTGAGCCGCGACGACACCGCCATTCTGGTGCCGGCCTTGAACGAGGCCCTGCGCATCCGCGAAGTGGTCACCGACGCGCTGACCTACTGCGCGCACGTCATCGTGATCGACGACGGCTCCGACGACGGCACCGCCGAGTGCATCGCCGGCATGCCGGTCACGCTGATCCGTCACCCGCAGCGCATGGGCAAGGGCGCCGCACTGCGCAGTGGTTTTGCCGAGGCGCAGCGCCTTGGCATGCGCGCGGTGATGACCATGGACGGCGACGGCCAGCACAAGGCGTCCGATTTCCCGCGCCTGCTGGCTGCCGCCAACCGTCACCCGGGCTGCGTGATCATCGGGGCGCGCATGCGCAAGCGCGCCACCCAACCCACCATTCGCCGC…
>XOO0462 conserved hypothetical protein {Xanthomonas oryzae KACC10331}	ATGCTGACCGCGACCATCGAAGGCATCGGTTTCTGGACCCAAGGGCTACCCAACTGGGAAGCCGCCAGCGCATTCGTGCGCGGCGGCGCGCTGCAGGAAACCCCCACCCGCCCGGCGCCGCAATTGCTGGCGGCCAACGAACGCCGCCGTGCGCCGGACACCGTTGCGGTGTCGCTGGAAGCCGCGCTGGCGGCCTGCACCGCCGCCGGCCGCGACCCGGCCAGCCTGCCGTCGATCTTTACCTCCACGTACGGCGACCTGGCGATCTCCGACTACATGTGCACCACGCTGGCCAGCGACCCGTTGGCGATCTCGCCGACCAAGTTCCATAACTCGGTGCATAACGCCGCGGCTGGCTATTGGACCATCGGTGCCGGGGCGATGACCCCGGCCACCGCG…
>XOO0463 beta-ketoacyl- synthase II (fabF) {Xanthomonas oryzae KACC10331}	GTGAGCCAAGTGCAGCATTCGTCCCAGATGGCCCCGGTTGCCGTCACCGCGTTCACTTCCACCACTGCGCTCGGCGCCGGGCTTGCCACCCAGGCCGCCGCGTTAACGGCCCGCCGTAGCGGCCTGCGGCGCAATGATTTCGGTCCGCAACCGCTGCTGCCCTGCTGGGTTGGCCGCGTCGATGGCGTTGAAGACGTCGTGCTGCCCGATGCCCTGCAAGACTGGGACTGCCGCAACAACCGCCTGGCCTGGCTTGCTCTGCAGCAGGACGGCATGGCGCAGGCCGTGCAGGCCGCCGCACAGCGCTACGGCGCCGAGCGGGTGGCGGTGATCATCGGCACCTCCACCTCCAGCATCGGTGCCAGCGAAGAAGCGTATACGCGGCTGGTCGACGACGCC…
>XOO0464 conserved hypothetical protein {Xanthomonas oryzae KACC10331}	GTGTGGTCAGTATATCGATGGCGTGCGCCCGCCCCGTGGACAGCGCAACTGAACGTGACAGTCATGTCGCTGACGCGGCTGGGATTCTTGCGCAGGCCGCGCTTTCGCCATCGCCGCAATTGCGACACAATCGACGCGACACATCTCTCTTTCGAGCGCGACCACGCGCGCATGCACGCCTACGTCTATAAAAGCCAACGCAAGCAGGACACCTTCGTCTATCTCGCCACGCGTGACGATTTCTCCGGTCTTCCTGCCGAAGTGCAGGCGCAGCTGGCGCCGTTTTCGTTCGTGCTGGAGGTGGCGTTGACGCCCGAGCGACGGCTGGCGCAGGCCGACGTGGCAACGGTGCGCGAGGCGCTGGGCAAGCACGGTTTCTATCTGCAATTGCCGAAAACA…
>XOO0465 ankyrin-like protein (ank2) {Xanthomonas oryzae KACC10331}	ATGACTGAGCCTGCGCGCGGCGCACGGATGCGCGCCGCAGCGCTGGCCGGTGCGGCTGGCGTGGTGTTGTGCCTGCTCAGTGGCGTTGGCGGTGTGGTTGCTGCGCTGAGCCTGTGGCTGGCGCAGCCGGCCTTGGCGCTGGCGGTGTCGTGGGCACGTGGCACGCGCACAGTGCCGAGCCAGCCGCGCGCCATCGCGCAAACGCTGCCGCCGTTGTTGGCGATCTGGGGCGTGGGCCTGTTGGCGCTGGCTGCACTGATCAGCTGGCCACTGACCGCCTTGCGCGACAGCGGCAGCCTGGCCGCCGCGCTGGCCTTGAGTGTGGCAGTCAGCGCCGCCCTGCTCGGGTTGTGGCGGACCTGGCCGTTGTGGGGCGAGGTGGAACGCGACGGTGGTGCG…
>XOO0466 conserved hypothetical protein {Xanthomonas oryzae KACC10331}	GTGCATGCAAAACTGCGCGTTCTTTCGCCGGAAGGAAGCGCCCAACCCATGAGCGTGCGTATCGAGGACCATGCCATGCTGGGCAACTGCCACAGCGCGGCCCTGGTCGATCACCGCGGCACCATCGATTGGCTGTGTCTGCCACGCTTCGATTCCGACGCCGTCTTCGCCTCGTTGTTGGGCGCTGACCAACATGGGCAATGGGCATTGTCGCCGGCTGCCGACTTCCGCACCGAGCGCGCCTACGAAGACGACAGTCTGGTGCTGTGCACGCGCATGATCACCGACAGCGGCACGGTGGAACTGGTCGACTTCATGGTGGCCAGCGAAAACACCGAAGTCCACCAGCACCTGGTGCGTCTCGTGCGCTGCGTACAGGGCAGCGTGCCGATGCACATG…
>XOO0467 glucose-6-phosphate 1-dehydrogenase (zwf) {Xanthomonas oryzae KACC10331}	ATGAGTGAGCAAGCAACGACCCCGCCGTGCATCATTGTGGTGTTCGGCGCACGCGGCGATTTGACCAAGCGCCTGGTGATGCCGGCGCTGTACAACCTGCGCCGCGCTGGCGCATTGGGCGAGCAATTCGCCATCGTCGGCATGGACCATGGCGACATCAGCGAGCGTGCGTGGCGCAGCAACATGGGGCAATCGATGACGCAGCTGCTCAGCAGCCGCGATGCCGAATTCCAGGCCGGCGAATTCGACACCGCCCCCTGGGACTTGCTGCGCGAGCGCATGCATTACCTGTGCGGCGACTTCACCGACCTGGGTGCGTATCAGGCGCTGGGTGGCTTGCTGGACAAACTGCACAAGCGCTACGGCACCCAGGGCAATGTGCTGTTCTATCTGGCCACT…
>XOO0468 putative ISXo8 transposase {Xanthomonas oryzae KACC10331}	TTGCTACTGCCTGGAGGGCGCAAGAGCGTGGAGCCCATGGCCGCGCGGGTGCACCCGCAGAACGTGCGCTCAGCCCATCAATCGATGCACCATCTGGTGGCCGATGCCGACTGGAGCGATCAAGCGCTGCTGGCGGCGGTGGCGGCACAGGTGCTGCCGCCCCTGAGCAGGAAGAGCGCAGCGTGTCACTGGATCGTGGACGACACGGGATTTTCAAAGAAGGGGGTGCATTCGGTCGGTGTTGCACGCCAGTACTGCGGCCGCCTTGGCAAGACGGACAATTGCCAGGTTGCCGTGAGTTTGTCGATCGCCAACGAACACGGCAGCCTGCCAGTGGGCTATCGGCTGTATCTTCCCGAGCAGTGGGCTCAGGACACTGTGCGGCGCAAGAAGGCAGGC…
>XOO0469 glutathione-regulated potassium-efflux system protein (kefC) {Xanthomonas oryzae KACC10331}	ATGCATAGCGGTGGCCTGGAACTGGCGTTGGTGCTGATGCTGGCCGCCATCGTGGCGGTGCCGGTCTTCAAGCGCTTCGGCCTGGGTGCGGTGCTGGCCTATCTGGTCGCCGGCGTGGTGCTCGGCCCGGACGGCGTGGGTGTGGTGCAGGATGCCGAACGCATCAGCGGCGCGGCCGAGATCGGTGTGGTGATGCTGCTGTTCGTGATCGGCCTGGAGCTGTCGCCGGCGCTCCTGAAGGTGATGCGCCATTCGGTATTCGGTGCCGGTGCCACCCAGGTGCTGGTGACTGCAGTGATATTGGGCGGCTTGCTGATGGCAGCCCGACTGGGCTGGAAGAGCGCGTTGATCGTCGGCGTGGCGCTGGCGCTCTCCTCCACGGCGGTGGGCCTGCAATTA…
>XOO0470 Mg++ transporter (mgtE) {Xanthomonas oryzae KACC10331}	ATGTACGACGAAACCCTGCGCCTTGCCGAAGGCGTCGATGCACTGACTGCACCCCTGGCCGAGCTCAACACGGCCGATGCGGTGGAATATCTCAACACCCTCGACCGCGATGAAGCGGCGCAGGTGCTGGCCGCGCTGGCGCAGCCGCGTGCAGTGAAATTGCTCGAACAGCCCGAGCTGCACGATGCCAGCGCGCTGATCGCGCAACTGCCGGCCGAACAGGCTGCCTCGCTGCTCGGGCAGATGGCCGACGACCGCGCCACCGACATCTTTCACGGCCTGGATGCCGAGCAGCGCCAGCCGCTGCTGTGGCTGCTCAGCGCCGAGGCGCGGCTGTCGATCCAGGCATTGATGCGCTACCCGCCCAATACGGCTGGCGCGCTGATGACCACCGAGTTT…
>XOO0471 hypothetical protein {Xanthomonas oryzae KACC10331}	ATGGCGATGCGAGGCAGGGTGTTGTGGGGTGTCGTGTGGACAGGGATGTTGTTGATCGCGATTGCCCAGGCAGGCAGGGCCGAGCCGGCCCAGCCTGCAGCGTGCAGCTACGATCGCACGGCAATGCTGGCGCTGGATCAAGACGCCTTCGATCAGGACCTGCAGGGCGGCTGGCGCACGATTGCCGACCGCCCCGGCTGCACCCTGGCAGCCGCGGATCTGTTACGCGACTACCGCCAGGCGCACGCGATCACCGGCGGCATCGTGGTTTGGCACGAAGGTCAGATGCGTGCAGAGGCCGGTCAAACGGCGCAGGCGATCGCCCTGTTCGAAAAATCTTACAAGCCAGCCGCAGAGGACCTCGCCGGCTGGAATCGGTATGTGGATGCGATGATCGCC…
>XOO0472 conserved hypothetical protein {Xanthomonas oryzae KACC10331}	ATGAGTACGTACCACCTGCAGCAGGTTTTTCGTCCCGGCACCGTGGCGGTGGTGGGCGGCAGCCCGCGCGATCGCTCGGCCGGGCGGGCGGTGGTGCGCAATCTGCGCGCGGCGGGTTTTCCCGGGCAGATCGGCTGGGTGAGCCCGCGCTACAGCGAGATCGACGGCGTACGCACGGTGGCGCGGTTGACCGATCTGCCGTGGGTGCCGGACCTGGTGGTGATCACCGCGCCGGCGCGCATCGTGCCGCGCATCGTCTCCATCGCCGCGCGGCGTGGCGTGGCCGCGGCGATCATCCTCACCGCAGGTTTAGGGCGTGGCCCCGGTTCGCCGGCTGCGCGCATGGAAGCGGCCGCACGTGCCAAAGGCATGCGCATCCTCGGCCCGCACTGCCTGGGC…
>XOO0473 integral membrane protein {Xanthomonas oryzae KACC10331}	GTGTCACGCCGCGGTCCCCCATCCTCCATCGCACGCCGGATCTGCCGGGCCTCGCCCTGGCCCGTTGTTCCGGCTGTCGTCTCGGCCCGCCTGGGAGTGCCAATGTTTCGCGAGTTCAGAATGTCGTTATTGGTCGCCGCCGTCTGCCTGGGCGTCGCCGCCTGGTGGGGCCATACCACCGCACTGGGTCTGTGGCAGGCGCTGTGGCTGTGCCTGGTGCTGAGCGTGCTGGAAGTGTCGCTGTCGTTCGACAACGCGGTGGTCAACGCCGGCGTGCTCAAGCACATGAACGCGTTCTGGCAAAAATTGTTCCTGACCGTGGGCATCCTGATCGCGGTGTTCGGCATGCGCCTGGTGTTCCCGATCGTGATCGTCTCGGTGGCCACCGGCATGGGACTG…
>XOO0474 ribonucleoside-diphosphate reductase alpha chain (nrdA) {Xanthomonas oryzae KACC10331}	GTGCCTACGCATGGAGGACGCATGACCACCAACGACACCCTTGCCGCGATCGCCGCCGGTACCGCAACACCCACCAGCGTTCCTGCCAGCGTTGCCGCGCCCGCCTGTGGCGCGCCGGAATTGACCGACCCGTCGGACATCGTGCCGCCTCCCCGCCAAGCGATTGCAATGCACGCACAGACCATCGAAGAACAAAACGTCTCCACCTGGATCACCAAGGAAGCGGGCAATCGCAAGATTCCGTTCGAGCCGGAGCGCCTGGAGCGCGCCATCGACCAGATCCACGCCGAGTTCCCGCAGCTGGACGTGGCCGACTACAAGCGCTCGGTGTTCGGGTTTGTCGAGCGCAAGGACAGCGTCAACGCCGACGACCTGGTCGACCACCTGATCCGCGAGGCC…
>XOO0475 ribonucleoside-diphosphate reductase beta chain (nrdB) {Xanthomonas oryzae KACC10331}	ATGTCCGCAACACCGCTTGAACGCATCAAAATTCTTGAGCCGCGTCACCCGAACCGTTCCACCAGCATCATCAACGGTCAGACCTCGGGCATCCTGAATTGGAACGATATTCCGTACCCGTCCTTCTATCGGGCCTACAAGGAACTGTCGACCAACTTCTGGATCCCCGACGAGGTGGACATGAAGGGCGATGCGCGCCAGTACAACGAGCTGTCGGCGCGCGAAAAGAATGCCTACGATTCGATCATCGGCCTGCTGGCCACGCTGGATTCGCCGCAGACGCGTTTCATCTACAACGTGGCCGAATACATCACCGACCCGGCTGCGCATGCCAATGCCGCCATCATCGGCCAGCAGGAAGTGATCCATAACGAGAGCTACAGCTACGTGCTGGCTTCG…
>XOO0476 conserved hypothetical protein {Xanthomonas oryzae KACC10331}	TTGAGTAATTGCTTCTCCGAGATGCGCATCCTCCTCGCCCACACCTCGCTCAGCGGCAACACGCGCGACGTAGCGCGTGCGATCCACGCGCGCTGCGAGGAACTAGGTCACGCGGTGACCTGGATCGATGCCGACATCCAGACGCTGGCGCAGGCCTGCCCAAACGGCGCCGAGCACGATCTCTACATCCTCGGCAGCTGGAGTATCAACGCCGGGCGTACGCCGCCGGAAATGAAACGCTTCATCGAACAGCTCGTCAAAGCGGTCGGCAAGCCGGAACGCCTGGCGGTGTTCGGCACTGGTGAGACGCAGTGGGGAGAAGAGAACTACTGCGGTGCGGCCCGGCGCATGGCTGCATTCTTCGGCACGCGCTACCCGCGGCTGGAGATCGAACAGATG…
>XOO0477 thioredoxin (trxA) {Xanthomonas oryzae KACC10331}	ATGCAGACGCTCCACGCCACCACCCCTGACGACTACGCCGCTGCCCTGGCCGCGCATCCGCGTTTACTGGTCGACTATTACAAGGACAATTGCCCTGGCTGCAAGATGCTCGACATGTCGCTGACCAAGTTCGCCGCGAGCGAGGATGCCGCGGGCGTCGCCCTGCTCAAGGTGAAACTGGAAGTGGTGGGCGAGGAGTTCTTCCGTGACCTCGGCTTGCGGCAGACGCCGACCCTGGCCTTGTTCAAGGACGGCGCCGAAGTGGTACGTCTGCCCGGCTTCCAGTCGCCGGCGCAGGTGGAAGCGGCGGTCCGCAGCGGCCTGTGA
>XOO0478 IS1404 transposase {Xanthomonas oryzae KACC10331}	GTGGCGCAGCAAGTTCGGCGGCATGAGCGTGCCCGATGCCAAGCGGCTCAAGGACCTGGAGGCCGAGAACACGCGACTGAAGAAGTTGCTGGCCGAGCAGGTGTTCCAGAACGACCTGATCAAGGATGCGCTGCAAAAACAATGGTGAGCGCACCGGCGCGTCGTGCGCTGGTGCGCGAGTGGATCGCAGGTGGCGCCAGCGAGCGCTGCGCCCTGGCAGCGATCGGCATGAGCGCCAGTGCGCTGCGCTATCGCCCGCGCGAGGACCGCAACGTTGAGTTGTGCGAGCGCATCCTTGCGTTGGCGCATCGCCATCGCCGCTATGGCGTGGGGGATGATCTCTCTCAAGCTGCGGCAGGAAGGGCGTCTCGTGAACATAAGCGGGTGGAGCGGCTGTAT…
>XOO0479 glutaconate CoA transferase subunit B (gctB) {Xanthomonas oryzae KACC10331}	GTGATTGGCCCGTATGACGCACCGAAAACGCGCCTGCCCGGCGCCGGTGGCGCGCCGGAAATTGCGGCCAGTGCCAAACAGGTGTTTATCATCATTCGCTAA
>XOO0480 glutaconate CoA transferase subunit B (gctB) {Xanthomonas oryzae KACC10331}	GTGCGTGCCGGCTTCCCCGGCGCCGGCCCGACCGTCGTCGTCACCGACCTGTGCGTGATGGAGCCCGACCCCGTGACCCGCGAACTCACCGTGACGTCGCTGCATCCTGGGACAACGCGCGAGCAGGTCAGCGCGGCGACCGGTTGGCCGATCCGGTTTGCCGCAGATCTCGCGCAGACCACCCCACCTGGCGCCACCGAGCTGGACGTCTTGCGCGCGCTGCAGGCACGCACCGATGCCGCGCATGATGCCCAGGCGGCGGGAGCGGAGGCATGA
>XOO0481 beta-ketoadipyl CoA thiolase (pcaF) {Xanthomonas oryzae KACC10331}	ATGAGCGATGTGTATCTGATCGATGGCATCCGCACGCCGATCGGCCGTTACGGTGGCGCCTTGTCCAGCGTGCGCGCTGACGACCTGGGTGCGGTGCCGATCGCCGCGCTGCTCGTGCGCCATCCGCAGATGGAGCCCGCCGCAATCGACGATGTGTACCTGGGCTGCGCGAACCAGGCCGGTGAAGACAATCGCAATGTCGCGCGTATGAGTCTGTTGCTGGCCGGCGTGCCCTCTTCGGTGCCGGGTAGCACGCTCAATCGCCTCTGCGGTTCGGGGCTGGACGCAGTCGGCACGGTGGCGCGTGGCATTCGTGCCGGCGAACTGGATCTTGCGATTGCCGGCGGTGTCGAATCGATGTCGCGTGCGCCGTGGGTCATGGGCAAGGCCGACAGCGCC…
>XOO0482 protocatechuate 3,4-dioxygenase beta chain (pcaH) {Xanthomonas oryzae KACC10331}	ATGCGTGATCCCACCTCTGACGAAGCTGCCATCGCTGCCGATCCGCTGCTCGGTTACCGCCGCAGCCGGCCCGGTGCGCAGCCGCCGTACCTGCATCCGGCATACGCCTCCACCAGGCTGCGTGGGCCCACGCGTGATCCGATCGACCTGCCGGTCACGCTGTTGGAAGTCACCGGCCCGCGCCTGGATCGGCTCACCTTGGGCGAGCACGCGGCCGATCTCACTGCAGGTTCCAGCGGCGCGCCGCTGGGCGAACGCATCATCGTCTCTGGCCGCGTGCTCGACGAAAACGGCAGGCCGGTCCGCAATAGCGTGGTGGAAGTGTGGCAATGCAACGCGGCTGGACGCTACCAGCACGCAGGCGATCAGCACGACGCGCCGCTGGACCCGAACTTCCGC…
>XOO0483 protocatechuate 3,4-dioxygenase alpha chain (pcaG) {Xanthomonas oryzae KACC10331}	ATGAGCCTGCATGCAACGCCGTCGCAAACCGTCGGCCCGTATTACCGGCTTGGATTGGAGCCGCTGTATCGCCAACAGATCGCGCCCGCGCAGGCCGCGGGCACGCATGTGCAGATCAGCGGTTGCATCTTTGATGGCGCCGGCGCGCCAGTGGCCGATGCCGTGCTGGAAGTGTGGCAAGCCGATGCGGCCGGCATCTATGCGCATGCGGCCGATGCCCGCTACGAGGCGCACGACCCCAGCTTCGATGGTTGTGGCCGGGTGCCGACCGATGGGCACGGGCGTTTTTCCTTCAGCACCATCAAGCCGGGCAGGGTGGCCGGCCCGCAGGGCAAACGGCAGGCGGCGCACCTGACCGTGCTGGTCTTCATGCGTGGCCTGTTGCGTGGCGCCTCGACG…
>XOO0484 3-carboxy-cis,cis-muconate cycloisomerase (pcaB) {Xanthomonas oryzae KACC10331}	TTGGCACCTTGGCACATCGGTGCGATGCTGCCCGCACCCCTAGAGATGCAATGCATGAGTGCGACATCTTCGCTATTGGGATCCTTGTTCGGCGAGCCTGCATGCGACGCCTTGTTTGACGATGCCGCGCGCGTGCAGGCGATGCTGCAGTTCGAATCCGCGCTGGCGCGTGCGCAGGCGCAGTGCGGGGTGATTCCGACCGAGGCCGCGCAGGCCATTGCCGCTGCCTGCGATGTGCGGCATCACGATCTGGCTGCGTTGGCACAGGCCACGGCGTTGGCCGGCAACCCCGCCATTCCGTTGGTCAAGGCGCTGACCGCCCAGGTGGCCGCGCACGACAGCGCTGCCGCGCGCTGGGTGCACTGGGGCGCTACCAGCCAGGACGTCCTCGATACCGGC…
>XOO0485 b-ketoadipate enol-lactone hydrolase (catD) {Xanthomonas oryzae KACC10331}	ATGGCTTATCTCCGGTTGCCCACGCATCGCCTGCATTACCGCCTGGACGGCACCGAAGGGCGCCCCTGGCTGACCTTCTGCAATTCGCTTGGCACCGACCTGCATCTGTGGGACGTGCAGATCGAAGCCTTCGCCCCGCATTACCGCATCCTGCGCTATGACCGCCGTGGCCATGGCGATTCGGAGACGCCGCCGGGTCCGTACAGCGTCGCCGATCTGGGCCAAGACGTGCTGGCGCTATGGGACGCGTTGGAGATCGCGCAAAGCGATTTCTGCGGCCTCTCGATCGGCGGCCTGACTGGCCAATGGCTGGGCCTGCATGTACCGCACCGCTTGCGCCGACTGGTGGTATGCGCCACCGCGAAGAAGATTGGCAGCGCAGCCACCTGGGAAAGCCGC…
>XOO0486 4-carboxymuconolactone decarboxylase (pcaC) {Xanthomonas oryzae KACC10331}	TTGCAAGGACACCCCATGCACGAAGACGAACGTTATCAAGCCGGCATGCGTGAGCGCCGGCGCCTCCTGGGCGATGCGCATGTCGACCGCGCGCTGGCTGCGCGTAGCGACTTCACCGAAGAATTCCAGGACCTGATCACCCGCTACGCCTGGGGCAGCATCTGGACCCGCGACGGCCTGCCGGCGCACACGCGCTCGCTGCTCACCTTGGCGATGATGGTCGCGCTGGGCCACGACGAAGAATTCAAACTACACGTGCGTGCAGCGCGCAACAACGGCGTGACGCCTGCGCAGATCAAGGAAGTGCTGCTGCAAGCGGCAATCCATTGCGGCGTGCCGGCTGCCAATCACGCCTTTGCGCTGGCCAGGCCGATTCTGGAAGAACAAGCTGCCGAGGCC…
>XOO0487 hydrolase {Xanthomonas oryzae KACC10331}	TTGTCGCAAGTGCGCGCAGACGATGGCCAGATGCTGGCGGTGTGGTCGCGGGTGCCCGCGAAGCCGCGCGGCACGATTGTGCTGGTACATGGCCGCACCTGGAGCGCGTTGCCCAATTTCGACTTGCAGGTGCCTGGCGAGCCGGGCGATACACGTTCTGTGCTGGCAGCGCTTGCGCAGGCCGGCTACGCCGCCTACGCAGTGGATCTGCGCGGTTATGGCGGAAGCGCGCGCGAGCGCACTGGCTGGAACACGCCCACGCGTGCGGTGGCCGATGTCCGCAACGTGCTGGCCTGGGTCGCGCAGACCCATCCCGGCCTGCCGCCGCCGGCATTGCTGGGCTATTCCAATGGCGCGCGGGTTGCGCTGCTGCTTGCACAGCAGCAACCGCAGGCGATG…
>XOO0488 transcriptional regulator (pcaR) {Xanthomonas oryzae KACC10331}	ATGTCGCGGATCAGCCTGGAAACCGGCATCTCGCGCGCGGCCGTGCGGCGAGTACTGCATACGCTGGCCAAGCTGGGCTATGTGGGCGAGCAAGGGCGTGACTACGTGTTGTTGCCGCGCGTCCTGGGGATTGGCGGTGCGTATGCGGCGTCTTCGTCGATGACCGCAGCAGCACAGCCGGTGCTGGACGGGCTGCGCGACCAGTTGCACGAATCCTGCTCACTCGGCGTGCTGGATGGCGACGATCTGCTGTACGTGGCGCGTTCGGAGACGGTGCGCATCATGTCGATCGGGCTGCGCCCGGGCACGCGGCTGCCGGCCTATTGCACCTCGATGGGCCGGGTGTTGCTGGCCGCCCTGCCCGCGGACACCTTGCAGGCCTATCTGGAACGCACCACC…
>XOO0489 conserved hypothetical protein {Xanthomonas oryzae KACC10331}	ATGAAAACCCCCAATGGCCTGCAGCCGCTGATCGACGACGGCGTCATCGACGACGTGTTGCGACCACTGAAGAGCGGCAAGGAAGCATCCGTCTACGTGGTCAGCGCAGGCGCCGAGATCCTGTGCGCCAAGGTCTACAAGGACATGGCGCAACGCAGTTTCCAGGCGCGCGTGCAATATCAGGAAGGCCGCAAGGTGCGTGGCAGCCGCCAGGCGCGTGCGATGGGCAAGGCCACCAAGTTCGGCCGCAAGGAAGCCGAAACCGCCTGGAAGAACACCGAAGCCGACGCGCTCTATCAACTGGTGGATGCCGGCGTGCACGTGCCCACGCCACGCGGTTACTTCCACGGCGTGCTGCTGATGGATCTGGTCACCGACGAAGCCGGCCACAGCGCACCG…
>XOO0490 hypothetical protein {Xanthomonas oryzae KACC10331}	GTGGAGTTGCCCATGTCATCCAGCCGCCTGAACCTGTCAGAACGATACCGTCTGCATGCGTTGTATGAAACCGGGATGTCGATGCGCGTCATCGCCGATGCAGTGGCGCGTGCGCCCAGCACGATCAGTCGTGAGCTGCGCCGCAACCGGCACGCGGCGAAGTATCGGCCCGATCACGCGCAGCGCATCAGCGCCCATCGGCGCACGCAGGCCAGCCGGCGTCCACGCATCGACGCCGAACGTATCGGCCAGAGCGAGGTTCTGCTGAGGGAGGACGTCAGTCCCGAACAGATTGCCGGTCGCACCGGCTTGGCCAGTCACGCATGGATCTATCGGCACATCGACGCCGACCAGAAGCGCGGTGGTCGGTTGTTCATGCATCTACGTAAACGCCGTCGC…
>XOO0491 oxidoreductase {Xanthomonas oryzae KACC10331}	GTGGCCGCGCGAGACCTTGACCGAAAAGGCTGCGTGCGCGGCACAACGCAACGGCCAGCCCTCCACCTATGCCCTGAATCTGGTTTTACCACTCCCCGTCCCCTGGAGTTCCCCATGTCCAAGACCGTCCTGATCACTGGTGCCACCTCCGGTTTCGGCAGCGCCGCCGTGCGCCGCTTCGCCGCTGGCGGCTGGAAGGTCATCGCCACCGGTCGGCGCGCCGAGCGCCTGCAGGCGCTGGCCGCTGAACTGCCGGCCGGGCAGGTGCACACCGCCGCATTCGACATGCGTGATGCACACGCCTTGTCTGCCGCGATCGACGCACTGCCGGCCGCATTCGCCGACATCGACGTGCTGGTCAATAACGCCGGCCTGGCGCTGGGCACCGCGCCAGCGCAG…
>XOO0492 conserved hypothetical protein {Xanthomonas oryzae KACC10331}	GTGATACAGCGCATCGCTGGCGTGTTGCTGAGTGTGCTGGCGTGGGCCGGCCCGGCGCATGCCACCAATCAGCTTCCCGATCTTATCCAGATCGACGGCCAGCAGGCGACACTGCTGGCCGAACCGTTGTCCGGCCCACTGGACGACCCCGCCACCTGGAAGCGCTTCGTGGCGCACGCCGGCAGCGCGCTGGGCAGCTGCAGCGCTAACTGGCGCGGTTATCGCGCCGACTGGCGGCTGGACGGGCAACGCTTGTTGCTCGATCGCGGGGTTCTGGGCGCCTGCAACGCCGCGCCGCCCACCCTGCCCATGGACGTGTTGTTCCCCGGCCAAGCATCGCCAGTGCCCACCGTCTGGGTGGATGGCGAATTAATCGTCGAGCTGCCCGCCACCGCGACG…
>XOO0493 conserved hypothetical protein {Xanthomonas oryzae KACC10331}	ATGGCAGCACGACGCGGTAAGAGTCAGGCCCGACGCAACACCAGCAATGGCACCCCCGGTTGGGTGTGGCTGGTGGCTGGCGTCGCGATTGCGGCAGTGGTCTTCCTGGCCGCACCCAACCTGTTCAAAAAGGACGGCGACGGTTTCCTGCGCGTGGGCCCGCGTGCCAACCCGGATGCGCAGCCCGAGCCGGTGGCCGATGCCGACGTGGACACGCCGGCCGAACTGCCTAAGCCCAGCGCGCAGCAGCCCAAGCCGCAGGCCAAACCCGGCGCTGCGCAGACCCAGTACGACTTCTACACCTTGTTGCCAGGCAAGGAAGTGCAGATGTCCGATGCCGAACTGGCCGCGAGCGCGCGTGCTGAAGAGGCCGCGCGAGCGCGTGCTGCGCTGGAAGGC…
>XOO0494 arginyl-tRNA synthetase (argS) {Xanthomonas oryzae KACC10331}	GTGGTTCTCCGACCTGAACCATCGGTCGGCCCCTGCGGCACGCGGTCGGGTAAAATCGGCGGTTTGGTTCCAAGCAGATCCCACGTGAAAGCCCTACTCCGCGCACTGATCGGCCAAGGCATCGAAGCCTTGCGCGCCAACGGCACCCTGCCTGGCGACACCCTGCCGCCGGATTTTGTGGTCGAGCGACCCAAGACCCGCGAGCACGGCGACTTCGCCACCAACGCCGCGATGCTGCTGGCCAAGGCCGCGCGCAGCAATCCGCGCGCATTGGCCCAGGCCCTGTTGACCGCCTTGCCGGACAGCAACGACGTGACCAAGGTGGAAATCGCCGGCCCTGGCTTCATCAATTTCCATCTGGCACCGACCGCGTATCAGCGCGAAGTGGCGCATGTGATC…
>XOO0495 DNA repair protein (radC) {Xanthomonas oryzae KACC10331}	ATGCCCTCGCTTGGCCTGATGGGCGTCGGCGATGAGCACCGGCAATCTCGCCATATGCACATACACGACTGGCCCACCAATGAACGCCCGCGCGAGAAACTTCTGGCGCGCGGGGCCACTGCCTTGTCCGATGCCGAGCTGCTGGCGATCTTCGTCGGCTCCGGCCTGCGCGGCCAGGACGCAGTACAGACTGCGCGCGATCTGCTGCACCGGCACGGGCCGCTGCGCCCGCTGCTGGACCGCCCAGCCAAAGCGCTGGAGCGCCTGCCGGGGCTGGGCCCGGCCTCGGCCTGCAAGCTCGCGGCGGCGCTGGAATTGGCACATCGCCACCTGATGAGTGCGCTGGAGCGCGGAGAGGCGCTCAGCGACCCGCCCAGCGTAGGCCGCTACTTCTCGCAG…
>XOO0496 DNA-pantothenate metabolism flavoprotein (dfp) {Xanthomonas oryzae KACC10331}	GTGATCGGCTCAACTCAGGCCCGCCCCCTGGACGGACAGCGTTTGCTGCTGTGCGTCGGCGGAGGCATTGCCGCTTACAAATCGCTCGAACTGGTCCGTCGCCTGCGCGACGCCGGTGCGCAGGTGCAGGTCGCCATGACCAGCGGCGCGCAACAATTCGTCACCCCGCTCAGCTTCCAGGCACTGTCCGGGCAACCGACCCGCACCACGTTATGGGACAGCGCTGCCGAGCAGGCGATGGGCCACATCGAACTGGCGCGCTGGGCCGAGCGGGTAATCGTTGCCCCGGCGACCGCCGACCTGTTGGCGCGTCTGGCGCATGGTCTGGCCGACGATCTGGTCACAACCCTGTGCCTGGCGACCACCGCGCCGCTGACCGTGGCGCCGGCGATGAACCAC…
>XOO0497 dUTPase (dut) {Xanthomonas oryzae KACC10331}	ATGAGCACCCCGACCCAGTCCTTGCAGGTGAAGTTGCTCGACCCGCGCTTCGGCGATCTGTGGCCGTTGCCGGCCCATGCCACCGAATCCAGTGCAGGCATGGACCTGCGCGCCGCGCTGGAGGCGCCGATGACGCTGCAGCCGGGCGATGCGGCGCTGATCCCCAGCGGCATCGCGATCCATCTGGCCGACCCGCAGCTGTGCGCGGTGATCCTGCCGCGCTCGGGGTTGGGCCATCGCCACGGCATCGTGCTCGGCAACGGTACCGGCCTCATCGATGCGGATTACCAGGGGCCGTTGCTGATCAGCACCTGGAATCGCGGCCGCGAGGCCTTCACCATCGAGCCGGGCGACCGCATTGCGCAGCTGGTGATCCTGCCGATCGTGCGCGCGGGCTTG…
>XOO0498 phosphomannomutase (algC) {Xanthomonas oryzae KACC10331}	GTGGATTCGGCCACACCGGCGTGCGCTGACTGGGGAAATCACATGAGTAAGGCGAACGAGCGCAGGCAGTCGATGTCCAGCGTGCGTATGAGTGGTCTGGTATTGGCGGGCATATTGCTGTTGCTGGCCGCTTGGTTCGGCTGGAACAGTTATGCGCAATGGCGCAAAGACGCGGTGGCGCAGAACCTTGAGCAGGCGCGCGATCGCGCAGTGCAGGACGTGGGCCAGGCGATGGCCACGCAGGCCAGCCAGCTCGACGCCGTGCTCAAGCAGCCGCCGGTGGTCGCTGCCCTGGCCGGTGGCGACGCGCTGGCGGCCGCATCGGCCATCCGCGAGCGCTTCAAGGGCGCCGAGGATGTGCAGGTGTTACCTGGCGACCTCGCCGCGGCCTATGCCAAC…
>XOO0499 conserved hypothetical protein {Xanthomonas oryzae KACC10331}	GTGCCCCTGTCGTGCCGGAGGCAGGCTATGGTCATGTCCAGCGCGCCCGTCCATCGCCCGATGTCCATGCCAATGCCAACGCTTGAGGCAGCGTATTGGCATCTGCGACTGCTCACGCATGAGAACGTGCCCTTGTTCGCAGACTGGCGCTGCGCCCGCGCAGCAGCTGCCAGCTTGGCCTCGCCGCGGCATTGGCAAGGCGCGCAGTTGCTGTGCTGGGTGCTGCTGCCGGATGCGTGGTGTGGGTTGCTGCAGGCACCGAGCAAGGCGGTGTTACTGCAAGTGGCCGCGACGGCGCGGCGGATTGCTGCCGGTGCGGTCAATCGCGCACGCGGACGTGGCGGAACAGTGTGGCAGCCGCAGATGGAGGTTTCGGCGCTTCCGCTGCAGGGCGATCAT…
>XOO0500 conserved hypothetical protein {Xanthomonas oryzae KACC10331}	ATGGACCCGTCCTTTCTCGACCAACCACTGACCTGGCTCTACTGGACCGGCATCCATGTCACCGGTTGGAAGCTGATCGGTTATGTCGGCGCGCTGATGTTCGGCGGCCGCTGGCTGGTGCAGTTCGTGGCCTCCAAACGCGCCGGCAAGCCGGTGATTCCGCGCCTGTTCTGGTACATGAGCGTGGTCGGCAGCCTGATGACGCTGAGCTATTTCGTGTTTTCGGCCAAGCAGGATTCAGTGGGTGTGCTGCAGAACCTGTTCCCGGCGTTTACCGCGTTTTACAGCCTGTATCTGGATGTGAAGCATCGCGGATGGAAGCGGGACCGCGCGGGTCACTGA
>XOO0501 dolichol-phosphate mannosyltransferase (dpm1) {Xanthomonas oryzae KACC10331}	GTGCCTGCTTCATGCCTGACTCAGAGAGTCAGGGCACAATGCGCGATCTTTTTCGCTCAGCCTTCATCTGGCCACCCTGCCTCCATGAGCCAACCTCAGCTGTCTGTCGTCGTCCCGGTGTTCAACGAGCGCGATAACGTCGCCACGCTGGTAGGCGAAATCGTCAGCGCCTTGCGCAGCGTGGTGGCCTTCGAAATCGTCTATGTCGACGATCATTCGCGCGACGACACGTTGGCAGTGCTGCAGGGCCTGAAGCGCACCACGCCTGAACTGCGCGTACTGCATCATGTGACCCAGAGCGGCCAGAGCACGGCGGTGCGCAGCGGGGTGAAGGCCGCACGCGCCAGCTGGATCGCCACGCTCGATGGCGATGGCCAGAACGACCCGGCCGACATCCCC…
>XOO0502 nucleotide sugar epimerase (wbnF) {Xanthomonas oryzae KACC10331}	TTGCGGCGCTTCGTGTGTTCAGATCGGTGGCGCCGGCCTTTTGTTTGCGCATTTCCCAGGATCACAGCCATGACCATTCTCATCACCGGCGCTGCCGGCTTCATTGGTGCCTACACCTGCCGCGCGCTGGCGGCCCGCAGCGAGGCGGTGGTGGGGCTGGACAACTACAACCGCTACTACGATCCGCAGCTCAAACACGACCGCGTGGCGGCGCTGTGCCCCGGCGTCGATATCCGCACGCTGGATCTGACCGATCGCGACGGCCTGGCTGCATTGTTCGATGAGATCCAGCCTACGCGCGTGGTGCATCTGGCTGCGCAGGCGGGCGTGCGATATTCGCTGGAAAACCCGTCTGCTTACGTCGACAGCAACCTGGTTGGCTTCGTCAACATGCTCGAG…
>XOO0503 mitomycin resistance protein (mcrB) {Xanthomonas oryzae KACC10331}	ATGAATCCCGCCAAGGTGGACCGCCAGCATCTGCTGCAACTGACCGATTTGCCCAACGTCGGGCCGGCCTGCGAAAAGGATCTGCACCTGATCGGCATCCGCGTGCCTGCGCAACTGCGCGGTCGCGATGCCTACGACATGCACGCACAGCTGTGCCTGCGCACAGGCGTGTCGCACGCCCCCTGTATGATCGATGTGTTCCTGTCGATCCTGCGCTTCATGGACGGCGAGGCGGCGCAGCCGTGGTGGAAGTTCAGCGCCGAACGCAAGGCCAAGCTCGCCAGCGAAGCACCGCTCGCCCTGCGGTGA
>XOO0504 chromosome partitioning protein (parB) {Xanthomonas oryzae KACC10331}	ATGAACAAGCCGATGCCCGCAAAGAAGCGTGGCCTGGGCCGTGGCCTGGAAGCGTTGTTGGGACCGAAGGGCGCGGCCGCCGCCGCAGCGCCAAGCGCCGCCAGCGAAGACGCGTTGCAGCCAGGCGACAGCTTGCGCCAGTTGCCGGTGACCCAGTTGCAGCCGGGCAAGTACCAGCCGCGCCGGGAGATGGACGAGGTCAAGCTGTCCGAACTGGCAGAGTCGATCAAGGCGCAGGGCGTGATCCAGCCGATCGTGGCGCGCGCGCTGGCGCCGGGGCAGTTCGAGATCGTGGCCGGCGAACGCCGCTGGCGCGCCTCGCAGCTGGCCGGGCTGACCGAGGTGCCGGTGGTGGTGCGCGAGCTGGACGACCGCACCGTCATCGCGATGGCGCTGATC…
>XOO0505 chromosome partitioning protein (parA) {Xanthomonas oryzae KACC10331}	ATGGCCCGGATCATCGCCATTGCCAACCAGAAAGGCGGCGTCGGCAAGACCACGACCGCAGTCAATCTGGCGGCCGGCCTGGCGCGCGTGCCCAAGCGTGTGTTGCTGGTGGATCTGGACTCGCAGGGCAACGCCACCATGGGCAGCGGCATCGACAAGCGCGATGTGGCCGCCTCCACCTGCGACCTGCTGTTGGGCGAAAACACCGCCGCGCAGATCCGGGTGACAGCGCCGGAAGGTTTCGACCTGCTGCCGGGCAACATCGACCTGACCGCCGCCGAGATCCAGCTGATGCACCAGGGCGAGCGCGAACAGCGGCTCAAGCGTGCACTGACGCCGATCCGCGACGAATACGACTTCATCCTGATCGATTGCCCGCCGGCGTTGTCGCTGCTCACG…
>XOO0506 conserved hypothetical protein {Xanthomonas oryzae KACC10331}	ATGCCGATACACACACGTTTGGCGTTATTGGCCGCCGTTTCGGCGGCTGTCGCTGCACCATTCGCCGTGGCCCCACCGGCCAGTGCGCGGGACAAGGCGGCGGACAGGAAGCTGTATTGCTGGAACCAGAACGGCGCCCGCGTGTGCAGCGATACGCTGCCGCCGGAGGCGGTGAACCAGGCGCGCGACGAATTCAACGTCAAGAGCGGCATGCGTAGCGCCGAGGTGCAGCGCACGATGAGCAGCGACGAGCGCGCCGCCGCCGCGGCCAGCGAGCAGCAACGCCAGGCTGACCTGGCCGCCGAGCAGATGCGCCAGCGCACCGACCAGGCGATGTTGATGTCGTATCAGAGCGAGGACGACCTGCGCCGGGTGTTCAACGAGCGCATCGCCATCGTC…
>XOO0508 orotate phosphoribosyl transferase (pyrE) {Xanthomonas oryzae KACC10331}	GTGAAAGCGTACCGCATCAGCGGATGCCGCAAGGCGCGACCGGCTATGCTTCCCAATCGCGAATCCCCACTCCCCAATCTCGTCACCATGACCGACCACCGCACCCGTTTCCTGCAGCTGGCCCTGGGCGCCGATGCCCTGCGCTTTGGCCAGTTCACGCTCAAGTCTGGGCGGCTCAGCCCGTACTTCTTCAACGCCGGGCGCTTCGATTCCGGCACCAAGACCGCGCAGTTGGCGCAGTGCTATGCCGATGCGATAGATGCGGCCGGGGTGGACTTCGACCTGTTGTTCGGGCCCGCCTACAAGGGCATCCCATTGGCGACCGCGCTGGCGTGCGCCTATGCCGGGCGGGGGCGCGATCTGCCGCTGGCGTTCAATCGCAAGGAAGCCAAGGACCAT…
>XOO0507 Exonuclease III {Xanthomonas oryzae KACC10331}	GTGTGTATCGGCATCATCGCAGCCCCCTGTCGCCTGCCGTCAGCCCGTGGTGTCGGTCCCGTAGCGGCCACGATAGGCCAACAGCGGTTCCCGGAAGTCCACAAGGTCGGCGTTTTCTGCCGCAAAAGCAAGCAGGTCGCTCAGGTTAGCCACCGCAATCACCGGGATGCCGGCCTCGGTCGCCACCGCCTGCGCGGCGGAACGGCGATCCTGCTCGGACGCAATCTCCTGGCGGTCCAGCGCCACGACGATCCCCGAAGGAACCCCGCCAGCGGCGCGGATGATGCCCAGCGCCTCGCGGATCGCGGTGCCGGCGGTGATCACGTCATCCACGATCAGCACCTTGTGCCCGGCCAGCGGCGCGCCGATCAGGGTGCCGCCTTCGCCATGGTCCTTGGC…
>XOO0509 exodeoxyribonuclease III (exoA) {Xanthomonas oryzae KACC10331}	ATGCGGTACGCTTTCACGAATCTCCAATCCCCATTCCCGAATCCCGGCTCTTCATCTATGCGCATCATCAGTTTTAACGCCAACGGCCTGCGCTCGGCCGCCAGCAAGGGTTTCTTCGCTTGGTTCGCCGCGCAGGACGCCGATGTGCTGTGCGTGCAGGAGACCAAGGCCCAGGAGCACCAACTGGCCGGGCCGGACTTCCTGCCCACCGGCTACAAGGCTTGGTTCCGCGATGCCAGCACTAAAAAGGGCTACAGCGGCGTGGCAATCTACAGCCGGCACGAGCCCGACGAGGTGCGTACCGCGCTGGGCTGGCCGGAATTCGACGAAGAAGGACGCTATATCGAAGCGCGCTTCGGCAACCGCAGCGTGGTGTCCTTCTACATCCCCTCCGGTTCC…
>XOO0510 signal transducer (ampG) {Xanthomonas oryzae KACC10331}	ATGACCACATCTGCACCTTCCTATAAAGGCTGGCGCGGTATCCAGCGCGCCTTCGCCACGCCATCGGCGGCGACCATGGCACTGCTGGGCTTCGGGAGCGGCTTGCCGTTCCTACTGATCGCCTCGCAGACCTTGTCCGTCCGATTGCGCGATGTAGGGCTGGACCTGCAGGACATCGGCTTCATCAGCCTGGCCAGCTTTTTCTATCTGCTCAAGTTTCTTTGGGCACCTCTGATCGACCGCTATGCGTTTCCGCTCACCGCGTTTCTGGGGCGCCGTCGCTCCTGGTTGCTGGTGGCGCAGATCGGCGTCACCATCGGCCTGTTGGCGCTGGCATTTTCGCGCCCGGATCTGAGCGTCATCGGCTTGGTCGGCTGGGTGCTCTTCGCTTCGTTCTGG…
>XOO0511 conserved hypothetical protein {Xanthomonas oryzae KACC10331}	ATGACCGATTTGGTATTGCGTGACATCGACCCGGTGCTGGTGGACCGTATTCGCCGCATTTCCGTCGCACGTGGCTGGACTCAGCACAAGACGGTGGTGCATCTACTCGAACAAGGCCTGTTTTCCAGCGAATACGAAGTCACCGGCGGCCTGCAGCACCCGGAGGTCGACGCATTGGCCGAAGCGATCGCTGCGCTCAAGGCGCTGCCGGCGGGACATAATCCCTAG
>XOO0512 conserved hypothetical protein {Xanthomonas oryzae KACC10331}	ATGCCTGTCCTGGAACACGTTGATTCCCTCCTTTATCTAGGCCTTATGTCGGGCACCAGCGCCGACGGTATCGATGCCGCACTGGTGCGCTTTGCCGAGGACACGCACCGCCGCTGCGAATTGGTGGCCGGCACGACGGTGGCGTGGGAGCCGCAATTGCGCGAGACCTTGGTGGCGCTTGGCCAGGGCGCCGAGACCGTGGCCATCGATGCGCTGGGGCAATTGGACGCGCAGGTGGGGTTGGCATTCGCAGCGGCGGCCAATCAGCTGATCCGCGACAGTGGCGTGGAGCGCCGGCGGATTCGCGCAATCGGCTCGCATGGGCAAACCATCCGCCACCGGCCCGAGGCCGACCCGGCCTTCACCTGGCAGATCGGCGATGCCAGCCGGATTGCCGAG…
>XOO0513 conserved hypothetical protein {Xanthomonas oryzae KACC10331}	ATGCAGCATTCAGAGCAGGGCCGTGCACGCAAGCGGCGCTTTCAAGAACGCCTCCACGTCCTCCACCACACTGCACTGCATCGCAAGCTCAAGGCGCATCTTCCGGCGGCATTCAATGACCGTTGGACACGTCGCCATTGGATCCATGCCAGCCTGTTCGCCACGATCGGCGCGCTGGTTGCCACGATCGTTCCGGGCTTTTCCAACGCGATCGACAAACCGCTTTCCAGCCATTCCACGCTGGCATTGCCGTTGCCGCCGCTGGTGCCGAGCCGCAAGCAGCTGGCGCCGAGCACCGATTGGGAAATTCTGCAGGTCAAACCGGGCCAGACGCTGAGCACCCTGTTCGGCGAGCTGGGGATTCCGACCACGCTGATGTATCAGGTGCTGGCGCATCCG…
>XOO0514 tyrosyl-tRNA synthetase (tyrS) {Xanthomonas oryzae KACC10331}	TTGAACCTGTTCATTGATTTTCACTTGGCGCGAAATGAACCCGCGTATAACATCATTCACGTTGTTGACGGCAAGCGCCGCTGGAGTCTGTGGTTGACCACTCTCGACGAATCTCTCGCACTCATCGGCCGCGGCGCCGAAGAGATCCTCAAGCTCGATCAGCTCGAAGCACGGCTGACATCAGGCGTGCCATTGCGGGTGAAGGCCGGCTTCGATCCCACCGCGCCGGATCTGCACCTGGGCCATACCGTGCTGCTCAACAAGATGCGGCAGTTCCAGCAGCTCGGTCATCAGGTGATCTTCCTGATCGGCGACTTCACCGGAATGATCGGCGACCCGAGCGGCAAGAACGCCACCCGCAAGCCGCTCAGCCGCGAGGATGTGCTGGCCAACGCACCG…
>XOO0515 tyrosyl-tRNA synthetase (tyrS) {Xanthomonas oryzae KACC10331}	ATGTGCTGGCCAACGCACCGGACTTATGAAGAGCAGGTTTTCAAGATACTGGACCGCGAACGCACCGAAGTGCGCTTCAACTCCGAATGGTTCGGCCAGATGAGCGCGGCGGACATGATCAAGCTGTCCGCCCAGCACACGGTGGCGCGCATGCTCGAACGTGATGACTTCGCCAAGCGCTTCGGCAGCCAGCAGCCGATCGCCATCCATGAATTCCTCTATCCATTGGTGCAGGGCTACGACTCGGTCGCGTTGAGGGCGGATGTCGAGCTCGGCGGCACCGATCAGAAGTTCAACCTGTTGATGGGGCGCGGCCTGCAGGAACACTACGGTCAGGCACCACAGATCGTGCTGACCATGCCACTGCTGGAAGGCCTGGAGGGTGTCGCCAAGATGTCC…
>XOO0516 IS1404 transposase {Xanthomonas oryzae KACC10331}	GTGTTCGACCGCACCGCCGAAGGTCGGGCGATCAAGTCTCTGGTGATCGTGGACGACGCGACACACCAGGCAGTCGCCATCGACGTGGAACGCGCCATCTCCGGCCACGGGGTAGCACGCGTGCTGGATCGGTTGGCACACAGTCGTGGCCTGCCGAAGGTGATTCGCACGGACAACGGCAAGGAGTTCTGTGGCAAGGCCATGGTCGCCTGGGCGCATGCCAATCGTGTGCAGCTACGCCAGATCCAGCCTGGCAAGCCGAACCAGAATGCCTATGTCGAATCCTTCAACGGCCGGCTACGCGACGAATGCCTCAACGAACATGGGTTCCCAACGCTGCTGCATGCGCGCACCGAGATCGAACGCTGGCGCCGCGAATACAACCAACACCGCCCAAAG…
>XOO0517 IS1404 transposase {Xanthomonas oryzae KACC10331}	GTGGCGCAGCAAGTTCGGCGGCATGAGCGTGCCCGATGCCAAGCGGCTCAAGGACCTGGAGGCCGAGAACACGCGACTGAAGAAGTTGCTGGCCGAGCAGGTGTTCCAGAACGACCTGATCAAGGATGCGCTGCAAAAACAATGGTGAGCGCACCGGCGCGTCGTGCGCTGGTGCGCGAGTGGATCGCAGGTGGCGCCAGCGAGCGCTGCGCCCTGGCAGCGATCGGCATGAGCGCCAGTGCGCTGCGCTATCGCCCGCGCGAGGACCGCAACGTTGAGTTGCGCGAGCGCATCCTTGCGTTGGCGCATCGCCATCGCCGCTATGGCGTGGGGATGATCTCTCTCAAGCTGCGGGCAGGAAGGGCGTCTCGTGAACTATAA
>XOO0518 unknown protein {Xanthomonas oryzae KACC10331}	GTGCGCTCACCATTGTTTTTGCAGCGCATCCTTGATCAGGTCGTTCTGGAACACCTGCTCGGCCAGCAACTTCTTCAGTCGCGTGTTCTCGGCCTCCAGGTCCTTGAGCCGCTTGGCATCGGGCACGCTCATGCCGCCGAACTTGCTGCGCCACAGGTAGTAGGACGCCTCACTGAAGCCATGCCGTCGGCACAGGTCCTTGATCGGCATGCCGGCCTCGGCTTCGCGCAGGAAGCCGATGATCTGCTCTTCGGAAAAGCGCTTCTTCACGTCCCATCTCCTCGGGGTAGGGAATTGGACTCCAAGCTGAGGTGCTACTCAAAATCGGGGGGACGTCGCTCACGCCAACCCCTCTCTCGCAGGAGAGGGGCTCTTGTGTTCTCCCGGGACACGAGAGGC…
>XOO0519 two-component system sensor protein {Xanthomonas oryzae KACC10331}	GTGACAGCGCAGACAGGAGGCCTCCGCGCCTGGTGTATCGCGGCAACGCTGGCGGCGCTCACGGCAGCGTTAGCGGCATGTCTGCAGTGGTCTTCGCTGCAAGGCCCCTGGCGCGCGATCACCGCGGTGGCGGCAGTCCTGGCAGTGGTGTGCGGCATTTGCGCCGCGGCTGCCGCCTACCGTGCCGCACCTGCGCAGCACGCCTTGGCGCAGCGCCTGGAAGAGGCTGAGCGGGCCCGCGAACGCTTGCAGCAGGAACTGCAGCGCCACGGCGAACTCGAACAGGAACTATTGCGCGCCAAACAGGCTGCCGAAGCCGCCATGCTGGCCAAGGGCGAATTCCTGGCCACCATGAGCCACGAGATCCGCACCCCGCTTAACGGCATCATTCCGATGCTG…
>XOO0520 two-component system regulatory protein {Xanthomonas oryzae KACC10331}	ATGGCCGCTCGAGATCCGGTTGTTTCCACCACACTTGACGACACCGCCACGCGTAATCGTCCACTGCGCGCCGAGACCCCGCCGGCCGATCACTGGCGTCGCTGGGCCGACGAGGCTGCCGCGACCTCTGACGATGTCGCGCCGGTGAGCGCGACCATCATTCCTGCGCCTGCCGTTGCAGCTGCGCTACGGTCGGCTGCCCCCGTGGCCGCGCCGCGCGCGGCAGCCGCGGTCGGCAGGGCGCGTGCCGCATCGGCATCGGCGCCCACCGCGCCGCCAACCTCCACCGCTGCGCCACGCGACGGCGACGACAACGTCGCGGCCGATGCGCCGTATCGCGTGCTCATCGTCGAAGACGATCGCTCGCAGGCCTTGTTCGCGCAAAGTGTGCTGCACGGC…
>XOO0521 conserved hypothetical protein {Xanthomonas oryzae KACC10331}	GTGCAATTGTTTGCGAGGAACCACGCCATGAGCGACGCGCATCTGTTCGTGATCGGCATTCTGCTGGCCTGGCTGGCTGGCATCCGGGTCTATCTCACCGTGTTCGGCGTCGGCCTGGCCGGCCTGCTGGGCTGGATCGACCTGCCGCCGGCGCTGCATCCGGCGCAGTCGTGGTGGGTCCTGGACACGTCCGGCGCGCTGGCAGTGGCCGAATTCTTCGCCGACAAGATTCCGGGCGTGGATTCGGGCTGGGACCTGCTGCAGACCCTGGCACGCGTGCCGGCAGGCGCCTTCCTGGCCGCAGCCACGCTCTCACCGGACGGCGATCTGGGCGCCGGCGCCCTGGCGGCCGGCGCTGGCGTTGCGCTCACCAGCCACACGCTCAAGGCTGGAACCCGC…
>XOO0522 conserved hypothetical protein {Xanthomonas oryzae KACC10331}	TTGTCGGGGCTCTGGCACACTACCCCGCCCATGATTGCGCCGGCGCGTCCGGATCCGATGCCCATGAGACCAGCCGCACGCGTGCAGATCGTCCAACGTGATTCCGGCGGTGGCCGTTCCAGTGGCCGCTGGCTGTGCTTGGTGGTCGCCGTCGTATGGTTGGCCTCGCTGGGCGGGGTGTGGTGGATGGCCACGCGCACCGCCGCCCCCCGCCTGGTGGAAGCCGAGGCAGCGCTGCAGCAGGCGCAACGCAGCCAAGCCCAGCAGCGGCGGCAGATCGAGCAGTTGCAGCAGCGCCAGGTCAACCTGGCGATGTCGGACAAGATCAGCCGCGCGGCCAATATCGAAGTGCAGGCTTCGCTGGCCGAGCGCGATGAGCAGATCGCCGCACTGCGTGCC…
>XOO0523 conserved hypothetical protein {Xanthomonas oryzae KACC10331}	ATGTTCGGGAATAAGTCCAACCGTGGTGCGCAGACCGTTGTCGATACCTTGATCGGGCCGCAGGTGGTCATCCGCGGCGACCTGCTGTTCAGCGGAGGCCTGTATGTGGAAGGTCGCATCCTGGGCAAGGTGATTGCCGAAGAAGGCACCAGCGCCACCTTGACGGTGGCCGAGCAGGGCAGCATCGAAGGCGAAGTGCGCGCCCCGGTTGTGATCATCAACGGCTAG
>XOO0524 conserved hypothetical protein {Xanthomonas oryzae KACC10331}	GTGCATGCGGCCCAGCGGGTCGAACTGGCCGCCAATGCGCGCGTGCAGGGCAATGTGCATTACCAGGTAGTGGAAATGAGTGTCGGTGCGCAACTCACCGGGCGGCTGATTCACGCTGCCACTGCAGCGGCAACCGCGGCGTCACCGGCGCCGGAAACCAGCCGTGCCGAGCCGTTCACTGCGCTACAGGCTGAAATCGCCGACGTCTGA
>XOO0525 conserved hypothetical protein {Xanthomonas oryzae KACC10331}	GTGGGAACGTCTGGCCCCCATGCTGACGGCATGAGTACGCTCGTTTCCCTTCCCACCGCCGCCCCGGCACCGGACTACCAGTCCATCGACCGGCCACTGCACTTTTCCGTGGCCGCCGCTGCCAAGGTGCGCGAGCTGATCCAGGAAGAAGGCAATGCCGACCTGGCATTGCGTGTGTATATCCAGGGCGGCGGGTGTTCCGGCTTCCAGTACGGTTTCGAGTTCGACGAGAACCGTGCCGAGGACGACCTTGCCGTGGTTACCGATGGCGTGACGCTGCTGGTGGATCCGCTGAGCCTGCAATACCTGATGGGCGCCGAGGTGGATTACACCGAAAGCCTGACCGGCGCGCAGTTCGTGATCCGCAATCCCAATGCGAAAACCACGTGTGGGTGCGGG…
>XOO0526 conserved hypothetical protein {Xanthomonas oryzae KACC10331}	GTGTCTCCTGCCCGTTCCGTCCTTCCACAAGAGAGCATCACCTCAATGTTGCACATCAACTCCCGATCAGCGTTTGGCCTGGCGGCCATGTTGGGTATCGCCAGCGCAGTGCTCGCACCCAGCGCGCAGGCAGCACCCGCGCGCGGCACCTTGCTCACCAGCAATTTCCTGACCAGCTATACCCGCGATGCGATCAGCGCAATGCTTGCCTCTGGCTCGCAGCCTGCCTCTGGCTCGCAGCCTGAGCAGGCCAAATGTAATGTCAGGGTTGCCGAATTCACCTATGCAACCATCGGTGTCGAGGGCGAACCGGCCACCGCATCTGGCGTGCTGCTGATTCCGGGTGGCGAGCGGTGTAGCGGGCCGTATCCGTTATTGGGCTGGGGGCATCCGACCGAA…
>XOO0527 NADH pyrophosphatase (nudC) {Xanthomonas oryzae KACC10331}	TTGACCCCGCCGAAGGGTTTGCAGGTGTGGGCGTATCCCAAGCCCGCACCTGCATGGTTCTTCACTGCAACCGGTGCAGTGCACTGCCATGACCATTGGCTAACGTGCGTTTGCCGACATGGCCGCACCTGCGCGCGGTCCCGTGATGGGGCCGCGCGACCTTGCGTGAACCACGTTCCAAGCCGGTGGCCAGCGCGGGCGGCGCCCGCGTCTGAATACGCAACGCAAGCACGCTCGGTAGAGTGCGTACGATGGTTGCAGGCGCTGCCGATTATCGGCAGGCTTGCGCCGATGTCAGGGTCTCTTTTTTCACCGTCCGATGTTGCCTTCACCCACGCGCCGCTTGATCGCGGCGATGTGTTGCGTGACGATCCCGACGCCCTGGCGCGTCTGTGGCCA…
>XOO0528 transmembrane protein (ampE) {Xanthomonas oryzae KACC10331}	ATGTTCACCACCCTGGTAGCCGTCGTCGTCGCACTCACGCTGGGCCATCTGGTGCCGACGCAGGTGGCCAGGCTCCGCACTTTCGCCTGGTTCGGACAATGGTTGCGTCGGCTGGACAGTTACGCGGCCGGGCGCGGTGCGTGGCAAGGCCGCTGTGGCGTGCTGCTGGCTGTGCTGCCGGCGTTGCTGGTATTGCTGGTGCAGTGGCTGCTGGACGATGTCTGGCACGGCTTTCTGGACTTGCTGTTCGGCGTGGCGGTGCTGGCCTGGACCTGGGGCCCGCGCGATCTGGATCGCGATGTGGAAGCGGTGATCGATGCCGACGAGCCGCACGCGCGGCGCGAGGCGATTTCACACCTGCAGGCCGCCGGCGGCAGCATGCATGAAGACGCGCCGTCG…
>XOO0529 transmembrane protein {Xanthomonas oryzae KACC10331}	ATGAGTGCCATCCCACCGCCGATCCATCCGCAGCCTTCCGTCGGTCCGCCGCCTGTCCAGCCAATCCGGAATCATCTGGCCTGGTCCATCACGATGACGGTTCTTTGCCTTGTGATTTGCTGCTCATGCTGGACCATTCCAGGCATCATCACGGGCATCGTCGCAATCATCTTCGCTGCGAAGGTGAATCCTTTGCTCAACGCAGGAGATATTCCTGCAGCGATCAAGGCGTCGAGCACTGCAAAGATACTGGCATGGGTGACCACTTGCATCTTCGTGCTCGGACTGCTCCTTTGGATTGTCTCGATCGCCAGCGTTGGCGTCGGTGGTTACAAGGTACGCATTATCAAGATGCAGCAGCAGATTGAGCATTCGAGATAA
>XOO0530 2-acylglycerophosphoethanolamine acyltransferase (aas) {Xanthomonas oryzae KACC10331}	ATGTCCGGTCACAGTCAGTTCGCCCTGCTCAGGCAGCGCCGCTTCTTGCCGTTCTTCGCTGTCCAGGCGCTGGGCGCGTTCAACGACAACGTCTATCGGCAGGCCATCATCGGCCTGTTGTTCTATATCGGCATCGATGCCGCGCAGCGCACGCTGTACACGAACCTGGCGCCGGCAGTGTTCATCCTGCCGTACTTCCTGTTCTCCGCGCTGGCCGGGCAGATCGCCGAGAAGCTGGAAAAACAGAAGCTCATCGTGATCACCACCACGATGGAGATCGCGATCATGTCGCTGGCTGCCGTCGGCTTCATCACCGGGAACATGGTGATCCTGCTGATTGCGCTGTTCTGCACCGGCCTGCAGTCCACGCTGTTCGGGCCGGTCAAATATTCGATCCTG…
>XOO0531 hypothetical protein {Xanthomonas oryzae KACC10331}	GTGCAGCAAGGCCTCGCGCATGGCGGTGCACAGGTGCACGTCCACACGCGCATGCGCGCTGCGGAACTGATGCAGTCACCCCGGCAGCTGCACGGTGGTGAGCGAGGAGATCTGCGCCAATGCGAGCCGCCCGCGCACGGTGCCCAGGGCTTGCGCCATTTCCTCGTGCAGGCGCTCGGCCGCGCGCAGGGTCTGGCGGGCGTTGTGCAGGAATACCTCGTCGGCGGTGGTGGGCCGCACCTGGCGGGTGCCACGTTCGAACAGACACGCGCCGAAGGTCTCTTCGATCTTGGCGACCTGGTGGCTGAGTGCCGATTGCACGGTATTGCGGCGGCGTGCGGCTGCGGTGAAGCCACCTTCTTCGGCCACGGCCACGGCCAATTCCAGTTGGCGCAAGGT…
>XOO0532 transcriptional regulator lysR family {Xanthomonas oryzae KACC10331}	TTGCGAGATTGCATGCCGACCTTGCGCCAACTGGAATTGGCCGTGGCCGTGGCCGAAGAAGGTGGCTTCACCGCAGCCGCACGCCGCCGCAATACCGTGCAATCGGCACTCAGCCACCAGGTCGCCAAGATCGAAGAGACCTTCGGCGCGTGTCTGTTCGAACGTGGCACCCGCCAGGTGCGGCCCACCACCGCCGACGAGGTATTCCTGCACAACGCCCGCCAGACCCTGCGCGCGGCCGAGCGCCTGCACGAGGAAATGGCGCAAGCCCTGGGCACCGTGCGCGGGCGGCTCGCATTGGCGCAGATCTCCTCGCTCACCACCGTGCAGCTGCCGGGGTGA
>XOO0533 MFS transporter {Xanthomonas oryzae KACC10331}	ATGCATACCGAGCCCAGCACCCACCCGCCCTTGCCACGCCGCCCGGTGCTGCTGATGGCCGCCGCCACCGGGCTGGCGGTGGCGAGCAACTATTACGCGCAGCCCTTGCTGGAAACGCTGGCACAGGCGTTCGGTATCCAGGTGCGCAGCGCCGGTGCGGTGGTCACGGCCGCGCAGCTGGCTTATGCGGCGGGGTTGCTGTTGCTGGGGTGCCACTGGGCGACCGGCTGGAGCGGCGCGGCCTGA
>XOO0534 MFS transporter {Xanthomonas oryzae KACC10331}	GTGGGCTTGTTCGTGCTCAGCGCGCTCGGCCTGCTGGTCAGAGCCAGTTCGCACAGTTTTGCGATGTTGCTGGTCGGCACGATCGTGACCGGCGCCAGCTCGGTGGCTGTGCAGATCCTGGTGCCATTTGCCGCCACGCTGGCCGCGCCCAACGAGCGTGGCCGGGTGATCGGCACGGTGATGAGCGGGTTGTTGCTGGGCATCCTGCTGGCGCGCGCCGTGGCCGGCGTGCTCGCCGGTGTCGGTGGCTGGCATACGGTGTACTGGATCGCCTCGGGTGCGTTATTGCTCACCGCCGGGTTGTTGTGGCGCGGGTTGCCGCGCCATCCGGTCAATGCGCAACTGGCGTACCCGCAGTTGGTGGCCTCGGTGCTGAGGCTGCTGCGCGACGATGCGGTG…
>XOO0535 conserved hypothetical protein {Xanthomonas oryzae KACC10331}	GTGGCCACTCCCTCCTTCGAAACCCGCTTAAGCCGCCTGTGGGCCCATGAAAAAGCCAGCTATGGTCTGCGTGTGTTCATCGCGCTGGCGGTGGCGATGGGCGTGTGCTGGCACTGGCAGCAACTCACCGCGGTACCGGCGCTGTTCCTCGGCGCGATCGCCAGCGCCATCGCCGAGACCGACGACAACTGGCTGGGCCGCATCAAATCGGTACTGCTCTCGCTGCTGTGTTTTGCCGCCGCTGCGACTGCGGTGGTGCTGCTGTTTCCGTATCCGCTGCCGTTCGTGATCGGCATGGCGTTGGCGACTTTTTCGTTGACCCTGCTCGGCGCACTGGGCGAGCGCTATGCCTCCATCTCGCAGGCCACGGTGGCCTTGTCGATCTACGCCATGATCGGC…
>XOO0536 unknown protein {Xanthomonas oryzae KACC10331}	ATGAAGATTGAATCAATCCGGCTAAGGAACTTCAAGGCATTCCGCGATGTGCACTTGAAGGACATGCCTTCGTTTCTCGTCGTCGTTGGCGCCAATGGATCGGGCAAGAGCACGTTGTTCGATGTATTTGGCTTTCTCCATGACTGCCTCAAGGGAAACGTCCGGCAAGCACTGGACAAGCGGGGACGATTCCGGGAGGTTCTCAGCCGCGGGTGTGATCCTACAGTTGATTCCATTCTGATCGAACTCCAATACCGAATGGAAATAACTGGCGTAGAGCGGCTGGTGACCTACTCAATCGAGATTGGCGAAGAGAATGGCGCTCCCATCGTGCAAAGCGAGCTATTACGCTACAAACGTGGGCGCTATGGCAGCCCCTATCATTTCTTGAATTTTTCC…
>XOO0537 phosphoribosylamine-glycine ligase (purD) {Xanthomonas oryzae KACC10331}	ATGAAAATTCTCGTCATCGGCTCCGGCGGCCGCGAACACGCCCTGGCCTGGAAGATCGCGCAATCGGCGCACGTGAGCGAAGTGTTGGTCGCACCGGGCAATGCCGGCACCGCCACCGAAGCCAAGTGCCACAATGTGGCGGTCAAGGTCAATGATCTGGAAGGCCTGCTCGCGCTGGCGCAGCGCGAAGCCGTTGCGCTCACCGTGGTCGGCCCGGAAGTACCGCTGGTGCTGGGCGTGGTCGACCGCTTCCATGCGGCCGGCCTGCGCATCTTCGGGCCCACCGCCAAGGCCGCGCAGCTGGAAGGCAGCAAGGCCTTCGCCAAGGATTTCCTTGCCCGCCATGGCATTCCCACCGCGTATTACGCGGTGCATACGGACGTGGACGCCGCGCTTGCC…
>XOO0538 Predicted ATPase {Xanthomonas oryzae KACC10331}	ATGGCAAACGAATTGATCGCGCGGAAAGTGGCGAGAATTGAGTATTTAAAGATACAAAATTTTCGAGCGATTCGTGATCTTGAACTCAGGGATATCACTCCGCTAACGGTCCTTTTGGGGCCTAATGGTAGCGGCAAGTCAACAGTTTTCGATGTGTTTGCATTCTTGGCCGAGTGCTTTGAGCTTGGCTTGCGGCGAGCATGGGACAAACGTGGCAGAGCTAGGGAGCTAAAAACGCGCGGCAGCGAAGGCCCGATTACAATTGAGATTAAGTACCGCGAACCTGGCTATCCATTAATCACTTACCACCTATCGGTGGATGAACGAAACAGTTCCCCAGTAGTCATTGAGGAGTGGCTACAGTGGCGGCGCAGTGAGCGAGGCAGACCATTTCGCTTT…
>XOO0539 bifunctional purine biosynthesis protein (purH) {Xanthomonas oryzae KACC10331}	ATGGCTTCTGATTTCCTGCCCGTGCGCCGGGCCCTGCTCTCCGTTTCCGACAAGACCGGCCTGATCGATCTGGCCCGCGCGCTGGTGGCGCGCAACGTCGAGCTGCTGTCCACCGGCGGCACCGCCAAGGCGATCCGCGAGGCTGGCCTGCCGGTGAAAGACGTCGCCGAGCTCACCGGCTTCCCGGAAATGATGGACGGCCGCGTCAAGACCCTGCACCCGCTGGTGCACGGCGGCCTGCTGGGACGTGCAGGCATCGATGAAGCAGTGATGGCCGAACACGGCATCGCGCCGATCGACCTGCTGGTGCTGAACCTGTATCCATTCGAATCGGTCACGGTCAAAACCGATTGCACGCTGGCCGACGCGGTGGAAAACATCGACATCGGCGGCCCGGCA…
>XOO0540 CDP-alcohol phosphatidyltransferase (pgsA) {Xanthomonas oryzae KACC10331}	GTGGTGGCCGATGCGGCGCTGTACTTGAGCCTGCTGGGCGTGCCCGGTGTGAGCGCGCACTGGCTGTGGGTCTTCGCGCTGCTGGCCGCGCTCACCGAATACGCCGGCGTGCTCGGCCTGATGGTTGGCGCCAGCCGCCGTTACGACGGGCCGATGGGCAAGCGCGACCGCGCCTTCGTCATCGGCGTGCTGGGCGTAGGCCTGGCCAGCGGGCTGCTGGGCGCTCGCGGGGTCACCTGGGTGGCCATCGTGCTGAGTCTGGCCTGCATGGCCACGGTGGGGCGGCGCGTGCGGGCCGGCCTGGCCGAGGCGCCCGCAGGCGCCTAG
>XOO0541 conserved hypothetical protein {Xanthomonas oryzae KACC10331}	TTGCGATTCAACCTCTTTCGACGTTTTCAGGATGCTTCAATGCGCACAGTACTAGAGCGCGAGTTCGTCAGTTTCGATGGTGCGCCGCTGTTTTAA
>XOO0542 conserved hypothetical protein {Xanthomonas oryzae KACC10331}	ATGGTGCGCCGCTGTTTTAACGGCATTGGCCGCTGCACGATGCCGCGACTACCGGCACGCCCAAGGCGGTGGTGGTGCTGCATCGCGGCCATGAGCACTTCGGCCGGGGATGCATCGGCCGAAGAACTCGACATGCCCGACGCGCAGTTCTTCGCCTGGGACGCACGCGGCAACGGCCGCTCGCCCGGCGTGCGCGGCGATGCGCCGGGCTTCGAAGCACTGGTGCGCGATCTGGACGGCTTTATCGCACACCTCGGCGCCACCCACGGCATTGCGGTGCAGGACATGGTGGTCATTGCGCAGAGTGTGGGCGCGGTGGTGGCCGCCACCTGGGTGCACTATTACGCCCCACCGCTGCGCGCCTTGGTGCTGGCATCGCCCGCGTTCAAGGTGACATTG…
>XOO0543 conserved hypothetical protein {Xanthomonas oryzae KACC10331}	GTGGTTGACGCACGATCCGGCGCGCGTGGAAAGCGATCGCCGCGATCCGCTGATCACCGCCCCGATTTCGGTCCGTGTGTTGCTGGGCCGGTATGCAGCGGCCGATCGTGTAGTGGAGGATGCGCAGGCCATCACCGTGCCGACCCAATTGCGGGTCTCCGGCGCCGATTCTGTGGTGCATCCGGCCCGCAGGACCGCTTCTACGAAAACCTGCGCTCGCCGATCACGCAGCGGCTTTGGTTGCCGGGGTTTTTCCACGACACCCTGGGCGAGCGCGATCGTGCGATTGCGATTACGCAGATCCGCCAGTTTGTGCAAGCGCGTTTTGCGCAGCCGCCGGTGCGTGCCGCGTTACGCGATGCGCACCGTGCCGGCCCAAGTTTCGAAGAGGCCGAGCGG…
>XOO0544 conserved hypothetical protein {Xanthomonas oryzae KACC10331}	ATGAGCCCAGCTGCGCGCCCGTTCGGCCGTGCCGCGCTGTGGCTGGCGTTGCTGGGGCCGTTTTTCTTCCTCAGCTATGGACTGGCCAATACGCTGGACGGGCGGGCAACGCAGGTGCCATCGGTGGTGTTCGGCTGGGCGCACGGCATGCCGTTCTGGCCGTGGACCATCGTGCCGTACTGGTCGATCGATCTGTTTTACGCAGCGTCGCTTTTCGTTTGCCGCACTCGCCGCGAGCTGGACACGCATGCGCTGCGCCTGCTCAGCGCGCAGCTGATCTGCGTGGGGTGTTTTGTGGTATTGCCCTTGCGCTACAGCTTCATGCGGCCACAGACCGATGGCGTGTTCGGCTGGTTGTTCGCGGTGTTATTGGGCTTCCACAAACCCTTTCCTGATTAG
>XOO0545 transposase {Xanthomonas oryzae KACC10331}	ATGTGGCGGTTCAACCGCCGTTTCGATCTGACCCGGCTGGTGCCCAGCTTGCTGGCCGCCGCAGCCGCCAGCAAGCCGTGGTCCGAGCGGGCCCTGCGTGATGTCACCATGTTCACCGCTGAAAGTGCGTGCTAA
>XOO0546 transposase {Xanthomonas oryzae KACC10331}	GTGAGAGCCGACCGGTCGATGGTAGGACCGTCGCTCCACCGAGACCAGATCATGGCCATGAATCGTGTGCAGTTCCAAGCCGGGCTGTCGTTGCCGGCGTTCCTCAAGCGCTATGGCAACGCGCAGCAGTGCGAGCAGGCGTTGGAGATCTCGCGCTGGCCACAGGGCTTTGTTTGTCCGCGTTGCGCCGCTACTGCGCACAGTCGATTCCAGCGTCACGGCACCACGTACTGGCAGTGCACGGCCTGCTATCGCCAGACCAGCCTGCGCTCGGGCACGGTGATGGACAACAGCAAGCTGCCGCTACGCACCTGGCTGCTTGGCATGTATCTGCTGGGCCAGAGCAAGACGAACCTGTCGGCGCTGGAGTTGATGCGACACCTGAGAGTGAGCTACCCG…
>XOO0547 putative ISXo8 transposase {Xanthomonas oryzae KACC10331}	TTGCTTACTTCCACTGTGTTAAAAATAATCGTACCTTTGTGCCACTATTGGAAGACCTTCAGGCCGCGTGGGAGAGCTGTGTTGAATAGGTCACTGGAAGTGCGTTTTGAACAGTACGGGGAAGTAGTTGCTGCCACCCTGTCCCATGCGGATCGCAAACAGCCCGCACACTGGTACCTGAAGGGGTTGCTACTGCCTGGAGGGCGCAAGAGCGTGGAGCCCATGGCCGCGCGGGTGCACCCGCAGAACGTGCGCTCAGCCCATCAATCGACCTGA
>XOO0548 DNA-binding protein (fis) {Xanthomonas oryzae KACC10331}	TTGAACGCAGCCCCCTCTCGTCCTGACAGCAGTCGTGGCGCCCCGAAGTCGCCTCTGCGCGAACACGTGGCCCAGTCCGTTCGCCGTTATCTGCGCGACCTGGACGGCAGCGACGCGGACGACGTTTACGAAATCGTGCTGCGCGAAATGGAGATCCCGCTGTTTGTCGAAGTGCTCAATCACTGCGAAGGCAACCAGAGCCGCGCCGCGGCGATGCTGGGCATCCACCGGGCGACCTTGCGCAAGAAACTTAAAGAGTACGGGATGACGTAA
>XOO0549 conserved hypothetical protein {Xanthomonas oryzae KACC10331}	GTGCGCCCTTACGGATTGCCCACACAGCCATTGGCACGGGTTCGCCCTACGACGTGCGCATGGTTGAATAGGGGTCTTCCCGCTGCACGCCTGCCGATGTCCGAGACTCCGCCACCGCGCCGCCCCCTGGCCACGTTCCTGCGTGCGACGCCGGCCGCGCCATTGCTGATTCCGACGCCCGTGGTTCCGCCTGCGGAGGCGTCGGAGCAGGTGCCAACGGTGCCGGTCTCTGCGTTGCCGCCAGCACCAGCACCCGAGATGGACGCCCCGCCCGCGCCGCTGGTGCCATCGCCTCCTGCAGCGGTGGTTCCCTCGCCGCAGCGCGCAACGGGCGCGCTCGGGCACGATGGTGTCCAAACGGCAGGATCGGGCGAGCCGAGATTGCCCGCGGCCGACACC…
>XOO0550 transcriptional regulator pbsX family {Xanthomonas oryzae KACC10331}	GTGAGCAAGCTGTACGAACGGGTACGCGAGGCCCGCAGCCTCACCAAGCTGACCCAGGAAGCCCTGGCCGGCGAACTGGGCGTCACCCGCAGCGCCGTGGCGCAGTGGGAGATGGCCGAAGGCACCGCGCCATCGGTGGAGAACCTGATCGGCCTGGCCAAGCGCAGCGGCATGGCGTTCGAATATCTGGCCACCGGCCGCGGCGACCGCGTGTTCGGCCCGCCGGTCTCGGCCATTGCCGAAGAACCAGCGCAATACCGCCGCCTGGATGACCAGCAACGGGTGCTGCTGACACGCTTCGACACCCTGGCGCCGCGCCAGCGCAGCGGCCTGCTGGATCTGTTGCTGGCCGAGGGCAAGACACGGCGCCGGCGGTGA
>XOO0551 conserved hypothetical protein {Xanthomonas oryzae KACC10331}	TTGCGATACTGTCGTTCAGCCAATGATGATCAGATCACAGCGAACTCAAGGAGGATGTTCATGGTCGAGCCTGCCGATCCGAAACCCGATCCATGCGGGCGTATCACGCCCCCGTCCGCCGCGCCCGCGCCCGCACCTGCGCCATGGCCGGCGCATTCGCCAGTGGACCCTGCGGCGAACCGCTTTCGTGGAGCGGCCAGGTATCTGATCTGGCGGCGCGGTGCCGAATGGACCGCAGTCGCCGAGGGTCCGCAGTGGTCAGCGGCGCTGGCGCCACGCCTCTGGGCGCTGCGAGAGCGCCACTGGTGGCTGCTGGCGCTGAGTGCGCCGATGGTTGCCGTTGCCGGTGCAGTGGCGCTTGCCGGTGCGCAGGCATGGTCGCCCGTGGCCTGGGCGGCG…
>XOO0552 ribosomal protein L11 methyltransferase (prmA) {Xanthomonas oryzae KACC10331}	GTGCCTGCAACCACACGCATGCGCGACGAATCCGCCGGAGCCGATGGCGCCTGCGAACGCAGTCATCCGCCCGGCGACAGGCATGCCGGCACGAATGGTCTACGATGCGTGCTTTCGAATTGCCCGACCGACACGATGCCGTTTCTTGAACTGACCCTTTCCTGCTCCGAGGTGACCCTGCCCCGTTTTCAGAATGCACTGGACGACGTCGGCGCAATGGCAGTGACCATGCTCGACGCCAATGCCGACACCAGCAACGAGCGCGCCCTGCTCGAACCCGGCGTGGGCGAAATGCCGCTGTGGGACCGGCTGACCATGACCGCGCTGTTCGATGGCGGCAGCGACGCGCTGGTGGTGCTGGCGGCCCTGGAAGCCTTCGATCCGGGCCTGGACTGGAGC…
>XOO0553 conserved hypothetical protein {Xanthomonas oryzae KACC10331}	ATGCCACACACGCGAAGGTCAACCCGGCAACTCGCAACCGATCCACCAGGGCATCCAACCACTAAGCCATCGACCAATCAGCCAATCAACGGCACGACCACCGACGCCCAGCCCGCAGCGCAATCAAATCCCTGCAACGCGCCACTCACCGGCATTCCGCGCAGGCCAACACCGCATGTCTCGCCCTTTCCGCAACCTGCGCTGGCAGTGTCCGCTTGGCGGCGGCTGTGTGCGTGGGCGGGTGCTAGACTCCGCGGCATCGCTGCGGGTGTTTCCGCAGCAGGGTCGCCGCTCTTCATGCCGCTTGCTCGTGCCCGTCATCTTTGGTTGCTGCTCGCTCCCGCTGCGCTTGCGGCGGCCGCGTGGTGGGATGTGCGTGCGCAGCCGGCCGAGCATGCG…
>XOO0554 conserved hypothetical protein {Xanthomonas oryzae KACC10331}	GTGGCGCAGCGCTGCGCCGGCTTTGCACCCACCGACGGGCTGAGCTTGCGTGTGGTCGCGCAGCAACGCCAGGCCGCGGCGCGCGCCGGCAGCCTGGCTGCCGAGGCCGCCATGCTGGCGCTGGGCGAACCGTTGCACGTATCGCCCGGCTACAAGCGCGCGCTGGTGCAACGCGTGCTGGCCTCGCGCGATCCCGAGGCCTATCTGGCCCTGGCTCCGGCCATGGGCGCGCGCGCCAGCGGCGACGACAGCCTTCAAGGCTGTGTGGCCGGCGATCAATTCGCCGAGCTGGCCCGGCAAGTGGCTGCGTGCCGGCTGGGGCTGGATTGCAGCGCCGACAGCACCTTGGTCACCAGTTATTGCGCCAACGCGGGCATCTGCTCGCGCGATAGCGCACAG…
>XOO0555 conserved hypothetical protein {Xanthomonas oryzae KACC10331}	ATGAATTACCGTCGGTTGGTGCATGGCGCCAAGTTCTGGTTATGGGTGGTGTTGTTCGTGGCGTATTCGGCGGCGGCAGTGAGCATCGTGATGATCGATACCGCCGATCACCGCTATCAGCCGCTGTCGGTGAAGTCCACCAGCGTCACCGCCGACGAACAGCAGCGACGACATGGCGCAAGCCAGGTCGCTGCGGTGTATCGCGCCAGCAGTGCGATGCCGTTTTCCACCTTGCCTGCCGGCTCGACCTTCCAGGTGGTGTGGCCGAATGGTTCCACCGAAACCATGACCGTGGTCGACCCGTCGTCGGCCAACGGCATCGTGCCGGTGCCGGGTAGGCAGCAGGCGCCTGCGCCGCGGCGGTGA
>XOO0556 biotin carboxylase subunit of acetyl CoA carboxylase (accC) {Xanthomonas oryzae KACC10331}	ATGCTAGATAAAGTCGTCATCGCCAACCGAGGTGAAATCGCGCTGCGCATCCTGCGCGCGTGCCACACGCTCGGCATCCGCACGGTCGCGGTGCATTCCACGGTCGACCGTAACCTCAAGCACGTGGCCATGGCCGACGAGTCGGTCTGCATCGGCCCGGCCGCCTCCAGCGACAGTTACCTCAACATCCCGGCGTTGATCGCCGCGGCCGAGGTGACCGATGCACAGGCCATCCATCCCGGCTACGGCTTCCTGTCGGAAAACGCCGACTTTGCCGAGCGCGTGGAGCAATCCGGCTTCATCTTCATCGGGCCCAAGGCCGACACCATCCGCCTGATGGGCGACAAGGTCGAAGCGATCCGCGCCATGAAGGCTGCCGGGGTGCCGTGCGTGCCCGGC…
>XOO0557 conserved hypothetical protein {Xanthomonas oryzae KACC10331}	GTGATGACAGCCATGCGGCTGTGGAAAAGCCGGGATTCGCAAGAGCGACCGCACGAGCGCCTGACGGTCTGGCGCGATGCGATGTCGCTTGTCGAAGCGATCTACCGCCGGAGCCACGACTTTCCTGATTCCGAACGCTTTGGACTAACGGCACAGATGCGCCGCGCCGCGATCAGCATTCCGTCGAACATCGCCGAAGGGGCTGCACGTCGCTCTACGGCCGAGTGCTTGCGCTGTCTGGCGATGGCGCGCGGCGCGCTGGCAGAGTTGGACACCCAATTGCAGATCGCCACAGGGCTGCCGTTCACGTTGCCCGATGTGGCAATTGCCGACCTACTGAACCGCACGTTTGCCAAGCTCAACGCATTGATCCGCACGTCGGACGCGTCGCGACATCTC…
>XOO0558 biotin carboxyl carrier protein of acetyl-CoA carboxilase (bccP) {Xanthomonas oryzae KACC10331}	ATGGATCTCCGCAAAATCAAGAAACTGATCGACCTGCTCGAAGAATCCAATCTCGCCGAAATCGAGATCAAGGAAGGCGAAGAAAGCGTGCGCCTGGCGCGCGTGCCCAAGGGCACGGCGATGATGAGCGCTCCGGTGCAGCAGTACGCGCCGGCCCCTGCCGCGCAGGCGCCGGCAGCGGCCACCATGCCGATGCAGTCGCCCACCGAAGCCTCCACCGGCGGGGCCAAGCAGGCCGCCGCACTGCCGGAAGGCCACGTGCTGCGCGCGCCGATGGTCGGCACGTTCTACACCTCGCCCTCGCCCGACAAGCCGGCCTTCGTCACCGTAGGCCAGCAGGTCAAGGTCGGCGACACCCTGGCAATCATCGAAGCGATGAAGATGTTCAACCCCATCGAA…
>XOO0559 catabolic dehydroquinase (aroQ) {Xanthomonas oryzae KACC10331}	ATGCGGCCCCTGGTGGAACCGCGCGCTAAGCGTGCCGGGCACGCGCTGGACTGCCTGCAGTCCAATGCCGAGCACGTGCTGGTGGAGCGCATCCACGCCGCGCGTGAGGACGGGACCGCTTACATCCTGATCAACCCGGCCGCCTTCACCCATACCTCGCTGGCGCTGCGCGACGCGCTGCTGGGCGTGGGGCTGCCATTCGTGGAAATCCATCTGTCCAATCCGCATGCGCGTGAACCGTTCCGGCACCACAGCTATCTCAGCGACAAGGCCGATGGGGTGATCTGCGGCTTCGGCGCAGACAGCTACCGGCTGGCGCTGGAAGCGGTGATCGCGCGCCTGGAGTGCGACGCATGA
>XOO0560 catabolic dehydroquinase (aroQ) {Xanthomonas oryzae KACC10331}	ATGCCTGGATACCTGCTGCGCGCCAGCGCCGACAACCGCGGCGAACTGCACAGCGGGCAGTTGCATGACGCATGGCGGCCGATGGGTTCGATCGTGCTGCTTGCGCTGCATTCGGCGCGCTGGCTTTGTCGGCCCGGGGCCGCTTTTTTGATGCCACGCGCGCCACGCCAAGCGCGCACCGCCGCGTGTTGCATCGCCACCTCGATCCCTTCCGGCTGCGGAACAGCCGCACCTACCGCACTGCTGCCGACGGCACAACATTCTGACGCCCGACTGTGGAGGCTGCAGGCAGCAGCGCGTCCAGCGTCGCCGCGCCGGCACCGGCACCGGCACCGGCGCATCCTCGGCTCGCACCGCATCGCTGCACAGCGGATGAGCACGGCAACCTGCCCGTCTGGC…
>XOO0561 C-type cytochrome biogenesis protein (copper tolerance) (dsbD) {Xanthomonas oryzae KACC10331}	TTGGGTCCGGGCCGACACCCGCAAGGAATCCTGACGTCCATGAAGTCTCTGTCTCGCTGGATCGCCCGCTGCGCGTTATTGGCCGCCCCCGTGTTCGCCGCGTCGCTGGTGCTGTCCCCTGCCCCCGCACAGGCCGCGGTGACCGAAGCCGACCTGTTGCCGGTGGACCAAGCCTTCGTGCTGAGCGCCACCGCCGACAGCCGCGACCGCATCGCGCTGAACTGGAAAATCGCGCCCGGCTATTACTTGTATCGCCACCGCATCAGCGTCAAATCCGCACAGGGCTTTGCCGCCGGCGAACTGGCGCTGCCGGAAGGCGAGAGCAAGCACGACGAGTTCTTCGGCCAGGTGCAGACCTACCGCAAGCAGTTACGGGCCTCCCTGGCCGGCAAGGCCGAT…
>XOO0562 periplasmic divalent cation tolerance protein (cutA) {Xanthomonas oryzae KACC10331}	GTGATGTCACCATGTTCACCGCTGAAAGTGCGTGCTAATCAGGTTGTTCCAAGCCGCCCCGTTGTGCGCGGCGGCCACACCAACCCCTGCAATAACGCGGGGCGGGCGAGCGGCTGTGGGCCGCTCAAGCACGCCGCGTCACCGGAGCCAGCGCAGTTGACGCCGTGTTCCGGAATCGGCGCTCGATCCCCACGCAGACAGGGGATTACACTACCTGGTCGAATGAGCGCACCTTCCCTCCATTTGTTGTTCAGCACCTGCCCGGATGCCGAGAGCGCCGAGCGCATCGCGCACGCGTTGCTGGAAGAACGGCTGGCGGCCTGCGTCACCCAGCTGCCTGGCGCGCAATCGCTGTACCGCTGGAACGGCGCGATCGAACGCAGCACCGAAGTGCAGCTG…
>XOO0563 transposase {Xanthomonas oryzae KACC10331}	GTGAGAGCCGACCGGTCGATGCTAGGACCGTCGCTCCACCGAGACCAGATCATGGCCATGAATCGTGTGCAGTTCCAAGCCGGGCTGTCGTTGCCGGCGTTCCTCAAGCGCTATGGCAACGCGCAGCAGTGCGAGCAGGCGTTGGAGATCTCGCGCTGGCCACAGGGCTTTGTTTGTCCGCGTTGCGCCGCTACCGCGCACAGTCGATTCCAGCGTCACGGCACCACGTACTGGCAGTGCACGGCCTGCTATCGCCAGACCAGCCTGCGCTCGGGCACGGTGATGGACAACAGCAAGCTGCCGCTACGCACCTGGCTGCTTGGCATGTATCTGCTGGGCCAGAGCAAGACGAACCTGTCGGCGCTGGAGTTGATGCGACACCTGGGAGTGAGCTACCCG…
>XOO0564 putative ISXo8 transposase {Xanthomonas oryzae KACC10331}	GTGCCTGACCAACGCCTCGCGGCCGACGCGCAGCGTCGAGTGGAGCTTGCGAGTGCTGCTGCGTGGCGATCCGCTACGAAGGCGGCCTTGATGCGACCACCGGCCAAGCCGAGCCTGACCTGGAGCGCACCGACGACCGCAGCAAGATCGTGCAGACCGCGCCCGCAACCAGGTGATCTTCAGCGTCCAGGGCCACCGCCCGCCTGTTCAATCCGGCCAAACCGGCCAGCTGCCAGCTCGCCACTTAATTCCACTGTGTTACAAATAATCGTACCTTTGTGCCACTATTGGAAGACCTTCAGGCCACGCGGGAGAGCTGTGTTGAATAGGTCACTGGAAGTGCGTTTTGAACAGTACGGGGAAGTAGTTGCTGCCGCCCTGTCCCATGCGGATCGCAAA…
>XOO0565 ribonuclease {Xanthomonas oryzae KACC10331}	GTGGCGATCCGCTACGAAGGCGGCCTTGATGCGACCACCGGCCAAGCCGAGCCTGACCTGGAGCGCACCGACGACCGCAGCAAGATCGTGCAGACCGCGCCCGCAACCAGGTGA
>XOO0566 unknown protein {Xanthomonas oryzae KACC10331}	GTGGATCTGGCCATCGAGCTGGGCAATGGCAAGTACCGCATGAAGGCCAAGCTCTCCAACGATCCGACAGGATGTGCGGCCCTGTACGCCTGGCTGTGCACCCACGCCCAGCCGGACAGCTGGGTCGTGATGGAAGCCACCGGCATCTATCACCAGGCGCTGGCCGAGTTCCTGTACGCGCACGGCTACCGGGTGTGCGTACTCAATCCAGCGCAGGTGGCGCTAGACGCGCGCAGCCAGTTGCAGCGGGGCAAGACCGACCGCAGCGATGCGAAGCTGATCGCCAGCTACATCTCCCGCACCGGCTCGGCGCGGCTGCGCGCCGGACTGTACATGCCAGCCCTGGTGGCCATGCGCCATCACCCGGTGGTTACCGCGCTCAAACAGCCTCTGCATGCC…
>XOO0567 primosomal protein N (priA) {Xanthomonas oryzae KACC10331}	ATGTCTTCGACCGTCGCCACCCTGCGCGTCGCCTTGCCGGTGCCGCTGCCGCAGTTATTCGACTATCTGCCTCCGGCCGATGCGCCGCTGGCCGACCCGGTGCGGGTCGGCTGCCGGGTGCGGGTGCCGTTCGGGCCACGCGAGTTGATCGGCGTGGTGGTGGAGATCGGCCAACTGCCCACGGCCGACGGCCTGCGCCCGGCACTGGCCTGGTGCGACCAAGCGCCGCTGCTGGTCGATGAACTGGCCCGCTCGCTGCAGTGGCTAGCGCGCTACACCCACGCCCCGCTCGGCGAGGCCCAGGCCAGCGCCCTGCCCGGCCCCTTGCGCCGCGGCGAGCCGCTGGCCGATACCCACGCCTGGGCCTGGCAGCTGACCGAAGCCGGCCGCAGCGGTGCC…
>XOO0568 conserved hypothetical protein {Xanthomonas oryzae KACC10331}	TTGACAGACGCCTGTGTATCGGTATGTCCGCCGCTGTGCACAACCCACCGCAGAGATCGGCTCGGGTGGTGTGAAGGCAGAACGCGGCCGGGCCGATCTGTCAAGCCATCGGCGGGGGCCAATCGCGTCGGTATCATGCCGGCCGATGCTGGAGTTCTCATGACCGTAGTCCCCGACGCCCCCGTGACCCCTGCCGCGTTATCTGCCTTCTTGCGCGGTGTCGAACGCCGGGGTCTGGTGCTCGCACAATTGCAATGCGGCGACGTAGCCGCCGCTGAGCGCGCCCTCGCAGCGGCCTTGCGCGCCTTCAGCAGCCAGGCAGCAGGTCGACCGATGGCTGGCTGGCCGATGCGCTTCTGGAGCTTGCTGGCCACCGCGCCACCGCTGCGACGCGAGCCG…
>XOO0569 conserved hypothetical protein {Xanthomonas oryzae KACC10331}	ATGCCAGCGCGGTCGAGCAGCCTTCCGCCCCGCTGGAGACGGTCGATGATGAAGCCAACTAACTGGTGCGGCCTGTTGCTCTGCGCGATTGCAGGCATTACCGGCGCGCAGACAATGCCGATGCCGCTGGAAGAAGCCAGCGCTGCACCGTCGGCATCCACGCCGGCTGCCCCAGTATCGAGCACAACCCCGAGCGCCGCGCAGCAACGCGCGCGCTGGGAGGCGATGACGCCCGCGCAGCAGGCCGAGCTGCGCGCGCGCTACGCCGCCTGGAAGGGGCTGACTGCAACCGACCGCGTAGTGCTGCGTCATGCACGCGAGCGTCTGCAGGCTTTGCCTGAGGATCAGCAACGCGCGTTGCACACGCAATTCGGCGCGATGGATCGCCTGCATCGCGAC…
>XOO0570 conserved hypothetical protein {Xanthomonas oryzae KACC10331}	ATGCGGCTGTTGCTGATCCTGAGCCTGTTGACGTTCTTCATCGCGCGCATCGCCGTGCACGCGTCCGACGCAGACAACGATATCGCCACGCCGCCCGGTACCAGCCAGACTGCTGTGCCCAAGGATTTCGCGCACGCACACACGCCGACACAGGTGGAAGCGCTGCGCAGTCAACTGGTCGAGACGCTGACGCAGACGCGCACCGTGGTGCCGACCGCCATCGCACGCGACAGCGTGGACGCCGGCATTGCGCGCACCAATGCCGAAGCGCACAGGCGCTTGGCGCAATTGCAAGCCGATGCGCGCCCGATCAGCGCCGTGCCCACCGCGGAGGCAGACAGCGACAGCACGTTCTTTGCGGTGATGGGCAAGCCGTGGGACCCGGTGAGCAACCCGTTG…
>XOO0571 conserved hypothetical protein {Xanthomonas oryzae KACC10331}	TTGCAAGCGTGCGCCAACGCGGTCCCTTCGGAATCGCGTCTTCGGCAGCGCGCCCCTCCCACCACCCGCCAACCGGACCTGGCTCAGGTCACTGCATTTGACCGCGCACCACCCCACGGATTGCGAAAACTGTTCGACTGCACGGCACGGCGCGTTCTGCCACGCCTGCGGGCAAAGCGTGCACAACCCGATGCGCACGCGGTGGAAGAAGTGTTCGAATCGTTCTGGCATCTGGATGGGCGCATCTTCCGCACCCTGCGCGATCTGCTGGTGCCCGGACGCCTGGCGCTGCGCTTGCTGAGCGGCCAACGCCGCGCCGATGCGGCTGTTGCTGATCCTGAGCCTGTTGACGTTCTTCATCGCGCGCATCGCCGTGCACGCGTCCGACGCAGACAACGA…
>XOO0572 multidrug efflux protein (norM) {Xanthomonas oryzae KACC10331}	TTGGTTTTCATGTCTGTTTCTTCAGCCCCCCCGTCCGCGACGCCAGGCTTCGCCTCGGAAGTGCGTACCACCGGCCTGCTTGCGTTGCCGCTGGTGCTCGGCCACGTCTCCACCGGCCTGATCGGGTTTGTCGACAACGTCATCGCCGGCCACCACGGCACTGCCACGCTGGCCGCGGTGACCATCGGCACCTCGCTGTTGTGGCTGCCGATGCTGGTGCCGATCGGCACATTGATCTCATTGACCACCTCGGTTTCGCAACTGATGGGCGCCGGCCGCGAGCGCGAGATCGGGCCGCTGTTCCGGCAGGCGCTGTGGCTGTCGCTGGGGCTGAGTGCGCTGATGTTCGTGTTCCTGAGCGTGGTGCCGCCGTTGCTGCCCACCTTCGGGATTGCGCCG…
>XOO0573 protease IV (sppA) {Xanthomonas oryzae KACC10331}	ATGCAGCGTCTTTCGACGGAGTTTTCCATGAACCATCCCGTGCGTCGCAGTCCCATCGCCAGCTTCTTCGTCGGCCTGTGGGATGTGATGAATTTCACCCGGCGCCTCATTTTCAACCTGGTGTTCTTCGGTTTCCTGTTTATGCTGCTGCTGGTGTTCGTGGTGGCGCTCGCGCGTGGCGACGGCACTAAGCCGCTGGCTGAGCGCACCACCCTGGTGATCAACCCGGAAGGCACGCTGGTCGAGCAGTTCAGCGCCGACCCGGTAAGCCGGTCGCTGGCCAAGGCAGTGGGCGACAAGAGCGCTCAAGAAGTGCAGCTGCGCGACCTGGTGCGGGTGATCGAGGCGGCCGGCAAAGATCGCAAGATCGAGCGCGTGCTGTTGAATCTGGACAAGTTC…
>XOO0574 hypothetical protein {Xanthomonas oryzae KACC10331}	ATGAAGATGCATTGGATGCTTGCAGCCGGCCTGGCGTTGTCGCTGAGCGCCTGTCAGCGGCCGCAGCCCGCGCCCACCGAACAGAAGCCCGATCCCCAGGCCACCGCGCTGCGCGACCACATTCAGGAGCCGCTGAACAAGGCGCACGCGGTGCAGGCCTCGACCGATCAGGCCGCCGAAGAGCAGCGCAAGGCGATCGACGCCGCCACGCAGTAG
>XOO0575 tropinone reductase (trn2) {Xanthomonas oryzae KACC10331}	TTGGGCCACGCATGCGCGTCAACTGCGCAGCAGCGGCCGTTTTCCTGCGTCTTGAAGAGGGGTACCCACGTGACAACGCACCGTTGGCGGCTGGATGGACAGACCGCCCTCATCACCGGCGCCAGCGCCGGGATTGGCCTTGCCATTGCGCGCGAACTGCTCGGCTTCGGCGCCGACCTGCTGATGGTGGCCCGCGATGCCGATGCCCTGGCGCAGGCGCGCGATGAACTTGCCGAGGAATTTCCCCAGCGCGAACTGCACGGGTTGGCCGCCGATGTTTCCGACGATGAAGAGCGCCGCGCGATCCTGGATTGGGTGGAAGACCACGCCGACGGCTTGCATCTGCTGATCAACAATGCCGGCGGCAACGTCAGCCGCGCCGCGATCGATTACACCGAA…
>XOO0576 conserved hypothetical protein {Xanthomonas oryzae KACC10331}	TTGTGGCGGCGCATGAGGCGCTGGCGGCTGTTGGGAATGATGGCGTTGAGCGTGACCGCGATGGGTTCGCTGGCCGACGCGCAGGAAGTGGCGATCTATCGCTGTACCGATCCCACCGGTGCGCTGACGGTGCAAAACATGCCGTGCCCGAAAGGCATGCAACAACAGAAGAAGCTCATGACCGCACCGGCGGCGGTGCCATTCGCGCCAGGCGGAGCAACCGCATCGCCAGCACGTGCGACGCCAGCGCCGCAACAACGCGTTGCTGCGCCAGCCGTTGCATCGGCGCCAGTTGCACCGACCACGCCCGTCGCACCACCGGCACCGGCGTTGACCTCTACCTCGACGCTGCCGCCGCCACCGCTGTTCGAGTGCACCACGCACGACAACGGGCGTTAC…
>XOO0577 conserved hypothetical protein {Xanthomonas oryzae KACC10331}	GTGGCGTGTTGCCACGTCTCCCCTGCACTCCGTTCAGCCGAGCCCCTTTGCGGCAGCCGCACAGGCGCGCACACTGCGGTCATGCGTACCGTCCTGACTCTTCTGCTACTGGCCGCGGCGCTGCCTGCGTCGGCCGCCACCCCAGCGAGCAAACCCGACCCCAATGTGCGGGTCTATCGCTGCGTGAGCAGCACCGGCACCGTCGCCCTGCAGGACGCGCCCTGCAGCAGCGGTCGCCAGCAGGTGCTGGACATGCAGCGCCCGCAGGACCCACCGCCGCGTCCAGCGCGTGCGGAGCCACCGGCACAGGTCGCCGCAGCGCCCGCGCGCGAGGTCCGCATCGTCACCGTGCAACCGCCACAGCCGATGTACGAGTGCACCACCGAAGACGGCAACCGC…
>XOO0578 conserved hypothetical protein {Xanthomonas oryzae KACC10331}	ATGACCCACATACTCACCCTGGATAACGCTGTCGCCACGCTGACCCAGGGCGGCGTGATCGCCTACCCCACCGAAGCGGTGTGGGGCCTGGGCTGCGACCCGCGCCAGGAAGCGGCCGTACTGCGGCTGCTCGAGATCAAGCGGCGCCCGGTCGACAAGGGTGTGATCGTGGTGACCTCGCGCGTGGACGTGCTGCGCGACTGGGTCGACATCGATGCACTGGCGCCGGCACGCCGGCAGGACGTGCTGGCCAGCTGGCCCGGCCCGCATACCTGGATCCTGCCCGTCACCGCACGTGCGCCGCGCTGGGTCACCGGCGAGCATGACGGACTGGCGGTACGCATCAGCGCCCATCCGGTCGTGGCAGCGCTGTGCGCGGCCTGGGGAGCACCACTTGTG…
>XOO0579 DNA topoisomerase I (topA) {Xanthomonas oryzae KACC10331}	ATGCCCAAGCACCTGCTCATCGTCGAATCGCCCGCCAAGGCCAAGACGATCAATAAATACCTCGGCAAGGACTTCACCGTCCTGGCCTCGTATGGGCACGTGCGCGACCTGGTCCCCAAGGAAGGCGCGGTCGATCCGGACAACAGCTTTGCGATGCGTTACGACCTGATCGAGAAGAACGAGAAGCATGTCGAAGCCATCGCGCGTGCTGCCAAGGGCGCCGACGACATCTTTCTGGCGACCGACCCGGACCGCGAGGGCGAGGCGATCAGCTGGCACATTGCCGAGATCCTGAAAGAGCGGGGCCTGCTCAAGGACAAGCCGATGCAGCGGGTGGTGTTTACCGAAATCACCCCGCGCGCGATCAAGGAAGCCATGCTCAAGCCGCGCGCGATCGCC…
>XOO0580 conserved hypothetical protein {Xanthomonas oryzae KACC10331}	ATGACACAGTGGTATTACGCCGACGCACAGCGGCAGCGCCAGGGGCCGGTGGACACGGACACGCTTCGCAGGCGTCTGTCGCAGGGCATCATCGACCGTTCCAGCCTGGTATGGCGCGAGGGCCTGGCACAGTGGGTGGCGCTGCACGAGGTCGCAGCCGAGCTGGGTCTGGACAGCGCGGTGTGGGCGACGACCGAGGCCAGCGGGCCGACGCCTGCGGATGTGCCGAGCGAAGCGCCATTGTCGATTGCGCATTCCGGCGACAGCGCCTCAGCCACCGCGTCGCCAGCTGCGACCTCACAGCCACACGACCACGCTGCGGAGACATCGCCGTGGCCGCCGGCAGTGACTGGCGGCGGCATCGCCAGTGTTAATGATGCTGCCGCGACTGACCGTGCC…
>XOO0581 fimbrial protein (pilA) {Xanthomonas oryzae KACC10331}	ATGCGCAGTTGGTATTACGCCGATGTTCACCGCCATCGGCACGGTCCGGTGGCCAAAGACACCTTGCTGGGCCTGTATCGTGATCGTGTGATCGCCCTGGATACGCTGGTCTGGCGCGCAGGGCTGGACCCCTGGTTGCCGCTGTCTGCCTGTGCCGACACGCTTGGCCCACCCGTTGCCACGGATGTGCGTGCGGCTGCGGTTCCGCCGCCGTTGCCGCGTGCTGCGGCACAGCCGCCGCTTACCTATTGGTCCGTAGCACCAGCGCAGCCGCGCAGTAACCGCCCTGCCTGGCCGCTGGTTGCAGTGCTCGGCGCGGTGGTCGGCGTCTTTGTGCTAGTCGGCGTGATCGGCATGCTCGCCGCGATCGCGTTTCCGGCTTACCACGATTATTTGGGC…
>XOO0582 identified by sequence similarity; putative; ORF located using Blastx/Glimmer/Genemark (smg) {Xanthomonas oryzae KACC10331}	ATGAAAGAGAGCATTCTCGATGTATTGCTGTACCTGTTTGAACATTATTTCAGCGAAGACGCGGACCTGGTCCGTGACCGTGACTCACTTCAAAATGGCCTGATCCAGGCAGGTTTCAGCCCCGCAGAAATCAGCAAAGCCTTCGATTGGCTGGACGCGCTCTCCGAGCAGCGGCCCAGCGTCGCGCGCCCGCATGTCGATGGACCGGTGCGTATCTATCACGGGCAGGAGCTGGACAAGCTCGATGTGGACTGCCGCGGATTCCTGCTGTTCCTCGAACAACACCGCATTCTCGACGCCGATCAGCGCGAGTTGGTACTGGACCGCGCCATGGCGCTGGATCAGGACGAACTGGATCTGGACGACCTCAAATGGGTAGTGCTGATGGTGTTGTTCAAC…
>XOO0583 DNA processing chain A (smf) {Xanthomonas oryzae KACC10331}	ATGGCCCTGATCGCTCCCGACGTACGCGCACTCCTGATCCTGCTGCTGGCAGGTGGCCGCACCCCACCGCGGCGAAAAATGCTGAACTCGTTCAGATCAGCCGTTGAGAGCCTGGCAGCCGGACCTGAGGCGTGGCGTTTTGCCGGTTGTGATGAGGCGCAATCTGCACTGCTGCAAACCCCTGATCCGCATGCGCTGGACGCGGCGTTGCGTTGGTGCGAGCAACCCGGGCACCACCTGATTGGCTGGCACGACCCGGATTACCCGGCCTTACTGCGCCATATCGCCAACCCGCCAATGGCCTTGTTCGTGGACGGCGACCCCAATGCGCTCTGGCACCCGGGAGTGGCGGTGGTCGGCAGCCGCTCGGCCACTGCCGGCGGCCGCGATCACACCCGC…
>XOO0584 conserved hypothetical protein {Xanthomonas oryzae KACC10331}	TTGGGGAATCAGGCAAGAAGGTACTCAATGTTAATCCGACTTCGTACGGTCGTTGCTGCGGCGATGTTGACCGTCGCGACCTACGCTGCCGCGCAAGCGGTGGGCGAGCATCCAGACACCTATGTGGTCCGCAAGGGCGATACCTTGTGGGACATCGCTGGGCGTTTCCTGCAAAAACCATGGCTGTGGCCGGAAATCTGGCAAGCCAATCCGCAAATCCAGAATCCGCACCAGATCTATCCGGGCGACGTGATCAGCCTGGCCTACCTGGACCGCGTCGGCAAAGGCACGATCCAGCCCGGCCCGCGCCAGGAAGCGCCGATCAATGCCATTCCATTGGCGGACGTCGAGCCGTTCCTGAAAAACCTGCGCGTGGTCGACGACTTTGATCGGCTGCCT…
>XOO0585 polypeptide deformylase (def) {Xanthomonas oryzae KACC10331}	TTGCCGGCGCAGCGCCGGTGTTTCCAGACGGGTAACCCCATGGTTTTGCTCCCAATTCTCGAGTTTCCCGACCCGCGGCTGCGCACCAAGGCCTTGCCGGTCGACTCTGCCGAGCTTGCCAGCCAGGCGTTCCAGGCGCTGCTGGATGACATGTTCCAGACCATGTACGAGGCGCCGGGCATCGGCCTGGCTGCCAGTCAGGTGGACGTGCACAAGCGTTTCATGGTCATCGACGTCAGCGACGAGAAGAATCTGCCGCAGGTGTTCGTCAACCCGGAAATCGTGAGCAAGCAGGGCGAGCAGCTGTGTCAGGAAGGCTGCCTGTCGGTACCCGGCATTTATGCCGATGTCAGCCGCGCCGATGCGATCACGGTGCGCTATCTCGACCGCCAGGGCCAG…
>XOO0586 10-Formyltetrahydrofolate:L-methionyl-tRNA N-formyltransferase (fmt) {Xanthomonas oryzae KACC10331}	TTGATAAGCCGCTGCCAGCACCACATTCTCGGTTGCGGCTCGCGCTTCGCAGTGCGCTCGATCGATGAGGGATTACGCAGGTTCTGGCGGCGGGGTGCCGAATCTTCCGGCGCGAATCCCGCTTCCACCTCTCAGCTCTACATTACTCTCGCCCCGGTCAACACCCCCGCCGTTGCGACTCCCCACTCACCACTCCCGAATCCCAGCTCTATGAGAATCATCTTTGCCGGTACGCCGGATTTCGCTGTCGCTTCGTTGCGCGCTGCCGCGCAGCGGCATGAGGTGGTGGCGGTCTACACCCAGCCGGATCGGCCCGCCGGGCGCGGCCGCGGGTTGACGCCCTCGCCGGTCAAGATCGAGGCGATTGCGCGCGGCATTGCGGTGTTCCAGCCGCAGACG…
>XOO0587 identified by sequence similarity; putative; ORF located using Blastx/Glimmer/Genemark (sun) {Xanthomonas oryzae KACC10331}	GTGCGGTCAGGGTGCGCTGCGGGTGCGGGTGCTCCAGCGCGAGGGGGGCAAGGCGATCACCGCCGCCGATTATCTCAACGCGCGGCGCGACCTGCTGGCGCTGCGCTGATGTCGGCCGAGACCTCAACCGCCGCCGGCATCGCCTCGCGCCTGGCCGCCGCACGCGTTCTGACCGCCGTGTTCGATCAGGGCCGCTCGCTGAAAGCCGAACTGGCTGCGACCTTGCCCGGTATCGGCGATCCGCGCGACCGCGCACTGGTGGAGGCGATCTGCTTTGCGGTGATCCGCCGTCGCCCGGCGTATGACGTCGCGCTGCGGCAATGGCTGGAACGGCCGCTGCCGCCCCGCGATGCAGAACTCAAGGCGCTGCTGATGGTCGGCTTCGCCCAGCTCGACGTG…
>XOO0588 conserved hypothetical protein {Xanthomonas oryzae KACC10331}	ATGCTCAAGAACCGCGCTTCCAACGATGTCTGCTTGCTGGCCATGACCGCCGTGCTGTTGATCGGCGCGGGCTTGGGCTTGCGTGACCCATGGCCGGCGGACGAGCCGCGCTTTGCGCTGGTCGCCAAGCAGATGGTCTTGAGCGGCGACTGGTTGTTCCCGCATCGCGGCAATGAACTGTATTCGGACAAGCCACCGATGCTGATGTGGCTGCAGGCGCTGTTCTACACGCTGCTGGGCAACTGGCGGGTGGCGTTCCTGCTGCCGTCGCTGCTGGCCGCGCTGGGCACGCTGGCCTGCGTCTACGATCTGGGCCGACGCCTGTGGACCCGGCGCGTTGGCCTCTATGCGGCCTGGATGTTGTTGTTCACGCTGCACTTCACCTTTCAGGCCAAGAAG…
>XOO0589 conserved hypothetical protein {Xanthomonas oryzae KACC10331}	ATGAATTCCTTGCCTACCCAACCTGCTTCGCTGTCGCCTTCTGCCCCGACGACCTCGCGGGCAGGCGTACGCATTGCCGAGCTGGGCGCCTTCGCATTGACTGCGCTGGTGGTCAGCATGCCGAGCGGGCTGCTGCCGTTCGGTCTGTGCCTGCTGCTGGGTTCGTTGGTGGGTGGGCGTCACCTGCGGGACGGCATTGCTGCGCGCGACTGGTCGTTGCGCGCAGTGGGCTGGCTGACGGTGGCGGTGATTGCAATATCGTTGCTGTCGATTGCCTTGTTCGAACACGGGCTGCGCGATGTGGGCAACCGCTCGCGCTTCCTGGTGCTGCCATGGGCGGCGCTGTGGGCGTATGCGTTGCAGCCGCGTCAGATATGGCTGTGGCGCGGCGCATTGGTC…
>XOO0590 lipopolysaccharide core biosynthesis glycosyl transferase {Xanthomonas oryzae KACC10331}	ATGTCCTCTTCGACCGCACCCAACGAACGGCCTCGCATCAGTGCCTGCATTATCGCGTTCAACGAGGCCGATCGCCTACGCAACTGTCTGACCTCGCTGGCGTTCTGCGACGAGATCGTGGTGGTGGACTCCGGCTCGACCGATGCCACTGCTGCCATCGCCAGCGCACACGGCGCGCGCGTGCTGCAGCGCGCCTTCGACGGCTATCGCAGCCAGAAGGCATTCTGCGTGGCACAGGCCAGCCACGACTGGGTGTTGTGCCTGGACGCCGACGAACGCGTCAGCGATGCCCTGCGCGCCTCGATCATCGCTGCGCGCGATGCCGGCTTCACCACTGCTGCCGGTTACCGCTTCGCCCGCCTGTCCGACTACTTCGGCCGCTTCCTGCGCCACGGCAAT…
>XOO0591 conserved hypothetical protein {Xanthomonas oryzae KACC10331}	GTGATGGCCGAGTACCTGCTGTTCGCAACGGAGCGTTACGCGCTGCCTATTCTGGCGCCATTGGCGCAGGCATTACAGGCCTGCGGGCATGCGGTGTCGGCCTGGTTCGAAGGCGGTGCGCGCGGGCTGGCGCTGCCCGGCGTGCGTGAGGTCGGCCTGCGCGATGCGCTGGTGTTGCGCCCGCGGGCGGTCTTCAGCGCGGCTAACTGGGTGCCGCCGTTTGTGTCGGGCGCGAAAGTGCAGCTGTTCCACGGTTTCAATGTGCAAAAGCGCGAAGACAACCGCGGCCATTTCCGCGTGCGGGGTTTGTTCGATCTGTATTGCACGCAAGGCCCGGCCACCACCGCGCCGTTCCGCGCGCTGGCGCAGCGCGAGGGCCATTTTGCGGTGGTGGAAACC…
>XOO0592 conserved hypothetical protein {Xanthomonas oryzae KACC10331}	ATGAGCGCCATCGAGCACCCCGGCAACGACGAGCAGCGCCTGCATCCGTTGTCGTGGGTGTTCGTGTTGCTGCAACAGATCCGTCAGTTCCTGATTCCGCTCGCCGCGCTGGTCCTGTTCGGCAGCCGCGAGGGCAGGAGCGATTTTGCCGACCAGATCGCCACCGGGGTGGTGGTTGCGGTGCTGGTGGCGATTTCGGTGCTGCGCTACGTCACCTACCGCTACCGGATCGGCAGCGATGGCGTGGCGATTGGCAGTGGTCTGCTGGAACGCTGCCGACGCGATATTCCGTTTGCGCGCATCCATAACGTGGTGGTGCATCAATCGCTGCTGCACCGCCTGGCCGGCGTGGCCGAGGTCCGCCTGGAATCGGCCGGCGGCCACAAGCCGGAAGCGGAG…
>XOO0593 conserved hypothetical protein {Xanthomonas oryzae KACC10331}	GTGCCTGTGGTCGGCTCGGCGGCCAGCTATGCTTGCGAACCGCTTCTGCAGGCTAACCTCGTGCACGACGCTCCACCGCCGCACCCCGCTGTCATCGTCGAGCCTGATTCGGCAGAACCGCCAGCCGCGAGCCAGTGGCAGTCGCTGCCGCGACGCGGTGCGTATGTGGCGGCGGTCAACGGCACGCTCGGCGGCGGATGTGCGGGCCTGATCGCAGGCGGCGTCACGGTTGCCTGGCTGCACGCCTGGCATCAGTGGCCGGCGGTGCTGGGCGTAACTGCGCTCATCGCCCTGCTCGGCGCCTGGTTTGCAGTCAAACGGCACCGACTGACGCACTGGAAGCTCGATCAGCATGGTCTGGCGCTACAGCGGGGACATCTGTGGCAAAGCGATACGCGC…
>XOO0594 riboflavin biosynthesis protein (ribA) {Xanthomonas oryzae KACC10331}	ATGAGCAGGCCCATCCCCTCCCCCAGCGCGCAGAGCTTCGGCGACCCGGCGGCCATCCGCTGCGAGCGCGCCGCCTCCGAGCTGCGTGCCGGGCGCCCGGTGCTGCTGACGGCGGCAGATGGGCAGGCGCGTGCGGTGCTGGCACTGGATAGCAGCACGGCGCAGTCGCACACCGCCTTCGCCCGCGCCGCGCAGGCCCGCCACTATCTGTTCGTGACGCCCACCCGCGCCCAGGTGCTGGGCTTGCGCGCGCCGCAGGGCGCGCGCGTGCGCTTGAGCGATCACAGCTACGACCAGATCGCCGCGCTGGCCTACCTGCGCGACACAACGGTGCCCACGCAGTGGACGGCCGGCGATGCGCTGGATGCCGGTGGCGTGGAGATCGCACGGCTTGGCCTA…
>XOO0595 phosphinothricin acetyltransferase (yncA) {Xanthomonas oryzae KACC10331}	ATGTGCCGATTGGTTGCCCGTGTCCCGCGTCGTTCAGCGCCTGGCAATGCTTTAATCGGGCGACCTCCACGTTTATCGGGCCCCATGCACATTGTCGATTGCAGTCAAGCGCGCCACGCCAGCGCCATTCTGGACATCTTCAACGAAGCCATCGCCACTTCCAATGCGCTGTACGACTACCGGCCACGGCCGCCGGAGAGCATGGTCGGCTGGTTCGCCACCAAACAGGCGGGCGGCTTTCCGGTGATTGGCGTGGAGGACGCCGACGGCACCCTGATGGGCTTTGCCAGCTACGGCACCTTTCGCGCCTGGCCGGCGTTCAAGTACAGCGTCGAGCATTCGATCTACGTGCACTGCGATCATCGCGGCAAGGGTCTGGGGCGCTTGTTGCTGCAAGCC…
>XOO0596 lipid A biosynthesis lauroyl acyltransferase (htrB) {Xanthomonas oryzae KACC10331}	ATGGGCATTCTCTGGCAGCAAACTGTTCCGCGCAGCATGCCCAGCGCTGCCGGCACTGTCACGCGCGGGTCTTCGCCGGCCGCGCTGTTTAGAATTGCGCGAATGACACCTGACGTTCGCGCTCGCCTGTTGTACGCCACCGCCGCCACCGTGGGCCGCCTGCCGTGGCCGCTGCTCAAGCGCCTGGCCGACAGGCTGGCCTGGAGCTGGCGCAAGCTCAATGCACGCGAATCACGCGTGGCGCGCCGCAATCTGGAACTGGCGTATCCGGAATTGAGCGCCGAGCAGCGCGCGCAGTTGCACGCCAAGATCCTGCAATCGACCGCGCGGCAGACGCTGGAAGTGCTGCGCACCTGGACCCACCCGCCAGCGGAGAATCTGGCCCGCCTGCAGCGCAAC…
>XOO0597 conserved hypothetical protein {Xanthomonas oryzae KACC10331}	ATGCTGCGCGGAACAGTTTGCTGCCAGAGAATGCCCATGCTTGCACTGATCCAGCGCGTCACCCGCGCCAGCGTCACGGTCGATGACCGGATCGTCGGGCAGATCGGCCCCGGGCTGCTGGCGCTGATCGGCGTGGAGCCCGGCGACCGCGACGCGCAAACCCGGCGCCTGGCCGAGCGCCTGCTCAGCTACCGCGTCTTCAGCGACGACGCCGGCAAGATGAATCGCTCACTCACCGACACCAACGGCGGCCTGCTGCTGGTGAGCCAGTTCACCCTGGCCGCGGACACCAGCTCTGGCAACCGCCCAGGCTTCAGCACCGCGGCACCGCCCGAAGAGGCTGAACGGGCGTTCAATCAATTGGTGGACATTTGTCGCGAAAAACATCGCGGCGGGGTG…
>XOO0598 RNA polymerase sigma-70 factor (rpoD) {Xanthomonas oryzae KACC10331}	GTGGCGCGAGCACTCATGGCCAACGAACGTCCTGCCCAGCAATCCGACATCAAGCTACTGATCAGCAAGGGCCTGGAACAGGGCTATCTGACCTACGCCGAAGTCAATGACCATCTGCCCGACGACCTCGTCGACCCGGAGCAGATCGAAGACATCATCAGCATGATCAACGGCATGGGCATCGATGTCCATGAAGTTGCACCCGATGCCGAAACCCTCTTGCTCAACGATGGCAACACCGGCAACCGCGAGGTTGACGACACCGCCGCCGAAGAAGCTGCCGCCGCGCTGACCGCGCTCGACACCGAAGGTGGCCGCACCACCGACCCGGTGCGCATGTACATGCGCGAAATGGGCACCGTCGAGCTGCTGACCCGCGAAGGCGAAATCGCCATCGCC…
>XOO0599 site-specific recombinase, phage integrase family {Xanthomonas oryzae KACC10331}	TTGGTTGCAGGTTCAAGTCCTGCTGGGCCCACCATCTTTGCTTGCGCTGGCGCGTCGGTACAGTTTCGGTACAGTGGCGGTACACGAGCCCTGTTCTGGAGCAACCGAATGGCGACCATCGTCAAGACACCCTCAGGCACGTGGAAAGCGCTCGTCCGCAAGACGGGATGGCCGGCCACAGCCAAGACCTTCCGCACCAAACGCGACGCCGAGGATTGGGCGCGGCGCACCGAAGACGAAATGGTGCGCGGCGTCTATATCCAACGTGCGCCGTCCGAGCGCATGACCATCGAGGACGCGCTCAAGCGCTATCTATCCGAAATCTCACCAACCAAGCGCCCGGCATCGGCCGACAGCGACGCGAGACACGCGAAGCCGCTGATGCAGAACCTGGGCAAG…
>XOO0600 unknown protein {Xanthomonas oryzae KACC10331}	ATGAGCATCAAGGCGATGAACTGGGCGTGGGAGCAGCGGCTACCACCCAATTCAAAGCTGATCCTGATGGCCTTGGCTGATTCGGCCGATGAGATCGGGAAGTGCTGGCCGCGCGTGCGGCTCATCGCCGAAAAGTGCTGTGCGTCTGAGCGAACGGTGCAGCGCGTTTTGAAAGAGCTGGAAGAACGCGGCTTCCTTCATATCGAGCGCAGATTTCGAGGCGACGGAGGGCAATCCTCGAATGCCTATTACCTGTGCCTCGAATCACCCCCCGTCAATTTGTCATCCCCATCTCTCACCCCCTCCGACAAGTTGTCACCGGGGGGCGACGCGGCCGTCACTCCCCCGGTGACACGACAGACATCCCAGGGCGACAGAACTGTGTCACCCCATGAACCA…
>XOO0601 putative transposase {Xanthomonas oryzae KACC10331}	GTGACTAGCCCGAAGCCCGTGCAACGCGGGCAGGGTGCCGCCCCAAGTAATGCGGGGCTGACTGCCGGGAACAGTAGCTCGAAAGAGCCGGCGGACAGGTCGGAAAGACGACCAGCGTCCCCTCCTTCTCACCGAAAAGGAGTGGCAAACATGCAATCTCTCAAAACCTTAGAACCTGTTCACAATCTTATTCAAACCGTGCAAACTCCACGAATGCGCGAGAAGAACTATCCAAGTGACGTGAGCCGTGAGCGGTTCGAGCAAATCCGCCCGATTCTGGAGCAAGCCCGCAAGCGCACCAAGCCTGTGACAGTGGATATGTATGAGGTGTGGTGCGCAGTGCTGTATCTGCTACGGACAGGTTGCCCGTGGCGTGCGTTGCCCAGTGACTTTCCGAAG…
>XOO0602 putative transposase {Xanthomonas oryzae KACC10331}	TTGATCGTGGACGCGCAGAGCGTGAAGAACAGTGATACAGCCGGCCAGAAAGGCTATGACGCGGGCAAGAAGGTATCGGGGATCAAGCGCCACATCGCGGTGGATACGCAAGGCTTTCCACATGCCGTTGCGGTGACCACGGCGGAAGTCACCGATCGTCAAGGTGCGCTGGAGGCATTGAAACGCTGCCGATCGGGTTTAGGTCGGGTGAAACGCCTGCTGTGCGACAGCGGCTACACCGGAGATCCCTTCGCCGAGGGCGTACAGGACATTCTGGGCAAGCATGTCACCGTACAGATTGCCAAGCGCAGCGAGCTGCATACCTTCAAGGTCATGCCCAAGCGCTGGATTGTCGAACGCAGCTTTGCCTGGCTGGAGAAGAACCGGAGGCTATGGAAG…
>XOO0603 TraF protein (traF) {Xanthomonas oryzae KACC10331}	GTGAACAGGTTCTTAGCGGTAATCACCGTAGCTTGCTCAGTTTTCCTGAGCAATTCCACATACGCGCAGATTCCGGTCACTGACGGCGCTTCCATTGCGCAGCAGGTCGCCGCCCAGGTCGAAACCATCGCCAAGTGGAAGATGCAGTACGACCAGATGACCAGCCAAATCAACCAGATGAAGCAGCAATACGAGTCGCTGACCGGCTCGCGGAACCTCGGGCAAATCCTGAATAACGCGGCCCTGCGCGACTACCTGCCGAACGACTGGCAAGGCGTCTATGACGCCGTGAAGTCGGGCGGCTATTCCGGCCTGAGCGGCCGGGCGCTGTCAATCTATGAGGGCAACAAGGCTTTCGATGCCTGCGCGCATTTCAAGGTCGCAGACCAGCGGACGGCG…
>XOO0604 putative membrane protein {Xanthomonas oryzae KACC10331}	ATGATTTCCTATTTTCATGCTCCCCTGGTGGCGCTCTGCTTCTTCATCCTGCTGGCAATGTGGCGCTTCTGGTCGTGCATTGACCGCATGGGCTTCATGCGCGAGGTTAGCCGGCGCGCGCCCTCGATGTTGCACGGTGATCTTGTCGCCGGCATCCTGGCTTTCATGCCCTTCCTGCTCGCACTGGTCGATTGGGCAGGTATCACGCTACCGCGCCAGGACGGCCCCATTTCGCCGTATGCGTCGGTGTTCCTCTCCCTGGGTTGCCTGCTCGGGTGCATGTTCATGCTGCGCCAGTCCGGCGAACGCTTCGCGGGCCATTGGGCCGGCACGCGGGAAAGCGCCCTGCGCACGGTCGCGGCGCTGCGCATCATCGACGCGGCCGAGCTGGCCCACGCC…
>XOO0605 TraH protein (traH) {Xanthomonas oryzae KACC10331}	ATGGACCCGATGATTTTTCAGTTCATAGGCCAGTACCTCGACGCGGCGCTGAATCCGTTCATCACCGGAACCGTGGGTGAGGTCATTTCGACCTTCACCCTGTTTTTCATCGGCGGGGCCACCATCCACCTGACGCTGATGGGCTACGCCATCGGTTGGGGGTATGTCGAACTGCCCTTCTCCACGTTCATGAAAACGTGCGTCAAGTACCTGTTCATCGGTGCCCTGGCGCTGAACGCTGCAACCTACTCGGATTGGGTCGTCGGTAGCATCCAGTCGCTGGAAACCGGCTTTACATCGGCCTTTGCCGGGACGGGGGACGGGTCAAGTCCCACGTCGGTTTACTCGGTCGTGGATGCGGCGCTCGGCAAGGGATGGGGGATCGCTGCCGACCTTTGG…
>XOO0606 XorII very-short-patch-repair endonuclease {Xanthomonas oryzae KACC10331}	TTGCCCCCCCTCTGCCCGCTTCCAACGGGCGGAAAGCGCACAAACCTTCATCAATACAGACACGCAACCAGGGCCATGACTGACCGATTGTCCCCCGAGCGTCGTCGCTATCTGATGCAGCAGGTAAGAAGTAAGAACACGCGGCCCGAGAAGGCGGTGCGCTCTCTACTGCATAGCATTGGCTACCGCTTCCGACTGCACCGCAAAGACTTGCCTGGAACTCCCGATATCGTGTTTCCGAGCCGGCGCTTAGTGTTGTTCGTGCATGGCTGCTTCTGGCACGGTCATGGGTGTCGGATCGGACAACTACCGAAATCGCGCCTCGACTACTGGAGTCCGAAGATCGAGGCCAATCGAGCTCGCGATCAGCGAAAGGAAGCCGCTTTGGCCGCAGAAGGC…
>XOO0607 Modification methylase XorII {Xanthomonas oryzae KACC10331}	TTGTATGATCCCAGTCTGCGATCTGCACTCAACGAACGACAAGGACATTCAGCTATGACACGCCCCATCGGGATCGACCTGTTCGCTGGGGCCGGGGGGCTCAGCCTCGGTTTCGAGCAAGCTGGATTCGACCTCGTCGCAGCGGTGGATATCGACCCAATCCACTGCGCTGCGCACAAGTTCAACTTCCCCAAGTGCGCCACTGTCTGCAAGAGCGTTGTCGATGTAACGGGCGACGAACTGCGTCGCATCGCCGGCATCGGAAAGCGCGATATCGACATCGTGATTGGTGGTGCGCCCTGTCAAGGCTTCTCTCTCATCGGGAAGCGCGCGCTCGACGACTCGCGCAATCAGCTCGTGCATCACTATGTGCGCGTGGTGATGGAATTGAAGCCCAAA…
>XOO0608 endonuclease (afa22MI-R) {Xanthomonas oryzae KACC10331}	ATGAACGACACCACCAAGGCACCGAGCCGCTATCACCAGCTTATCGAGAAAATTTTCTTCGACGGGTACTCCGAGGGCATAACCGAAATTCCGTTCGAGCGCAAAGCACTCAAGGAAGCTGCCCAGGAACTCGACATCGCGCTACCCGACAATCTTGGCGACGTGATCTACTCGATCCGTTTTCGCACTCCCATGCCCGCCAAGGTGTTGGCGACCCAGCCAGTGGGGCGCGAATGGATCATCGAATTGGTCGGGCGGGCCAAGTACCGCTTCCGCTTGGCGACGGCCAATCGCATCGTCCCCAACCCGAACCTCGCTGTCATTCGTATTCCCGACAATACGCCCGAGATCATCGGTGCCTATGCGCTCGACGACGAACAGGCGCTGTTGGCGAAAGTG…
>XOO0609 phage-related integrase (int) {Xanthomonas oryzae KACC10331}	ATGGACAACGTTGGATGCGATAAACGCATCTCTTGGCCTTGTCACTGCAGCAAATCAAGAACAGCACCAAGACGAGGATCTCATCTGATGGCGCGGGGACGTAAACGGAGGTTCAACCCGAATATTCCAGGTCACATCGAGCAGGAGGCGCTCCCTAAAGGCATCTACTGGGAGAACGGCCGCTGGTACATGCATGAAGACCATCCGGACGGTGGCCGACAAGTGAAGCGTACGGTCGCCTTTCGAAGTGCTCGTCTCTCTGAACTCCATGCAATCGCAGAATCTCGACTACGAGGGGACGTGCGTGGCACGCTGCGTTACCTCTTCGACCGTTTCCACGAAGCGAGCGAATTTAAGGAACTACAGCATGACACGCAGAAGGATTACCGACGCTACGCT…
>XOO0610 hypothetical protein {Xanthomonas oryzae KACC10331}	ATGAGCGATGAGGCAATGGAAGTACACAGGCTCCAATGCGAGGCGCGCCATTGGCTGCAGCAGGGCTACACCGACGCCAGGTCGGTGAGTCTCCTGCAGCAGATGATCGCCGCCAAGCGCGGCGCCCAGGCGGCACAGGATCTGCGCGACGAGATGCGGCAGCAATGGAAGACCCGCCGTCAATGGCAGCAGGAGCAGCTGCTATGA
>XOO0611 hypothetical protein {Xanthomonas oryzae KACC10331}	ATGACACAGCGCGAGATCTCGCACCCTGAGCCGCTGCCCGCCTACAGGGATGGACATGCTGGCCGGCACATCGCGGACGGCCGCCGCCTGCAGGCCGGCGGCGGGCACGTTATTGAGTGCCCATGTGGTCGCACCAAGAAGCACGCCGCGTTCGACCAGGCACTGGCCGAATGGAAGCGGATGCATCGCATCCGCGTGCCTCGCCAGGCAGCGCCGGCAGACAGCAACGTGGTGCAGCTGGGCCTACGCCTGCGCGGAGGCACCAGCCAATGA
>XOO0612 conserved hypothetical protein {Xanthomonas oryzae KACC10331}	GTGCTCATGCTCGCCAACGACAAGGCGCTGGCTGAACGCACGGCACAGCGAATGCGCATCCAGACGGTTGCGATCGCCGAGGCGTGTGTGCCGGTCGGTGCAGCGTGGAGGATGCCGCGATGA
>XOO0613 conserved hypothetical protein {Xanthomonas oryzae KACC10331}	ATGGCTGAGTCAATCTTGGTTTATGGACCGATGGCCAGCGGCAAGACGCTAAACGCCGAGGCGATCTGCCAGGCCTGCGGCCTCAAGCGCGTGGTCGAGTTGGATGAGCGACTGCAACGCAAAGGCTAG
>XOO0614 IS1404 transposase {Xanthomonas oryzae KACC10331}	TTGGACGTGAAGAAGCGCTTTTCCGAAGAGCAGATCATCGGCTTCCTGCGCGAAGCCGAGGCCGGCATGCCGATCAGACCTGTGCCGACGGCATGGCTTCAGTGA
>XOO0615 IS1404 transposase {Xanthomonas oryzae KACC10331}	GTGGCGCAGCAAGTTCGGCGGCATGAGCGTGCCCGATGCCAAGCGGTTCAAGGACCTGGAGGCCGAGAACACGCGACTGAAGAAGTTGCTGGCCGAGCAGGTGTTTCAGAACGACCTGATCAAGGATGCGCTGCAAAAACAATGGTGAGCGCACCGGCGCGTCGTACGCTGGTGCGCGAGTGGATCGAAGGTGGCGCCAGCGAGCGCTGCGCCCTGGCAGCGATCGGCATGAGCGCCAGTGCGCTGCGCTATCGCCCGGGCGAGGACCGCAACGTTGAGTTGCGCGAGCGCATCCTTGCGTTGGCGCATCGCCATCGCCGCTATGGCGTGGGGATGATCTCTCTCAAGCTGCGGCAGGAAGGGCGTCTCGTGAACTATAAGCGGGTGGAGCGGCTGTAT…
>XOO0616 unknown protein {Xanthomonas oryzae KACC10331}	ATGCGCCCAGGCGACCATGGCCTTGCCACAGAACTCCTTGCCGTTGTCGGTGCGGATCATCTTCGGCAGGCCACGACTGTGTGCCAACCGATCCAGCACGCGCACAACGCCGTGTCCCGAGATCGCACGCTCCACGTCGATGGCGACCGCTTCGTGGGTTGTGTCGTCCACGATCACCAGGCATTTGATTGCCCTGCCTTCGGCGGTGCGGTCGAACACGACGTCCATGGATCACACCGGGTTGGCCTTGGTGGGCCGCAGCAACGGTGCACGCTCGCCTACCGGCACCTTTTTACGCGTGCGGCGCCGGACTTGCAGCTGCTGCTCGCAATACAGCCGCTCCACCCGCTTATAGTTCACGAGACGCCCTTCCTGCCGCAGCTTGAGAGAGATCATCCC…
>XOO0617 IS1404 transposase {Xanthomonas oryzae KACC10331}	ATGGACGTCGTGTTCGACCGCACCGCCGAAGGCAGGGCAATCAAATGCCTGGTGATCGTGGACGACACAACCCACGAAGCGGTCGCCATCGACGTGGAGCGTGCGATCTCGGGACACGGCGTTGTGCGCGTGCTGGATCGGTTGGCACACAGTCGTGGCCTGCCGAAGATGATCCGCACCGACAACGGCAAGGAGTTCTGTGGCAAGGCCATGGTCGCCTGGGCGCATGCCAATGGTGTGCAGCTACGCCAGATCCAGCCTGGCAAGCCGAACCAGAATGCCTACGTCGAATCCTTCAACGGCCGGCTACGCGACGAATGCCTCAACGAACACTGGTTCCCAACGCTGCTGCATGCGCGCACCGAGATCGAACGCTGGCGCCGCGAATACAACGAACAC…
>XOO0618 transposase {Xanthomonas oryzae KACC10331}	ATGACGGCCAAGGTGTTTGAAGCGGCGCTGGGGATCGGCGCGCCGTGGTCGGTAGGCGCGGTCGAGTTCGACGAAGCGACCAAGGTGTTGACGGTGCCGGTGGACTTCAAGCCGGGCACGAGGTTCAAGGTATCGGGCCAAAAGGGGCTGCATCCGGTTCATGACACCGTGGTCAAGACCTACCGGCACCTGAACTTTTTCCAGCACGAGTGCTACCTGAAGGTTCGCACGCCGCGTGTGAAGCTTGGTGACGGATCGGTTCGCCTGGTCGAGCCGGACTTCGCTGGGCGGTTGTCGGGCTTCACGCTGTTGTTCGAGGCGCTGGTGCTGATGTTGTCGCAGCAAATGCCGTTCGCGGCCGTTGCGCGCATCGTGGGCGAGTCGGCGTACCGGTGCATG…
>XOO0619 hypothetical protein 2 {Xanthomonas oryzae KACC10331}	TTGCCGGGCATGCGGGTTGAACGTTTGGAAGTCCAGCTTGCCGGCAATCAGGAAGATGACGGTCTTGATGGTGGACAGGCGTTTGAAGCCGCGAGCTCTGCGCTTGGCGGACTGGAACAGGCCATTGATGGCTTCAAGGAAGCCGTTGGTCTGACGGGTCTGCGCCCAGGCGACGATGCCGTCCATGTGGCGGCGCACGAGGGCTGCGACTTCCTTCATCGCCTCGACCTTGGATCGCATCACGCAGACGCACCAGTGCTTGAGCATCTCGCGCATCACGTTGATCTGCTTTCGGTCAAGCGCCTCGCGCAACTGCTCCTTGTAGAGCCACGCGCGGGCCGTCCGTGTGAGCTTGGGTGCCGTGATCAGCCCGTGCAATGCTGCGCCGGCCGTCGGTTT…
>XOO0620 transposase {Xanthomonas oryzae KACC10331}	GTGAGAGCCGACCGGTCGATGGTAGGACCGTCGCTCCACCGAGACCAGATCATGGCCATGAATCGTGTGCAGTTCCAAGCCGGGCTGTCGTTGCCGGCGTTCCTCAAGCGCTATGGCAACGCGCAGCAGTGCGAGCAGGCGTTGGAGATCTCGCGCTGGCCACAGGGCTTTGTTTGTCCGCGTTGCGCCGCTACCGCGCACAGTCGATTCCAGCGTCACGGCACCACGTACTGGCAGTGCACGGCCTGCTATCGCCAGACCAGCCTGCGCTCGGGCACGGTGATGGACAACAGCAAGCTGCCGCTACGCACCTGGCTGCTTGGCATGTATCTGCTGGGCCAGAGCAAGACGAACCTGTCGGCGCTGGAGTTGATGCGACACCTGGGAGTGAGCTACCCG…
>XOO0621 transposase (tnpA) {Xanthomonas oryzae KACC10331}	ATGCACATGTCAAAAAGCTATCAACACCTCAGTGCGGAAGAGCGCGCGATGCTCCAGATCGAGAGGGGGCGCGGTCAAAGTGTGCGCGCGATTTCCAGGATTTTAGGCAGGAGCCCGTCGACATTGAGTCGGGAATTGGCCAAGCAGGACAGTACCACCTATTGCGCGCGCAGTGCGGGCAAGCGCTACCGCGCACGGCGTCAGCTTAGCGTCCGGCAGCGGCGACTGACGCCAGGAACGCCGTTATTCCAGCTGGTGCGAGATCATCTGGTGCTATGGCGCTGGTCGCCCCAGCAGATTGCTGCCAAGCTCTCGCATATGTATCCGGATGATCCTGCCCAGCGCGTCAGCCACGAAACCATTTACGCTAGCATCTACGCGCATCCGCGTGGGGGCTTG…
>XOO0622 IS1404 transposase {Xanthomonas oryzae KACC10331}	TTGAGTCTAAGAGGTTTGGTCGATGGACGTCGTGTTCGACCGCACCGCCGAAGGCAGGGCAATCAAATGCCTTGTGATCGTGGACGACGCAACCCACGAAGCGGTCGCCTCGACGTGGAGCGTGCGATCTCGGGACACGGCAACGAACACTGGTTCCCAACGCTGCTGCATGCGCGCACCGAGATCGAACGCTGGCGCCGCGAATACAACCAACACCGCCCAAAGAAAGCAATCGGCGCAATGACGCCGGCGGCCTATGCCCAGCAGTTGGCCAATAGCGATATCATCAACCCCGGACTCTAA
>XOO0623 ABC transporter ATP-binding protein (drrA) {Xanthomonas oryzae KACC10331}	ATGCCTTGCTGGGCGGCAATGGCGCCGGCAAGTCGTCCACCCTGTCCACGTTGCTGGGCTTCGTCAAACCCACTTCCGGCAGCCTGCGGGTGGACGGCGTGGACCCGGTCGCCGACCCCCGGCAAGGCGCGCGCACGGTTGGCCTATCTGCCGGAAAACGTGGCGCTCTACGAGCATCTGAGCGCGCTGGAAAATGCCGACTATCTACTCGCTCTGGCCGGTCAGCGCCGTAGCCAGGCCACCATCGGTGAGGCATTCGCCGCGGCCGGGCTGCAGCGCGATGCCTGGGCGCAACGGCTGGCGGGGTTTTCCAAAGGCATGCGGCAAAAAGTGGCGATTGCCGTAGCCACGCTGCGGCAGGTGCCGGTGTTGCTGCTGGACGAGCCCACCTCCGGGCTG…
>XOO0624 conserved hypothetical protein {Xanthomonas oryzae KACC10331}	ATGTGCGCACTCTGCATGCGCGTTTCGCACGCCCGCAGGATGAGGCTGCGTGAGGTTGTACGCATGAGCCCCGTGTTGCTGGTTGCGCGCGAAGAACTGCGCTACATGGCGCGCAACCGTTCCGCTGCCATCGGTGTGGTGTTGCTGATGCTGCTCACCTTGGTGGCGGCGTTGACTGCGGCCCACCATCAGTGCGAAGTCGCCGATTTCCGTGCGCGCCAGCAACAGGCTGCGCAGCAGGCATTCGAAGCGCAACCAGACCGGCATCCGCATCGCATGGTGCATTACGGCCACTTCATCTATCGCCGATTGCCGGCGCTGGCTGCATTCGATTCCGGCGTGGATGCATTCACTGGCAACAGCATGTTTCTCGAAGGTCACCGCCAGAACACCGCCAAC…
>XOO0625 conserved hypothetical protein {Xanthomonas oryzae KACC10331}	ATGCATGTTGGTTGCAGCCGGGCGACGTGTGGGAGTGGTGCGCTGATGGTGCTGTGGAAATACGAATTGCTGTTGCTGCTGCGCGCACGTGCGGCGCTTGCCGGGTTGTTGCTGCTTGCCATGCTGACCGTCTGCAGCCTGTTGTCCGGGCAGTACGTCATTGCGGCGCAACGCGACAACATCGCGAAGATTGCGGCGTTACAGCGCGAAGATAGCGCTGCGGTGGAAGACTATGTCGCGCGTTCCAACGATGCCGGCAGCGCGGCGTATTACAGTTCTTACCCCACCTGGGACAGGCCATCGCCGTTAGCGTTTGCCGCGGTGGGCATGCGCGATGTGTCGCCGTACATTTTGCGCGTGCGTGCGTTGGGGCTGGAAGCGCAGATCCATGATGGCGAC…
>XOO0626 ferrichrome-iron receptor 3 {Xanthomonas oryzae KACC10331}	ATGCCCGTTTTCTCGCGCCGCCGCATGCGGCATACGTTGCCCTTGCTCAGCCTGCTGGCCTGGGCCTGCAGCATTGCCTGCGCGCAGGCCGACGCGTTGCGGGCGCGCGAGCTGGATGCGGTGCAGGTGCGCAGCCAGTACACGCCGTATCGCGAACTGAGCATTACCGGCGCCACCAAGACCGATGCGCCGCTGCGTGATTTGCCGATCAGTGCGCGCGTGCTCGATCGGACCCTGCTGGACGATGCCGGCGTGACCGATCTGGCAGGCGCACTGGAACTGGCCAGCGGCATCACCAAGGCCAACAACCTGGGCGGGCTCTGGGACAGCTATTCGATGCGCGGCTTCACCGGCGACCCGAATTTCAGTTCGGACTACATGGTCAACGGCTTCAATGCC…
>XOO0627 conserved hypothetical protein {Xanthomonas oryzae KACC10331}	ATGAGCAAGCCGGCACTCTCCGCACGCACCCAGTTGCAGCGCTGGCGCAGCCAGGGCGCCGATCAGCTGGATCCGGTGCGATTCCATCTGATGGAATCCTTGGCAGCGCGTGCCGATGCGCAGGCCGATGCGGTGCGTGAGGTGCTGGAACACACGCTCGGCGCCTTGGTCGATGGCTATGCGACAGCGCTGAAGCAGGTAACCCGTCGCCGTGGCGGCAGGCCTGCGGCGACGTCTTCAACGCCAGCGTCGTCGCCGTCCAGCGCATTGGCTGCACTCACCGCGCAGATGGCCGGCCATGCGGCATTGATGGAAGTGGACAGCCGCAAGACCGCCAGCGCAGATGCCATGCTGTTTCCGGAGTTGCCGGCGCTGGACGATTTTCGCCGCACCTGGACC…
>XOO0628 conserved hypothetical protein {Xanthomonas oryzae KACC10331}	ATGAGCGAGGAGATCGAAAACGACGGCGAGCTGGGCACCCCCATTTGGGCAGCCTTTGGCGACCTGATGTCGGTCTTGCTGGGCGCGTTCGTGCTGATCCTGGTCGGCGTGATCGGCGTGCAGTTGCAATTGTCCAGCCGCTTGGACGAAGCGGTCAAACAACGTCAGGCAGAAGCGCAACGTCGGCAGACGCTGGAACAGGCACTGGCCGCACCGCTAGCTGCCGGCCGCGTGACCCTGGTCGATGGCCGTATCGGTATCCGCGGCAACGTGCTGTTTGCGTTCAACTCCGATGAACTGCAGCCGGAAGGGCGCGAGGTCTTGAAGTCGCTCGCCGCGCCGTTGGCCCAGTACCTGCGCGCGCGCGAAGAAATCCTGATGGTCAGCGGATTTACCGAC…
>XOO0629 conserved hypothetical protein {Xanthomonas oryzae KACC10331}	ATGTTCGTTTTCACCCGATCGAAGGCCTGCTTGCAGCGCTTCGTACCCGCTAACTGGGACGTCATGTTCAGAACTCTCGTACACGTGTGTGTGTTTCTCGTCGGCCTGTTAGGGGTTTGCTGGGTCGGCATCGGTTATCTGGGCTCCAATCCGCTCGGCGCCTGCGTCGCGGCGGTGATCGGCGCCTGTTATGTGGCCGGCGCGCTGGAGCTGTATCGCTACCGCCAGGCCACTGCGACGCTGGAAGCGGCAGTCGATGGGTTGACTACGGCACCTTCGGCGCTGAGCGATTGGCTGCAAGCGGTGCACCCCGGCCTGCATCATGCAGTGCGCCTGCGTATCAAGGGCGAGCGCGTAGCGTTGCCGGCCCCGGTGTTGACGCCATACTTGGTCGGCTTG…
>XOO0630 conserved hypothetical protein {Xanthomonas oryzae KACC10331}	TTGAACGGAAGAATGGCGAAAGTATCTCCACGGGCGCCCTTGTCGGGCCCGGCGTTCATTCGCCTGCTTGCTCGCCTCAGCGACACGCATATCGCCCAGTGCAACCACGCACTGGCCGATCGGCTGAGCCAGTGGATCGATTGGACGCGGGCGGTTGCCGTGTCCAAGGCGCTGGACGGCAAGCTGCCCGACACCGACGACCTGCCCGAACCGCGCCCGCTCGATGCCGAGGCCTGCGCGCGCGCGCGCGCCGGGCTGGCGACCAGCAGCGTGGCCGAGTTGGACGCACTGGTCGTGCGCGTACGCGCCGAGACCCGCAATGCCGCGCTCGCAGATGCACCGGTCGCTGCGCCCGACTACGCGCCGTTCCGCCAGCACTACCTGGCCATGCAACGCGCC…
>XOO0631 conserved hypothetical protein {Xanthomonas oryzae KACC10331}	ATGGACCGCTCCGACATACAAGTGTCCGATCTGCTGGTCTTGGAGCTGCAAGGGTTCCACGATGCCTATGGCAATGGGCCGGACTTCTGGGACGCGTATCAACGCATCATGGGCATCGCGGCCCTGGCCGGCGGGAACATGATCGCACTGGCCAATGAAATGGCCTCTCTGGCGCAAGGGCTTGGCGCGACCAAGCGCGCACAGCTGCTGTAA
>XOO0632 conserved hypothetical protein {Xanthomonas oryzae KACC10331}	ATGAACAATTCCCGCCGCCAGTCGATGACCTTCAGTAATCAGCCAGGCAAGCCGCGCTTGTCCGAACAGCGTTTGGCCGCCGATCTGGACGCGTTTCAGCAATCCGGTGGCGCAATCGAGCGCTTGGGCGATACACCGCTGCGTCAGGAAAAAAAGCGCGTCACGCCGGAAGCAGCGCCAGCAACTGCAGTCAAACCGGTCGTCGAAGCCGACGCCGAGTAA
>XOO0633 conserved hypothetical protein {Xanthomonas oryzae KACC10331}	ATGGTCGATCCATCCGACCGTATTCCACAGCATCTCACCAGCGTGACGCCACAAGGCTGGCACGTGATGGCACGCGATGAGCAAGGCTGGTGCGTGGCCATCGACGCTGCGCGCATGTGTTGCTCGATCTACGAGACGCGGCCGGCGATCTGTCGGCGTTTCGTCATGTCCGGCCCGTATTGCCGCGACGTGCGTGCCACCTACGACGACCAACGCCGCCGGGGCATTCCTTTGACGCTCTACAACGCATGA
>XOO0634 conserved hypothetical protein {Xanthomonas oryzae KACC10331}	ATGCGCACATCCAACCAGATTCCATCGCCGCCCGATCACGCCAACGGTCACGATCAGGACCACGACAAGACAAAGCAAGACGCACTGCAGGACGACGCAGTGGAAGAAACGTTCCCGGCCAGCGATGCCGTATCACCATTCGTGCCGGCCAAACCGCTGGACTGA
>XOO0635 Zn-dependent alcohol dehydrogenase (ybdR) {Xanthomonas oryzae KACC10331}	GTGCCCCATGCGCGCGCCTTCTTCCACGCCTTGATGCAACAAGTGCTTGATCTCGCAGGAAGAAATGTGGGGAAACCTCAGGTTCCGGATGCCTTGCACGATGAGCAGGTGCTGTTCCTGTCCGACATCCTGCCGACCGGCTACCAGGCGGTGATCGATGCCGGCATCACACAGGGCTCCACCGTTGCCATCTTCGGCGCGGGGCCGGTCGGCCTGATGGCTGCAGCGTGCTGCCGCATGCTCGGGGCAGAGCGCATTTTCATGGTCGACCGGCATGCGTACCGGCTCGACTTCGCCTGCAAGATCCATGGCGTGATTCCGATCAACTTCGATGAGGTCGACGATCCGGCCGATGTCATCGTCTCGCAAACCGATGGCCGGGGCGTGGATGCCAGCATT…
>XOO0636 putative transposase {Xanthomonas oryzae KACC10331}	TTGATCGTGGACGCGCAGAGCGTGAAGAACAGTGATACAGCCGGCCAGAAAGGCTATGACGCGGGCAAGAAGGTATCGGGGATCAAGCGCCACATCGCGGTGGATACGCAAGGCTTTCCACATGCCGTTGCGGTGACCACGGCGGAAGTCACCGATCGTCAAGGTGCGCTGGAGGCATTGAAACGCTGCCGATCGGGTTTAGGTCGGGTGAAACGCCTGCTGTGCGACAGCGGCTACACCGGAGATCCCTTCGCCGAGGGCGTACAGGACATTCTGGGCAAGCATGTCACCGTACAGATTGCCAAGCGCAGCGAGCTGCATACCTTCAAGGTCATGCCCAAGCGCTGGATTGTCGAACGCAGCTTTGCCTGGCTGGAGAAGAACCGGAGGCTATGA
>XOO0637 putative transposase {Xanthomonas oryzae KACC10331}	GTGCAAACTCCACGAATGCGCGAGAAGAACTATCCAAGTGACGTGAGCCGTGAGCGGTTCGAGCAAATCCGCCCGATTCTGGAGCAAGCCCGCAAGCGCACCAAGCCTGTGACAGTGGATATGTATGAGGTGTGGTGCGCAGTGCTGTATCTGCTACGGACAGGTTGCCCGTGGCGTGCGTTGCCCAGTGACTTTCCGAAGTGGCGCACGGTGCATTCCTACTTTGCCAAGTGGAGCGAAGTGGACGATGAAGGAATGAGCCTGCTGGAGCGGGCGCTTAAAAAATCAGGTTGGCGCGGCCCGCGAGAAACAGGGGCGCAAGGCCTGCAGCACGTTCTTGATCGTGGACGCGCAGAGCGTGAAGAACAGTGA
>XOO0638 cyanide insensitive terminal oxidase (cioB) {Xanthomonas oryzae KACC10331}	ATGGAACTGAGTGACTGGTTGCCGGTGGTGTGGTTCGGCGTGATTGGCTTCGGCGTGCTGATGTACGTGGTGCTGGACGGCTTCGTGCTCGGGCTGGGCATGCTCGCACCGTTCGCGCGCGACGAGCAGGAAGTGGATCTGATGATGAATACCGCCGCGCCGATCTGGGATGGCAACGAGACCTGGCTGGTGCTTGGCGGCGCCGGCCTGTTCGCTGCGTTCCCCACCGCGTATGCAGTGATTCTATCCGGCCTGTACCTGCCGGTGCTGTCGATGGTGATGGCACTGGTGTTTCGTGGTGTGGCGTTCGAATTCCGCTTCAAGGCGCAGCGCTCGCGCCGGTTGTGGACGTTGTCGTTCATCGCCGGCTCGATCATGACCGCCTTCGCGCAAGGTATC…
>XOO0639 cyanide insensitive terminal oxidase (cioA) {Xanthomonas oryzae KACC10331}	GTGCTGTTTGCCGCCTTCACCATTGGCCTGGCCAATCTGCTGGGCTTTCTCGAGTGGCGCTGGCTGCGGACGCACGACGACGCGTGGAAGCGACTATACTTTTTCTGGCTACGGATCTTTGCGGTGTCGTTCGGCATGGGCGTGGTGAGCGGCATCGTGATGGCGTTCCAGTTCGGCGCCAACTGGCCCGAGCTGAGCCGCATCGTCGGCAGCGTAATCGGCCCGCTGCTGAGCTATGAAGTGCTCACTGCGTTCTTTCTGGAAGCCAGCTTTCTGGGCGTGATGCTGTTCGGCTGGGGCCGGGTGTCCGAGCGGCTGCATTTTTTTGCCACCTGCATGGTGGCGATCGGCACGCTGGTGTCCACGTTCTGGATCTTGTCGTCCAACAGCTGGCTGCAT…
>XOO0640 conserved hypothetical protein {Xanthomonas oryzae KACC10331}	ATGCACGCAGTCCCCGCGCCCGTGCAGGCCGATGTGCAAACGGAGCTGGACGACTGGCGGGGTGAACATCGCCGTGGCCCGCTTGGCTATCACGTGTTCGACGGGATTCCCGAAGGCACCATCCGCGCGGTGTGCATGGCGTACAACGCGCGCGCCCGCTTGACTGATGCGGAAGCGATCAAGGCAGTCGCGACGCGCGCTGCCTTACCCCCGGCTCGACGAATGCCGTGTTCGCCGATTGGCTGGTGCCGCGCGGCCTGCGCCATGTGCGCGGAGCGTGATGCGACGCACAGTTGCGCTCACTTGATTCGCGCAGTGCACGTTTACGTTGACTGCCCGATGTCCCTCACGCGCCGTCATCGTGATGCACGGTGCGCTCGGTCACTCTTTTCCGCGCGT…
>XOO0641 transcriptional regulator NtrC family {Xanthomonas oryzae KACC10331}	TTGCGGACAGAAGCGCTCATGGACCGTCTTTCCTGCGCCATCATCGACGACGACGTGGAGTTCTGCGATCAGGTGGTTGAACTTGCCACCGATAGCGGCTTCTGTGCCAAGGGCATCCACACCCTTGGCGAAGCCAGCCGCTGGCTGGACAGTAACTTTCCCGACCTGTTGGTGGTGGATGTTGGCCTGCCAGACGGCAGCGGTTTCGATCTGATCGAACGGCTCGACCCGGATCACACTCCACAGATCGTCGTGGTGTCGGGCGATTACGCGCGTGAAACCCAGGGCCGTGCGCAGCAGTTCGGGGTCAGCGAATTCTTGACCAAGCCATTTGCGCCGGAACGCCTGGAGCGTGTGCTTGGCGGACTGCGCGAAGCGCAACAAGGCAACCTGGGCATC…
>XOO0642 conserved hypothetical protein {Xanthomonas oryzae KACC10331}	GTGACTGACGCACCGCGTGGGCAGCGGCGCGAGCTGCTGCACGAGTTGCGCAACCGGCTCAATGTGATGGGCTTTGCGTTGTACGCATTGCGTAACGAAACGTCCAAGCCGCTGGAAACGCTGCGCACGGCGCATCAATCTGCAGTCGAGTTGCTCAATCAGCTTGGCGAAGCAGAGCGCGCCTTGCAGCAGGCTGGCGAACGTCCCGGCGATACTGCCCCGGCGAAAACACCGATCAGTGATTGGCCGGCTCGGTCTGGTGGCTGA
>XOO0643 regulatory protein (exsF) {Xanthomonas oryzae KACC10331}	ATGCATGAGACTGCACTCACCGGCCGCCGCATTCTTGTGGTCGAGGACGATTTGTTGCTGGCCGAATCGCTCAACGACTTGCTGGTGGAAGCCGGCGTCCGCGTGCTGGGACCCGTGGGCAATGTGCCCGATGCGCGCTCGCTGGTGGCATCCGGTCAGGCCATCGATGGCGCGTTGCTGGATGTCAATGTGCGCGGACACGCCGTGTTTCCGGTCGCCGATGCGTTGATGGAGCGCGGCGTGCCGTTTTCGTTCTGCTCCGGCTACGACCGCTACACCTTGCCGGCCCGCTTTGCGCATCTGTCCTACTGCATGAAGCCCTACAATCCACGCACGATCACCACCTTGCTCAGCCACCAGACCGAGCCGGCCAATCACTGA
>XOO0644 methyltransferase (cheR) {Xanthomonas oryzae KACC10331}	GTGCATACAGGCGTTGGGAGACAAGTGCTGCATGGCGGTCTGCCGTGCTTTGAGCAATCATCGCCGATTGCGCCTGAGCTCAGCGTTGCGAACGATAGTGCCGCCATGACCGACGACGAAATTTCCAGCACCGAGACCGCCCCTGACATCGCCACGCAGCCGCCCTTATTCGTGCTGGGCGTGGGCGCCGCGCGGCTTGATGCAGGCCGCTTGGCGGAATTGCTCGATGCGGTAGCAGGCGCTGCGAATCTGGCGATCATGCTGCTGCTGCGCGATCGCCAGTTGCTGGACGAGGCGCACCTGCGCGCATTGCTTGGTAAACAAGCCACGCTGTTGTCGGTGCCCTTCGATGGCGAGAAATTGCAGCCGGGGCGCTTCTATCTACCGCCTGCCGATACC…
>XOO0645 methyltransferase (cheR) {Xanthomonas oryzae KACC10331}	TTGCTCAATCTGATTCATCGCGATTTGCGTCTGGATTTGCGTAGCGCGCTCAGCCGTGCCGACATGCACCGCGTGCCGGTGCACGTCAAGGGCATCCAGGTGCACGAAGATGCGGCCTCCTGGGCGGTGAACCTGTGTGTCGAACCGACCTCCGATTCGGACGTTCCGCGCGGCTATGTGGTGGTGTTCCAGCAAGTGGAAGCGCGCGAACTGATGGAGCTGCCGGCTCCATGCGATCACGAGCACGACCGACGTCCCCCCAAGTTTGAGTAG
>XOO0646 IS1404 transposase {Xanthomonas oryzae KACC10331}	GTGGCGCAGCAAGTTCGGCGGCATGAGCGTGCCCGATGCCAAGCGGTTCAAGGACCTGGAGGCCGAGAACACGCGACTGAAGAAGTTGCTGGCCGAGCAGGTGTTTCAGAACGACCTGATCAAGGATGCGCTGCAAAAACAATGGTGAGCGCACCGGCGCGTCGTACGCTGGTGCGCGAGTGGATCGAAGGTGGCGCCAGCGAGCGCTGCGCCCTGGCAGCGATCGGCATGAGCGCCAGTGCGCTGCGCTATCGCCCGGGCGAGGACCGCAACGTTGAGTTGCGCGAGCACAGTGTTGCGTTGGCGCATCGCCATCGCCGCTACGGCGTGGGGATGATCTCTCTCAAGCTGCGGCAGGAAGGTCGCCTCGTGAACTATAAGCGGGTGGAGCGGCTGTAT…
>XOO0647 putative ISXo8 transposase {Xanthomonas oryzae KACC10331}	ATGTCTGCAAGTAATCGCACGCGATGCATCGGCATCACTATTGGCAGGTGTGCAACGCCAACGCATCAAAGCGTCGCCGCCGGTATGGCGAATCGCAGCAACCCACCTCTGACAACCCCCGAGGAGCCAACATGGCGATCAAGACTGTCGAAAAACTTTTCATCCACTAATTCCACTGTGTTACAAATAATCGTACCTTTGTGCCACTATTGGAAGACCTTCAGGCCGCGCGGGAGAGCTGTGTTGAATAGGACACTGGAAGTGCGTTTTGAACAGTACGGGGAAGTAGTTGCTGCCGCCCTGTCCCATGCGGATCGCAAACAGCCCGCACACTGGTACCTGAAGGGGTTGCTACTGCCTGGAGGGCGCAAGAGCGTGGAGCCCACGGCCGCGCGGGTG…
>XOO0648 conserved hypothetical protein {Xanthomonas oryzae KACC10331}	TTGCCTCTGCATCGCGGTCCGTCCTGCACCGGTCCTCGCCGATGGGTTACCACAGTGATCGAACTTTCTGCCAGACGCGCGATGACGCCGCTGGACAAACCATTACGCCGCGAACTGCAGATCGGCGAGCAGGCATACACCTTGATCATCGATCCGCAAGGTTTGAAGTTGGTCGAGAAAGGCAGGCGCAAAGGCGTGGCCTTGCACTGCGACGATCTGATCAGCGGCGATGCCGCGCCAGCCAGTGCATTGCAGGCGTCGCTTGAAGGCCATTAG
>XOO0649 D-amino acid oxidase {Xanthomonas oryzae KACC10331}	ATGCACCGTCGTCATTTTCTACGCAGCGCCGGTGTTGCGCTGGCGGCCGCTTCCACGGCCAGCCGGGCAGCAACCGACAAGGCGCTGGCCATCGCGTCCACTGCGCAGCCGCAGACGCCACCGGGTACCTCGCCTGCGCCGTTCGCGGCGATGCCGCCATTGGCACCGATGCGCGCCTCGGTCGATCGCATCATCGCCATCAACGGGTGTACGCGCCCGTTCCGCGCGCAGGGGCCGCGCATCGAAGCCGAGCGCATCGGCCGCAAGACGGTGGTGCACAACTACGGGCATGGCGGCAGCGGGTGGTCGCTCTCCTGGGGCGCGGCCGAACAGGCGCTGCGGCTGGTGCATGCAGCCGACCCTGCCGCGCGCGAATTGGCGGTGATCGGCTGTGGCGCG…
>XOO0650 conserved hypothetical protein {Xanthomonas oryzae KACC10331}	ATGCTCGCCGCGTCCCATCCCAACGCGCTGCCATCCGTGTCCGCCAGCGTGTTCCTGATCGTGCGTATCGTGTTCGCCTGGGCCGCCGCGTTGGTGGTGGCAGGGATCATGTGGGCGCAGCTGTTCGGCGTCATCGGCCCGATCTTCGCATTGGCCTGCATGGTCCTTCTGACGCTGGCCTTGATGAGTTCGATCACCCATGTGCGGCGCGTTCGCCTGATCGCCGATCGGCTGGATCACACCACCTTGTCCACCCGTCAGCGCCGCCAGATCGAAGTGCCGCTGGATGTGCAGGCAAGCTTTGCGGTGATGGAAGAGGCGGTGCGTGCGCTGCCACGTGTGCAGGACATCGAGTGTGCGCCGGGCAGCCTGCTGATCCGTGCCAAGGTGCGCCGCATC…
>XOO0652 conserved hypothetical protein {Xanthomonas oryzae KACC10331}	GTGGATCTGTTTGCGGTGGACGAAGGCAGCAATTACGAAAACGCCGAGGCGATCAATCGCGCGGTGGTGCGCCGGGTCGGCGAGCAGCGTCGCGACGAACAGGCCGCCGCCGAGCAATCGGTGATGGAAAAGGAACTGGCCGTGGCGCGTCTGAATCTGCTGCATGCGCAGGTCGAACCGCACTTTCTCTACAACACGCTGGCGAGCGCGCACGTGCTGGCGCGCACCGATCCGCCGCGTGCGGAGATCATGATCGGCGATTTGATCCAGTACCTGCGCCGCTCGCTGCCGAGCGCCGACGGTGCCATCGCCACCCTGCGCGAAGAACTCGAACGCACCCAGGCGTACCTGGAGATCCTGCGCATCCGCATGGGCACGCGGCTCGCCTTGCAGGTGGAA…
>XOO0651 transcriptional regulator protein (algR) {Xanthomonas oryzae KACC10331}	GTGCGAGCCCGATGCTGGCGCCTGAGTGGATCTGTTTGCGGTGGACGAAGGCAGCAATTACGAAAACGCCGAGGCGATCAATCGCGCGGTGGTGCGCCGGGTCGGCGAGCAGCGTCGCGACGAACAGGCCGCCGCCGAGCAATCGGTGATGGAAAAGGAACTGGCCGTGGCGCGTCTGAATCTGCTGCATGCGCAGGTCGAACCGCACTTTCTCTACAACACGCTGGCGAGCGCGCACGTGCTGGCGCGCACCGATCCGCCGCGTGCGGAGATCATGATCGGCGATTTGATCCAGTACCTGCGCCGCTCGCTGCCGAGCGCCGACGGTGCCATCGCCACCCTGCGCGAAGAACTCGAACGCACCCAGGCGTACCTGGAGATCCTGCGCATCCGCATGGG…
>XOO0653 transcriptional regulator protein (algR) {Xanthomonas oryzae KACC10331}	TTGATCGCCTTGGAAGAGGTGGCGTATTTCCAGGCCGATCAGAAGTACACCACGGTGATGACCGCTGCCGGCGAAGCGGTGTTGCGCACGCCATTGCGCGAACTGCTGGATGTGCTAGACCCGCAGGTGTTCAAGCAGATCCACCGCTCGACCATCGTCAACATGAAGGGCTCTCTGAAAATTTGA
>XOO0654 hypothetical protein 2 {Xanthomonas oryzae KACC10331}	GTGGCGGCGCACGAGGGCTGCGACTTCCTTCATCGCCTCGACCTTGGATCGCATCACGCAGACGCACCAGTGCTTGAGCCTCTCGCGCATCACGTTGATCTGCTTTCGGTCAAGCGCCTCGCGCAACTGCTCCTTGTAGAGCCACGCGCGGGCCGTCCGTGTGAGCTTGGGTGCCGTGATCAGCCCGTGCAATGCTGCGCCGGCCGTCGGTTTGAGGCTGAAGACATCCTTGAGCAGCGTCCAGCGCATGCCCTTGAGGGACTTCTCGGTGCGCTGCTCGATGCGCCTGGTTTTGTCCACGGCCGCGTTCGCATGTCCGACAACGTGGAACTTGTCGAAGGTGATCTGCGCGTTGGGCAACTGGTCGCTTACGCCCTTGATGAACGCGGGCGACATGTC…
>XOO0655 transposase {Xanthomonas oryzae KACC10331}	ATGACGGCCAAGGTGTTTGAAGCGGCGCTGGGGATCGGCGCGCCGTGGTCGGTAGGCGCGGTCGAGTTCGACGAAGCGACCAAGGTGTTGACGGTGCCGGTGGACTTCAAGCCGGGCACGAGGTTCAAGGTATCGGGCCAAAAGGGGCTGCATCCGGTTCATGACACCGTGGTCAAGACCTACCGGCACCTGAACTTTTTCCAGCACGAGTGCTACCTGAAGGTTCGCACGCCGCGTGTGAAGCTTGGTGACGGATCGGTTCGCCTGGTCGAGCCGGACTTCGCTGGGCGGTTGTCGGGCTTCACGCTGTTGTTCGAGGCGCTGGTGCTGATGTTGTCGCAGCAAATGCCGTTCGCGGCCGTTGCGCGCATCGTGGGCGAGTCGGCGTACCGGTGCATG…
>XOO0656 transcriptional regulator protein (algR) {Xanthomonas oryzae KACC10331}	TTGCCGGCAAGCTGGACTTCCAAACGTTCAACCCGCATGCCCGGCAACCCACTTGAAATTCAAGAGAGCCACATGAAGGCAGTGGCCTCGGTCGTGCGCGACGACACCGGCAAGGGCCGGCTGGCGATGCGCGGACGCAGCGAAACGCTGACTGTCAGCCAGCCGTTCATGAGCCTATTCCGCGGGATGCAGGTGCGGTGA
>XOO0657 conserved hypothetical protein {Xanthomonas oryzae KACC10331}	GTGTCGGCCAGTCTGGATTCCCCCGTTTGCATCAATGAAAGCATTTCCTCCATGCGCCTGATCGCCTCCCTGGTGTATTGCCTGCTCGCCCTGGCCGGCTGCCATGAACGCAGTGGCACCACCTCGATCACCCGTGCCACCCGCGATGTGATCTTCAGCAAGACGCTGACCACCGCGACCACGACCAACGTGCATTGCCTGGCCAGCGATTCTGGTCACTGCTACTACCTGATCTACGAAGAACAGTGCGCGCCCCGCCGCGCCGGGACACCGCCAGCGCGCCGGCCTGCGCCCGCAAGACACTGGACAGTGTTGCGCTGA
>XOO0658 conserved hypothetical protein {Xanthomonas oryzae KACC10331}	TTGCCTGGCCAGCGATTCTGGTCACTGCTACTACCTGATCTACGAAGAACAGTGCGCGCCCCGCCGCGCCGGGACACCGCCAGCGCGCCGGCCTGCGCCCGCAAGACACTGGACAGTGTTGCGCTGACGCCGGGGCAGGTACGCGAATTCCACGGCGTCTCCGGCCAGGCGCACACCTGCGTGGATACCGCGGCACCACGGGCCGACTGCCATGGCTGA
>XOO0659 amino acid transporter (ybeC) {Xanthomonas oryzae KACC10331}	TTGTTGCCGGTTCACGGCGTCCTCACTGACAGGCTTTTCATGTCCGAACATGCGCTACGCCGCGACGTTGGCCCCTTCGCCCTCATGCTTACTGGCTTGGGCTCGATTATTGGCTCCGGTTGGTTGTTTGGCGCTTGGCGCGCGGCCGGGCTGGCCGGTCCCGATGCGGTTTGGGCCTGGGTGCTGGGCGCGGCGATCATCACCACCATCGCGGTGTCCTATGCCGAACTGGGCGCGATGTTCCCCGAATCCGGCGGCATGGTGCGCTACAGCCATTACTCGCACGGCTCGCTGGTCGGCTTCATCGCCGGCTGGGCCAACTGGATCGCCATCGTCTCGGTGATCCCGGTCGAGGCCGAGGCCTCGGTGCAGTACATGGCGTCCTGGCCATGGGCCTGG…
>XOO0660 conserved hypothetical protein {Xanthomonas oryzae KACC10331}	TTGCTCGCCTCCCCGGACATGGCGATGGCCGCAGCATCAGGTGTGCAGTGCAGCAAGATCGGAGATGGCGCGCAGGCAGGCGTCGGCGGCAGTGCGCTAAATCCGCCTGAATTCAGCAATTTGTGCGCGCGTGCGCAGCATGGCGTGGTCACAGCTGCGCCTGGGGCATTGCCATGCACGGCAAAAGTGCTAGAACTAAGACCGTCCTGCACGCACTGCATCGCCAGCGCGTGTCGGACGCGCCAGGGCACCGGCCGCGGCCAGTGCAGCAAGTCGTTCGTACCAGCCATCCGTCAGGAGCTTGTCATGATCGCTTTGTTCCAGGGTTTAGGCCTGCTATTGCAGGACAACGCACTCCATCGGCTCCCCTTCGACGAGCAGGTGGCTCACTGGCGCGAC…
>XOO0661 conserved hypothetical protein {Xanthomonas oryzae KACC10331}	ATGTCAGCCGTCCTGCGTACCCTCACTGCCCCCGCCGCCAAACAGATCCGCCGCTGGGTGCTCGACGCGTTTCCGCGGGGTCAGAGCACCATCGAATACGATCAGCCGCTGGGCGATCCCGGCATCTTCGGGCCCGACAGCATCACCTGGCGCATCCATTCCGAATTTCCGGGCATGCTGTCCGGCGGCTTGTGCGCATTGATGCTGCAGTTGTTGCATCCGCGCGCGCTGGCCGGGGTCTACGACCATTCCGACTTCCGCACTGACCTGATCGGGCGGCTGCGGCGCACTACCAACTTCGTCGCCGGCACGACCTACGCCCCGCGTGCGGAGGCCGAGCAGCTGATTGCCCGCGTGCGCAACATCCACTCGCATATCCGCGGTCGTACTGCTGACGGC…
>XOO0662 metallopeptidase {Xanthomonas oryzae KACC10331}	TTGCGCCGCATGGCTGCTTTGCATCGCCCCGTCCTGATCGCTGTCATGTCTGCCGCGCTGCTGACCACCGCCGCGTGCCACCGCGATGGCGCGACACCGGCCGCGAGCACGCACCCAACGCCGCCCCCCAGCAAGCCCAAGCTCGGCGACTTCGGCTTCGATATGGCGGGTATGGACCGCAGCGTGGCGCCGGGCGAGGACTTCTTCGATTACGCCAACGGCAACTGGGTCAAGACCACGCAGATTCCGCAAGACCGCTCCAGCTTCAACAGCTTCGTCTCCATCGCCATCGAGACCGAGAGACATAGCCGCGACATCATCGAAGGCGCTGCCGCCAATGACCGCGTCACCGGCGAAGACAAGCAGATCGGCGACTACTACGCCGCCTATATGGACGAA…
>XOO0663 conserved hypothetical protein {Xanthomonas oryzae KACC10331}	TTGGTGCGCACCAGTGCCTCGATCCAGACCTCACGCACGCGATGGATCGGTCTGTACCTGCACAGCAGCGCGCGTTTGATCGCGAGCAGGTCGAGCCGCCCGCCTGCGCTCACATCCTCGCCTCGCAGCCACTTGCACACTGGGTGCAGTCCACACGAACCATGCCCCATGCTGTCCTTCGTGATTCCCGCCCATGACGAAGCCGCTCTGATCGGCGACACGCTGCAATGCCTGCATGCCTGCGCGCAGGCCATGCAGCTGGACTACGAAGTGATTGTGGTCGCCGATGCCTGCGAAGACGCCACCGCGGACATCGCACGCAGCCATGGTGCGCAGGTGCTTGAGGTGAAGCTGCGCCACATCGCCGCGACGCGTAACGCCGGGGCGCAGGCCGCGCAA…
>XOO0664 oxidoreductase {Xanthomonas oryzae KACC10331}	ATGCAAATCCGCACGCTTGGTCGCTCCGGCCCCACCGTTTCGGCTCTCGGCCTTGGCTGCATGGGGATGAGCGCGTTCTATGGCGACCGCAGCGACGAGGCCGCTTCGATCGCGGTGATCCACCGCGCGCTCGACCGTGGCATCAGCCTGCTCGACACCGCCGACATGTACGGCCCGCACACCAATGAAGTGCTGGTCGGCAAGGCGATTGCCTCGCGCCGGCACGAAGTGTTTCTGGCCAGCAAATTCGGCATCAAACTCGACCCCGACGATCCATCCGTGCGTGGCATCGATGGCAGCCCGGCGTATGTGCAATCCGCCTGCGAGGCCAGCCTGCGTCGGCTGGGCGTTGAGCATATCGACCTGTACTACCAACACCGCGTCGACCCCAACGTGCCG…
>XOO0665 tryptophan repressor binding protein (wrbA) {Xanthomonas oryzae KACC10331}	ATGCGCAGCACCTTCGGAACGCGCATCACGGTTCACACGCCCCGGCAAACGACGCTGGCAACAGTTCGTCCCGTGCGTGGCCATTCTGCTGTCTTGACCGGTATGCGCACAATCCGGTTCCCTCATTCGCCAGGAGTGTCCATGAGCAAGATCGCCATTGTGTATTTCAGCGGCTACGGCCACACCGTCAAGCAGGCCGAAGCCGTGCATGCAGGCGCAGCCAGCGTTGGCGAGGCCACGCTGTACCGCATCGACCAGGACGGCAACCTGCCCGACGACGCCTGGGAGGCCATCAGTGCCGCCGACGCCATCATCTACGGCAGCCCCACCTATATGGGCGGGCCCGCGTGGCAGTTCAAGAAATTTGCCGATGCCAGCTCCAAGCCGTGGTTTGCGCAG…
>XOO0666 conserved hypothetical protein {Xanthomonas oryzae KACC10331}	GTGATGCGCGTTCCGAAGGTGCTGCGCATCAGCCTGGGCGCGCTGTTTCTGGTCCATGGGTTGACCACACTGTTGGTCTTCACGCCAGCCGGCACCGTGGCTTGTTTCCAGTCGCTCGGCCTGCCCGCTGCATTGGCGTACGTCAGCATGACGCTGGAACTGGGCCTTGCTGTCTCCCTGCTGCTGGGCGTGCCGCTGTTGCTGGGTACGATTGTCACGGTGCATGGTGCCAACGGGTTCGGTGTCTCCAATCCGGGCGGCGGCCGGGAATACCCGGCGTGA
>XOO0667 conserved hypothetical protein {Xanthomonas oryzae KACC10331}	ATGACCCGCTTGCCCTCCCTGTATATCTCGCATGGTTCGCCGATGACCGCACTGCAGCCGGGGCAAGTCGGCGAGCGGCTGGCCGACTTGCGGCAGGCGTTGCCGCGGCCGCGCGCCATTGTTGTGGCCAGCGCGCACTGGTTGGGCCGCCGTCCGCTGGTCAGTGGCGCGGTACGGCCGCCCACCATCCACGACGTCGGGGGCTTCCCGGCACCGTTGTATGAGCTGGACTATCCGGCGCCCGGCGAGCCGGCATTGGCGCAGCAGATCATGCGCCGGCTGGAGCAGGCCGGCCTGCATCCGCATCTGGATCCGCAGCGCGGCTTCGACCACGGCGTCTGGGTGCCGCTGCGCCTGCTGTATCCGGACGCCGACATCCCGGGTGGTGTCGCTGTCGAT…
>XOO0668 conserved hypothetical protein {Xanthomonas oryzae KACC10331}	TTGCGCGATGACGGCGTGCTGGTGATCGGCTCGGGCAGCATCACCCATAACCTGCACGACTTTCGCCACGGCTACAGCACCGAGCGCGAAGCGCCATATGTGCGGCCCTTCATCGAATGGACAGAGCGCACGCTGCTGGACAACGACATCCCCGCGCTGCTGGACTACCGCCGCCAGGCACCGCATGCCGAGCGCGCGCATCCCAGCGACGAACACTTCCTGCCGTTGTATGTGGCGATGGGCGCAGCCGGCGACGACCGGCTCGGCGCGCAGCGCATCGACGCCGGCATCGATGCGGGTTTTCTGGCGATGGATCTCTATCGCTTCGACGGCAACGCAGCGGTGGCTGACCCGGTGGCTGCATAG
>XOO0669 conserved hypothetical protein {Xanthomonas oryzae KACC10331}	GTGAAAATCCTCGACAAGCTCGCTGTCCTCGCCGACGCCGCCAAATACGACGCTTCCTGTGCCTCCAGCGGTGCCAACAAGCGCCATTCGCTGGGCACCGGCGGTATCGGCAGCACAGAGGGCATGGGCATCTGCCATTCGTACACGCCCGACGGCCGCTGCGTGTCGCTGTTGAAGATCCTGTTGACCAATTTCTGCATCTTCGACTGCGCGTATTGCGTCAACCGTGTCTCCAGCAACGTGCGGCGCGCGCGCTTCACGCCGGAAGAGGTGGTCACGCTCACGCTGGACTTCTACAAGCGCAATTACATCGAAGGTCTGTTCCTGTCCAGCGGCATCATCCGCAACTCCGACTACACCATGGAGCAGCTGGTGGAAGTAGCGCGGCAGTTGCGCGAG…
>XOO0670 DNA polymerase related protein {Xanthomonas oryzae KACC10331}	ATGTTCAGCGCTGAGGTGGAACCACCGTGGAGTTTTGAAGCGTGGCGTGCGTTGGCGCGGGCGGGCTGGTGCGCGCAGGCAGAGCCGGATGATGTGGCCTGGAACGGCGGTGCGCAGGGCGGGCTGTTGATGGGGCAGGGGCTGCTGGAACTGCCGGCCGTGGTGCCGCCACCCCGTGTCTCGGCAGACTTCATGCAGCTGGCGGCATCGGTGCTGTGTCATCGCGATCCACAGCGGCACGCCGTGCTGTACCGCTTGTTGTGGCGGGTTGCCTGCGGCGAGAAAGCATTGCTGGAACGCGCCACCGATGTGGATGTGCACCGGCTGCGGCAATGGCAGAAGGCAGTGCAGCGCGATACGCACAAAATGAAGGCCTTCGTGCGCTTCCGCCGCTTGCCC…
>XOO0671 conserved hypothetical protein {Xanthomonas oryzae KACC10331}	GTGTTCACGGTTGCCATCCAGGCGATCGCCAACCCAAAGGATCGATGCCTCATGAAGACTTCATTCCAGTCGCTTGCCGCTGCTACCGCCATTGCCCTGACCAGCGCCATGGCCCCCGCCTACGCTGCGTCCAATCCAATGGTTGGCGGCGCGCCGATGCTGGCAACCAAGGACATTGTCGATAACGCGGTCAACTCCAAGGACCACACCACGCTGGTGGCTGCCGTCAAAGCCGCCGGCCTGGTCGAGACGCTGAAGGGGCCGGGCCCGTTCACCGTGTTCGCACCGACCAATGCGGCGTTCTCGGCACTGCCGGCCGGCACTGTCGATACCTTGCTCAAGCCCGAATCCAAGGCGACGCTGACCAAGGTGCTGACCTATCACGTGGTGCCGGGCAAG…
>XOO0672 transposase {Xanthomonas oryzae KACC10331}	ATGACGGCCAAGGTGTTTGAAGCGGCGCTGGGGATCGGCGCGCCGTGGTCGGTAGGCGCGGTCGAGTTCGACGAAGCGACCAAGGTGTTGACGGTGCCGGTGGACTTCAAGCCGGGCACGAGGTTCAAGGTATCGGGCCAAAAGGGGCTGCATCCGGTTCATGACACCGTGGTCAAGACCTACCGGCACCTGAACTTTTTCCAGCACGAGTGCTACCTGAAGGTTCGCACGCCGCGTGTGAAGCTTGGTGACGGATCGGTTCGCCTGGTCGAGCCGGACTTCGCTGGGCGGTTGTCGGGCTTCACGCTGTTGTTCGAGGCGCTGGTGCTGATGTTGTCGCAGCAAATGCCGTTCGCGGCCGTTGCGCGCATCGTGGGCGAGTCGGCGTACCGGTGCATG…
>XOO0673 Orf2/integrase/recombinase fusion protein {Xanthomonas oryzae KACC10331}	TTGCCGGGCATGCGGGTTGAACGTTTGGAAGTCCAGCTTGCCGGCAATCAGGAAGATGACGGTCTTGATGGTGGACAGGCGTTTGAAGCCGCGAGCTCTGCGCTTGGCGGACTGGAACAGGCCATTGATGGCTTCAAGGAAGCCGTTGGTCTGACGGGTCTGCGCCCAGGCGACGATGCCGTCCATGTGGCGGCGCACGAGGGCTGCGACTTCCTTCATCGCCTCGACCTTGGATCGCATCACGCAGACGCACCAGTGCTTGAGCCTCTCGCGCATCACGTTGATCTGCTTTCGGTCAAGCGCCTCGCGCAACTGCTCCTTGTAGAGCCACGCGCGGGCCGTCCGTGTGAGCTTGGGTGCCGTGATCAGCCCGTGCAATGCTGCGCCGGCCGTCGGTTT…
>XOO0674 putative transposase {Xanthomonas oryzae KACC10331}	ATGATGGAAGCAACCGACATGAGATCGTTGTCGCGCGACGCGCGGCACGAAAGGCGCGTGCAGGTCATTCGACTGCGCAAGGCGGGCCAGACCTACGACGAGATCGCGGCGCAGACTGGGTTGAGCCGCACGGGTGTGTTCGACATCTGCAAGCGTCACGATGTGGCAGGGGCCAAGGCTTTGCGCGACGCGCCCAGCGGGCGTCGCAGCGGCGACGGCCGGCTGCTCGACGCGGCGCAGGAAGCTTTGGTGCGCAAGCTCATTACCGACAAGACGCCTGACCAGTTGAAGATGCCCTACGCGCTGTGGACGCGCGCGGCGGTGTCGCAGCTCATCGAGCAGCGCTTTGGCATTCGCCTGCCGGTGCGCACGATGGGGCTGTACCTGGCGCGCTGGGGC…
>XOO0675 Na+:H+ antiporter (yjcE) {Xanthomonas oryzae KACC10331}	ATGGTGGCGATCACTCCGCAGGACCACTCAGGGCCATGCGGTGCGGTGGTTTCATCGCCGGTTGCAACCCGGTATGGTCCCGTAAGTGCGTTGTTGTGCGTCGCAATATGCGATGCCGCACGTGCGGCCGCTCTTTCATTCCGGGTTTTTATGCATTCGATCGATGTCGTCCTCGCCATGTTGCTGGCGGTCGCGGCCAGCGGTTATCTCATCCGCATCCTGCCGTTCTCGCTACCGTTGCCGTTGGTCCAGATTGCGCTGGGCGCGGTGGTCTCCGGCGTGTTCGATGCGGGGCACGAACTGGAGCCGGAGCTGTTCTTCCTGTTGTTCCTGCCGCCACTGCTGTTTCTGGATGGCTGGCGCATTCCCAAACAAGGCCTGTTCCGCGACAAGGCGGCA…
>XOO0676 ABC transporter ATP-binding protein (yadG) {Xanthomonas oryzae KACC10331}	ATGACGTCGATCGTTGCCATCCATGGCTTGAGCAAGACCTACGCCGGCGGTTGCCAGGCGCTCAAACAGGTGGATGTTGAGATCCAGCGCGGCGAGATCTTCGCGCTGCTCGGCCCTAACGGTGCCGGCAAGACGACCTTGATCAGCATCATTTGCGGGTTGATCAACCCCAGCACCGGCACCGTGTTGGCCGATGGGCACGACATCGTGCGCGACTACCGCGCCGCGCGCGCCAGCATCGGTTTGGTGCTGCAGGAACTGGCCACCGACGCGTTCGAAACGGTATGGGCCACGGTACGATTCAGTCGCGGCCTGTTCGGCAAGCCGGCCAATCCGCAGTATCTGGAAACCATCCTGCGCGAGCTCTCCTTATGGGAGAAGCGCAACAACAAGATTTCC…
>XOO0677 ABC-2 type transporter {Xanthomonas oryzae KACC10331}	GTGCATGCGATTGCGGCGATCTACCGTTTCGAAATGGCGCGCGCGTTCCGCACGCTCACGCAGTCGATCGCCTCGCCGGTGTTGTCTACCTCGTTGTACTTCGTGGTGTTCGGCGCGGCGATCGGTGCGCGCATGGGCGATATCGACGGCATCAGCTATGGCGCTTTCATCATTCCCGGGCTGGTGATGCTGTCGCTGCTCAACGAAAGCATTTCCAACGCGTCGTTCGGCATCTACATGCCGCGCTGGGCCGGCACCATCTACGAGGTGCAGTCCGCGCCGGTGGCGTGGTGGGAGATCGTGATCGGCTACGTGGGGGCGGCGGCGACCAAGTCGGTGATGCTGGGGCTGTTGATCCTGCTCACTGCGCGGCTATTCGTGCCGTACCAAATCGCCCAT…
>XOO0678 conserved hypothetical protein {Xanthomonas oryzae KACC10331}	ATGGCGCGCAAGCAAACAGATTGCCGCACGCAACTGCGTCGCCGGGGCTGGTCTTCACGGCGCAGGCCCGTATCCTGTGCGGTCGAAGACGGCTCTCCCGGCCGCCATGACGCCTTTCCCATGAGCGATACCCCTCCCGATCACCTGGCCATCGACGCGCGCAGCCCATTCCACAATGCCGATGCCCTCAACCGCGGCGTCGGCGTGCGCTTCAACGGTGTCGAACGCGACAACGTGGAGGAATACTCGGTGAGCGAAGGCTGGATCAAGGTGCAGGTCGGCAAGGCGCGCGACCGTCGCGGCAACCCGATGACGATGAAGATCAAGGGCGAAGTGGCGGCCTATTACCTGGACACCAAGAACGGCGCCAAGCCGGCTGCCGAGTAA
>XOO0679 conserved hypothetical protein {Xanthomonas oryzae KACC10331}	TTGCGTGCGGCAATCTGTTTGCTTGCGCGCCATCAGGCCTCACACTTCCGCCCTGCAATCTGTGGAAGTGAGACCGTGATGCCCGACAACAGCGCCGACTACGATGAACCGGATGACCTCAGCGCCGACAACGACGACGATCCGGACACCCATCAGGGGCTGGTCTGGAACCTGTTGCTGCTGATCAATCCGGGCGACGAAGAAACCGCGCTGCGCCAGTTCGATGCCTATCGCGAGAGCGCCGGCGAGACCGATGGCGATGCGTGGTTATGGGCGCTGAAGGATGCGATCGACTGGAGCTCAGGGTTCTACGTGGATGGCAGCGACAGCGAAACGCTGATCAGTGCGATCGACGAACTGGCCGCACGCTGGAACTTGCGCATCGACTGGGGCGGCGAC…
>XOO0680 protease {Xanthomonas oryzae KACC10331}	ATGCGGCCGGCACACAAAGCGAACGTGGGCGTATCTCCGTCGGCGCCGGCTTCCAGAGCAGCGAGCATGCGCTGTCGATCGGCTACGCCCGCAAGATCGGCGAGCGCGCCTCCTTCAGCCTGGGCGGCGCCTTCAGCGGCAACGACTCCTCCGCCGGCCTGGGCTTCGGTGTGGACTTGTGAGCCTGCCCGCACGCACCGCCATCCCCTTCTTCTTGGAATTGCGCCCATGAACACCGCCTCTCCGCCACTCCGGACCCTGTTGTTGAGCGCTGTGCTCGCCACTGCCCCCTTCCAACTGCATGCGGCCAACGATCCGCTGGAACAGCGTGGTCTGGTCGACAGCCCGGTGCCTGACGGCTCGCCCGCGGCCGGCAGGCTCATCGTCAAATACAGGCCC…
>XOO0681 outer membrane protein (xadA) {Xanthomonas oryzae KACC10331}	ATGAGCCTTCTGCCTGACCATGTAACGGGCCAGCACCGCGCCCGCCTCGCCGCTGCCCGCCCCGCCGGTAGCACTGCCTGCATCGCACCACCACCGCGGCGGCCGCTGACACGCGCCATGCTCACCCTCCTGTTTCTGGCCAGTCGTCTGGCAACTGCACACACCACCACACCTGCGCCAGAAGCGACAAGCCCGACCAGCCAAGCCAGCACCGCCGACACCACAGCGCAGGACAACGCCACCACGCCACCAGACGCGGCTGACGACATCGGCAAGCATCTGCAGATCGTCGGTGGCAGCGACCCGGCCGAGGACGTCGGCGCATTCGCCGCCGAGCCCTATGCGGTGGCCATCGGCGAGGCCAGCAATGCGCTCGGCGAAGGCGGTATTGCACTGGGT…
>XOO0682 histidine kinase/response regulator hybrid protein (cvgSY) {Xanthomonas oryzae KACC10331}	GTGTGTGCAGTTGCCAGACGACTGGCCAGAAACAGGAGGGTGAGCATGGCGCGTGTCAGCGGCCGCCGCGGTGGTGGTGCGATGCAGGCAGTGCTACCGGCGGGGCGGGCAGCGGCGAGGCGGGCGCGGTGCTGGCCCGTTACATGGTCAGGCAGAAGGCTCATCGGTGTCCCCAGAACGTGGTGGGCGGAGCGACTGGCGCCGACCGAACTCCAAGGCATCCCCCTGTCGATGCGGAGTTGTGTCGGCGAACACGAAGTGCGCCAAAAACTTGTCACGCAGATCCCGGGCTGTCACCAAACGACGATTGCATCCACTCACCACCGATGTGAGCATCCAGCGTTGTCTAGGTCGCCTGCTGCCAGTTCTGTGAAATTCATCTCAGTTTTGCCCTGGTTG…
>XOO0683 probable two-component response regulator {Xanthomonas oryzae KACC10331}	TTGTCTATCCGTGCTTCCCTACCCGATGCGGACTCGCTGTTATCCGTCGCCGTTCTGGAAGACGACGCGCTGTTGCGCGAGGACATCCTCATTCCCGGGTTGCGCGAGTTCGGCTTTCGCGTCAGCGGCGCCGGAACCGCTGGCGAACTGTATCGGCTGATGCTGCAACAGGCCTTCGATCTGGTCGTGCTCGATCTCGGCCTTCCCGACGAAAGCGGATTGAGCGTGGTGACGTACCTGCGCTCGTTGTTCGCCGGACTGGGCATCGTCGTGTTGACCGGCAATCGCGGTCGCAGCGACCACGCGCGCGCCTTGCACGGCGGCGCCGACGCCTTCCTGCGCAAACCGACCGACCCGGAAATCCTCGCGCTGACCTTGCGCAACCTGGCACAGCGTCTA…
>XOO0685 conserved hypothetical protein {Xanthomonas oryzae KACC10331}	GTGTCCCGCAATTCCAAGGCCAAGCGCGACAAGCGCAAGAAGCAGCAACCCAAGCGCCCCTTCGCCCGTCTGGGCCAGGCGCCCCAGGTCACCAACCATGCCGTGCTGCAAGACGCCGAAGGGCGTGTCGTGGCCGCCATCGGCCTGCAGGGCGGCAGCGAGTGGATGCTGTCGATCGGCGGCCAGACCATGGGCAGCGCCGACAACCCGGTGCCGATGCTGGCCCTGCTCAAGCACCTGGCCAACCTGCAGCAAGCCGAAGGCAAGACCATCTGGCTGGAATATTCGACCCAGCTGCAGCAGATGATCGACGACCTGGCCGCCGACGAAGGCCAGACCGCCGAGGAATACCTGAACACGCTGGTGGCCGAATTCCAGAACGCCGACGCGGATGAAGAC…
>XOO0684 conserved hypothetical protein {Xanthomonas oryzae KACC10331}	GTGCTCGCCGCGCGCTTGCGCTCGCGCATTGGCAATCAACGCCTTGAGCAAGGTGCGGTCGGTATGGCGGGAAATGGCGATGGCGCCGAGGGCGATCGCCTCAAGGCGCAGCGGAGCGGGCACGTCGTAGTGCGCACCACTGAGTTTGTTCTGGAAGGCGCGGCGAGGAATGCCCAGCCGCGCCGCCATGGCATGGAGCTCGTCCAGCGTATCGCCCAGCAGGTGCGCCCAGCGCTGATCGCGCCACAGGTGCACCGCATCGTCGACGTAGACGGCCATCGGCCGGGTCAGGCCTTCCTGGCCTTCTTGCCGGCGCTGTCGCTCTCGGCATCGTCGCTGGCTTCTGCGTCGGCCGCACTGTCATCGGTGCTGGCAGTGGCGTTTTCAGCTGCAGCATCT…
>XOO0686 hypothetical protein {Xanthomonas oryzae KACC10331}	ATGCGCGGCGGCGATTGGCATCGCACCAGACAGGGCCGCCAGGGGCGCAGCGTCTGCACCGGCACCGACCTGAGAGCGGCCAACAAAACGACTGCGCTCACCGCCAGGCGGGCGCGGCCGGTGCTCGGAATCGGCATGGACCACGCGTCCACTGCGGTTGTGAGCGGCGCCGCCCGTGTCTACCTGACCGCTGCTCGCGACGTGTTGTTCGCCGCTCTCAACCCCGCCACCGGCGGACCTGGCCCGAAACAGCAGTGGGCCGTTTCCCCGACGCGATTGCCTGGGAAATCGCACATCGCGGTCTGCACATCCAGGCCTGCCGGCCCTGCATTACTGCTTCTCCACCGCGGCTTCCGCAGCCTTGGCAAGCGCCTTGGCAGAGTCCACCTGCGCGCTGGA…
>XOO0687 chemotaxis MotB protein (motB) {Xanthomonas oryzae KACC10331}	ATGGCCGAGGCCAAATCCACCGTCATCATCCGACGGGTCAAGAAGGTGCAGGGCGGCGGCCATCATGGCGGCGCCTGGAAGGTGGCGTTTGCCGACTTCGTGACCGCGATGATGGCCTTCTTCCTGGTGCTGTGGCTGATGGCGGCCACCACCAAGGAACAGCGTGCGGCGATCTCCGAATACTTCCGCAACCCCAGCCCGCTGTCGGGCAAATCGATGGCGCCCTCGCCTGGCATGAACGGGCCTGGCGGCGCCAGCACCTCGATGATCAAGCTCGGCGGCACCGCCGACATGGCCAAGGGGCAGAAGGACGAAATGGGCCGCAAGCGCGACAATGCCGCGGACACCACCGAAGACAGCCGCAGCAAGGACAAAAAGCGCCTGGAAACGCTGATGCAG…
>XOO0688 chemotaxis protein (motA) {Xanthomonas oryzae KACC10331}	ATGCTCATTATCGTCGGCTTCATCGTCGTCATCGTCAGTGTCCTCGGCGGCTATGTGCTGTCGCACGGAAAGCTGGGCGCGTTGTGGCAGCCGTACGAGCTGATGATCATCGGTGGCGCGGCATTGGGCGCGTTCCTGGTCAGCACGCCGGGCAAGATCGTCAAGGAAACGCTCAGCGGCATCATGGGCGTGTTCAAGGGCCCGCAGTACAAGTCCGAGGACTACAAGGACACCCTGAGCCTGATCTACGAGCTGTTGAACAAGGCCCGCCGCGACGGCTTCATGGCGCTGGAAGACCACGTCGAAAAGCCGCAGGACAGCACCATCTTCGGCAACTACCCCAAGGTGGTGGCCGACCATCACCTGCTGGACTTCATCACCGACTGCCTGCGCCTGATG…
>XOO0689 conserved hypothetical protein {Xanthomonas oryzae KACC10331}	GTGGGCTGGCGCTGCGGTCAGCGCATGATCGCCACCCGGTTCGACTCGGCCGCCGATGCGTTAGAGCTGACGTTGGAAGACCGCAGGCTGATCCTGGTCAGTGCGCAGGCGGCGTCCGGAACGCGCTTTGCCGATGCCCAGGGCAATCAATTCTGGGAACATGCCGGCGAAGCGACGCTATCGCTGGCGGGCGGCGAAGCGCTCAAATGCGTGCATGAGGCCACAACGACAATCGGCTAA
>XOO0690 conserved hypothetical protein {Xanthomonas oryzae KACC10331}	ATGAGCCAGTTCGATCTGACCCCTCCCTCCCCCGCCCAGCGCGATGCCTTGATCGCCGGGCTCAGCGATGAGGAACAGCGCGTGTTGCTGCAGCATGGCACCGAGGCGCCGTTCTGCGGGGTGTTTCTGGACAACAAGCTGGACGGTGTCTATACCTGCCGGTTGTGCGGTCTGCCGCTGTTCCGGTCCAGCGCCAAATTCGAATCCGGGACGGGTTGGCCAAGCTTCTTCGCGCCTTACGACCCCGCCCATGTGCGCGAGATCCGCGATACCAGCTACGGCATGATCCGCACTGAAATCGTCTGTGCACGCTGCGACAGCCACCTGGGCCATGTGTTCCCGGACGGCCCGCCGCCGACCGGCGAGCGCCACTGCCTGAACTCGGTCTCGCTGGGCTTC…
>XOO0691 conserved hypothetical protein {Xanthomonas oryzae KACC10331}	ATGGTGCCTGTCATGGCGATCCATCCATCAACCCGCCGCATTCTGCTGTGCGTTCTGCTGACGATGGCCGCAGCGGCAGCAGCGCAGTCGGCCACCACCACGCACTCGTCCACGCACTTGCAACCCATCACCACACCAACGCCGGTGCAGCCCCCGGTGACGCCGCGCGCGCTGCAGCCGGCACCTGCCGCCGCACCCGTGCCCTCGCAGCTGGGGCAACGCCTGGTCGCGCCGACCATTCCCACGCGTGGCCCGGCACAGACCCCTGTCGCACCTGCCGGCAGCCAGGTGGCGCCGACCAAGCCGATGGTCTACGACCGCAACGGTCGCTTGCTGCAGGGCATGCAGCCGGCCGGCGCCAACCGGGTGCTGGATACGAAGACCGGTCGCTACGACGAC…
>XOO0692 leucine responsive regulatory protein (lrp) {Xanthomonas oryzae KACC10331}	ATGACCAGCCGCGCCCGGGAGCTGGACAAGATCGACCGCAAGATCCTGCGCATCCTGCAACAGGAGGAGCGGATTTCGTTTACCGAACTGGGCGAGCGGGTGGGCCTGTCGACCACGCCCTGCACCGAGCGTGTGCGCCAGCTGGAGCGCGATGGCGCCATCACCGGCTACTACGCGCGGCTGGACCCGCACTATCTCAAGGCCAGCCTGCTGGTCTTCGTGGAGATCAGCCTGGCGTACAAATCCGGCGACATCTTCGAACAATTCCGCCGCACCGCGCTGAAGCTGCCCAACGTGCTGGAGTGCCATCTGGTCTCCGGCGATTTCGACTACCTGCTCAAGGCGCGCATCAGCGAGATGGCCTCCTACCGCAAGCTGCTCGGCAGCACCGTGCTGACC…
>XOO0693 D-amino acid dehydrogenase subunit (dadA) {Xanthomonas oryzae KACC10331}	GTGGTTGTGGGGGAATGCCCTTTTGAGGAGAACGACATGCGTGTGCTCATTCTCGGCAGCGGCGTCATTGGCGTGACCAGTGCGTGGTACCTGGCGCAGGCCGGTTGCGAAGTGACCGTGGTTGACCGCCAGCCGGCCGCTGCGCTGGAGACCAGCTACGCCAACGCCGGCCAGCTGTCGTTCGGCTACACCTCTCCCTGGGCCGCGCCCGGCGTGCCCGGCAAGGCGGTGAAGTGGCTGTTCGAACAGCATGCGCCGCTGTCGATCCGCCCCACCCGCGACCTACGCCAGCTGGCGTGGCTGAGCCAGATGCTGCGCAACTGCACCGCCGAGCGGTATGCGGTGAACAAGGCGCGCATGGTGCGCATGTCCGACTACAGTCGCGACTGCCTCAATGCA…
>XOO0694 alanine racemase (alr) {Xanthomonas oryzae KACC10331}	GTGCGTCCTGCGCAAGCGTCGATCGATCTGGAGGCGTTGCGCCACAACTACCGCCTGGCCAAGCGCCTGGGTGGCAGCAAGGCGCTGGCGGTGGTCAAGGCCGATGCTTACGGGCATGGCGCAGTGCCTTGCGCGCAGGCGCTGGAACCGGAGGCCGATGGCTTCGCGGTGGCCTGCATCGAAGAGGCGCTGGAACTGCGCCAGGCCGGCATCCGCGCGCCAATCCTGTTGCTGGAAGGGTTCTTCGAGCACGACGAGCTGCGCCTGATCGCCGAGCACGACCTGTGGACGGTGGCGGCTACGCCGCAACAGGTGCGCGCGCTGGCCGCGTTCCAGAGCCCACGACCGTTGCGGGTGTGGTTGAAGATGGACAGCGGCATGCATCGGCTGGGCCTGTCG…
>XOO0695 conserved hypothetical protein {Xanthomonas oryzae KACC10331}	GTGGTTGCAAGCCCAGGCGTGCCGCGCGTTGCAGGTGCTCGGACGCACCCCCACACTGCCGGAATGCCCGGTACGTCACGTACCTTCCGCTTGGAGGCTTTCAATGAAACTTTCCAATCTTTTCGGCGCCAGCCTGCTGCTGGCTGGCTTGCGGCGACCGGTTCACAGGCCTGGGGACGCAACGTCACCGACCCCGACGCACCCCGCGCGCTGAGCAGCGATGGCAAGGTGGACGTGCGCTGGACCGACCCGGCGCAGTTCTCCGAAGTGCGCTTCAGCGGCAACCGTTGGGAGGCGCAGCGCGGCGACTGGGTGACCCAACTGGCAACTCACTTTCAACAGAGCGCAGCGCGCCAGCTGCCCGATGGCCAGCACCTGAGCGTCACCATCACCGACATC…
>XOO0696 conserved hypothetical protein {Xanthomonas oryzae KACC10331}	ATGGACACTCCTTCTTTCCGCACAAAATCAGCGTCTTCGGCGCCGGCACACCTGCCGTCGGACGTGCGTCTGCAATTCATCGACTGGGCCAAACAGCACGGCCATAACCTTGCATCTGGTGCAGCTGCATTCGTCGCCCTGCACAGCGAGGTGGACCTGGATCTGGCAACCCGTGCGTTGCAGCTGGAGCCAGGCGCCGATCCACGCGCTGCGCTGCGCGAGCATCTGGCTGCGCTGGCGCGGCAGGTGGATGTGGCCGTGCAGTTCCCGCCGGTCTACACCTACACTGCTGCCAACGGCCTGGAGTATCGCTATTCACTGATGCTGGTCATTGCCGAAGACTGCGTCGAGTGGACCGGCCGGGTCTGGCAGGACCTGGATTACCAGGGAATGCTGACC…
>XOO0697 conserved hypothetical protein {Xanthomonas oryzae KACC10331}	TTGATCAGGAGCGTCCCCGTTATGTCCAGGCATGAACTCGAACTGCAATTGCCGGTGGGCGCGCAGATCGCCAGCGGCGAAGACGGCTTCAGCCAGCGCTGCCGCGACGACTGCGCCGAGATGGGGGCCTCACGGGCCCGCCTGTTGCTGCTGGATTCGGACTCAGCACGCTCTACCGCCTGGCGCGCGGATGCGCAGCGCTGGATGGACGAACAGCTGCGGCGCGAGGGGGAATGGGTGTTGCGCGGTGTGATCGCCGGGATCGTGGTGCTGGCAACATGCATCGGATTCGCTGCCACTACCTTGTGGCGCGTCTGGAATTGGCAATGA
>XOO0698 sensor histidine kinase {Xanthomonas oryzae KACC10331}	GTGATCTCCGATTTGAGCACTCCTTCTTCCAGCCCTTCGCTGGCTGCCGCCCTGCCGGCCGCCATCGCCGAGCCGTTTCTCGACCCGGCGATGTATCACGAAATCTTCCACAACATCGATGCCGGTTTCTGCGTCATCGACATGGTGTTCGACGGTGAGCAGGCGGTGGATTATCTGATCCGTACCACCAATGGCGCGTTCGAGCGCTACACCGGTCTGTCCACCAACGCACTGAACATTTCCATTCGCGACCTGCTCCCTGAGCATGAGCAGGAGTGGTTCGACCGCTACGGCCTTGTTGCCCGCACAGGCAACCGCATCCACTTTGAAATGCAGGCCAAGGCGCTCAAGCGCTGGTATTCGGTCGATGCGTTCCGCGTCGGGCGGCCGGACCAGGGG…
>XOO0699 conserved hypothetical protein {Xanthomonas oryzae KACC10331}	GTGATGCGCTCTACTCCCAGAGATGGCGCAATGCCCAAATATGCCCCGCACGTGTATTCCGAACAGGTCCAGATCGCCACGCTCGAACCTTGGGTGTCTCTGCTCGATGGTCAGGAACGCGTACGGATCGAGCTCGACGACGGCAGCATGATCAGCGGCACGGTTGCCGTGCGTCCGAGTCTGCAGACCTACCTAGACGAACACCGCAAAGAAGGCGTCAACGGACAACTGCGCCTGGATCAGCTGGATGCCTCGCAAGAGCCGCAATGGATCTGGATGGACCGGATCGTCGCAGTGCACCCGATGCCGCTTGGCGCTGACCCACACGTCATGCCGTAA
>XOO0700 L-sorbosone dehydrogenase (sndH) {Xanthomonas oryzae KACC10331}	ATGAATGCACCCGTGTTGACGTTCGCTCGCTGGCCGCTGTCGTTGATGGCGCTCGCCGTTCTTGCTGCATGTGGCGATACCGCCACGCTGGCCATCGAACAGGGGACGGGGCCGAATCCGCAATTGCCCGAGCCGGTGAAGCGTCTGATTCCCACCGTCAAGATAGCGCCGGTCAAGCGCTGGGCAGCCAATGCCAAGCCCATCGCTGCCGATGATCTGCAGGTTGCGGCGTTTGCGCGCGATCTCGATCACCCGCGTTGGATCTATGTGCTGCCCAATGGCGATGTGTTGGTGGCCGAAACTGCCGAGCCGCCCAAGCCCGAAGATGCCGAAACTGGCGGTGGACTGCGCAAGAAAGTGCAGGGCGCGATGATGAAAAAGGCCGGCGCGGCGGTGGCC…
>XOO0701 conserved hypothetical protein {Xanthomonas oryzae KACC10331}	ATGCCCCCGCGCCTTCCAATGTCTATACGGACTATTGATGCGCACGCAACATCCGCCCGCCTACGCTGGAATCCAAACCCACAGCGGAGAGACGCGATGCGAGCCTTGTTCGTAGGAGGAGTTGTCGACAACAGCGAGATGGATCTGGACGACACTCCGCCACCGATGCATTACCCCGAAAATACCTGCGCCGGTCGACCTCTCTATCGCCTGCATCAGGTCGGTGAGCGTGACGATGGCACAGTGGCCTATGCGGTCTACGGCGCACCGGAAATGGCCGACGACGACATCAGCCGTATTACCGAGGAGCGTGGCTATGCGCGCCGCTTCAGTGCGTCGCCGGAAGCGCCTCGGCAAGTCGATTCAAGTGGCGGGGCCAGCTAA
>XOO0702 ribosomal RNA small subunit methyltransferase C (rsmC) {Xanthomonas oryzae KACC10331}	ATGGCGGCCTGTTCCCGACCCGATGATCCGATGGCTGGCCCGCACGATGCCCCGCTTCAAGCCCTGTTCCTGCCCTTCGCCCAAGGCGTGCTGCCGTGGCCGGAGGGGCCGGTGTTGTTCCTGCGCGCACGCGACGGTTTCCCGCTGCGCGAGCAGGCGGTGGCCGAGACGCTGACCTGCGAGCAGAGCTTCCGCCCGTTCGCCGAAGCGCTGGAGCGTAACGGCTGGAACGTGCGTGAAGAAAGCGAGATCGAGGCCGACAGCACGCGCTATGCACTGGTGCTGGTGCTGCCGCCGCGGCAGCGCGAAGAAGCGCGCGCCCTGTTCGCACGTGCGGTGGCGCTGACTGCGCCCGGTGGCCGCGTGGTGGCCTGTCAGTCCAACAACGAAGGCGCGCGC…
>XOO0703 ribosomal small subunit pseudouridylate synthase (rsuA) {Xanthomonas oryzae KACC10331}	ATGAAGCTGGTCAAACATATCGCCAATCTCGGTTATGGCAGCCGTAAGCAGGTGACCCAGCTGTTTCGACAGGGCGCGGTCACCGATGCGCAGGGCGAGGTGCTGTACGCCGACGACCAGGTGGAGCACGACGCCATCCGCATCGATGGCGAACCGCTCGATCCGCCACCGGGCTTCAGCCTGTTGCTGCATAAACCCGGCGGCTACACCTGTTCGACCAAGGACACCGGCCGGCTGATCTACGAGCTGTTGCCGCCACGCTTCCGTTCGCGTGCGCCGGTGCTGGCGCCGGTGGGCCGGCTGGACCGCGAAACCAGCGGCATGTTGTTGATGACCGACGACGGCGCGCTGCTGCATCGGATCATTTCGCCCAAATCCGCCCTGGACAAGGTGTACGAC…
>XOO0704 conserved hypothetical protein {Xanthomonas oryzae KACC10331}	ATGACGCAGATTGCAGCGCTGCCATTCCGCCCGCAGGCGGTGATCTTCGACATGGATGGCTTGATGCTCGACAGCGAGCGCGCCATCACCGCCTGCCTGGTGCAGGCCGCCGACGAGCAGGGCTTGCAGATCGAGCCGGCGTTCTGGTTGCGCATGGTGGGCACCGGCGATGTGGCTTGCCGGCTGTTGCTGGGCGAACGCATCGGCGACGCCTCTGCCGAGGCCATGCTGGCGCACGCGCAACGCTTGTATGCCGCTGCGGTCGAACGTGGCATCCCCCACCGGCCCGGCATCATCGCATTGCTGGAGTATCTGGCCGCGCAGGGCATGCCGCGTGCGGTGGCCACTTCTACCCAGCGCCCGCTGGCGCTGCGCAAGTTGGAAGCGGCCGATCTGCTG…
>XOO0705 oxidoreductase {Xanthomonas oryzae KACC10331}	GTGCGTTGCGATGCTGCGCGCGAAGCGCAGGCCGCGCGCCTGATCACCACGGCTCTCAAGCGTTTCGGACGCATCGACGGCCTGGTCAACAATGCCGGCGTGCCGGATCCGCATAGCGCAGCACTGTCGCAACTGGACTGGGATGAGTGGAACCGCCGCCTTTCCAGCCTGCACGGCGCCTTCCTGTGCAGCAAGCATGCGCTGCCTGCATTGACACAGGCACCCGGTGGCGGTGCGATCGTCAATATCGCCTCCACCCGCGCCTGGCAATCGGCGCCGCATAGCGAAGCCTATGCCGCGGCCAAGGGCGGCTTGGTGGCGTTGACGCATGCACTGGCATTGAGCGAAGGCCCGCAGGTGCGCGTCAACAGCATCAGCCCTGGCTGGATCAGCACCGAT…
>XOO0706 oxidoreductase {Xanthomonas oryzae KACC10331}	ATGCCGCACCGGGCGCGCTCGCACGCGTGGCACCGAGTCATCGTGCGATGGGCTGCCATTGAACGGACGCAGAGCAGCACTGCGCGTGCAGCGACAGTGTGCGACGCCTCTTGCCTGGCATTGCGAAGACGAAGGCGCAGTCCATCAAACCCAACGTGGATGACGACATCAAGGGGCGCGCCATCATGGGCACTGAGCGCTCCCACGCGCACCGTCTTGCTGAGACGACGACAGCCCGCACGCTACAGTGCGGCCACCTTCACCGATGTGCAGCATGCCATGGCCCTGACTCCCGCAATTTCCGCATGGACCCCGTCACCACTGCAGGGCCGCGTGGTGGTGATCACCGGTGGCGCGCAAGGCATCGGCCGCGGCATTGCGCAAGCGGTGCTGGGCGCC…
>XOO0707 conserved hypothetical protein {Xanthomonas oryzae KACC10331}	TTGCTGCTGCCACCCATCCCTGCCTTCGGGCTTGCTGCATGTCGATCGCATACACTGACCTGCCAACCCGCTGCCGCCACGATGACTACGACGCCTGCCACGCCCGATCCAATCGCCGCCACCCGCAAATGGAACGAACGCGCGGTGATCGGATTGAACCTGTGCCCGTTCGCCAAGGCGGTGTACGTCAAGGATCAGGTGCGGCTGGTGCTCAGCGATGCCAGCACGCCGGAAGCCTTGCTGGAACAACTGGCCGAAGAACTGGTCCTGCTGCGCGATACGCCGGCCGAACAGATCGACACCACGCTGATCGTGCACCCGGACGTGCTCACCGATTTCCTGGACTACAACGACTTCCTCGACAACGCCGATGCGGCGGTGGATGCGCTGGATCTGCAA…
>XOO0708 conserved hypothetical protein {Xanthomonas oryzae KACC10331}	ATGCACGCCCCTGAGCTCAAACCCGGCAATGCCGCGCGCTGCCACTGGCAGCATGCGGCGGATATCCGCACGCCGCTGGCGCTGCTCTACCTGCACGGCGTCAGCACCAGCACGAGCGAAGCAGGCGCGCGACCGGAGCAGATGGCCGATGCGCTGGCCGCCAATGCCGACGTGCATCGCTGGCCCGGGCACGGACTCAGTACCCCCGATGCAATGCAGGGGCTCACTGCGGCGGTGTTGCAAACCTCGGCGCTGGAGGCGCTGGCCCAGGCGCAGCGCATGGGCCAGCGGATTGCGATTATTGGTTCGTCGATGGGCGCAACGCTGGGCTTGTGGCTGGGCTTGTGGCTGGGCTTGTGGCTGGGCTTGTGGCTGGCCGCGCAGCGCCCGGACGCGGTT…
>XOO0709 histidine kinase {Xanthomonas oryzae KACC10331}	GTGGGCCTGGGGCTGTACATCGCACTGGCGGTGTCCGATGCGGTGCAGCGCATCCGCGAGGCGGCGCCTGACCTGATGTTTCTGGATCTGCACATGCCCGGCACGTCCGGCTGGGACGCGCTGCGCGAAGCACGCGATGCGATCTCGGCACTGCCGCCGATCATCGTGCTGACCGCCGACACGCGTACCGATTCGATGCGCGAGGCCAGCGCGGCCGGTGTCGCCGGCTCTCTGCCCAAACCGATCAACGCGCACGAGTTGCTGGCATTGCTCGCCCAGCACGCCAGCCATGCACGCCCCTGA
>XOO0710 histidine kinase {Xanthomonas oryzae KACC10331}	ATGGGCTCGACGCTGCACACCATGGCCGGGCTTGATCCGATGGCGGCAGCCGCATTTGCCGATGCCTTTGTGGTCGAGATCGAACATGCCATCGCCAGCTGTACGCTCGGCGATGCCGGCACGCCTCAGGCGCAAGCCTTGCAACAGATCCATTCGTTGAAGAACACCATCTCGCTGACCGGCGTTCAGCAGGTGCTGAACGCCTGCGACCAATCACGCGATGCCGCCAGCCGCCACGCGCTGGGCGACACGCTTGCGCAGCGCTTCACTGCGATGGCGAAGGCGGCTGGTCTACTGGTCAAGCATTACCGCCGTACCTTGCCCTCCGACAACGCGGACCCTCATGCGTCGCACTCCCAACGGCGCAAGGCCCGGCCTGATCCTGGCCGCCAGGCAGTT…
>XOO0711 conserved hypothetical protein {Xanthomonas oryzae KACC10331}	ATGACGGCCGGGCCGGCACGATGCCCTAGAATGGCGGCTGCTTTTCAATTGCAGGAGCTTTGCATGCCTTCCTTCGACGTCGTGTCCGAAGTAAACAAGCACGAACTGACCAATGCGGTGGACCAGGCCAACCGCGAGCTGGACACGCGTTTCGACTTCAAGGGAGTCCAGGCCAAGTTCGAACTGGAAGACGGCAAGGTGATCAACCAGTCCGCTCCCAGCGATTTTCAGGTCAAGCAGATGACCGACATCCTGCGCGCGCGGTTGCTGGCACGCGGTATCGATGTGCGCTGCCTGGAGTTCGGCGATATGGAAACCAACCTGGCTGGCGCAAGGCAGAAAGTGACCGTCAAGCAAGGCATCGAGCAGAAGCAGGCCAAGCAGCTGGTGGCCAAGTTG…
>XOO0712 conserved hypothetical protein {Xanthomonas oryzae KACC10331}	ATGCCCACCACCCGCTCTCCGCTTCCCGCCATCGCCTGGATGGTGGTCGCCGTGGCCTGCTTCTCGCTGATGGATGCGGGAATGAAACTGCTCTCGGCGCATTACCCACCGCTGCAGGTCACCTTGTTGCGCGGTGCCGCCTCGCTGCCGTTCGTGCTGGTGTGGGTGTTCGCCACCGCCGGTCCGCGCGCGATCGTGCCGGTGCGCTGGGGCCTGCATCTGCTGCGCGGGGCGCTGGGCATGGTGATGATCGGCTGCTTCGTCTATGGCTTGAAGCGCATGCCGCTGTCCACCGCGTACACGCTGTACTTCGTTGCGCCGCTGCTGGTGGCCGCGCTGTCGGTGCCGCTGCTGGGCGAGCATGTGGGCCCGCGTCGCTGGGCCGCGATTGGCATTGGC…
>XOO0713 ABC transporter ATP-binding protein (abc) {Xanthomonas oryzae KACC10331}	TTGCCAGCGGGCTGTATTTGTTGCGCCGGGAGCCGATACGCAGGGCTGACCGTCCACCGCCGCTGGATAGGCTGTGACGACGAGATTCGAGATTCGGCATTCGGGATTGGCAACAGCGGGGACGCCGTTGTCCTTGCGAATCCCCAATCTCCAATCCCGATGGTAGGCTTCACGCCCCCCAGTCGGCCACGCCCGGTGATCGAGTTTCAGCGCCTGCACAAGTCCTATTCCGTCGACGGTCGTCAGATCGTGGCGCTGCATCCGCTCGATTTGCGGATCGGCCCCGGTGAGGTGTTCGGCATCATCGGCCATTCCGGTGCCGGCAAGTCCACGCTGATCCGGCTGATCAACCGGCTGGAAGAGCCCAGCGGCGGTCGTCTGCTGATCGGCGACGAGGAC…
>XOO0714 ABC transporter permease (yaeE) {Xanthomonas oryzae KACC10331}	ATGAACCCGATCGTTGCCGCCGCTGGCGGTTTCTTCCGCAATCTCGATGCCGCCAAGTGGGGCGATATCGGCCAGGCCACCCTGGATACCCTGTTGATGCTCGCCGGCGCGCTGCCGCTGACCTTGCTGATCGGCCTGCCGCTGGGCGTCGCGCTGTTCCTGTGCGGTGCGCCGCAGCTGCGCCGCCGCCCGCTGCTGTACGGGGCGCTTGCGGCGTTGATCAACCTGCTGCGCTCGGTGCCCTTCATCATTCTGATGATCGCCATGATTCCGCTCACGCTGATGCTGATGGGCACCTCGCTCGGCGTGCGCGGCGCAATCCTGCCGCTGGTGGTCGGCGCCGCACCGTTCTATGCGCGCCTGGTGGAAACCGCGCTGCGCGAGGTCGATCGCGGGATC…
>XOO0715 outer membrane protein {Xanthomonas oryzae KACC10331}	ATGAGCACATTCGCGTTTCGTTCCCTCCTGGCCGCAGCCACGCTGGCATTGGCGTCCTGTGGCGGAGGTGGCAGCAGCGGCGGCGACACCCTGACCGTTGCCGCCACGGCAGTGCCGCATGCCGAAATCCTGGAAGTGGTCGAACCGCTGCTGGCCAAGCAGGGGGTCAAGCTCGATGTGCGCGTGTTCAACGACTACGTGCAGCCGAACGATCAGGTCGTGCAGAAGCAGATCGACGTCAATTACTTCCAGACCGAACCCTATCTGGACGCGTACAACCGCGACCGCAAAAGCCAGCTGGTAACCGTGGTCGGCGTGCATATCGAACCGTTCGGTGCGTATTCGCGTCACTTCAAGGCACTGGCCGATCTCCCCAACGGCGCCGATGTGGTGATCCCC…
>XOO0716 conserved hypothetical protein {Xanthomonas oryzae KACC10331}	ATGCCTTTGCTGCTTGCCATTCCGCTGGCCGTGATCATTGCCCTGGCGGTGTTCGTGGTGCTGTTCCCGTTGTCGCTGCTGCAGCGCTTTCGCATGGGCACTGCACCTCGTCAGGCGCGTGGCTGGCTACTGATGATCAATCTGGTGTCGGCTGGCATGTCCAGCGTGCTGTTTTTGATCTTCAGCCTGGTCGCGGCGGCGTTCTGGCCCGGTGCGATCAGCCACGCCGCATTCGGCTGGGCCTGCGGGTTGGCGCTCGGGGTGTTGGCGCTGCGCCTGACCCGCTTCGAGCGCACCACGCAAGGCCTGTTTTACCGGCCGAACCTGTGGTTGATGCTGGCCTTGACCGCGTTGGTCGTGGTGCGGGTGATCGCCGGGATGGTGCATGGCTGGCGCAGC…
>XOO0717 outer membrane protein (ompW) {Xanthomonas oryzae KACC10331}	ATGCGTTCCATTTCCATCCTGAGCCTGGCTGCTGTATCTGCACTTGCGATTGCACCGTCCGCGTTCGCGCAGGACACCACCTATACCGGCGACGCCTCCTCGACTTCTTCCAGCACGATGTCCAGCAACGGCGACACTGCTTCGGGGAAGCATTGGGCCGTGGTCGGCGGCGTGGCGCTGCTGAACCCCAAGAACAACCCGGCTCCGGGCCTGGACGTCGATGGCGGCCCGGCACCGACGCTGAGCGCCAGCTACTACGTCAACGACAACTGGGCCGTTGAATTGTGGGGCGCAGCCGACAAGATCAACCACCGCGTCAACGCCGATGGCGTGGGCAAGGTCGGTACCGTCGATCAGCAGCCGATCGCCATCAGCGGTCAGTACCACTTCGGCGAAGCC…
>XOO0718 conserved hypothetical protein {Xanthomonas oryzae KACC10331}	ATGCAGCCTGAAAAAGATATTCACGCAGATGCGATTGCCGTGACGAAAAAACGCGTCAACCAAGGGCTGCCAGCGCACATTCGCAGCGATTGCAGGGTGTTGCTGCTCGGCTCGATGCCCGGTGTCGCATCGTTGGAAGCAGCGCGTTACTACGCACACCCACGCAATCGCTTTTGGCCCTTGATGCATGCCCTTTTGGGCCTTGATGCAGCGGCAAGCTATGCATCGCGCTTGCAAGCATTGCTCGACCATCGTGTGGGTGTGTGGGATGTCATCGGCCAATGCGAGCGGCGCGGCAGTCTGGATACGTCCATCGTGGCGGCGAGCATCGTGGTCAATCCGCTGCCCGCGCTGTTGGTCACGCTGCCGCAGCTGCGCTTGGTGGCTTGCAATGGCGCT…
>XOO0719 conserved hypothetical protein {Xanthomonas oryzae KACC10331}	TTGGTCATGCGCCAGGGCGTCTTGTGCGTCGACGACCGCTGGGTGGAACCGAAAGCCGACGATCGCACCCGCCTGATTCAGTTCGAGCGCCAGATCCGGGATGGCGTGCCGCTGGCGCAGGCAGTGGGTCGCGCAGCGGCCGATATCGCAATCACTGCACTGGGCGAAGTGGCCGCTGGCTTCAGTCGCAACCCGGAGGCCACGCGTGCGCAGCTGGCAAACGTGCGCGAGAAGATCGACATACGCTTGAAGCAGAGTTTCAGCAAAAGCCAGCTGACCCTGGTCGAGATCGACGACGCCATCGGCGCGCTGGTGGCCGAGTTGCTGCCGCAGCTGATCGGCGATGTGGTGGCCGGTGCGGTGCAGTCCGCAATCACCGGGAACGACGTGCAGCTGCGT…
>XOO0720 dihydrolipoamide acetyltranferase (phdB) {Xanthomonas oryzae KACC10331}	GTGCACGCACGCATGCGGGCACTGCATCCCGCCGGCCGAGCGATTTTTGCACGGCAATGGTTGGCGCTGCGGCCCGCAGCCGGCCACAATAGGGGTTTCCCCATTCTGTTGCCGGAGTTCCCCCGTATGGCCGAAATCAAGGAAGCACTTGTCCCCGATATCGGTGACTACAGCGACGTCCCGGTAATCGAGGTGCTGGTGTCCGTCGGCGATACGGTCAGCAAGGACCAGAGCCTGGTCACGCTGGAATCGGACAAGGCCACCATGGAAGTGCCGTCGTCGGTGTCCGGCGTGGTCAAGGAGATCAAGGTGAAGCTGGGTGATTCGCTCTCGCAGGGCGCGCTGGTGGCATTGATCGAAGTGGCCGATGCCGGCGTCGATGCCGGCGCTGCTGCTGCA…
>XOO0721 conserved hypothetical protein {Xanthomonas oryzae KACC10331}	GTGAGGGCTGCGCTGCTGACCATCGCCGTGCTCGGTGTACTGCCGTGGACAACGGCAGTTGCACGCGAATGCGGGAGCACGCTCGGGCGCGGCTGGCCGCCGGCCGTGGGCAACGACGGCACTGCCGTCACCACGCTGCTGGATGGCAGCACCCAGCCGGCCTTGGCGTTGCTGACGCTGCCCACACGTGGCGTGGAGAGCGCGGTGTCGCTGGTGCCGGGCAAGGACGGTGCCGACCGGACCCTGCGGCATAGCCGCGCCGATGAGCGCGTCTACAACTGGGTCAGCCAGACCGACCGCGGCAGCGTGCAGTTCCGCACAGAGCAGCCCCCGGAAACGGTCGAGATCCCGATTCTGGCGGCTCTGGCGAAGCGCCTGGTCAGCAACTGGACCAACACG…
>XOO0722 dihydrolipoamide dehydrogenase (lpdA) {Xanthomonas oryzae KACC10331}	ATGAACTCCAGCAGACGCTTGCCGGCACGGCCGGTTGAGCTACAGGAGAAGCAAATGGCGGTCATTGAAATCAAGGTTCCCGACATCGGCGATTACAGCGATGTCCCCGTCATCGAAGTGCTGGTCGCCGTTGGCGACAGCGTGGCCAAGGACCAGGGCCTGGTAACGCTGGAATCGGACAAGGCCACGCTGGAAGTGCCGTCCTCGGCCGCGGGTGTTGTCAAGGAACTCAAGGTCAAGGTCGGCGACATCTTGTCCGAAGGCGCGCTCGTGCTGCTGCTCGAAACCGAAGGCGAGGCTGCCGCGCCGGCCAAGGCCGAGACCAAGGCCGCACCGGCCGCTGTCGCGCCTGCTGCCGCGCCGGGCAGCAAGCCGCCGGTGACGCCGTCGCATCGCGCC…
>XOO0723 hypothetical protein {Xanthomonas oryzae KACC10331}	ATGGAGGTCGCCGTGTGGTGGGGGGGCAATCTGTGTCCCGAACTGCAGGCGTTGCTGCAGCGCGAACTGGCCATCGGCAACCGTATTGCCGAGCCGACGCGGCGGAGCGACGGGACACATGCGGGCTCGGTGGCCGTCTCGCTGAAGCGCGACTTGCGCAGCGACGTGGCGTCGCTGCCGGCGACGGTGCCGCATGCGATCTGCACCGATCCGCACCACGGGTGGCACGACGAGTGCGACTGCATCACGCACCAGCATCTGTTGGTAGCGGGTGCGACCAAGCCGCCCTGA
>XOO0724 conserved hypothetical protein {Xanthomonas oryzae KACC10331}	ATGAAACACCTGCTCGCACTGGCCATTCCGTGCGTCCTGGCTGCCGCGTATGCCGCGCCCGCGCATGCCGAAGACACCGATGACCGCTTCCAGATTCGTCTGGGCGCGATGAATGTCGACAACGACAACACCATCCGCGGCAACACGTTGCTGGCTGGCAACGATGTGTCGGTCAACGAAGACTTCAAGCTGGGCGGCAAGGAATGGGAGCCGCGCGTGGATGGCGTGTTCCGTATCAGCACCCGTCAGCGCCTGATCTTCGACTACTTCAAGTACGACAAGGATCGCCGCGAGACCCTGACCCAGGATCTGAGCGCCGGTGGCGTCACCGTGCCGTCGGGCAGCTTCATCAAGGGCGAGCTGAAGTATCAGGTTGCGACCTTTCTGTACGACTACTCG…
>XOO0725 conserved hypothetical protein {Xanthomonas oryzae KACC10331}	TTGCTATACTTTCGCGGCTCGACGAGGCGCAACTGCGCTTCCCACTCATTCACACGTAAGGTAACCGTAGTGCTGAACTCCGTTGACGCGGGTCGGCGGTTGATGCTGCGCGCTGCGGTATATCCGCTTGCCGCCGTAGCTATAACCAGTCTGGGGTTGCTGTTGGTCGGTCCCGGTTACTCTGCAGGTCTGGCATTGACCGGATTTGCAACGGTGCTGGGCGGTTGGGTTGCGGCACGTACCGCGCTAGGTGGCGGTATCCAGACAGCCGGCATCGCCATGGTGCGGCTGATTCTGGCGATGGTGCTGAAGTGGGTGTTGGTTTTCGTGGCGCTGGCGCTCGGCTTCGGCCTGTGGCGGCTGCCTCCTCTGGCTTTGTTGGCAGGTATCGCCATCGGG…
>XOO0726 ATP synthase A chain (atpB) {Xanthomonas oryzae KACC10331}	ATGGCGGGCGAGGCAGCAACACCTACCTCCTATATCCAGCATCACTTGCACAACCTGATCCTTCCGGTTCGCGATGGTGGCGGCACGTTTTGGACCATCCACCTCGACACCCTGATCATGGCGGTGTTGATGGGGTTGGTCATGGTCCTGGCGTTCTGGACGGCGACCCGGAATGCCACCTCCGGCGTACCAGGCAAGTGGCAGGCGTTCGTGGAAATCTGCCTGGAGTTCGTCGACCGCCAGGCCAAGGACACCTATCACGGCAGCAGCAAGCTGGTGACGCCGATCGCGATCACCATCTTCTTCTGGATCCTGTTGATGAACCTCATCAAGATGATCCCGGCCGATTTCATCGCCATCCCGCTGAGCTGGGTCGGCGTGCACGCCTGGAAGCCGGTG…
>XOO0727 ATP synthase C chain (atpE) {Xanthomonas oryzae KACC10331}	ATGAACCTCGCCGTCCTGACCAACCTCGCTCAAGTCCAGAGCTCCACCGTCCTCGCCGTCGGCATCATGATCGGCCTGGCCGCGCTGGGTGCCGGCCTCGGTCTGGCCATCATGGCTGGCAAGTTCCTGGAATCGGCTGCGCGCCAGCCGGAACTGATCCCGGTGCTGCAGGTGCGTATGTTCATCACCGCAGGCCTGATCGACGCGGCGTTCATCATCAGCGTCGCTGTCGGCCTGCTGTTCGCCTTCGCCAACCCGCTGGCCCAGGTGTTCATCGAGCGTCTGTCGCAGGCTGCCGGCTGA
>XOO0728 ATP synthase B chain (atpF) {Xanthomonas oryzae KACC10331}	ATGGATATCACCCTTACCATCTTTGCCCAGGCGCTGGCCTTCGCCGGTCTGATCTGGATCGTCGCGACCAAAATCTGGCCGCCGCTGCTGCAGGCGATCGAAGAGCGTCAGCAAAAGATCGCTGAAGGTCTGGCTGCGGCCGATCGGAGTCAGAAGGATCTGGCGCAGGCACAGGAAAAGGTCAATGAAGTACTGAAGGACGCCCGCACCAAGGCCAACGAAATCATCGATCAGGCCCATGCGCGCGCCAACCAGATCATCGAAGCGGCCAAGCTGGAGGCAATTGCCGAAGCCAACCGTCAGAAAGAACTGGCGCAGACCGAAATCGACGCATCCGCCACGCGTGCCCGCGAGGAGCTGCGCAAGCAGGTCTCGGTGCTGGCCGTCAGCGGTGCAGAA…
>XOO0729 ATP synthase delta chain (atpH) {Xanthomonas oryzae KACC10331}	ATGAGTCAGGCCCTCACCCTTGCCCGTCCCTACGGCCGTGCCGCGTTTGCGATCGCGCGTGAGGGCGGCACATTCGCGCCCTGGTCCGATGCGCTGGCGTTTTCGGCGCAGGTGGCCGGCGACCCGCGCGTGGCCGCATTGCTGCTCAACCCGGCCCTGGGCCAGGAACAGGCAGTGACGCTGCTGGCGCCGCCGCAGGCGGGCGAGGACTATCTGCGTTTCCTCGGCGTGCTTGCCGATGCGCAGCGGCTGTCGCTGCTGCCGGAAGTGGCAGGCTTGTACGAACACCTGCGTGCCGAGGCCGAACATGTCGTCAAGGCGACGGTGACCTCGGCCGCTGCCATGAGCCAGACCGAACTGGACACGATCGCTGCTGCTCTGAAGAAGCGCTTCGGCCGC…
>XOO0730 ATP synthase alpha chain (atpA) {Xanthomonas oryzae KACC10331}	ATGGCAACCACGCTCAACCCCTCCGAAATCAGCGACCTGATCAAGACCCGCATCGAAGCGGTCAAGCTGTCCGCAGAGTCGCGCAACGAAGGCTCCGTGACCAGCGTGTCCGACGGCATCGTGCGCATCTTCGGCCTGGCCGACGTGATGCAGGGCGAAATGATCGAACTGCCGAACAACACCTTCGCGCTGGCACTGAACCTGGAGCGCGATTCGGTCGGCGCCGTGGTGCTGGGCGATTACGAAAACCTGCGCGAAGGCGACGTGGCCAAGACCACCGGCCGCATCCTGGAAGTGCCGGTGGGTCCGGAACTGCTGGGTCGCGTGGTCAACGCACTGGGCGAGCCGATCGACGGCAAGGGTCCGCTGGGCGCCACCCAGACCGCACCGGTGGAGCGC…
>XOO0731 ATP synthase gamma chain (atpG) {Xanthomonas oryzae KACC10331}	ATGGCAGGCGGACGCGAAATCAAAACCAAGATCAAGAGCGTGCAGAACACCCGCAAGGTGACGCGCGCGCTCGAAATGGTCTCGGCCTCCAAGATCCGCAAGGCGCAGGAGCGCATGAAGACCTCGCGTCCGTATGCGCAGGCGATGAAGCAGGTGATCGGCCATCTGGCGCAGGCCAGCACCGATTTCCAGCACCCGTTCCTGATCGAGCGTGAGCAGGTCAAGCGGGTCGGCTACATCGTGATCTCTTCCGACCGCGGCCTGGCCGGCGGTTTGAACAACAACCTGTTCCGCAAGATGCTGGGCGAAGTGCGCCCCTGGCAGGGCACAGGCGCTGAGATCGACGTGGTGACCATCGGCCAGAAGGCGTCGGCGTTCTTCCGTCGCATCAAGGTCAAC…
>XOO0732 ATP synthase beta chain (atpD) {Xanthomonas oryzae KACC10331}	TTGGGGATTCGGGATTGGTTGGAGCGCAGCGAATTGCGCCCTTGCGAATCCCCACTCACGAATCCCAAATCACAAAATTCCACGAGATGGCATCGGCCACTCGGACAGAACAAAGCTAACCGGAGCAGCAAAATGAGTCAGGGCAAGATCGTTCAGATCATCGGCGCGGTCGTCGACGTCGAATTCCCGCGCAATGAAGTGCCGAAGGTGTATCACGCGCTGAAGGTCGAAGGCACCGAAATCACCCTGGAAGTGCAGCAGCAGCTCGGCGACGGCGTCGTGCGCACGATTGCGCTCGGCTCCACCGACGGCTTGAAGCGCAACCTGCTGGCCACCAACACCGAGCGCGCCATCTCGGTGCCGGTCGGTGCCGGTACGCTGGGCCGCATCATGGACGTG…
>XOO0733 ATP synthase epsilon chain (atpC) {Xanthomonas oryzae KACC10331}	ATGAGCACTATCCGTTGCGACATCGTCAGCGCCGAGAAGGAAATCTTCCACGGTGAGGCGACGCTGGTCGTGGCCACCGGCGAGCTGGGCGAGTTGGGTATTGCGCCCAAGCACGCGCCGCTGATCACGCGCCTGAAGCCGGGCAAGGTGGTGGTGATCACCGCCAATGGCGAACATCTGGATTTCGCTATTTCCGGCGGCATCCTGGAAGTGCAGCCGCAGGTGGTGACCATCCTGGTCGACACCGCGGTGCGTGCGCAGGACATCGAAGAGGCGGCCGTGCGCAAGGTCAAGGAAGAGGCCGAGCGGCTGCTGGCCAACCGTGGCAACACGGTGGACGTGGCCGAGGCGCAGCGTCGGCTGACCGAGGCCACGGTGCAATTGCAGGCACTGGAGCGC…
>XOO0734 chorismate mutase prephenate dehydratase (pheA) {Xanthomonas oryzae KACC10331}	ATGGCCCGCTCGATCGATGGCATTCGCGCTTACATAGTGACCGGCCTGTTGGCCGCCGGACTACTGCTGGGGTGCGCATTGCCGGCGCGCAGCCAGCCGCCGCTGGATCTGTTGATGGACCGCATCGTGCAGCGCAATGCCATCGGCGATGCAGTGGCGCTGAGCAAGTGGGACAGCGGCAAGCCGGTGCTGGATCAGGCGCGCGAGGCGGCGGTGTTGCAAAGGGTGCGCGATCAGGCGCCAGCGCACGGGCTAGATGCCGACGACGCGGCGCGCTTCTTTGGCCAGCAAATCGAAGCCAACAAGTCGGTGCAGTACGCGCTGTTGAACCGTTGGCACGAGCGCGGACGTGCGCCGGACACCGCACGTCCGGATCTCGCCGCGCTGCGCACACGCCTG…
>XOO0735 conserved hypothetical protein {Xanthomonas oryzae KACC10331}	ATGAGTCTGTTCCGCCAAGGCAGCCAGTTCATGATGATCGGCGCCCTGCAGCTGGCGGTGGATTGCAGCATTTTCATTGCCGCCACCGCCGCAGGCATGCCCGCGGTGCCAGCCAATCTGCTGGGGCGCATCGGCGGCGCCATGCTCGGCTTCTGGCTCAATGGCCGCTACACCTTCGCCCAGCAGGGCAATGCGCGGCTGGGTTGGCAACGCTTCCGCCGCTTCGCGCTGATGTGGCTGTTGCTCACCGTGATCAGCACCTGGCTGCTCTCGACTACGGTGGATCTGCTCGGCCTACGCCAGGCGTGGCTGGCAAAACCGCTGGTCGAAGGCGGCTTGGCGATCGTGTCGTTCTTCCTGGGCCGGCATGTGGTGTACCGCTGA
>XOO0736 UDP-N-acetylglucosamine pyrophosphorylase (glmU) {Xanthomonas oryzae KACC10331}	TTGGCGGAACAGACTCATGCGTGCTGCAGCGAGGAAAGGGGCGCCTATCCTAGCGGCAGTGAGGCGCAAACGCCGTTATCGCAGACCAACACTGCATCCGGGCAACGACGCGACGGGGTGCAGCGACTAGAATTTAGCCATCTATATGCCTGGAATGTCTTGATGACTCTGCCCCTGCACGTTGTGATCCTGGCCGCGGGCGAGGGCAAGCGCATGCGCTCGTCCCTGCCCAAAGTCCTGCAGCCGCTGGCGGGCCAGCCGATGCTGGCGCACGTGATCGCCACCGCGCGGCAGCTGCAGCCGGCGGCGATCCATATCGTGTACGGGCACGGCAGCGATCAGGTGCAGGCCGCCTTTGCCGATCAAAGCGATCTGCAGTGGGCCGCGCAGCGCGAGCAG…
>XOO0737 histidine kinase-response regulator hybrid protein (styS) {Xanthomonas oryzae KACC10331}	ATGCCGTTCTATTCGACCAAGCGCAATGGCACCGGCCTTGGCCTCGCACTTACCCGCGAAATTGCCGAAGCGCATGGCGGCCGCATCTGGCTGCACAACCGCGAACACGGCGGATTGTGCGTGACCTTGCTGTTGCCGTTGGCGGCGTGA
>XOO0738 possible transposase {Xanthomonas oryzae KACC10331}	ATGTCTCGAGCGATTAAACTATTGGGCATGGAGATCACGCCAGCACAATTTGCACTCATCGAGCATTGCCTACCTTTGCAACGCGGCAATGTCAGCATGACCAACCTGCAGGTAGTCAACGCCCTTCTTTACGTCGCAGAGCATGGCTGCAAATGGCGCGGTCTGTCCGAGCGCTTTGGCAACTGGCATACGGTGTACACGTGCATTAACCGTCCTGATTAG
>XOO0739 transposase {Xanthomonas oryzae KACC10331}	ATGAGAGCCGGCCGGTCGATGCTAGGACCGTCGCTCCACCGAGACCAGATCATGGCCATGAATCGTGTGCAGTTGCAAGCCGGGCTGTCGTTGCCGGCGTTCCTCAAGCGCTATGGCAACGCGCAGCAGTGCGAGCAGGCGTTGGAGATCTCGCGCTGGCCACAGGGCTTTGTTTGTCCGCGTTGCGCCGCTACCGCGCACAGTCGATTCCAGCGTCACGGCACCACGTACTGGCAGTGCACGGCCTGCTATCGCCAGACCAGCCTGCGCTCGGGCACGGTGATGGACAACAGCAAGCTGCCGCTACGCACCTGGCTGCTTGGCATGTATCTGCTGGGCCAGAGCAAGACGAACCTGTCGGCGCTGGAGTTGATGCGACACCTGGGAGTGAGCTACCCG…
>XOO0740 Transposase and inactivated derivatives {Xanthomonas oryzae KACC10331}	ATGGAACACCCAAAAATTCATATGGTTGCCGCAGATGCTCGAACAGCCATCACGTTCGGATTGACGCCTGGCAACGCACATGACGCACCCGCAGGCCGCGCGTTGCTTGAACACCTGGGGCCAGTGGAGCGGCCGGTTCATCTGCTGATGGATCGCGCTTACGAAGGCAATGAAACCCGCCAGTTGGCGCTCGATCTTGGCTTCGTGCCGGTGGTTCCACCCAAGTCCAATCGGGTCGATCCTTGGGAGTACGACAAGGAAATGTACAAGCGGCGCAACGAAGTGGAGAGGCTGTTCCGTCGCTTGAAGGGCTACCGACGGATTTTCACGCGCTTCGAGAAGCTGGATGTCATGTTCCTTGGCTTCCTCAGCTTCGTTCTGGTCGTTGATGGGCTTCGG…
>XOO0741 Orf2/integrase/recombinase fusion protein {Xanthomonas oryzae KACC10331}	GTGCAATGCTGCGCCGGCCGTCGGTTTGAGGCTGAAGACATCCTTGAGCAGCGTCCAGCGCATGCCCTTGAGGGACTTCTCGGTGCGCTGCTCGATGCGCCTGGTTTTGTCCACGGCCGCGTTCGCATGTCCGACAACGTGGAACTTGTCGAAGGTGATCTGCGCGTTGGGCAACTGGTCGCTTACGCCCTTGATGAACGCGGGCGACATGTCGATGCTCACCGAGGTGATCTGTTCGGGAGGGCAGCCATGAGCTGCCAGATCGGCAGCCAGCGCCTTCACGGCTTTGGCGTCCCGCCCCTCAGTCACGAAGATCACGCGTCGCGCCTGGGCGTCGGCAGCCAAGGTCACATAGTCGTGGCCGCGAGCGCGCGACGTCTCGTCGATGGCCAGCGACGT…
>XOO0742 transposase {Xanthomonas oryzae KACC10331}	ATGACGGCCAAGGTGTTTGAAGCGGCGCTGGGGATCGGCGCGCCGTGGTCGGTAGGCGCGGTCGAGTTCGACGAAGCGACCAAGGTGTTGACGGTGCCGGTGGACTTCAAGCCGGGCACGAGGTTCAAGGTATCGGGCCAAAAGGGGCTGCATCCGGTTCATGACACCGTGGTCAAGACCTACCGGCACCTGAACTTTTTCCAGCACGAGTGCTACCTGAAGGTTCGCACGCCGCGTGTGAAGCTTGGGGACGGATCGGTTCGCCTGGTCGAGCCGGACTTCGCTGGGCGGTTGTCGGGCTTCACGCTGTTGTTCGAGGCGCTGGTGCTGATGTTGTCGCAGCAGATGCCGTTCGCGGCCGTTGCGCGCATCGTGGGCGAGTCGGCGTACCGGTGCATG…
>XOO0743 unknown protein {Xanthomonas oryzae KACC10331}	ATGCTCAAGCACTGGTGCGTCTGCGTGATGCGATCCAAGGTCGAGGCCATGAAGGAAGTCGCAGCCCTCGTGCGCCGCCACATGGACGGCATCGTCGCCTGGGCGCAGACCCGTCAGACCAACGGCTTCCTTGAAGCCATCAATGGCCTGTTCCAGTCCGCCAAGCGCAGAGCTCGCGGCTTCAAACGCCTGTCCACCATCAAGACCGTCATCTTCCTGATTGCCGGCAAGCTGGACTTCCAAACGTTCAACCCGCATGCCCGGCAACCCACTTGA
>XOO0744 ABC transporter ATP-binding protein (ycfV) {Xanthomonas oryzae KACC10331}	ATGCAGGCAGTCTCCAAGGTCTTCCGCACCGAACAGGTGGAAACGCACGCGCTGCGGTCGCTGGACCTGCATGTGCGCGAAGGCGAATTCGTCGCGTTCACCGGCCCCTCCGGCTCGGGCAAGACCACCTTTCTGGCTCTCTTGAATTTCAAGTGGGTTGCCGGGCATGCGGGTTGA
>XOO0745 ABC transporter permease (ybjY) {Xanthomonas oryzae KACC10331}	GTGTCCGCGGACACTGCGGACACTGCTTGTCACTCCCATAAAAATCATTTATTTCAACAACTTGAATGTTGGCACACGTCCTGCTTGAGCGCAGTGACGCCACCGAGCCAGCCGATCATGATTCGCGATACCTCTGCCCAGGACCAGGTTCTCCGTGCACCCGCCCGGAGCACGCAGTGGCGCCGCTGGCTGTGGCCCGGCCTCGCCGCGGTGGCGGTGCTGGCCGGCATCGGCTGGGCAGTGACGGCCTGGAGCGCCGGCAGCCGCTCGTTCGACGCCAGCCGGGTGCGCATCGCCACCGTCAGCCAGGGCGACCTGGTGCGCGACATCGCCGCCGACGGCCGCGTGATCGCCGCCAACAGCCCGGTGCTGTACGCCATCTCGGCCGGCACGGTGACG…
>XOO0746 glucosamine-fructose-6-phosphate aminotransferase (glmS) {Xanthomonas oryzae KACC10331}	ATGATTTTTATGGGAGTGACAAGCAGTGTCCGCAGTGTCCGCGGACACTGGCGGCGGACACGCTGTCCGGGCGTGGTCATGCAGCGGACAAGAGCGGACACGCTAAAATGTCCGACTTCATTTTGCGAGAGCTGTCCCATGTGCGGCATTGTCGGAGCGATCGCCGGGCGCGATGTGGTCCCGGTCCTGATCGAGGGACTCAAGCGCCTGGAATACCGCGGCTACGATTCCTCCGGCATTGCAGTGCTCGACGGCGCGCAGGTGCGCCGGGTGCGTCGCACCGGGCGGGTGGCCGAGATGGCGCAGGCCGCGCAGGCCGAACAGTTCGGTGCCACGCTGGGCATCGGCCACACCCGCTGGGCCACCCACGGCGGCGTGACCGAAGCCAATGCGCACCCG…
>XOO0747 conserved hypothetical protein {Xanthomonas oryzae KACC10331}	ATGCACGAGTCTTTCAAACAGGGGGCGCCGGCCGAATTGTGGCAGGCGTTGGTGCGCGAGGCGGGGCAGCGGACTGCGCGCCCGCTGGACGAATCGCGCGAGCACTATTTGGTGTTCGTACTGCTGCGCTTCCAGCGCGATGCGCATCTGCTTTCGCGTACGCAGGCGCTGGCATGGCTGCATGCGCAGGACCAGATCGGTAGCGTGCGCGCCGACGCGTTGCGCGATGTGGGCGACGGCTGCCTGCTGATTGCAGGCCTGTTTCCCGGGGTGGCGCAACGCCGGCGGCTGAGCGTGGATTACTTCATCGACCTGGGCAGAGGCGCGTATTCCGAAGTCGCCGATACCCGCTGCAGCGATGCAGGTCTGTTTGCGCAACTGGCCGAAAGCTATCGCGAC…
>XOO0748 conserved hypothetical protein {Xanthomonas oryzae KACC10331}	ATGAAGACGTGTATCGCGGCCGTGCTGTTGGCCCTGCCTGGGCTTGCCGTTGCGCAAGACGTGCCGCTGGGCTATGCAGTTCAGGGCGGAATGACGCTGCAGGAGATCGACCCTGCCATCTATGCGTATCACTACGACCACGGATTCGTGGGCGAGGATGCGCTGGGCTGGGATCCTGCGCTGCAATTCGCCTGGTCGCGTATCGCAGCCGCCAAAGTCTGCGCACAGCAATCGCCGTCCGATGCATTGATCGGCAAGTTGGTGGAGCAATACGGCAAGGATGCCGTGGTGCATCGGATCAACGGCATCGGCTTCCATGAAGCGCAGATGCGTGCGGCTGGCACGTTCTGTACGCCTGCGCGCGTTGCGGAAGCCACTGCAGTGGCACCAGCGTTTGCG…
>XOO0749 possible transposase {Xanthomonas oryzae KACC10331}	ATGTCTCGAGCGATTAAACTATTGGGCATGGAGATCACGCCAGCACAATTTGCACTCATCGAGCATTGCCTACCTTTGCAACGCGGCAATGTCAGCATGACCAACCTGCAGGTAGTCAACGCCCTTCTTTACGTCGCAGAGCATGGCTGCAAATGGCGCGGTCTGCCCGAGCGCTTTGGCAACTGGCATACGGTGTACACGCGCATTAAGGAAGGTCTGAACAACCCATCAAACCTCTAA
>XOO0750 putative transposase {Xanthomonas oryzae KACC10331}	ATGGAGCGCATCGTGCCGTGGAAGCGACTGCTTGCCCTGATCGAGCCGCACTATCCGGTGTCAGGACGACCGGGTCGGCAGCCGTACGCGCTGGCGAGGATGTTGCGGATTCATCTGTTGCAGCAGTGGTATGCGTTGAGCGATCCGGCGATGGAAGAGGCATTGCACGAGATCCCGACCCTGCGGCGTTTTGCCCAGCTCGGCGGCTTGGATAACGTTCCAGACGAGACCACGATTCTCAACTTTCGCCGTTTGCTGGAAACCCACGGCATTGCCGCTCGGATGCTGGAAGCGGTCAACGCCCATTTGTCGCGCAAGGGGCAGAGCCTGCGGTCGGGCACGATCGTCGATGCGACGCTGATCGCTGCGCCCAGTTCGACCAAGAATGCCGATCGTGCG…
>XOO0751 Transposase and inactivated derivatives {Xanthomonas oryzae KACC10331}	TTGCGCTTGCCCAGGCCCTCGGCGTCACCGAACGTCAGTTGCATGGATGCCTCCTCATTCCGAACAAATAGTGTCTCGCATTTGTGGTGCGTTGTTCAGAGGTTCCTTAACCGTTGGGCCAAGTCCGGTGTGCTGGACCGGATGTTCGCCCAATTGCAGACCTGCCAGATCGTGCGCATCAAAATCGAAGCGGTCTCGCTGGACTCCACCAGCATCAAGGTGCATCCGGATGGCACTGGCGCATTAAAAAAAACGGCCCACAATCCATCGGGAAATCGCGCGGCGGATGGAACACCAAAATTCATATGGTTGCCGCAGATGCTCGAACAGCCATCACGTTCGGATTGA
>XOO0752 Transposase and inactivated derivatives {Xanthomonas oryzae KACC10331}	TTGACGCCTGGCAACGCACATGACGCACCCGCAGGCCGCGCGTTGCTTGAACACCTGGGGCCAGTGGAGCGGCCGGTTCATCTGCTGATGGATCGCGCTTACGAAGGCAATGAAACCCGCCAGTTGGCGCTCGATCTTGGCTTCGTGCCGGTGGTTCCACCCAAGTCCAATCGGGTCGATCCTTGGGAGTACGACAAGGAAATGTACAAGCGGCGCAACGAAGTGGAGAGGCTGTTCCGTCGCTTGAAGGGCTACCGACGGATTTTCACGCGCTTCGAGAAGCTGGATGTCATGTTCCTTGGCTTCCTCAGCTTCGTTCTGGTCGTTGATGGGCTTCGGATGTGTTAA
>XOO0753 putative transposase {Xanthomonas oryzae KACC10331}	ATGATGGAAGCAACCGACATGAGATCGTTGTCGCGCGACGCGCGGCACGAAAGGCGCGTGCAGGTCATTCGACTGCGCAAGGCGGGCCAGACCTACGACGAGATCGCGGCGCAGACTGGGTTGAGCCGCACGGGTGTGTTCGACATCTGCAAGCGTCACGATGTGGCAGGGGCCAAGGCTTTGCGCGACGCGCCCAGCGGGCGTCGCAGCGGCGACGGCCGGCTGCTCGACGCGGCGCAGGAAGCTTTGGTGCGCAAGCTCATTACCGACAAGACGCCTGACCAGTTGAAGATGCCCTACGCGCTGTGGACGCGCGCGGCGGTGTCGCAGCTCATCGAGCAGCGCTTTGGCATTCGCCTGCCGGTGCGCACGATGGGGCTGTACCTGGCGCGCTGGGGC…
>XOO0754 lactoylglutathione lyase (gloA) {Xanthomonas oryzae KACC10331}	ATGCTGCGCCCTTATTCAACCCAGGAAACCGCCATGGCTTTGAACGATCTACAACACGTGCCAGGTGCCATCGCTGCGCCCGCCGAAACGCACGGCTTCGTATTCAACCACACCATGCTGCGCGTCAAGGATGCCAAGCAGTCGCTGGATTTCTACACACGCGTGCTGGGCTTCCGCCTGCTCGACGCACGCGATTTTGCCGACGCAACATTCAGCCTGTATTTTCTCGCGCTGCTGCCGGAAGGCACTGCCATTCCCGATGACGACGCGCAGCGCCGCCTGTGGATGGCCGGCATCCCCGGCGTGCTCGAACTGACCCACAACCACGGCACAGACACCCAGGACGGCCCGGTCTACCACGACGGCAACAGCGACCCGCGCGGCTTCGGCCACATCTGC…
>XOO0755 copper resistance protein B precursor (copB) {Xanthomonas oryzae KACC10331}	ATGAGCCGCTTTCGCACCCAGGCCTGGTTGGCAGCCGCGCTCTTGGCCAGTGCATCTGCGGTTGCACAGGAGCATCAGCACGATGCGATGCAAGACGCACCACAGGACATGCAGGACCATGCGATGCAGATGACCGATGGCGCGCAGAAGGCGCCGTCCTCATCTCAGGCCGCACACATGGACCACGCCCACATGTCGCACGCTGCCATGGAGACTGGAACCACGGAGCAGGAAGCGATGAAGCATGGATCCATGGACGATGCAGCCATGAGCCACCAGGCGATGGATCACTCGAAGATGGACCACATGCAGTCCACCAATGCCGCGCAAATTCCTGCATCGCCCACCAACACCACAATCACCGGCAACCTCGCCGATACACGCAGTACCGCACTCCCA…
>XOO0756 copper resistance protein A precursor (copA) {Xanthomonas oryzae KACC10331}	TTGGCCGTCATCGGCCCCGCGCGCGCGTTGCGTGGGTTTTCTCAGCTATGCGATGCGTCCGTCTTGACGATGGAACGCACCGGAGATGTCATGTCTTTCGATTCCCCGTGTTCCGATGCTTCATCCAGCAACGGCCTGAGCCGGCGCCGCTTCGTGCAAGGCTTGGCCCTGGGCGGCATTGCCGTTGCCGGCGGCCTGTGGCGCCGCGATGCGCGCGCAGCCACTCCGGCCAACACCCCGGTACTGCGCGGCAGCAGCCAGTCGCTGCAGATCGGCCGCATGCCGGTCGATTTCACCGGCCGCACCCGTCCCGCGATCACCGTCAACCAGCGCCTGCCGGCACCGATCCTGCGCTGGCGCGAGGGCGACACAGTGAGCGTGCGCGTGCGCAACGCGCTG…
>XOO0757 conserved hypothetical protein {Xanthomonas oryzae KACC10331}	GTGCTGCATCGCCTGCTCCGCCTGCTGCTGTGCCTGTGCCTGGTTGCCAATACGGCCACCGGCGCGTGGGCGTCGGTGGGCATGGCGATGCCGGTGATGGCATCAGGCGCAATGCCCGCTGCTGCGATGGTGAGTTCCGTATCGACCATGCATGCGGCGATGCCGGCCGCCATGCCGTGCCATGACGCCACGCCGCCGCCCACCTTCGCGCAGTTGCCTGACAAGGCCACACATGCGCATGCGCACGACTGCTGCAAGCTGGGCAGCTGCGATTGCCTGCAGCACTGCAGCCTCGCCTTGTTGACCTTGCCTGCAGTACCCCAGGGGCAGTTCGGCCAGCTGGCATTGCCGGCCACCTTGGCCGACGGGCGCAGCAGCCCGCTGCCCGACCAACCGGTG…
>XOO0758 cysteine synthase (cysM) {Xanthomonas oryzae KACC10331}	TTGAGACTACTTTCGCAGCCAAGTCCTGCCATGTCGCAGCGCCAGTGGGTGGCCGCCGCCATCCAGAAGATCGAAGCCGATTTCAATCGTTCGGCCGACACCCATCTGATCCCGATGGATCTGCAGGGCTATCCGGGCATCGATCTGTACTTCAAGGACGAGTCCAGCCACCCGACCGGCAGCCTCAAGCACCGTCTGGCGCGCTCGCTGTTCCTGTACGCGCTGACCAACGGTTGGCTGCGCGCCGGGCGCCCGGTGATCGAGGCGTCCAGCGGCTCCACCGCCATTTCCGAAGCGTATTTCGCGCGCCTGCTGGGCGTGCCCTTCATCGCGGTGATGCCGGCTTCGACCTCGCCGGAGAAGATCGCTGCGATCGAATTCCAGGGTGGTCGTTGCCAT…
>XOO0759 oligopeptidase A (prlC) {Xanthomonas oryzae KACC10331}	ATGGCGGCGATTTGCCTGCTTTGCCTTGTGCAGCGCTGGAATGACCGCCATATCGGGCAATCATCCAGTCCACCACCGGAGCGCCCCATGACCAACCCGCTGCTCGATCTGTCCGGACTGCCGTCCTTCGATGCGATCCGCCCCGAACACGTGGGCCCGGCGATCGACCAATTGCTCGCCGAGGCCGAGGCGGCGGTGAAGGCAGCCGAGCAGGTCAGCCCGGTGCGCTGGGACAGCTTCGTGACGCCGCTGGACGATGCCACCGAGCGGCTGTGGCGTGCGTGGGCGCAGGTGGGGCATCTGCAGGCGGTGGTCAACACGCCGGAGCTGCGCGAGGCCTACAACAGCAATCTGCCCAAGGTGAGCCGCTTCGGCAGCGCGCTGGGTCAGAATCTGGCG…
>XOO0760 hypothetical protein {Xanthomonas oryzae KACC10331}	TTGCAGCACCCAAATGCAACGAGGTGGCACATGGCAATCAACTCCGTGTCTTCTGTGGGTTCCCCTGCAGGTCGTCTCATCGACCTGGAAGCCGGCACTTCGGGCCCGGCATCGATCGCAGCACCAACCATAGCGCCCTCCGGCGAGGCCAGGCTGTCTTCGCTGACGCGGGCACCTTCCCGACCTGCACCAAGGCCACCTGCGGACGTTAACGCGCCAGCGCAGACCGCGCATGCAGCAGCGCCGGGAAGGCTGCAGCAGCTGGGTGCCTACGGTGGCCCGGTGCTGGACGCGGCGGCGTCGGGGCTGTCGATGGCTGCCTCGCGGCTGTCTGCCGCGCCGCGGACAGCCGGACTCACCGGGACTGTCAGCGGTGCGCTGTGGGCAGGCGGCGCGGCG…
>XOO0761 beta-ketoacyl- synthase I (fabB) {Xanthomonas oryzae KACC10331}	ATGCGTCGCGTCGTCATCACCGGAATGGGCATCAATTCGTGCCTGGGCAACGATCTGGATACCGTCTCCAGCGCACTGCGCGAGGGCCGCTCCGGCATCACCGCGCTCCCCGATCACGCTGAAGCAGGCTTGCGCAGCCAGGTAGGTGGCGCGGTGGCGCTGGATCTGGACAGCCTGATCGACCGTAAGCTCAAGCGCTTCATGGGCGATGCCTCGGCTTACGCCTATCTGGCCATGCGCGATGCGATCGCCGATGCCGGTCTGGACGCCGAGCACGTCAGCGGCCTGCGTACCGGTGTGATTGCCGGCTCCGGCGGCGGCTCCAGCCAGTGGCAGGTGGAAACCGCCGATCTGCTGCGCAACCGTGGCGTACGCAAGGTGGGCCCGTACATGGTGCCG…
>XOO0762 beta-hydroxydecanoyl-ACP dehydratase (fabA) {Xanthomonas oryzae KACC10331}	TTGAACCGCGCGACCTCATGCACCCTTCCCGGCTTCGCCTTTCGCTCCTTGCAGGAAACCTTCGTCATGACTCGTCAAAGTGCGTACTCGCGCGACCAATTGCTGGCCAGCGCGCGTGGGGAATTGTTTGCACCCGACAGCGGCCGCTTGCCCAATGATCCGATGCTGATGTTCGACCGCATCACCGAGATCAGCGACACCGGCGGCGCACATGGCAAGGGGGTCATCCGTGCCGAACTGGATATCCGCCCGGACCTGTGGTTCTTCGGCTGCCATTTCATCGGCGACCCGGTGATGCCAGGCTGCCTGGGCCTGGATGCAATGTGGCAGCTGACCGGCTTTTTCCTCACCTGGATCGGCGCGCAGGGCCGTGGCCGCGCGCTGGGCTGCGGCGAGGTC…
>XOO0763 DNA polymerase IV (dinP) {Xanthomonas oryzae KACC10331}	GTGCAGGCCTGCGACAGAGAAACCCGCTTGATGCGCAAGATCGTGCACGTGGACATGGATGCGTTCTACGCGTCCGTGGAGCAACGTGACGACCCTGGCCTGCGCGGCAAGCCAGTGGTGGTGGCTTGGCGCGGTGCGCGCTCGGTGGTGTGCGCAGCCTCCTACGAAGCGCGCACCTTCGGCATTCGCTCGGCGATGCCAGCCGTGCGCGCAGAGCGTCTGTGCCCGAATGCGATCTTCGTGCCGCCGGATTTTGTGCGCTACAAGGCGGTATCGCGGCAAGTGCGCGAGATCTTCCACCGGCATACCGATCTGGTCGAGCCGCTGTCGCTGGACGAGGCCTATCTGGATGTCACGCAAGCCAAAACCGGCATGCAGCTGGCCACCGAGATCGCGCAG…
>XOO0764 phosphoglycolate phosphatase (gph) {Xanthomonas oryzae KACC10331}	GTGCCATCCACCGGGCATGACGGGCTACATATGTCGCTGACTGTATCGACGCGCTCAGCGAACAATCCAAAGCGCTCCACAGTGTGCGCGCTGCATCCGGCACTGCGTACACTGCGGCTCCCCACACACGAGGCCGTCCGAATGTTTCCGTATTCGCTGGTGATCTTCGATCTGGACGGCACGCTCGTGGACAGCGCGCCCAATATCGCCGAGGCGCTCAACGGCACCTTGCAGGAGCTGGGGCTGCAGCAGTTCAGCGAAGCTAGGATCCGCAGCTGGATCGGCGAAGGCGTGCACGTGTTGCTTGCCACCGCATTGCGCGACGTCGGCAGTACGCGCAACGTCGATGCGGCAATGCCGGTGATGATGCGCCATTACGAAGCGAGCCTGCTGCACAAC…
>XOO0765 conserved hypothetical protein {Xanthomonas oryzae KACC10331}	GTGCCGACCGCAGGCCTTTGCGCGTGCCCTACGCAGTCGCAACCACGCTGCAAACAGCCGCTGCTAAACTTTGCCGATGTTCGCTACCTCTTCGCTGACCGGCAGCAAGCCGGAACAATATGCCCAGCTCACCGCCCAGGCCCAGGCACTGGTGCACGGCGAGCCGGACCGGATCGCCAACGCCGCCAATCTGGCCGCGCTGATCTTCCATTCGCTGCCCTCGCTCAATTGGGCCGGTTTCTACTTCTACGACGGCCGCGAGCTGGTGGTGGGGCCTTTCCAGGGTCTGCCGGCGTGCGTGCGCATTCCGCTGGACAAAGGCGTGTGCGGCGCGGCTGCGAGTACCCGGCAGAGCCAGCGCATCGCGGATGTGGATGCGTTCCCCGGGCATATCGCCTG…
>XOO0766 conserved hypothetical protein {Xanthomonas oryzae KACC10331}	TTGCCGATGTTCGCTACCTCTTCGCTGACCGGCAGCAAGCCGGAACAATATGCCCAGCTCACCGCCCAGGCCCAGGCACTGGTGCACGGCGAGCCGGACCGGATCGCCAACGCCGCCAATCTGGCCGCGCTGATCTTCCATTCGCTGCCCTCGCTCAATTGGGCCGGTTTCTACTTCTACGACGGCCGCGAGCTGGTGGTGGGGCCTTTCCAGGGTCTGCCGGCGTGCGTGCGCATTCCGCTGGACAAAGGCGTGTGCGGCGCGGCTGCGAGTACCCGGCAGAGCCAGCGCATCGCGGATGTGGATGCGTTCCCCGGGCATATCGCCTGCGATTCGGCATCGCGCTCGGAGCTGGTAATTCCACTTGTCAAAGGCGATACGCTGATCGGCGTGCTGGAC…
>XOO0767 dethiobiotin synthetase (bioD) {Xanthomonas oryzae KACC10331}	ATGCGCGCGTTATGCTGCGCGCCCTCACGGCAATGGCGGCGCGGCCGCAGGACCAGGCATATGCAGCCTCCGGCGTTTTATGTCACCGGTACCGATACCGGCATCGGCAAAACCATGGGCAGCACTGCGCTGCTGCACGCGCTGCGTGCACGCGGCCACACCGCAGTGGGCATGAAGCCGGTCGCCAGCGGCTGCGAGCGCACGCCGCAGGGCTGGCGCAACGAAGACGCGCTGGCGCTGCAGGCGGCCAGCAATCCGCAGCCGGCGTACGCTACGCTCAACCCCTACGCCTTGCCTGCGCCGCTGGCACCGGAACTGGCCGCAGCTGACGTCGGCGTGACGCTGTCGCTGGAGCCGATTACGCAGGCCTTCGCGCAATTGCGCGCGCAGGCCGAGGTC…
>XOO0768 conserved hypothetical protein {Xanthomonas oryzae KACC10331}	TTGATCGAAAAGCACTTCTCAAGCCGTTTGGAAAATCTTCAGCAAGCGCGTTGCATCGCAGCGACAACGGCGTATGCTGCAACGCAACAAACGGTCACGGCCTTCCCCAAGGGGTTCGCAATGTCGGCGCAGTTCGAAAACCGCTTTACCAGTCAGTTCGCCTCTGCTGCTGCCCGTGCCAACCAGTTGGCATTTGAGACGCTGGAACAGAATATCAACGCCACGAGCAGTTTCTTCGGTGAGTTTGCGCAGGCGCGCGATCTAGGTGCCTACCAGATGCTCTGGCCGAAAGGCTTGCAGGTGGCGCGCGACAACCTGGAACGTCTGGCCTCGGTCAATCAGGAAGTGGTCGGGCTGGGGTTGAAGATGTCCAGCGAGCTTGGCCAATTCACCAAGCAG…
>XOO0769 6-pyruvoyl tetrahydrobiopterin synthase (ptps) {Xanthomonas oryzae KACC10331}	ATGTGGCATGCAAGCGGCCACCATGGCTTCGTCGCGTTGCAAAAGCACCGCAGCGTTGCGCTTGCCGTCGGCTGCAGAGGGCCCAGCGCACTTACAATGCCGCGCATGGATATCTTCAAAGTCTTCACGCTCGAAGCCGCGCACCGGCTTCCCAACGTGCCGCCTGGGCACAAATGCGCGCGCCTGCACGGGCACTCCTTCCGGGTGGAGTTGCATGTCAGCGGCGAACCCGGCGCCGAGACCGGATGGATCATGGATTTCGGCGACATCAAGGCCGCCTTCCAGCCGATCTACGACCGCCTGGACCACCACTATCTCAACGATATCGAAGGGCTGGAAAACCCCACCAGCGAACGCCTTGCGATCTGGATCTGGCAGCAGCTCAAGCCGACGCTGCCG…
>XOO0770 ATP-dependent RNA helicase (rhlE) {Xanthomonas oryzae KACC10331}	TTGCTTTTGCATCTGCAATGCGTTTGCGCTCCGGGCCTGGCTTGGTGGCGACGCTTTACCTGGAGCTTCCTGATGTCTTTTGAATCCCTGGGCCTTGCGCCCTTCCTGCTGCGCGCGTTGGCCGAGCAGGGCTATGAAACCCCCACTGCAATCCAGCAGCAGGCGATCCCGTTGGTGCTGGCCGGTCACGACCTGCTGGCCGGCGCGCAGACCGGTACCGGCAAGACCGCCGCCTTCGGCCTGCCGCTGCTGCAGCACCTGGGCACCTCGCCGCAGCCGGTCAACGGCCCGCGCAAGCCGCGCGCGCTGATCCTGACCCCCACCCGCGAACTGGCCACCCAGGTGCATGACAGCCTGCGCGGCTACAGCAAGTACCTGCGCATTCCCAGCGCAGTGATC…
>XOO0771 fumarylacetoacetate hydrolase (uptA) {Xanthomonas oryzae KACC10331}	ATGGTGGATCAACCCGATCAAGGAACGATGGGTTTGTCGGCACCACGAAAGGCGTCGGGTGGGGCGGGCGAGCGGATCGGTCGATCCTGGTCTCGCCGGCTGTCCCTAAGGGAAACGGACGGCCGCATGCAGACCCGGCAAGTGTACTCGCGTTTGGCGCGCTGCACAAAATTCCGTCACCGCAGTTGTGGTAACGGCCATCTGTTTCATATGCAACCACTGTTGCTTCAGGCCGTACAATCTCCCGATCAGCCACAGCACAGGATGGTCATGAAGCTAGGTTCCTTGAAGGACGGCGGCCGCGACGGCAGCCTGATCGTGGTTTCGCGCGATCTGCGCACCGCCGTGCGCGCCACCGGCATCGCGCCCACGCTGCAGCGCGCGCTGGAAGACTGGAGC…
>XOO0772 maleylacetoacetate isomerase (uptB) {Xanthomonas oryzae KACC10331}	ATGCCAGCGGCGTCAGCATCTTCGGCGCGATCGAACAGCGCGTTGAGCGGCAGCCGCTGCCATGACCGGTTGCTCACCTTCCATGAGCGTCTGCAGTCAGGCTGGCGTATGAGCGCGCCCTATCGCGTGCGCATTGGGCTGGACATAAAGGCGCTGGCGTACGTCACGCACCCGGTGCATCTGGTGCGCGATGGCGGCGAGCAGCATGCCGCCGCGTACGCGCAGCTCAATCCACAGCAGTTGGTTCCGACGCTGCGCCACGGCGCAGTGGTGGTTCCGCAGTCGCTGGCGATCCTGGAGTATCTGGAAGAAGCGTTTCCATACAGTGCGCGGCTGCTGCCGGCAGCACCGTCCGAACGCGCCCGTGTGCGCGCACTTGCCCAAGCCATCGCCTGCGAT…
>XOO0773 type II secretion system protein-like protein (uptC) {Xanthomonas oryzae KACC10331}	TTGCGCATGGATATCGGCTACTTCCTGAAGCTGATGACCGAAAAGAATGCCTCGGACATGTTCTTGACCACCGGCGCGCCGGTGCACATCAAGATCGAAGGCAAGCTTTACCCGCTCGGCAATACGGGATTGCCGCCGGGGATGGTCAAGAAAATCGCTTACTCACTGATGGACGAGGGCCAGGTGCCGCAGTTCGAGCGCGAACTCGAACTCAACATTGCCATCGCCCTGCCCGACGCCGGCCGCTTCCGCGTGAACGCGTTCAAACAGCGCGGTGAGGTAGGCATGGTGATCCGTGCCATTCGCAGCCGGATCCCCAGCATCGAAGAGCTCCACCTGCCACAGGTGCTCAAGGACATCATCATGGCCCCGCGCGGGCTGGTGCTGGTGGTGGGCTCG…
>XOO0774 outer membran protein (uptD) {Xanthomonas oryzae KACC10331}	ATGGTTCCCCAACAAACAGCAGCGTCTCGTTGCAAGTCCGCCGCAGGCTTCCGACAATGGCCGTGCTCGAGACTTCTCGCTACGGCTCCCCTAATGACGGCTAGCTTCGCATACTTGCGGCGATCCCTGTATGGCATCGCCTGTTTCATCGTTCTTTCCTCTCCGGCCGCCGCCCAGGTGGCACCGGAGCTCACCGCTGCCGAACAGGCCGTGCAACGCGCCACGCAGGCCGATGCCGACCAATACGCCCCGGATCTGGTCAACCTGGCACGCCAGGAACTGATGCAGGCCCAGCAGGCGCAACTTGACAAGCGCCAGCGCAAGCAGGTGCCCCAGATCGCTTTACGCGCAGCTGCCGACGCCGATCTGGCCAAGGCACGCAGCGAAGAGGCGGTGGTC…
>XOO0775 outer membrane protein (uptE) {Xanthomonas oryzae KACC10331}	ATGAAACTGCGCCCACTGCTCTATCTCGGTGTCTTGAGCCTGGCTGCGTTGCCGCCGCTGGCGATGGCGGCCAAGGACGACCCGCAGGCCGACGCGCTCAACCGGCGTCTGGCCGCGCTGCAAAACGATCCGCAAACCAACGAGCTGGCCCGCTTCGAACGGCTGCAGGCGCAGCAGAGCGTCGCTGCGCTGGCCGAAGCCAAGCGGCGCGACCGCGACGAGCTGGTGTTTCTGGCCGATCGCCGGGTCGAGATCGCCGAACTCACTGCCCGTACCGCGCTGGCACGGCGTGAGCTGGACCGGCTGGAAGGTACGCGCAACGACTTGCTGATCGAAGCCAGTCGCCGCGACGCTGCGCGTGCGCGCCAGGAGGCAGAACGTCTGCGCGTGCAGGCGCAG…
>XOO0776 conserved hypothetical protein {Xanthomonas oryzae KACC10331}	GTGGAGTGGTTGTTGCTGGTTCCGCCCGTGTGTCTGCCTGTGCAACGCGTTGGTCTTCCATTTCCAAGCTCCGCCCCGTGCCTTTGCTGGCCGGGGCGTTCTTGTTTCAGTGAAGGAGGTAACGCCATGTTCGAAGGGCAACCGCAGACCGAAATCGACGCATTGATGAAGTCCGATCCCCAGTTCAAGCAGCTCTACCAACGTCACAAGCTGTTGAACAAGAAATGCATGGATGCCGAACTCGGGGTGCTCCCGATCGACGACGTCACCTTGGGCCAGATGAAGCGCGAGAAGTTGCAGGCCAAAGAAAAGCTCACCCGGATGTACGACCAGCTCACGCACTGA
>XOO0777 cystathionine beta-synthase (cysB) {Xanthomonas oryzae KACC10331}	ATGATCGAAGCGGCCGAGCAGCGCGGCGATCTCACGCCCGGCGCCACCCTGGTGGAGGGCACCGCCGGCAACACCGGTCTGGGCTTGGCCCTGGTGGCGCAGCAGAAGGGCTACCAGTTGATCCTGGTGGTGCCGGACAAGATGAGCCGCGAGAAGATCTTCAATCTCAAGGCCATGGGCGCCAACGTGGTGCTGACCCGCTCGGATGTGGCCAAGGGCCACCCGGAGTACTACCAGGACCTGGCCGCCAAGATCGCTGCCGAAACGCCGGGGGCCTACTTCATCAACCAGTTCGGCAACCCGGACAACCCGGCCGCGCACGAATTCGGCACCGGCCCGGAGATCCTGGCGCAGATGGACGGCCAGCTGGACGCCATCGTGTTCGGCTGCGGCAGCTCC…
>XOO0778 cystathionine gamma-lyase-like protein (metB) {Xanthomonas oryzae KACC10331}	ATGTCCAACCGCACCACTCATAGCCATGACGGCGATCGCGCGCTGTCGCTTGCAACGCTGGCGATCCATGGAGGGCAGTCGCCGGATCCCAGCACCGGCGCAGTGATGCCGCCGATCTACGCCACGTCCACGTATGCGCAATCCAGCCCCGGCGAACACCAGGGATTTGAGTATTCGCGCACACATAACCCGACGCGGTTCGCCTACGAGCGCTGCGTGGCCGCACTGGAAGGCGGCACGCGCGCGTTCGCGTTCGCCTCCGGCATGGCTGCCACTTCCACCGTGATGGAGTTGCTGGATGCCGGCAGCCACGTGGTGGCGATGGACGATCTGTACGGCGGCACCTTCCGCCTGTTCGAGCGCGTGCGCCGTCGCACCGCCGGCCTGGATTTCAGTTTC…
>XOO0779 hypothetical protein (smtA) {Xanthomonas oryzae KACC10331}	GTGCTAAAGAATTTTTCAAATACAAGGCCTACTACGATACCGCGGGGAACCAGTAATTGGCCGCTAGAGCGAGTGGCCACGGATGCTGGGGAACTTTGGTTTCCGGTAGCAGACCAAGTGATGCGCGAGTATGCGCGCAATAGTGGTCGCTGGGATCCGCATGTCGGTCAGGTCCTTCTGGAGTGTTGTGCAAGCCATAAGGACGGCTTATTCATCGATATTGGCGCTAACGTCGGTTATTTCTCGTGCCTGTTGTCTAAGCACTTTCCGAGTCTGAAGACGTATGCCTTCGAGCCGCAACCGCTTATTCACGACGTTCTTGCGCTCAATGCTTGGACTTATGGTGCCCGCATCCAGCTCCATTCATGCGCGCTTGGATCCAGTCGTGGGACAGTGGCG…
>XOO0780 putative glycosyltransferase {Xanthomonas oryzae KACC10331}	GTGGCTGATCGCTCGGGGCTATGCATGAATTCGTTTGACGAGAAAACGCAAAAAGAAGAGGTGGGCGTTGTCTCTGTGGCTGCGATGACTGGTGCTCCACGGGATTGGATAGACTCAGTGCGGTCATTGTTGGAACTGAGAGGCAGCTGCGAGTGTGAAATCGTTGCTTGGGACAATGTCAGTGCTTCCCGCGATTTTAACGGCAGTAAGGCGCGGATCAGCGCGGCTTGGACATTGTCGGCAGCCGTTACCGCTATCATCAGCGAACGCTCCTCAATAGAAGCTATTTTGATCGCTGTTTCGCCTGTTGTAGTGCCGGTGGAACTCCTAGATCGAGCATTAGAATGGATGCAGAATGACCAGCGTATTGGGACCGTTTCGTTTCTATCCAATGCTGCT…
>XOO0781 putative glycosyl transferase (wxoC) {Xanthomonas oryzae KACC10331}	GTGTCTGTAATGGACCGTCCTCGTATTCTTCATTGCATCACGGTGTATAACGGGCGGGCATTCGTACCTGCCGCAATCAAAAGTGCGCTGCGCCTAGATCAGCAGGAAGCACAAATAGATGTATTAGTCCTGGATGACGCGAGTCCCGAGCCCGGCTGGAGTGAGGAGCTGTCTGCGTTCTGTAAGGAGCGTGGCGTAATGTATTACTGTACTCCTCGCAACCTCGGTATCCCGCGCAATGTCAGTCTAGGAATGCTGACGGCTGTTAAGCGAGGTTACGACTATGTCGTTATTAGTAATTCAGATGTTCTGTACCCCCGAGACTTAATGGGACAGATGTTGCGAGCGTCCCGTCAAAATAATGTGGGTTCGGTGACTGCTTGGTCGAACAACGTTTCT…
>XOO0782 putative o-antigen acetylase (wxoD) {Xanthomonas oryzae KACC10331}	ATGGCTCAGTCTGAGTTGGCTCACCGCAGTAATAATTTTGATTTTATTCGCATTGTTGCCGCTACCAGCGTGCTGGTGAGCCATCATTTTGCTTTGGCCAAGCTGCCAGAACCACTGGTACTTCAATTCCAGACCTTGGGTGGTTATGGGGTCTTTATTTTCTTTTCGATTAGTGGTTTTTTAGTTGCGCAGAGTTGGCAGCGTGATCCTAGTCTTGTCCGTTTCACTTATCGGCGATTGCTTCGTATCTGGCCGGGTATGCTTTGCGTCCTTATTTTGTGTGCATTTTTACTCGGGCCAGCTGTTACGACGCTTTCTCTTAAGGAATACTTCTTAAATGAGTTAACTTGGACTTATTTCAAAACCATGCTGTTTCAAGTGCAGCCATTTTTGCAAGGT…
>XOO0784 putative ISXo8 transposase {Xanthomonas oryzae KACC10331}	ATGCCGACTGGAGCGATCAAGCGCTGCTGGCGGCGGTGGCGGCACAGGTGCTGCCGACCCCTGAGCAGGAAGAGCGCAGCGTGTCACTGGATCGTGGACGACACGGGATTTTCAAAGAAGGGGGTGCATTCGGTCGGTGTTGCACGCCAGTACTGCGGCCGCCTTGGCAAGACGGACAATTGCCAGGTTGCCGTGAGTTTGTCGATCGCCAACGAACATCGGCAGCCTGCCAGTGGAGCTATCGGCTGTATCTTCCCGAGCAGTGGGCTCAGGACACTGTGCGGCGCAAGAAGGCAGGCGTTCCGGATCAGGTCGTGTTTCAGACCAAGACAGCGCTGGCCATGGATCAGATCGACAGCGCGCTGGCGACAGGGATTGCGGCAGGCGTCGTGCTAG
>XOO0783 putative ISXo8 transposase {Xanthomonas oryzae KACC10331}	GTGTTACAAATAATCGTATCTTTGTGCCACTATTGGAAGACCTTCAGGCCGCGTGGGAGAGCTGTGTTGAATAGGTCACTGGAAGTGCGTTTTGAACAGTACGGGGAAGTAGTTGCTGCCGCCCTGTCCCATGCGGATCGCAAACAGCCCGCACACTGGTACCTGAAAGGGTTGCTACTGCCTGGAGGGCGCAAGAGCGTGGAGCCCATGGCCGCGCGGGTGCACCCGCAGAACGTGGGCTCAGCCCATCAATCGATGCACCATCTGGTGGCCGATGCCGACTGGAGCGATCAAGCGCTGCTGGCGGCGGTGGCGGCACAGGTGCTGCCGACCCCTGAGCAGGAAGAGCGCAGCGTGTCACTGGATCGTGGACGACACGGGATTTTCAAAGAAGGGGGT…
>XOO0785 putative ISXo8 transposase {Xanthomonas oryzae KACC10331}	GTGTATCTCGACGCGACTCTAAAGCAAACGCCGGTCAAGACACTGGTTGCCACGGCACAAGGCCGATGGCGGATTGAACGCGATTATCAGGAGCTGAAGTCGGAGTTGGGCCTGCATCACTATGAAGGGCGCAACTGGCGTGGTTTTCACCATCACGCCAGTCTGTGCATCGCCGCATACGGGTTCTTGATGCGCGAGCGCCTGCGCAGTAAAAAAAACTCCGTCGCATTCAAGATGCCTGCAGTATCCAAAAGCGTCCGCCCGCGCCGGTCTGGCCCCAATGCAACGTCACCATCCCAACTCGATTGCCACGCTGGCCTTCGGACTGGCTAG
>XOO0786 IS1478 transposase {Xanthomonas oryzae KACC10331}	TTGCAAGGCTTCATCTGCGTTATCGGTGTGCTGGAATTGCCAGTTTTCGTTACGCTACGTCCTGGTTTCTGGCAGTTTTCGCCCATGCGTACACGCCGTCCTGCCGGAGTCTGTAAATTGAACTGTGTAACTGCCCTTTGA
>XOO0787 putative IS1113 transposase (tnpX1) {Xanthomonas oryzae KACC10331}	TTGACAAGCGACTGGCCCGGACCGGAGAGGAGCAGGCAAGTGGAACTGGATAAGACGATGCTGGACGAACTGACGTCAGGCTGCAAGACGCCACAGGACGTTGAGAAGCTGTTTTCGCAAATGTTGCAGCACATGATCAATCGCTCGTTGGAGGCGGAGATGCAAGCCCATGTGGGCCATGCGCCGCATGGGCGCTCAGGCGGCAACGTGCGCAATGGCAAGAGCCGCAAGACGGTGCAAAGCGCGTTGGGCGAGTTGCAGATCGAGACCCCGCGCGACCGCGCGGGCACGTTCGCGCCACAGTTGGTGAAGAAGCGCCAGGTGCGGCTGGCGGGGATGGAGGAGAAGATTCTGGCGTTGTACGCGCGCGGCATGACCACGCGCGACATCGAGTCTGCG…
>XOO0788 IS1478 transposase {Xanthomonas oryzae KACC10331}	TTGCCTGCCGATGAGCTGTTTCGTTCGCGTCTGGAGAACCAGATCGACTTGCGCCATCCCCTGGTGCAGATCCTGCATCGCGGCCAAGCCAAGGCGCTGACACGGCGGCAATGGCGCTGGATCAAACGACGGCAAGCGGTAGAGCCGGTGATCGGACATTTGAAACAGGACTGCCGCTTGAATCGCTGCCATCTCAAAGGCGCCCAAGGCGATGCACTGCACGTGCTCGGCTGCGCCGCTGGCGACAACCTGCGCTGGCTGCTGCGCTGGATCGCATTTTTGCGTGCCTGGTTGCAGGTGGTGCGGGCGCGTTCCTCAACGCACTCAAGCACCATCTGGCCCACAAACATGGCACTGGAGGTTTGA
>XOO0789 putative ATP binding protein (wzt) {Xanthomonas oryzae KACC10331}	TTGCCGATGTGCTCTGACATCGCTATCGAAGTAAAAGGTCTGGGCAAGTGCTTTAACGTCTATGACAAGCCTGCACACCGCTTGATGCAAATGCTCTGGCGTGGTCGCCGTCGTTACTACCGTGAGTTCTGGGCGCTGCGCCAAGTAAGCTTTAGTATCCGCCGCGGCGAAACCGTCGGCATTATCGGTCGCAACGGCGCAGGAAAATCGACGTTACTACAGATGATCTGCGGAACCCTAACTCCTACTGAGGGTCAGATCACAGTGAACGGCCGAGTTGCTGCGCTATTGGAATTAGGTGCAGGCTTTAATCCAGAGTTCTCCGGCCGTGAAAATATTTACCTAGCCGCCTCGCTGTATGGTGTGGATAAGAAAACCATCAGCATGCGCATGGAATCA…
>XOO0790 electron transfer flavoprotein alpha subunit (etfA) {Xanthomonas oryzae KACC10331}	ATGGCCAAGGTTCTCGTTGTTGCCGAACATCTCAACGGCCAGCTCAATGCGGCCACCGCCAAGACCCTGAGCGCCGCGCAGGCAATCTCTGCCGAGTCCATCGACGTGGTCGTACTGGCAGCCGACCCGGCCGCCGTTGCAGCGCAGGCCGCACAGCTGGCCGGCGTCGCCCGCGTGCTGACCGTGGCCAACGCCGCCAACGAACACGCCATCGCCCAGGTGCTGGGCCCGCAGATCGTCCAGCTGGCTGGCCAGGGCTATACACATGTGTTCGGCCCCTCGACCACGTTCGGCAAGGACCTGATGCCGGTCGTGGCGGCGCTGCTGGGCGTCAACCAGATCTCCGATTTGATGTCGGTCGAAGACGCGTACACCTTCAAACGCCCGATTTATGCAGGC…
>XOO0791 electron transfer flavoprotein beta subunit (etfB) {Xanthomonas oryzae KACC10331}	ATGAAAATCCTCGTCGCCTACAAGCGCGTGGTGGACTACAACGTCCGCATTCAGGTCAAGCCGGATGGCTCCGGCGTGGTGACCGACGGCGTCAAGCTCTCCCCCAACCCGTTCGACGAAATCGCCCTGGAGGAAGCATTGCGCCTGCGCGATGCCGGGACCGCCACCGAGGTGGTGGTCGCCACCCTGGCGCCGGCCGATGCGGCTGCGCACCTGCGCAACGGCCTGGCCATGGGCGCCAATCGCGCGATCCATGTGGTGACCGACACGGCTGTTCAGCCGCTGACCGCCGCGCGGGCGCTGCTCAAACTGGTCGAGAAGGAACAGCCCGATCTGGTCATCCTCGGCAAGCAGGCGATCGACGACGACGCTAATCAGACCGGTCAGATGCTCGCCACA…
>XOO0792 dTDP-glucose 4,6-dehydratase (rmlB) {Xanthomonas oryzae KACC10331}	TTGCTTCGACCGTATATCCTGTGTGGTTTGAAAACGCAGCGCGGTTCGCGTGCGATCAGGAGATCAGCATTGGCAACTTGGCTTGTAACCGGCGGTGCCGGCTTCATTGGTGGCAACTTTGTTCTTGAGGCAGTGGCTCGTGGGATCCGCGTGGTCAATCTCGATGCACTGACCTATGCGGGAAACTTGAACACGTTGGCATCCCTGGAAGGCAATCCGGACCACGTTTTCGTCAAGGGCGATATTGGCGACGGCATGTTGGTCGCCCGTCTGTTGCAGGAACACCAGCCAGACGCGGTGCTGAATTTCGCAGCCGAGAGCCACGTGGATCGCTCGATCGAAGGTCCGGGCGCATTCATTCACACCAATGTCGTCGGGACTTTAGCGTTGCTCGAAGCA…
>XOO0793 glucose-1-phosphate thymidylyltransferase (rmlA) {Xanthomonas oryzae KACC10331}	ATGGCAGTTACCGGTTGGAACGGATCGGCGCCTCGGCGTAACGCGCCACCGCAAGAGCCCGCGCAACCGTGTGTGGGCCTCACAAGGAACTATCTCATGACGCAACGTAAAGGCATTATTTTGGCCGGTGGCTCGGGGACCCGCCTGTATCCGATCACCAAGGGTGTCAGTAAGCAACTGCTGCCGGTGTACGACAAGCCGATGATCTATTACCCGCTGAGCGTCCTGATGCTGGCAGGTATCCGCGATATTTTGATCATCAATACGCCGCATGAGCAGGCGTTGTTTCAATCCTTGTTGGGTGATGGCTCTCAGTGGGGAATTCACATTCAATACGCCGTGCAGCCCAGCCCGGACGGGTTGGCGCAGGCGTATTTGATCGGTCGCGACTTTGTCGAT…
>XOO0794 dTDP-4-dehydrorhamnose 3,5-epimerase (rmlC) {Xanthomonas oryzae KACC10331}	GTGAGAATCGTCGAAACGCGTTTACCAGGTTGTGTCGTCATCGAGCCGGCAGTGTTCGGCGATGAGCGCGGATATTTCTTCGAAACGTGGAATGCCGAGCGCTTCGGGCAACATGGTCTGCCGACGCAGTTCGTGCAGAGCAATGTCTCCACCTCGGCCAAAGGCGTGTTGCGTGGTTTGCATTACCAGTGGCCGCGTCCTCAGGGCAAGCTGGTCAGCGTGCTGGAGGGTGAGGTCTACGATGTGGCGGTCGACGTGCGCCACGGCTCGCCCAACTTCGGGCAGTGGGCGGCAGTGGTGTTGAGCGCAGAAAACAAGAAGCAGTTCTGGATACCGGAAGGGTTTGCGCACGGCTTTGCGGTGCTGTCGGAGCGAGCCGTGTTCAGTTACCTGTGCACC…
>XOO0795 dTDP-4-dehydrorhamnose reductase (rmlD) {Xanthomonas oryzae KACC10331}	GTGACCACGCTGGTTTTTGGCGCAAATGGGCAGGTGGGTACGGAATTGCTGCGTGCGCTGGCAGTCGATGGCGCCGTACAGGCCACCACGCGTAGTGGCCAGTTGCCCGACGGCAGCGCGTGTGAAACAGCAGACTTCGATGCGCCTGAGACGCTGACCGCATTGCTGGATCGAATCAAGCCGTCGCGTGTGGTCAATGCCGCCGCTTACACGGCGGTAGATCGTGCCGAGCAGGATCGGGAAGGTGCGACCCGTGCCAATGCGACGGCACCCGGCGTCGTCGCAGCCTGGTGCGCGTCCAATCGTGTGCCGCTTGTGCATTACTCCACCGATTACGTCTTCGACGGGCAGGGTAAAGCGCCATATCGCGAGGACGCGCAGACGTCGCCACTCGGCGTG…
>XOO0796 phosphomannose isomerase GDP-mannose pyrophosphorylase (xanB) {Xanthomonas oryzae KACC10331}	ATGAGCGACGTCCTACCCATTATTTTGTCCGGCGGCTCCGGCACGCGTCTGTGGCCGCTGTCGCGCGAGTCCTACCCAAAGCAGTTCCTGCCGCTGGTTGGCGACAAGAGCATGTTGCAGTCCACCTGGCTGCGCGCAGCCCCAGTGGCTGCCCACGCACCGATCTTGGTGGCCAATGAAGAACACCGCTTCATGGCTGCCGAGCAGCTGCAGCAGCTGGGCGTCAAGCCGTCTGCCATCCTGCTGGAGCCCAAAGGCCGCAACACCGCACCGGCGATTGCCGTAGCCGCCCTGGAAGCAACGCGCGATGGTGCCGACCCGCTATTGCTGGTGATGCCGTCCGACCATGTCATCCAGAACGAAGCTGCGTTCCAGGCAGCGGTCACTGCGGCCGCTGCT…
>XOO0797 phosphoglucomutase phosphomannomutase (xanA) {Xanthomonas oryzae KACC10331}	TTGCCGCTTGCCGCACCGCTTACTTCATTGCGCATCACCGCCCTCACCCGCCGATGTGAAGCGCCCATTCTATCCGCTGACTGTTCCCTGCCCCCGGTCGCAATTTCGCCACACCCAAGACACGGCGCAGCCGCTAAACTCGGGCGTCCCCCACTTCAGGATTTGCCCATGACGCTACCCGCCTTCAAGGCCTACGATATTCGCGGCCGCGTGCCGGATGAACTCAACGAGGACTTGGCCCGCCGTATCGGCGTGGCGCTGGCGGCGCAGCTGGATCAGGGGCCGGTGGTCCTGGGCCACGATGTGCGCCTGGCGAGCCCGGCGTTGCAGGAAGCGCTTTCCGCCGGCCTGCGTGCCAGCGGCCGTGACGTGATCGATATCGGTCTGTGCGGCACCGAG…
>XOO0798 IpsJ protein (ipsI) {Xanthomonas oryzae KACC10331}	ATGGGCGCTTCACATCGGCGGGTGAGGGCGGTGATGCGCAATGAAGTAAGCGGTGCGGCAAGCGGCAAACGCTATGCCGATGCCAAGACAGCGCTGGATGGGGTACTGGCCGATGGTCAGACCCTGGCAGTGGGCGGCTTTGGGTTGTGTGGCATTCCGGAGGCACTGATTGCAGCCCTACGCGACAGTGGGGTCGCCGGGTTGACCGTGATCTCCAACAACGCTGGCGTCGACGGTTTCGGGCTTGGTCAATTATTGGCTACCCGACAGATCCGCAAGATGATTTCGTCCTATGTGGGCGAAAACAAGGAATTCGAACGCCAATACCTGGCAGGCGAACTTGAGCTGGAGTTCAATCCGCAAGGCACCCTGGCCGAGCGTTTGCGCGCGGGCGGGGCG…
>XOO0799 IpsJ protein (ipsJ) {Xanthomonas oryzae KACC10331}	ATGGCCTGGACCAGAGACCACATGGCCGCACGCGCGGCACGCGAACTGACCGATGGCGCTTACGTCAACCTGGGTATCGGCTTGCCGACGTTGGTTGCCAATCACATCCCCGACGGTGTGGATGTCTGGCTGCAATCGGAGAACGGCCTGCTCGGCATTGGCCCGTTTCCCACCGAAGACGAGGTGGACGCGGACCTGATCAATGCGGGCAAGCAGACCGTGACCGCGCGTGCCGGTGCCAGTTATTTCGGTAGCCACGATTCGTTCGCGATGATCCGTGGCGGGCACATCGACCTGGCGATTTTGGGCGCAATGCAGGTCACCGAGCGCGGCGACCTGGCCAACTGGATGGTGCCCGGCAAAATGGTCAAGGGCATGGGCGGTGCGATGGACCTGGTG…
>XOO0800 conserved hypothetical protein {Xanthomonas oryzae KACC10331}	TTGCGTGCACTGCAAGACCTGCGACATCAAGGACCCGTACGAAATCATCACCTGGGTCACACCGGAGGGTGGTTCGGGTCCGAACTACCAGAATCTGTGAGTTCGCCCGGTCGCTCGCTGCAGTCGCGCCTGCGCACCTATGTTTTCGGACTACTGCGTGCAGGATTTCGTGCGATACCGCTGAGTGACGCAACGCGCGACCGTTGGCGCGGCTGGTTTCTCGACCGACATGCGGGCTGGGTGCCGGAACCGGCGCGGGGTCGTGTACGCCCTAGCAGTTCGCGACGGCCAGCAGTTCGCAGCGACGAAGCGGCGATTGGCTATGTCCCCTACAGCACCGCCACCCTGCCTGAGACGCTTCCTGCGAAACTGATCGCGTTTTATCTGCCGCAATTTCAT…
>XOO0801 flavoprotein-ubiquinone oxidoreductase (etf-QO) {Xanthomonas oryzae KACC10331}	ATGCAATCCCGGAAAATGGACACCAGCCATCGAGCCAACGGGAGCGGAGCAATGTCGGAAGCGGGAGTGGGCGCACACGCGTCAGAGGCGGTCGAGCGTGACGTCATGGAATACGACATCGTCACCGTCGGTGCCGGTCCGGCCGGGCTGTCGTTCGCGATCCGGCTCAAGCAGCTCGATCCGAACATCAGCGTCTGCGTGATCGAAAAATCCAGCACCATCGGCGCGCATATCCTGTCCGGTGCGGTGATCGAGCCCGGCCCGCTGGATGCGCTGCTGCCAGGCTGGCGCAACAACCCGCCGCCGATTTGCGTCGCGGCCACCGACGACGAATTCTGGTTCCTCGGCAAGGACAGCGCGCGCAAGTTCCCCGTGGTGCCGCCGGGCATGCGTAATCAT…
>XOO0802 DNA repair system specific for alkylated DNA (alkB) {Xanthomonas oryzae KACC10331}	ATGAAGATTCGGGTGGCATTGCCGGGGGCGGAGATCGACTGGTGGCGCGGTTGGCTGCCGCACGCGCAGGCCGATGCGCTGATGCAGGCGCTGCTTGTGCAGGCGCACTGGCAGCTGCACCGCATCCGAATGTTCGGGCGCATGGTGGATTCGCCGCGCTTGAGCAGTTGGATCGGCGATCCGGAGGCGAGTTATCGCTACTCGGGCACACGCTTCTCGCCACAGCCGTGGCTGGAGGTGCTGCAGCCAGTGCGTCTGCGCCTGGAGGACGAGACCGGTCACCGGTTCAACAGCGTGCTGATTAACCGCTACCGCAGTGGCAGTGATGCGATGGGCTGGCACAGCGACGACGAGCCGGAACTGGGCGCGCAGCCATTGATTGCCTCAGTGAGCCTGGGC…
>XOO0803 conserved hypothetical protein {Xanthomonas oryzae KACC10331}	ATGACTGCCATGCGCCTGTTGCGTCCCTTGCTGTGCGTCTCGTTACTGGCGCTGGGCGGCTGCTCAGTCCTGACCGGCGGCGACCAGAAGCCGGCCACGATCTATTCGCCCACCGTGCGGGTCAGCCCGAATCCGGCATGGCCACAGGTGGCATGGCAGCTGGTGGTGGCCAAGCCCAGCGCCGCACGCATCATCGACAGCCCGCGCATCAATGTGCGCCCGACCCCTGGCGAATTGCAGGTCTATCAAGGCGTCGGCTGGGCGCAGCCAGCCACCGACATGCTGGAAGACAACGTGGTGCGCGCCTTTGAAGACTCTGGCAAGATCGCCGCGGTGGCCCATATCGGTACCGGCATCCGCTCCGATTACAAGCTGGCAATCGACCTGCGCCGCTTCGAA…
>XOO0804 conserved hypothetical protein {Xanthomonas oryzae KACC10331}	ATGGAAACCAAAGCCAATTACGTCCTGATCGGCGCCTTCACCATCGTGGCCGGGCTGGCCCTGCTGCTGTTCGGTTTATGGGCCGCCAAGTACTCCTCCGACCGCACTTGGCAGCAGTACCGGGTGGTGTTCCGCGAGGCGGTGACCGGCCTGTCGGTCGGCAGCCCTGTGCAGTACAACGGCATCGCGGTCGGCTCGATCACCGAGCTGACCCTGGCGCCGAACGACCCACGCCAAGTGGTTGCGCTCGTGCGGGTCAATTCGACCACGCCGATCAAGAGCGACACCCGCGCCAAGCTGGCCATCACCAGCCTGACCGGCCCGTCGATCATCCAGCTCTCCGGAGGCACGCCCGAAGCGCCGGCGCTGACCACCATCGACAAGAGCGATGCGCCGATC…
>XOO0805 ABC transporter ATP-binding protein (yrbF) {Xanthomonas oryzae KACC10331}	GTGATCACTCCCGAATCCCCACTGGCCCATCCCGGCCCGGAGACTGACGCCCACGACGATCAGTTGGCGATTTCCGTGCGCGGGCTGACCAACCGGTTCGGTCGCCAGACCGTGCACGAAGACCTGGATCTGGACGTGCGCCGCGGCGAGATTCTGGGCGTGGTCGGCGGTTCGGGCACGGGCAAATCGGTGTTGATGCGCAGCATCCTGGGCCTGCGCGAGCCGGATGCCGGCAGCATCCACGTGCTCGGTGCGGATGCACGCTCGGGCCGGTTCGCCGACCGCCAGCACATCACCCGCAATACCGGCGTGCTGTTCCAGGACGGGGCGCTGTTTTCATCGATGACCGTGGGCGAAAACGTGCAGGTGCCGTTGAAGGAACACCACGGGGAGTTCCCG…
>XOO0806 ABC transporter permease (yrbE) {Xanthomonas oryzae KACC10331}	ATGGCCGCAGGCACACCATTGATGCCGCGCCCCCATCCGTCGCTCACACCGTCCCTGTATGCTGGCGCCACGGACAGGCCACCCATGATCAAACCGCAACCTCCACGCATCGAACAAGACTCGCAGGATCAGGCGCAGCTCCGCCTCGCTGGCAGTTGGGTCCTGGCGACCGCCCTGCCCCAGGCAGAATTGCTACAGACCGTGCCCGACGGGGTGCGCCGCATCGACGCGCGCGGCATCCAGCAGCTGGATTCGGCAGGCGTGCTGCAGTTGCTGCGCTTTGCCAGCCGGATTGGACTGAAGGAAGACGCGATCGATTTCCGCGATGAGCATCAGGCGCTGGTGTGCACCATCGAGGAGCTCAACGACGAGCGCCCCAAGCCCAAACGCGATTACGGC…
>XOO0807 conserved hypothetical protein {Xanthomonas oryzae KACC10331}	ATGTCCGCTGCCACCGTTGTCCTCCCGTCCGCCAGCGCCACCTACGCCCAGCGCGTCGCCTTCGTGTCCGAAATCGCCTGTCGCCTGCATTCCTATGGCACCACCGCGCAGCGGCTGGAGGCGGCGTTGGTCGGGCTCTCGCAGAAGCTGGGCCTGGACTGCGAGCCGTGGTCCAACCCCACCGGCATCATCCTGAGCTTCAGCGACCCGACCAAGGCGATCGGTTCCAGCGACATCACCCGGGTGATTCGCCTGGCCCCGGGCGAGATCGATCTGTACAAGCTCAGCTTGGCCGACTACGTGGCAGACAGTGTGGCCAACGGGCGCATGAGCATTGCGCAGGGCCACACCGCATTGCGCCGGCTGGACCGTGAAGTGGGCCGGCGCGGCAAGGCCATG…
>XOO0808 DNA-binding protein {Xanthomonas oryzae KACC10331}	GTGATGTCGATCGATCTTAGTCGCCTGTCGGCCAAGCAGTTGGCTGCCCTGATCAAAAATGCAAAGAAGCAGCAGACCTTGGTTGCCGAGCGCGCGCCGATCGCCAAGGTCCGCACGCAACTGACCCGCGCTGCAAAAGCGCAGGGTTATTCCATTGAAGAATTGTTTGGCGCTTCCGCCACTGCTGGCCCGGGCCGTCCGGCTGGTGCCGCCAAGCCGGGCCCGCGTGCCGGCCGCAAGCTGGGCAAGGTGCCGCCGAAGTATCGCAACCCCGCCAACGCCCAGGAAACCTGGACTGGCCGTGGCAAGCAGCCGCGCTGGCTGGCAGAGCTGACCGCCGCTGGCAAGAAAGTCGAAGACTTTCTGATCAGCAAGGTCGGCGGTGTGAAGAAGGCAACG…
>XOO0809 prolyl-tRNA synthetase (proS) {Xanthomonas oryzae KACC10331}	TTGCGGCCGGCGACACCCCGCAAAGCACGCCCGGCAATGACCAGCAGGGCGCGAGACTGGCAAACTATGGGCTTTCCGCCCAAGCGAAGCCCGATGCGTCTTTCCCAGTTCCACCTGCACACCACCAAGGAAACCCCGGCCGACGCCGAGCTGGTCAGCCACCGCCTGATGTTGCGCGCGGGCATGATCCGCAAGCTGGCCTCCGGGCTGTACACCTGGTCGCCGCTGGGCCTGCGCGTGCTGCGCAAGGTCGAGGCCATCGTGCGCGAAGAGATGGACCGCGCCGGCGCGGTGGAAGTGCTGTTCCCCACCATCCAGCCGCGCGAGCTGTGGGACGCCACCGGCCGCTGGGAGAAGTTCGGCGGGCAATTGCTCAAGATCAAGGACCGCAAGGAGCAG…
>XOO0810 conserved hypothetical protein {Xanthomonas oryzae KACC10331}	ATGCAACTGTCGTCCGGGCTTTGCGCCCTGTTGATGCTGGTCAGTGCCGCCGCCGGCGCGACTGATATCTATAAGTGGAAGGACGCCAAGAGCGTGACCCACTACACCGAAACCCCGCCACCGACCGGCCAGCGCTATGAAGCGCGCCAGATCGATGCGCGCAGCGGTACCGCCGCCGTTGCCGCAGCACCGACAGCGGCGCCCGAATCCGCCGACTGCCTTACCGCACGCCGCAACCTGGAATTGCTCAGCGGCAAGGGTGATGTCTCCATGGCTGCCGGCGCCGATGGCAAGCCTGGCGCCGTATTGGACCAGGAAACCCGCGCGACCCAACGAAACCTGGCCGATGCCGCCGTCAAGGCGTACTGCAAGCCGGCAGCCACGGGCGGCCCGGCGACC…
>XOO0811 phosphatidylserine synthase (pssA) {Xanthomonas oryzae KACC10331}	GTGCTGAACCAGCAAGCGCGCTACCGCCGGACGGACCTCAGGCCCTACACTTGGCGGATGGATGAGATGAGACCGCCCCCGCGCTCGCGCACGATTTACCTGCTGCCGAACCTGTTCACCACTGCCGGGCTGTTTTCCGGTTTCTACGCGATCATCGCCGCCGCCAATGGGCAGTTCGTCCAGGCCGCCATGGCGGTGTTCGTGGCTGCGGTGATGGACGGGCTGGATGGTCGGGTTGCGCGCCTGACCAATACCAGCAGCGAATTCGGCGTGCAGTACGACTCGCTGGCCGATCTGGTCAGCTTCGGCATGGCCCCGGCGCTGGTGATGTACCACTGGTCGCTGTCGGCGCTGAAGTACGACAGCAATGTGATGGGCCGGGTCGGTTGGTCGGCTGCC…
>XOO0812 ribosomal-protein-alanine acetyltransferase (rimI) {Xanthomonas oryzae KACC10331}	GTGGTCCGATCTGCAGGTGTCGTATCTGCAGGCGTTGGGGCACACCGTGTATCTGGATCGCGATGCGGCCGATGCGTTGCCTGCGCCTGTCGAAGTTGCCGAGCGCGCAGAGATGGCCGCACCGGCGCGCGTGGAGCGTGGGCCGCAGTCTGCAGTGGTGAGTACGCCCGTCGCGCGGCGCAGCGCGACGGCCGCTCCAGCCGAAGCGCCACGTGCGCCAAACACTGCGCCAGCAGCGGCGCCGCAACGGCGCAGCCGCGTCGGCATGCCGGATCGTCTGCAGATGGCCTTGTTGCGCGCGTCCGGTTGCAATCCGGGCGACCCTGCGACACAGGCCTTGATGGTCTCCTGGCCGTTGGCAGAACTGCGCGGCAATCCGGCTGCCAAGCGTGCGCTGTG…
>XOO0813 putative ISXo8 transposase {Xanthomonas oryzae KACC10331}	ATGCTTGCGCTGAGTCATTGCGCTCCCCACCTGCGCGTGGAGCGTTCGGCGAGCCGCGCTTGCCTGGTTAGTTCTACTGTGTTACAAATAATCTTACCTTTGTGCCACTATGGGAAGACCTTCAGGCCGCGCGGGAGAGCTGTGTTGAATAGGACACTGGAAGTGCGTTTTGAACAGTACGAGGAAGTAGTTGCTGCCGCCCTGTCCCATGCGGATCGCAAACAGCCCGCACACTGGTACCTGAAGCTGAGGTTTCCCCACATTTCTTCCTGCGAGATCAAGCACTTGTTGCATCAAGGCGTGGAAGAAGGTGCGCGCATGGGGCACGCTTCAAGGTGA
>XOO0814 ISxac1 transposase {Xanthomonas oryzae KACC10331}	GTGCCAACCATGCGCGCCAGCGAAGTATTGCAGAAGTGCCTGTCTAACTCACTCTCCGGGATGCATGCATTACGCCAACGCGCCTTGCTACGCGCGGTTGAAGCGCTGGTGCACGGAGGCCGGCTGACGCTGATCGACATCGCACGCGCGTGGCCCGGCGCGAGGCGGGTACGTGCGCCCCTCAAGGCATGCGACCGCCTGCTGTGCAATCGCGCGTTGCAGGTCGAGCGATCAGCCATCGAGCGGGACATGGCGCATTGGCTACTGCGCGGCGACCAGCCGGTGATCGTCATCGACTGGAGCGATTTGAAGCCGGACAAGTCGTGGTGTCTGCTGCGCGCAGCCGTGCCGGTCGGTGGACGCACGCTCACCTTGCTGGATATGGTGGTTTCCGGGAAA…
>XOO0815 putative ISXo8 transposase {Xanthomonas oryzae KACC10331}	GTGGGGATATCTAATTCCACTGTGTTACAAATAATCGTACCTTTGTGCCGCTATTGGAAGACCTTCAGGCCGCGCGGGAGAGCTGTGTTGAATAGGACACTGGAAGTGCGTTTTGAACAGTACGGGGAAGTAGTTGCTGCCGCCCTGTCCCATGCGGATCGCAAACAGCCCGCACACTGGTACCTGAAGGGGTTGTTACTGCCTGGAGGGCGCAAGAGCGTGGAGCCCATGGCCGCGCGGGTGCACCCGCAGAACGTGCGCTCAGCCCATCAATCGATGCACCATCTGGTGGCCGATGCCGACTGGAGCGATCAAGCGCTGCTGGCGGCGGTGGCGGCACAGGTGCTGCCGCCCCTGAGCAGGAAGAGCGCAGCGTGTCACTGGATCGTGGACGACACG…
>XOO0816 putative ISXo8 transposase {Xanthomonas oryzae KACC10331}	ATGGTGACGTTGCATTTTGCCACGGCACAAGGCCGATGGCGGATTGAACGCGATTATCAGGAGCTGAAGTCGGAGTTGGGCCTGCATCACTATGAAGGGCGCAACTGGCGTGGTTTTCACCATCACGCCAGTCTGTGCATCGCCGCATACGGGTTCTTGATGCGCGAGCGCCTGCGCAGTAAAAAAAACTCCGTCGCATTCAAGATGCCTGCAGTATCCAAAAGCGTCCGCCCGCGCCGGTCTGGCCCCCCAGTGTCTTGA
>XOO0817 putative transposase {Xanthomonas oryzae KACC10331}	TTGCCCAGCTCGGCGGCTTGGATAACGTTCCAGACGAGACAACGATTCTCAGACTTTCGCCGTTTGCTGGAAACCCACGGCATTGCCGCTCGGATGCTGGAAGCGGTCAACGCCCATTTGTCGCGCAAGGGGCAGAGCCTGCGGTCGGGCACGATCGTCGATGCGACGCTGATCGCTGCGCCCAGTTCGACCAAGAATGCCGATCGTGCGCGCGACCCTGAGATGCATCAGACCAAGAAGGGCAACCAGTGGTATTTCGGGATGAAGGCGCACATTGGGGTGGATGAATTTTCCGGGCTGGTACACCACGTGCAGTGCACCGCAGCCAACGTGGCCGATGTCACGGTGACGCACGCATTGCTGCACGGCAAGGAAGACAGCGTGTTCGGCGACAGCGGC…
>XOO0819 putative ISXo8 transposase {Xanthomonas oryzae KACC10331}	ATGCCTGCAGTATCCAAAAGCGTCCGCCCGCGCCGGTCTGGCCCCAATGCAACGTCACCATCCCAACTCGATTGCCACGCTGGCCTTCGGACTGGCTAG
>XOO0818 putative ISXo8 transposase {Xanthomonas oryzae KACC10331}	TTGGCGCGGACCGCAGGGCACGGGGGCGTGCCGACACTTACTTCCACTGTGTTACAAATAATCGTATCTTTGTGCCACTATTGGAAGACCTTCAGGCCGCGTGGGAGAGCTGTGTTGAATAGGTCACTGGAAGTGCGTTTTGAACAGTACGGGGAAGTAGTTGCTGCCGCCCTGTCCCATGTGGATCGCAAACAGCCCGCACACTGGTACCTGAAGGGGTTGCTACTGCCTGGAGGGCGCAAGAGCGTGGAGCCCATGGCCGCGCGGGTGCACCCGCAGAACGTGCGCTCAGCCCATCAATCGATGCACCATCTGGTGGCCGATGCCGACTGGAGCGATCAAGCGCTGCTGGCGGCGGTGGCGGCACAGGTGCTGCCGACCCTGAGCAGGAAGAGCGCA…
>XOO0820 soluble lytic murein transglycosylase (slt) {Xanthomonas oryzae KACC10331}	GTGCCATCGCGGTGGCTACAAGGTGGCACTCGCATGCGCGTGCGTGACGCGCCGCGCCGCGCATGCGAGCGGATGCGGCGTCTGCGCCAGGTCCGCGATGCGTATTCACTCAGGCGCTCAGGCGTGCTTCGGTATCATCGCGCCATGACTTACGCCCCCCGCTTCGCCACCGTTTTGATCGGCCTGCTGTGCCTTGGCAGCACCGCGCTGCATGCGCAAACGCTCGACCCGCAATTGACTGCCATGCGCGATGCCATCGCGGCCGCAGAGCGCGGCCAGACCGATGCCGGTCAGCTCGCCGCATTGAGCCGCCACCCGCTGTATGGCTGGCTGGAATTTGCCACGCTCAAGCGCAGCATCGACACCGTCTCCAATACGCAGGCGCAGGGGTTTCTACAG…
>XOO0821 pectate lyase (pel) {Xanthomonas oryzae KACC10331}	TTGCAACTACTTGGTTGGGCGACGCAGAACGGCAGAACCAAGGGCGGCTCCAAAGCCGCAGCCGCCAACATCTACACCGTCAAGACTGCCGCCGAGTTGAAAGCTGCATTGAGCGCCAGCGTGGGGAGCAATGGGCGCATCATCAAGGTCAGCGGCATCATCGATATCAGCGAAGGCAAGCCTTACACCAGGACCTCGGACATGAAGAAGCGTGCGCGTCTGGACGTGCCGACCAAGACCACGCTGATCGGCATCACCAGCAACGCAGAAATCCGCGAAGGCTATTTTTACGTCAAGGCCAACGACGTCATCATCCGCAACATCGCCATCGAGAATCCGTGGGATCCGGAACCGGTCTGGGACCTGAATGATGGCCGTGCCTGCAACTGGAATTCAGAG…
>XOO0822 putative ISXo8 transposase {Xanthomonas oryzae KACC10331}	TTGCTACTGCCTGGAGGGCGCAAGAGCGTGGAGCCCATGGCCGCGCGGGTGCACCCGCAGAACGTGCGCTCAGCCCATCAATCGATGCACCATCTGGTGGCCGATGCCGACTGGAGCGATCAAGCGCTGCTGGCGGCGGTGGCGGCACAGGTGCTACCGCCCCTGAGCAGGAAGAGCGCAGCATGTCACTGGATCGTGGACGACACGGGATTTTCAAAGAAGGGGGTGCATTCGGTCGGTGTTGCACGCCAGTACTGCGGCCGCCTTGGCAAGACGGACAATTGCCAGGTTGCCGTGAGTTTGTCGATCGCCAACGAACACGGCAGCCTGCCAGTGGGCTATCGGCTGTATCTTCCCGAGCAGTGGGCTCAGGACACTGTGCGGCGCAAGAAGGCAGGC…
>XOO0823 putative transposase {Xanthomonas oryzae KACC10331}	ATGGGCTCCACGCTCTTGCGCCCTCCAGGCAGTAGCAACCCCTTCAGGTACTTAGAGCCTGTTCACGATCTTATTCAAACCGTGCAAACTCCACGAATGCGCGAGAAGAACGATCCAAGTGACGTGAGCCGTGAGCGGTTCGAGCAAATCCGCCCGATTCTGGAGCAAGCCCGCAAGCGCACCAAGCCTGTGACAGTGGATATGTATGAGGTGTGGTGCGCAGTGCTGTATCTGCTACGGACAGGTTGCCCGTGGCGTGCGTTGCCCAGTGACTTTCCGAAGTGGCGCACGGTGCATTCCTACTTTGCCAAGTGGAGCGAAGTGGACGATGAAGGAATGAGCCTGCTGGAGCGGGCGCTTAAAAAATCAGGTTGGCGCGGCCCGCGAGAAACAGGGGCG…
>XOO0824 putative transposase {Xanthomonas oryzae KACC10331}	TTGATCGTGGACGCGCAGAGCGTGAAGAACAGTGATACAGCCGGTCAGAAAGGCTATGACGCGGGCAAGAAGGTATCGGGGATCAAGCGCCACATCGCGGTGGATACGCAAGGCTTTCCACATGCCGTTGCGGTGACCACGGCGGAAGTCACCGATCGTCAAGGTGCGCTGGAGGCATTGAAACGCTGCCGATCGGGTTTAGGTCGGGTGAAACGCCTGCTGTGCGACAGCGGCTACACCGGAGATCCCTTCGCCGAGGGCGTACAGGACATTCTGGGCAAGCATGTCACCGTACAGATTGCCAAGCGCAGCGAGCTGCATACCTTCAAGGTCATGCCCAAGCGCTGGAGTGTCGAACGCAGCTTTGCCTGGCTGGAGAAGAACCGGAGGCTATGGAAG…
>XOO0825 putative ISXo8 transposase {Xanthomonas oryzae KACC10331}	ATGCGCGATAGCGCACATGCGCCGATCTCGGTACATGAAGTCGCGCAGCGCTTGCCCGCAAGGACGTATCGGCAGGTCAGCTGGCGCCAGGGCAGCGACGCAACGCTCAGTTCGCGGTTCGCGGCGGTGCGGGTTCGTGCCGCACACAATCGCCAGGCACATGACGAGCAGTGGCTGCTGATCGAGTGGCCGCCGGGAGAGTCCGAGCCCCGCCACTACTGGTTCTCGACGCTACCAAAGCAAACGCCGGTCAAGACACTGGTTGCCACGGCACAAGGCCGATGGCGGATTGAACGCGATTATCAGGAGCTGAAGTCGGAGTTGGGCCTGCATCACTATGAAGGGCGCAACTGGCGTGGTTTTCACCATCACGCCAGTCTGTGCATCGCCGCATACGGG…
>XOO0826 SAM-dependent methyltransferases {Xanthomonas oryzae KACC10331}	ATGTCCATGCAGTTCAGTAGCCCCTACGGATCTGTAGCAGATAGCTACAAAGCACGTCCGACCTACCCAACCGAACTCTTCGATTGGCTCGCAGGCCAGGTCTCACAATGCGTATTGGCGTGGGATTGCGGTTGTGGCAGCGGGCAAGGCTCACAGGATCTCGCACGCTACTTCGATGGTGTAGTCGCTACCGACGTTAGCCATGAGCAGATCTCGCGCGCCAGTTCAAATTCAAAGGTCGAATTTCGAGCGACTCCGGCACACATATCCGGGCTCGACGATGCGAGCGTCGATCTAGTTCTACTGTGTTACTAA
>XOO0827 IS1404 transposase {Xanthomonas oryzae KACC10331}	GTGGCGCAGCAAGTTCGGCGGCATGAGCGTGCCCGATGCCAAGCGGCTCAAGGACCTGGAGGCCGAGAACACGCGACTGAAGAAGTTGCTGGCCGAGCAGGTGTTTCAGAACGACCTGATCAAGGATGCGTTGCAAAAACAATGGTGAGCGCACCGGCGCGTCGTGCGCTGGTGCGCGAGTGGATCGACGGTGGCGCCAGCGAGCGCTGCGCCCTGGCAGCGATCGGCATGAGCGCCAGTGCGCTGCGCTATCGCCCGCGCGAGGACCGCAACGTTGAGCTGCGCGAGCGCATCCTTGCGTTGGCGCATCGCCATCGCCGCTATGGCGTGGGGATGATCTCTCTCAAGCTGCGGCAGGAAGGGCGCCTCGTGCACTATAAGCGGGTGGAGCGGCTGTAT…
>XOO0828 IS1478 transposase {Xanthomonas oryzae KACC10331}	TTGCAACGCCTCACCTGCGGTTTTGGCGTGCTGGAACTGCCAGTTTTCGTTACGCTAGGTCCTGGTTTCTGGCAGTTTTCGCCCATGCGGACACGCCGTCCTGCCGCCGAGCAGTTGCCTGCCGATGAGCTGTTTCGTTCGCGCCTGGAGAACCAGATCGACGTGCGCCATCCGCTGGTCCAGCTGAGCCATCGGCTGCCGTGGAGTGCGTTGGAACAGGCGCTGTCGCCACGGTTGCCTGCAACCACCAGCACAGGCGGTCGGCCCGCATTGCCGGTGCGGTTGATCGCCGGGTTGCTTGACCTCAAGCACGCCTACGACCTGTCCGACGAGGCGGTCTGCGAGCGCTGGCTGGAAAATCCGTACTGGCAGTTCTTCACCGGCGAGGTGGTGTTTCAG…
>XOO0829 conserved hypothetical protein {Xanthomonas oryzae KACC10331}	GTGGCACTGGTCGTGTATCTGCTGTACATCGACCGGGTGCAGATCCGACTGGAGGAAGAAGCACTGCAAGAGCGCTTCGGCGCGGCCTACCAAACCTACTGTCAACGCGTAAGGCGCTGGCTATAG
>XOO0830 hypothetical protein {Xanthomonas oryzae KACC10331}	GTGGCAAGCTGTAGGCCCACGATGTCCCCCTTGCCGCCGCCGGTCTGCGTCGCTGCCGGCATGCTAGGCGCATGGGCGGCTGCCCTCACGTGGCCGCAATTGTGCATCTCGCTGCCCGGGCAGCGCGCGTGCGCGCTAGCCATCATGCTGCTCGGCGCGCTGATCAACGTCGTGCCGAAATGGCGATTCCGTCGCGCCGGCACCACGGTCGATCCGCGTCGGCCGCAACGATGCAGTGCGCTGGTGCAAACCGGACTGCATCGTTATTCGCGCAACCCGATGTACATCGGTCACGCCTTGCTGTTGGCGGGCTGGGCCACCTAG
>XOO0831 valyl-tRNA synthetase (valS) {Xanthomonas oryzae KACC10331}	ATGACCACCCTCGCCTCCAGCTACGACCCCTCTTCCTTCGAATCGCGCCTGTATGCGCAGTGGGAGGCGGCAGGTTACTTCGTGCCGTCCGACACGGGTGAGCCGTACACCGTGCTGCTGCCGCCGCCCAATGTCACCGGCACGCTGCACATGGGCCACGCGTTTCAGCAGACATTGATGGATGCGTTGGTTCGCTACCACCGCATGCGCGGGTACGACACCTTGTGGCAGGTGGGCACCGACCATGCCGGCATCGCCACCGAGATGGTGGTGTCGCGCAATCTGGCATTGGAAGGCAAGGGCGAAACGCGCGACTCGCTGGGGCGCGAGGGCTTCATTGCCAAAGTGTGGGAATGGAAGGCCGCATCCGGCGACACCATCGAGCGCCAGATGCGTCGG…
>XOO0832 DNA polymerase III holoenzyme chi subunit (holC) {Xanthomonas oryzae KACC10331}	ATGCCCCGTGCCGACTTCTACCTGATCGCCAAGCCGCGCTTCCTCAACGAACCGCTGCGGCTGGTGTGCGAGCTGGCGCGCAAGGCCAACAACGCCAACCTGTCGACGCTGATCCTGGCCCGCGATGCGGAGCAGGCCGAGGCGTTGGACGACCTGCTGTGGGCGTTCGACGACGAAGCCTACGTCCCGCACCAGATCGCCGGCACCGACGAGGAAGACGAGCTGGCCCCGGTGCTGATCGCCGCCCCCGAGTTCGCCGCCCCCTCGCGCCCGCTGGTGATCAACCTGCGCGACGACCCGTACCTGGGCGCCTGCGACCGCGTGCTGGAAGTCGTGCCCGCCGACCCGGCCGCCCGCGAACCGCTGCGCGAGCGTTGGAAACAGTACAAGGCCCTGGGC…
>XOO0833 hypothetical protein {Xanthomonas oryzae KACC10331}	GTGGCTGGCGGCCGACAGCCGCCGGCCGGCCTGGATGAATATCGGCATCGTGGCATCAGCCGTGCGGTTCCTGCCGGTGTATCTCTACCGCCCGGGCAACGCCTGCGTGCATTCGGCGGCCCGTTGTTGGCCGTGCTCGGCTGTGCTGCCCTGTTCGTGGCCGCCGGCATGACCACCAAATTCCTGCTCTCCTCTCGCTTTGTGACCGCCTGA
>XOO0834 aminopeptidase A/I (pepA) {Xanthomonas oryzae KACC10331}	ATGGCCCTGCAATTCACCCTGAACCAAGACGCGCCGGCAAGCGCTGCTGTCGACTGCATCGTGGTTGGCGCGTTCGCCGACAAGACCCTTTCGCCCGCCGCCCAGGCGCTGGACAGCGCCAGCCAGGGCCGTCTGACCGCCCTGTTGGCACGCGGCGATGTGGCCGGCAAGACCGGCAGCACCACCCTGCTGCACGACCTGCCCGGCGTCGCCGCCCCGCGCGTGCTGGTGGTCGGGCTGGGCGACGCCGGCAAGTTCGGCGTGGCGCCGTACCTCAAGGCCATCGGTGATGCAACCCGCGCGCTGAAGACCGGCGCAGTCGGCACCGCCCTGCTCACCCTGACCGAACTCACCGTCAAGGCCCGCGATGCGGCCTGGAACATCCGCCAGGCAGTCACC…
>XOO0835 conserved hypothetical protein {Xanthomonas oryzae KACC10331}	ATGCCGAAGCTCGATCGATACCTGCTTAGCGATTTCACCCAGAGCTTCCTGGCCACCTTGATTGTGCTGCTGGTCGTCAGCGTCGGCGGTGTGCTGGTCGATATCCTCGGCAATATCGCCGATGGCCGCATCCCGGCGCGCTTGCTGCTGTCGCAGGTGGGGCTGCAATTCGTGGCCTACCTGCCCATCATCCTGCCGCTGGCATTAATGCTGGGCTTGCTGCTGGCACTGGCGCGGCTGTACCGCGATTCAGAAATGGCCGTCATTACCGCCATTGGTGTCGGACCCACGCGCATGTTGCGCCCGCTATTGATGCTGGTGGTACCGGTGGTGGTGGTCATCGGGCTGTGCTCGCTGTGGCTGGGCCCCTGGGCGAGCCGCACCGCCGAAGCGATGCTG…
>XOO0836 conserved hypothetical protein {Xanthomonas oryzae KACC10331}	GTGGTGGCTGACGCTGCCGCTGCTGGCAGTGGCGGTGTGGGCGTATGCGCGCGATGGCCGCGTGCGTCGGCCGAGGGCGCGCGCATGAAGCTGACGCCGCGGGTCCATGATTGGTATGTCGGCCGGGTGGTGCTGTCCACCGTGCTGCTGACGTGGGCGGTGCTGTTGGGGCTTGACCTGGTCAACGCCTTTGCCAGCGAAGCCAAGGACATTGGTCAGGGCAGTTACACCTTTGGCCATGCGGTGGCTTACGTGGCCTACACCGTGCCGCGCCGGGCCTACACCTTGTTCCCCACTGCAGCGGTGATTGGCGCGCTGATGGGCCTGGGCCAGTTGGCCGCCACCTCCGAGCTGACCGCGCTGCGCGCGTTGGGCGTGTCGCGCAAACGCATGTCCGCC…
>XOO0837 hypothetical protein {Xanthomonas oryzae KACC10331}	ATGATCGCGCTGGATGCTCTCCACGCGTATGCCTGGTTAACCAACATGCCTTGGGCGACAACTTATGTTTTGTTGATTCCGCCATTTTTAGCGGTGCTGTATGCGTTTGGGCATGCAGTTCAGTGGTTGATTGCGCGCCTTTTGTTGGGCGCTCAATAA
>XOO0838 conserved hypothetical protein {Xanthomonas oryzae KACC10331}	GTGCGTGCCTCGCACGACGTGCGCAGCGGAAGGGACGTACGCGTGCGTGTGAGGCGGTGCGATCAGGCAGACAAGACGCAAACACGAATGGTCTACCGGGAATGCGGCGGCCCACCCACCGTATTGATGCCACGACAAGGAGCCGCCGGGCGTGGGCTTGCGCCCGATTGCCCGGAGCGACGCAGCGAATGCGTCAGCGCGGGCAAATGCCAAAGCGCAGCGACCGCAGCGCGGCGTTGCACAGTGACTGGCGACCGTTATGCTCGCGCCATGACTTCGCTCTCTTCGCCGCGCATTGCACGCACCCCTGCACTGGTGGGCTGGCGGCTGCTGGCGCTGTGCTACGACGCCTTGCCAGTGCTGGCGCTGTCGATGCTGATCTCCACTGTATTCACGCTG…
>XOO0839 integrase-recombinase XerD (xerD) {Xanthomonas oryzae KACC10331}	TTGTCTCGCAACGCGCGCGCCACGTTCTATGCTGTTGCGATGTCTGCCAGCAGTCCTGCCGAACGCCGCCAACTCGCCCAGCAGCTACCGCCGCTGCAGGCGGCCGATGCCGGTGTGATCGAGCGTTTCCTCGACCGGTTTTGGGCCGAGCAAGGCGTGGCGCGGCAGACGCTGGAGAGCTACCGGCGCGATCTGGAAGGGTTGGCGCGCTGGCGCGCCGGCGCCGGCGGCGGTTTGCTCGGCATCGACCGCGTGGCATTGTTCGACTATCTGCGGTGGCGTGCCCAGGCCAATTACTCCCCGCGCAGCACGGCGCGGCTGCTGTCGACCTTGCGTGCGTTCTACGGCTGGTGCCTGCGCGATGGCGTGCGCAGCGACGACCCGACAGCGCTGATCGAC…
>XOO0840 disulfide isomerase (dsbC) {Xanthomonas oryzae KACC10331}	ATGTATCGTCTTGCCATCGCCGCGCTGCTGGGCGCGATCAGCCTTACCGCCTGCGCACAATCGTCGCAGCCTGCGGCAAGCACTGTCGGCGCCAAGCCCGCCGCCGCGCCCGCCGCCGCCGGCAACGTGGATCAGCGCGTGAGCACGGCGCTCAAGGCGCTGGACCCGGATTTCAAGCCTGACTACCTCGGTGCTGCACCATTCCCCGGCTTCCGCGAAGTGGTCGTCGGTGGGCAGGTGCTGTACGTCAGCGATGACGGCCGTTACCTGATCCAGGCGCAGCCGTTCGACATCCAGAACAAGCAATTCGCCGCCAGCCCGGGCCTGCTGGCCTACCGCCGCAAGCAGCTGGACACTGTGCCCAAAGCCGACCGCATCGTCTTTGCGCCGGCAAACCCG…
>XOO0841 phosphoribosylformylglycinamidine synthetase (purL) {Xanthomonas oryzae KACC10331}	ATGATGGTCCTCGAGGGCGCTTCCGCCCTTTCGCCGTTCCGCCGCGCTCGGCTCGAAACCCGCCTGCAAACCCTCGTCCCCGCGCTGCGTATCACCGGCGTCTGGCACGTGTACTTCATCCGCGCCGAGGCCGGGCAATCGCCCGACCAGGCCACCTTGCGGCGGATTCTGCAGGCCAATGCTGCGCCCGCCGTGCGCGATGCGGATGCCGCTTCGCGCTATGTGGTGCCGCGGTTGGGCACGCTGTCGCCGTGGTCGAGCAAGGCCACCGAGCTGGTGCGTGGCGCCGGGCAGCCGATCCAGCGCGTGGAGCGCGGCACCCGCATCGATCTGGCCGGCTGGCCGGACGACGCGGTCGCGCAGGCCGCCGTGGCCAAGCTGCTGCACGACCCGATGACG…
>XOO0842 outer membrane protein (xadA) {Xanthomonas oryzae KACC10331}	ATGAATCAGATTTATCGCAAGGTCTGGAACAAATCGCTTGGTGTGTGGGCCGTCGCCTCGGAACTGTCTAGTGGTGACAGCCCCGGAGCCGTTGCGTCAGCCTCGTTCATCGATCGCCGTCATCGCCTGGCACTGACTGCCGCCATCGCTCTGGCGCTGGGTGGCGCCGGATTCGCCACGCCGCTTCCCGCCAATGCGCAATCGGTGGAAGTGGGCCGCGGCGCATCGGCACCGGCCAGCAAGGCCACCGCCATCGGCGCCAATAGCCATGCCAGCGCAACCGGCGCAGTGGCCACCGGCGCCGACAGCAGCGCCAGTGGCGTCAACAGCAGTGCGATTGGCCGCCCGACCAATGCGATCGGCGAAAACGCCCTAGCCATCGGCCACAACAGCTTCGTG…
>XOO0843 truncated serine protease {Xanthomonas oryzae KACC10331}	GTGATCGACAAGAATTTCCGTCTCAACCCGCTGACCGGCGCCATCCTGATGATGGCCTTTGGTGCGTCTGGCGCCCTCGCTGCCGCCCCCAAACTGCTGGTCAAGGAACCGACCCAGGCAGCCCCGGCCGGCGCAGCGTTCGGTAGCCGGTTGATCGTGCGTTACAAGGACAACACCGCTGCTGCAACCGATCGCAGCAGCAAGCTGATCGCCGTGCAGGCCGCGGTGGGCCGCGTTGGTGGCAGCACCAGTGCGCGTAGCAGCGCTGCCGTCGCCAAGGCGATTTACGTGCGTAAGCTGGGCATTGGCTCGGACCTGATCAAGCTGTCCAGCACGCTGACCGCCGCGCAGGTGGACAAGGTGGTGGTTGAGCTGAAGAACGACCCGTCCGTGGCCGAC…
>XOO0844 protease {Xanthomonas oryzae KACC10331}	GTGGCCGAAGCGACCAATAACGGCTTGGGCATGGCTGGCGTGGCGCCGAAGGCGAGCATCCTGCCGGTGCGCGTGGTTGGCCGTTGCGGCGGTTACAGCTCCGACATCGCCGATGCGATCGTGTGGGCTTCCGGCGGCACCGTTGAAGGCGTGCCGGCCAACACCAACCCTCTGAAGTCATCAACATAA
>XOO0845 protease {Xanthomonas oryzae KACC10331}	GTGGTGGTCGCGGCCGGTAACGACGGCGACGACGCAGCCAACCACTCGCCGGCCAGCTGCAATAACACCATCACCGTTGGCGCCACGCGCATCACCGGCGGCGTCACCTATTACTCCAACTACGGCAGCAAGGTCGACCTGTCCGGCCCGGGCGGCGGTGGTAGCGTGGATGGCAATCCGGGCGGTTACATCTGGCAGGCCGGCTACACCGGTGCCACCCGCCGACCTCGGATCGCTATCCCTATATAG
>XOO0846 protease {Xanthomonas oryzae KACC10331}	ATGGCCTCCCCGCACGTGGCTGGCGTCGTGGCGTTGGTGCAGAGCGCGGCGATCGGTCTGGGCAAAGGCCCGCTGACCCCGGCTGCGGTCGAAGCGCTGCTCAAGAAGACCAGCCGTCGCTTCCCGGTGACCCCGCCGGCCAGCACCCCGATCGGTAGCGGCATCGTCGATGCCAAGGCCGCGTTGAAAGCGGTGTTGGAAGAGCCGTGCGACCCGGCCACCCAGAGCTGCGCACCGAGCGCTATCGAACTGACCAACAAGGCACCGGTGGCTGGACTGAGCGGCGCCGCCGGCAGCTCCACGCTGTACCGCTTCGACGCCAAGGCCGGTGCTTTGCTCAGCTTCATCACCTACGGCGGCACCGGCGATGTGTCGATGTACGTCAGCTTTGGGGCCGAG…
>XOO0847 general secretion pathway protein E (xpsE) {Xanthomonas oryzae KACC10331}	ATGCGCATCGTCGATGCGCTGCTTGAACGCCGTCGTCTGAAAGACACCGATCTGCTGCGGGCGCGCCAATTGCAGACCGAATCCGGCATGGGCTTGCTCACCTTGCTCGGCCGCCTGGGTCTGGTGTCCGAACGCGATCATGCAGAAACGTGCGCCGAGGTGCTCGGCCTGCCGTTGGTGGATGTACGCCAGCTTGGCGACACCCCGCCGGAAATGCTGTCTGAAGTGCAGAGTCTGTCGCTGCGCTTTCTCAAACAATTTCATCTCTGCCCGGTTGGCGAACGCGCTGGCCGGCTGGAGCTGTGGATCGCCGATCCCTACGACGATTACGCCATCGATGCAGTGCGTCTTGCCACGGGCTGCACGCTGCTGTTGCAGGTTGGCTTGCGCTCGGAAATC…
>XOO0848 general secretion pathway protein F (xpsF) {Xanthomonas oryzae KACC10331}	ATGCCTCTCTACCGCTACAAAGCCCTGGACGCGCACGGCGAAATGCTCGACGGCCAGATGGAAGCGGCCAGCGACGCCGAGGTGGCGTTGCGTCTGCAGGAACAGGGCCATCTGCCGGTGGAAACGCGCCTGGCCACCGGCGAAAACGATTCGCCATCGCTGCGCATGTTGTTGCGCAAGAAGCCGTTCGATAACGCGGCACTGGTGCAATTTACCCAGCAACTGGCGACGTTGATCGGGGCCGGGCAGCCGCTGGATCGCGCGCTGTCGATTCTGATGGATCTGCCCGAAGACGAAAAAAGCCGGCGGGTGATCGGCGATGTGCGCGATACCGTGCGCGGCGGTGCGCCATTGTCGTCCGCACTCGAGCGCCAGCACGGGCTGTTTTCCAAGCTGTAC…
>XOO0849 general secretion pathway protein G (xpsG) {Xanthomonas oryzae KACC10331}	ATGGTCGCCGTGTCATTTGTTGGCGGCGGCATCCTTCATCGACGTGCAAGGAAATCGTTCATGATCAAGCGTTCCATTACCCGCAGTCCGTCGCGCGCAGGCCAGGCCGGCATGAGCTTGCTGGAAATCATCATCGTCATCGTGCTGATCGGTGCGGTCCTCACGCTGGTCGGCAGTCGCGTGCTCGGCGGCGCCGATCGCGGCAAGGCCAATTTGGCCAAGTCGCAGATCCAGACCCTGGCCGGCAAGATCGAGAATTTTCAGCTCGATACCGGCAAGTTGCCGAGCAAGCTCGATGACCTGGTCACCCAGCCCGGCGACAGCAGCGGTTGGTTGGGGCCTTACGCCAAGCCGGCCGAACTCAACGACCCATGGGGCCACGCCATCGAATACCGCGTG…
>XOO0850 general secretion pathway protein H (xpsH) {Xanthomonas oryzae KACC10331}	ATGCGCGTTGCGTGTCAGCCGTTGTTTCATCCGCATGGAGGGGGCGGCCCTGGTCGGGCACGCACGCGTGGCACCTCGTTGCTGGAGATGCTGCTGGTCATCGCGTTGATCGCAATGGCCGGCGTGCTCGCCGCTGCGGCACTGAACGGCGGCATCGACGGCATGCGCCTGCGCACCGCCGGCAAGGCGATCGCCTCGCAACTGCGCTATACGCGCACCCAGGCGATTGCCACCGGCACGCCGCAGCGGTTCTTGATCGACCCGCAGCAGCGTCGCTGGGAAGCACCCGGCGGCCATCATGGCGATCTGCCGCCGTCGCTGGAGATCCGGTTCACTGGCGCGCGCCAGGTGCAGTCGCGGCAGGATCAGGGCGCGATCCAGTTTTTCCCGGATGGCGCA…
>XOO0851 general secretion pathway protein I (xpsI) {Xanthomonas oryzae KACC10331}	ATGAAGTGTCAGCGCGGTTACACCTTGATCGAAGTGATCGTCGCCTTTGCGTTGTTGGCCTTGGCATTGAGCCTGTTGCTGGGGTCGTTGTCCGGCGCCGCACGCCAGGTGCGCGCAGCCGATGAAAGCACGCGCGCCACGTTGCACGCGCAATCGCTGCTGGCGGTGCAAGGCATCGAAAAGCCGCTGGAGCCCGCGCAGCAACAAGGCACCTTCGAGAACGGCCACTTTCGCTGGTCGATGGATGTGCGCCCTTACGACGAACCGCGGCGCAACCTGCAGGCGCCGCTATCGCCCGGCGCGCATCGTCTGCTGCAACTGACCTTGGTCGTGCGTTGGGGCGAGCAGCCCAATCAGATGCTGCAATGGCGCACCTTGCGGCTGGTGGCCGCCAGCGCG…
>XOO0852 general secretion pathway protein J (xpsJ) {Xanthomonas oryzae KACC10331}	ATGAGCCGTTCGCGCAGCGCGGGCTTCACCTTGATCGAAGTGTTGCTGGCCACGATGTTGTTGGTCGGTGGGCTGGCGTTGGCGTTTGCCACCTTGCGCTCGGCCAGTGCGGTGAGTCAGCGCGGCGAAGCGATCGCACAACGCAGCGAGCGGGTGCGTGCGGTGGAAGAATTCCTGCGGCAGCGCTTGGCTGCGGCATTGCCGATCGCCATGGGCATCGATACGCAAAGCCAGCAGCCGATCCTGTTCATCGGCGAGCCGCAGCGCCTGCGCTTTGCCGCAGACGTACCGGATTATCTTGGCCGCGGCGGGCCGTATCTGCACGACCTGTCGGTGGCCGGCGATGGCGATCAGCGCAACCTGCTGATTGCGTTGACCATGCTGCAATCCGGCAAGACG…
>XOO0853 general secretion pathway protein K (xpsK) {Xanthomonas oryzae KACC10331}	ATGGCCGCCGATGGTGGTGGCGTTGCCGCAATCCAGCAACCCGGGGGCCGGGCAATGAGCCGCGCGCGCGGTGCCGCGCTGGTGCTGGTGTTGTGGTTGATCGCGTTGCTCACCGCGATGATCGGTGCGTTCGCGCTCACTGCACGCGTGGAAGCACTGCAGGGCAGCATGCTGCGCAACGGCGCGCAGGCGCAGGAATACGCGCGCGCTGGCCTGGAATACGCATTGTTTCGCTTGCAAGACGCCGACACCCAGGCACGCTGGCGTCCAGACGGCCGGCGCTATCGCTGGCAAATGGACGATGCCAGCGTGGAGATTCGTATCACCGATGAAAGCGGCAAGGTGGATCTGAACATGGCCGAGCCCGGCTTGCTGGCCGGTCTGGTGCGCGCGGTCGGT…
>XOO0854 general secretion pathway protein L (xpsL) {Xanthomonas oryzae KACC10331}	TTGGGAAGAGGGAGCAGCAGTGCAATGACCGCATGGCGGGATACCTTGGGTCGTATCGGCGTACGCGCCATGCCGGGAGCCGGAGGGTTCTGGCGTTGGTGGCAACAATCGCTGCTGGCCTGGCTGCCGCAGCGGTGGCAATGGCAATTGGGTTTGTCGCAGGCACGCCTGTTGTTGCAACAGGACGGCGACGCGCTGCAGTTGCTGCGCCAGCGCGACCATAGCTGCGACAGCGTCGCCAGTCTGCCGTGGCCGGTCCATCCGCAGGAAGTGAATAGCTTGCTGCCGACTGCGCTGGAAAGCCTGCCGCGGCATTGGCTGTTGCCGGCCGCGCACGCGCTGCGCCGGCCATTGCGCCTGCCTGCCGCGGCCGCGGCGCGGTTGCAGGATGTGGCGCGT…
>XOO0855 general secretion pathway protein M (xpsM) {Xanthomonas oryzae KACC10331}	TTGCCGGCCCCGATGCGAAGGAGGCGGCCGATGCCACGCAGCGTTAAGCGCGATCGCTGGATCGCTTTGGGCCTGCTGTTGCTGGTGCTCGGCGTGGCCTACCTGGTGCTGGTGCACCCGTGGTTCACGCAACCGATGATTGCGGTGCAGGACGACCTGCAAGCGCTACGCGAGCGCGAACTGCGCGTGCGTGTGCAGCTGCAGCAGGCAACGGAAGTCAGCAAGCGGCTGCGGCAGGCGCGTCAGACGCTGGAAAGCCGCCCAGGCTTTTTGCCGGAAACCTCGGCCGAACTCGCCTCCGCTGGGCTGGTGCAGCGCCTCGAGCGCGCGGTTGTGGAAGCCAGCCCCGGTAACCGCAGTTGCGCCATCAGCAACCGTTCGCCGCTGCAGCCCGAGAGC…
>XOO0856 general secretion pathway protein N (xpsN) {Xanthomonas oryzae KACC10331}	ATGCGCCTTGACATGATCGGCCTGCGCACCTGGTTGCTGGCCACCGTGGTCGGGTGGGCGATGCTGGTGTGCGCGCTGGCCGTTGCCGGCCTGGGCAAGCGCGTCGAGCTGCTGCCCGACGACCCGGCCTTGGTGCAGCGCCTGCCCACGTTACCGGCACCGGCACCGGAGCGCCTGGGCGCGTTCGAAAAATATTCGGAAATCGCCGCGCATCCGGCGTTCGCCGAAGACCGCCTGCCGCATCCGTTCTTCCTGTCCGGCAACGACGGCAGCGGCGCTGCTTCGACAGTGCGCCTGACCGGCGTGCTGCTGACCGATACCTTCAAGATGGCGACGTTGAGCCTGGACCCACAGGATTCGGTGCGCGTGCAACTGGGCGGTGATGCGGTCAAAGGCTGG…
>XOO0857 general secretion pathway protein D (xpsD) {Xanthomonas oryzae KACC10331}	ATGAGTGAACGCATGACGCCGCGCCTGTTTCCCGTATCCCTGCTGATTGGCCTGCTGGCCGGTTGCGCCACCACTCCGCCGCCGGACGTGCGCCGCGACGCGCGCTTGGATCCGAACGTCGGCGCTGCCGGCGCCACTCAAACCACCGCCGAGCAGAGTGCCGACGGTAAGGCCAGCGCCAAGCCCAGCCCGGTGATCCGGCGCGGCAGCGGCACCATGATCAACCAGAGCGCCGCGTCCGCGCCGGCGCCCACGCTGGGCATGGCCAGCAGCGGCAGCGCTACCTTCAATTTCGAAGGCGAATCGGTGCAGGCCGTGGTCAAGGCCATCCTGGGCGACATGCTTGGTCAGAACTACGTCATCGCGCCCGGCGTGCAGGGCACCGTGACCCTGGCCACG…
>XOO0858 conserved hypothetical protein 2 {Xanthomonas oryzae KACC10331}	ATGAGTGCAGCGCTGCCGGTCGTGTTGGTGCCGGTCGGCACCGACGAGGAGGCGTTGGATGCATGTCTGGGGGCGTTGGATGCCGCCACACCCGCAGGCACGCGGGTATGGCTGGCCGACGATGCGCAAGCTGGCCCGCGTGGGCGCGCAGTAATCGAGCATTGGCTGGTGCGCACGCAATTGCAGGCGCATCACACCCGTCGCCAGCGCATGCTGGGCGAGGTCGCGCATCTGGACGAAATGCTCATCGCTTGCGGCGATGCCGACGTGGTGGTGCTCGGAGTGGATGCCCGCCCGTTGCCTGGGTGGTTGCAGCAACTGACCGCATGTTTCGCACGCGACGCCGCGATTGCCACCGCCACGCCTTGGAGCAATGTGGGCGAAGCCTGCAGCTGGCCG…
>XOO0859 putative transcriptional regulator {Xanthomonas oryzae KACC10331}	ATGAGCGTGTCGCGCCAGCACACCATCACCGAAGCGATCTCCGCACAGATTGCAGCAGGCGAATGGGGTCAGGATCAACGCTTGCCGGTGGAACGCGCATTGGCCGAGCGGTTCGGCTGCACCCGCATCACGCTGCGCGAAGCCTTGCAACAACTTGAAGCCGAAGGCCGCATCTACCGCGAGAATCGTCGCGGCTGGTTCGTCAGCGCGTCGCGCGTGCGCTACGACCCCACCAGCATCGCCGGTTTCATGCAGTACGTGGCCGCGCAAGGGCGCAAGCCGCGCACCGAATTATTGAGCGCTACCAGACAGGTCGCGGGCGCTGCCTACGCTGCGGCATTGCGATTGGATAGCCCGTACGACGAGGTTTTCGTGCTGCAACGTCGGCGTTGGATCGAT…
>XOO0860 putative transporter {Xanthomonas oryzae KACC10331}	GTGATCAGCGGCTTGTCACCTGCCTTGCTGGCATGTTGCGCGCCGTGCGTTTGCTGCACGCAGCATCCGGGTTCGAAGGGCGGCTACCAGGACCTAGCAAGCATTCGTCAGGCGGGTATGAACGGCGCTGCGGAACCGGAGTTTTTGCGAGATGTACGCCACACCGCGCACTGGACGCCCCTGCATGGCGACTGCGCAGTGGTTTTGTTAGCCGCCCTAAGTTGTCTTACGCATCTCCACCATAATCCACACCGCACCAGATCCCGTATGTCGCTGCTCGAATCCATCGCCGTCGCGATCAACCTGCTGGGCGTGTGGCTGACCGCGCGGCGCATTCGCTGGTGCTGGCCGGTGGGCATCGTGGCGGTGGCGTTGTACGCGTGGCTGTTCTATCAGTGG…
>XOO0861 iron receptor (bfrC) {Xanthomonas oryzae KACC10331}	GTGAGCGCCCTCATTTCTCTTTCCTGTCGAGCGTTGTCAATGTCTGCGACCTTCCCCCTGCTCTCCCGCTGCCCGCTCGCGCTGGTATTGGCGTTGTGCTGCACCCCTGCACTGGCGCAGCAGCAACCCGACGCCAATGCCGTCGAACTGGATGCGGTCAACGTGCGTGGCGAGCGCGTCGAGACCAGCACGGCATTGAGCGGATTCGGCGCAACCCGGCTGCTGGACGCACCCGCGTCGATCGCGCTCATCGATCGTCAGCAATTGCTCGATCGTCAGGCACGCGTGCTCAGTGAAGTCCTGCGTGCCGATGCTTCCGCTGGCGATGCGTATGCGCCCATTGGCTATTACGAAAACTTCGTGGTGCGCGGCTATTCGCTCAATGCCGCCAACAGCTAC…
>XOO0862 conserved hypothetical protein 1 {Xanthomonas oryzae KACC10331}	TTGGTCTATACCACTCACCGGGGCAGAGCGATCCGTGGGTCTGTCAGGAATCAGGCCATGAACGTGCCGCATCAGGTGCATGGCATGAGCCTGGAACTGGCGCTGCCGGACTGGCCGGTGCTCACCACCGATGAAATCCATCGCGTGCTGCATGGGTGTGCAGCCGCAGGCCGGCTCATTGCGGTGCGATGGCAGAGCGCGCGCCCGTTCTCGGCAGCAGCTTGCGTGGACGCTGAAAGCGGCCCGGTCATCGTCAAACGCCACCATCGCAGCGTGCGCAGCGTCGCCGCGCTGCGCGAGGAACACAACTTTATTGCCCATCTGCGCTGGGCCGGCGCGCCAGTGGCGGAGGTGCTGCACGACGCCCAGGGCTGCACCGCACTGACGTACGACGAGTGG…
>XOO0863 putative glycosyl transferase {Xanthomonas oryzae KACC10331}	TTGCGCGCGGCCGAGGGCATCAGCGAGATCCGGGTGGTCGACAACGCTTCCAGCGACGACACCCTGGAAGTCGTGCAGCGTCATGCCCTGGCCGATGCGCGGCTGCATTTCATCGCCAACCCCGATAACCCCGGTTTCGCCACTGCGTGCAATCAGGGCGCGCGCGACTCGCAGGCGCCCTGGCTGGTCTTTATCAACCCCGACTTGATGGTCGCGCGCGACACCTTGCTGCAGCTATGCGACCGCGCAGCGGGGCATCCGGCGGTACTGCTGGGAGTGGAGCAGGTGGATGAGCAAGGGCGTCCGGATATGGCTGTGCGCCGCCGCGACCCGGATTTTGCGGCGATGCTGCGCGCGCCGCGTGCTGCCGCCAATCTGACGGTGCCGGCCGACCCGTCG…
>XOO0864 putative transposase {Xanthomonas oryzae KACC10331}	ATGCCGGTGTCTGCTGTCCAACCATCCATGAAGAAGAGAGACGGACGTTTGGTATCGCGGGCAGTGCTGGAAGAAATGCGCCTGATGGCGTTGCAACGGATGGGCGAAGGCGAATCGCCGGCCGAAGTGGCCTCGTCGTTCGGGCTGCATCGCGGCTGGGCGTACAAAGTGCTGGCGCGAGCACAGGAGGGCGGCGCTGGCGCATTGATGACGCGTAAAGGCAGCGGTCGCCCGCGGACGTTGACGCCGGCGCAGGAGCGCCAGGTGTTCGGCTGGGTCAATGGCAAGAACCCTCGCCAGCATGGCTTCGCCTTCGGTTTGTGGACGCGGCAGGTCGTGCGTGAACTGATCGAGAAGAAATGTGCCGCACGGTTGAGTCTGGCCAGCGTCGGGACGTTG…
>XOO0865 putative transposase {Xanthomonas oryzae KACC10331}	TTGCCTGCCCACAAGACCCGTGGCTTGCGCGATGACGTGGACAGCCTGAAGGGCAGGCTGACGCTGCATTTCCTGCCGGGTGACGCGCCGGACTTGAATCCCGACGAGTTGGTGTGGAGCTACACCAAGCGCACGGGCGTAGCGCGCAGCCCGCTGCGCAGTGGCGAGAAGCTGGCCGATCGGGTGCATGATCAGTTGTCCGACATTGCAGCTCGACCAGAATTGGTGCGCTCGTTCTTCACGCATCCAAGTGTCGCCTATATTTCTGACTTATGA
>XOO0866 conserved hypothetical protein {Xanthomonas oryzae KACC10331}	ATGATGGTCTTGATCAGCTACGATGTCAGCACCAGCTCCCCGGGCGGCGAGAAACGCCTGCGCAAGGTCGCCAAAGCTTGCAGGGACCTTGGTCAGCGTGTCCAGTACTCGGTCTTCGAGGTTGAAGTGGAACCGGCGCAATGGGCCGAGCTTAGGCAACGCCTATGTGATCTGATTGATCCCAGCGTCGACAGCCTGCGCTTCTACCACCTCGGCGCAAAGTGGGAAGCCCGCGTAGAGCACGTCGGTGCCAAGCCAAGCCTGGACTTCAAGGGTCCGCTGATCTTCTGA
>XOO0867 conserved hypothetical protein {Xanthomonas oryzae KACC10331}	GTGGGTCCGCCGCCAACTCAATGCAGACGAGGACTGAGCATGCGCCGCCAACTCAACACACTGTATGCCACCACAGACGGTGCCTGGCTGCGCAAGGACGGCGCGAACATCGTCATGGAGGTGGAGCGGCAGGAGCGCGCACGCCTGCCCGTGCACATGCTCGAGAGCCTGGTCTGCATCGGCCGCGTCGCGGTGTCGCCGCAACTGCTCGGCTTCTGCAGCGAACACGGCATCAGCATCTGCTACCTGACGCCGCAGGGGCGTTTCCTGGCGCGGGTCGAAGGGCCGGTCTCCGGCAACGTGCTGCTGCGGCGCGCACAGTACCGGCGCAGCGACGATCCCGCAGGTTGCGCCGCCATTGTCCGCCACCTGCTGGCCGGCAAGATCCACAACCAGCGC…
>XOO0868 RecB family exonuclease {Xanthomonas oryzae KACC10331}	ATGGACGACGCCGACCTGATCCCGCTCTCCGCCCTGCAGCACTACCTGTATTGCCCGCGCCAGTGCGCGCTAATCCATGTGGAGCAGCAGTGGGCGGAGAACCGACAGACTGCCGAAGGGCGCTTGCTGCATCAACGCGCCGACGCGCCGCAGGCCGAGCGTCGGCGCGGCGTGCGCACCGTCACCGCGATGCCGCTGCTGGCGCTGGAGTTGGGCATCACAGGCAAGGCCGACGTGGTGGAATTCCACCGCGACGGCGATGGCGAGGTGGCCTTCCCGGTGGAGTACAAGCGGGGGCATCCCAAGGTGCATCGCGCCGATGAGGTCCAGTTGTGCGCGCAGGCCTTGTGCCTGGAGCACATGCTTGGGCGCGCCGTGCCGACAGGTGCACTGTTCTAT…
>XOO0869 conserved hypothetical protein {Xanthomonas oryzae KACC10331}	ATGAGCGCCATCGCCAACCGCTACGAATTCGTCTACCTGTTCGACGTCATCAACGGCAATCCCAACGGCGACCCCGACGCCGGCAACCTGCCGCGCCTGGATCCGGAAACCAATCGCGGCCTGGTCACCGACGTTGCACTCAAGCGCAAGATCCGTAACTACGTCGCGCTGGAGCAGGAGGCCCAAGCCGGCTACGCAATCTACATGCAGGAAAAGTCGGTGTTGAACAACCAACACAAGCAGGCCTATGCCGCGCTGGGGATCGAACACGAAGCCAAGAAGCTGCCCAAGGACGAAGCCAAGGCACGCGAGTTGACGTCGTGGATGTGCAAAAACTTCTTCGACGTGCGCACCTTCGGCGCGGTGATGACCACCGAGGTCAACTCCGGACAGGTCCGT…
>XOO0870 conserved hypothetical protein {Xanthomonas oryzae KACC10331}	ATGATCCTGTCCGCCCTCGCCGACTACTACCAACGGCTGCTGGACGATCCAGAGTCCGGCATCTCCGCACCTGGCTACAGTCGGGAGAAGATTGGCTATACCGTGGTACTAGCCACCAATGGCAACGTGATCTCGGTAGATGACGAGCACCGCGCTGACGGCAAAAAGCGTTTGCCGAAGTCAGTTTCGGTACCGGCGTCGTTCAAGCGACCGGGAACCGGAGCGAAGTCGTTCTTCCTTTGGGACAAAACCAGCTACGTCCTGGGCATCAGTGCCAGCAGCAAGCGCAGCGAGCAGGAGCACGCCGCGTTCAAGGCCCTGCACTATCAGGCGCTATCCGACACTGATGATCCCGGTCTGCATGCACTGTTGGCATTCATCGAAAGATGGACGCCCGAC…
>XOO0871 conserved hypothetical protein {Xanthomonas oryzae KACC10331}	ATGAGTTACGGAGTCAGGCTCCATGTCTGGGGCGAGCGGGCGCTGTTCACGCGTCCGGAAATGAAGGTGGAGCGGGTGTCCTACGACATCATCACGCCATCGGCCGCGCGCGGCATCCTCGAAGCGATCCACTGGAAGCCAGCGATCCGCTGGGTGGTGGACAGCATCCAGGTCCTCAAGCCGATCTGCTTTGAGTCGATCCGCCGCAACGAAGTCGGCAGCAAGCTGTCTGCCGCCAGCATCAGCAAGGCGATCAAGGCCGGGCGTACCGACGAACTGGTCAAATACGTTGAGGAAGATCGGCAACAGCGTGCCGCCACCGTGCTGCGCGAGGTCGGCTACATCATCGCCGCGCACTTCGAGATGACCGACAAGGCAGGCCCGGATGACAACGTCGGC…
>XOO0872 conserved hypothetical protein {Xanthomonas oryzae KACC10331}	ATGGCGTTTTATGCCCACTCGACACAGCGTCGGGACCACAGCGATTGGCAGGGCTTAGCAGAGCATCTGAATGGCGTCGGCGAGCGCGCATCAGTGCACGCCGAGGCATTCGGCGGACAGGTCATGGCGCGCGTCGCCGGGCAGCTGCACGACCTGGGTAAGTACACAGAAAAATTTCAGGCACGCCTGGCAGGCGACCCGACCAGGGTGGACCATGCGACCTGGGGTGCACGGAAAGCCTGCGAGCTGTATCGCAGTGGCGGAACGCTGTTGGCCTATGGCATTGCCGGGCATCACGCGGGGCTGGCTGATGGACGCCGCGACGATCTGACGTCCCGGCCATCTCTGCATGAGCGGCTTTCGGATGAGTACTGTGCGCATGCGTTGCCGCCGCTGCTA…
>XOO0873 IS1595 transposase {Xanthomonas oryzae KACC10331}	GTGAGAGCCGACCGGTCGATGCTAGGACCGTCGCTCCACCGAGACCAGATCATGGCCATGAATCGTGTGCAGTTGCAAGCCGGGCTGTCGTTGCCGGCGTTCCTCAAGCGCTATGGCAACGCGGCAGCAGTGCGAGCAGGCGTTGGAGATCTCGCGCTGTCCACAGGGCTTTGTTTGTCCGCGTTGCGCCGCTACCGCGCACAGTCGATTCCAGCGTCACGGCACCACGTACTGGCAGTGCACGGCCTGCTATCGCCAGACCAGCCTGCGCTCGGGCACGGTGATGGACAACAGCAAGCTGCCGCTACGCACCTGGCTGCTTGGCATGTATCTGCTGGGCCAGAGCAAGACGAACCTGTCGGCGCTGGAGTTGATGCGACACCTGGGAGTGAGCTACCC…
>XOO0874 transposase {Xanthomonas oryzae KACC10331}	GTGTGCAGTTGCAAGCCGGGCTGTCGTTGCCGGCGTTCCTCAAGCGCTATGGCAACGCGGCAGCAGTGCGAGCAGGCGTTGGAGATCTCGCGCTGTCCACAGGGCTTTGTTTGTCCGCGTTGCGCCGCTACCGCGCACAGTCGATTCCAGCGTCACGGCACCACGTACTGGCAGTGCACGGCCTGCTATCGCCAGACCAGCCTGCGCTCGGGCACGGTGATGGACAACAGCAAGCTGCCGCTACGCACCTGGCTGCTTGGCATGTATCTGCTGGGCCAGAGCAAGACGAACCTGTCGGCGCTGGAGTTGATGCGACACCTGGGAGTGAGCTACCCGACAGCGTGGCCAATGAAGCACAAGCTGATGCAGGCCATGACCCAACGCGAGGCGAACCGCAAG…
>XOO0875 transposase {Xanthomonas oryzae KACC10331}	GTGATCGAAGGCAGCGGTCGAAGTCGCTGCGAGGCAGAGAACGCACGCTGGGTCAACGTGGTGTTGTCCAACCTAAAGCGTTCGCTGGACGGTGCCTATCACGCCTTCAAATTCGCCAAATACGCCCAGCGCTACCTGGCAGAGACGATGTGGCGGTTCAACCGCCGTTTCGATCTGACCCGGCTGGTGCCCAGCTTGCTGGCCGCCGCAGCCGCCAGCAAGCCGTGGTCCGAGCGGGCCCTGCGTGATGTCACCATGTTCACCGCTGAAAGTGCGTGCTAA
>XOO0876 conserved hypothetical protein {Xanthomonas oryzae KACC10331}	ATGATGCCACGCCTGATCCTTGCCTCCACCTCTGCCTACCGACGCCAGCTCCTGAGCCGCCTGCAGCTCGAATTCGACACTGGCCGGCCCGAGGTCGATGAGCAGCCGCAGTCGGGCGAAGCCCCGAGCGCGCTGGCCAGCCGTCTGGCCGCCGAAAAGGCCGCCGCGGTGGCAGTTCGCCTCCCAGGTGCCTGGGTAATCGGCTCGGATCAGGTCGCCGACCTGGACGGCCAGGCACTGGGCAAACCGGGGACGCGTGCGCAGGCGCAGGCGCAACTGACGGCCATGTCGGGCCGGACAGTGCGCTTCCATACCGCCGTCAGCCTGATCGGCCCGGAGCGCGAGCTGCACGCACTGGACCTGACCGAGGTGCAGCTACGCGCGCTGACGCCCGCCGAG…
>XOO0877 conserved hypothetical protein {Xanthomonas oryzae KACC10331}	GTGGAGGCAAGGATCAGGCGTGGCATCATGGCGCACTACACGGGGCGGGCAGGGCAGTCTGCCGTCCCATGGGAAGCGCGGCAATCGCATGAATGGAGCTGTTTGACATGGCCGCTGCAGGTCTTTAACATTTTGCGGCTTATGTCCGCGAACGTACCCGAAATGCTGGATGCTTGGCGGATGGTCGCAGCGCGCAGGCGCTTCGATGGCCGCATCCCGCTATCTGCGATGACCCGTCTGCAGGGAAGTCTTGTCGATACCGAAGGCGAATGTGTCTATTCGCTTCAATTCGATGAGGACACCCTGCTCAAGGTCGCCTACGTCGAACTCAGTATCGATGTAGAGCTTCCGCTGGCATGCCAGCGCAGCCTGCAACGTTTCCTGTACCCGGTGCACGTC…
>XOO0878 beta-ketoacyl- synthase III (fabH) {Xanthomonas oryzae KACC10331}	TTGATCCGTGGCGCCCGCCGCGTTCGACGCGGCCGGGTGATCTCGCTTCTTCCGGAGCCGCAGGTCACCGCGGCTCTTGCAACAGGGAACAGTATGAGCAAGCGGATCTATTCCAGAATCGCGGGCACGGGTAGCTATTTGCCCGAAAAGGTGTTGACCAACGACGACATGTCGAAGATCGTCGACACCAGCGATGAGTGGATCTTCTCGCGCACTGGTATTCGTGAACGTCACATCGCTGCCGACGACCAGGCCACCAGCGACCTGGCGTATTTCGCCTCGCTGAAGGCGATGGAAGCGGCCGGTGTGACTGCCGACGAGATCGATCTGATCGTCATCGGCACCACCACCCCGGACCTGATATTTCCGTCGACCGCCTGTCTGCTGCAGGCGCGGCTG…
>XOO0879 conserved hypothetical protein {Xanthomonas oryzae KACC10331}	ATGCACCCCGCTCACGATCCCATCTTCGTCGCCTTGCTTGTCGGCAGTTACGAGCGGTTCGCAGGTCGCCCGCTGGTTGCTGATCGGCAGATCGAGCCCGATTGGCTGTATCACGAAGCGCCATTCGCGCTGCTTGCGCACGATACCGCTGCAGACCCGCGGTTTGTTTATGCGAACCAGGCGGCACAGTGCGTTTTCGGTTACGACTGGAGCGAATTCGTTGGGATGCCCTCGCGGCTGTCGGCAGAGTTGCCGGAGCGAGCGGAACGTCAGCGTTTGCTCGATGCGGTTACCCGCGATGGCGTGGTGAAGGACTATGCGGGCGTGCGGATCGCGAAGGATGGCTCGCGCTTCCGGATCGCCGAGGGCGTGGTCTGGCAGCTCGTCGACGCGGCCGGG…
>XOO0880 malonyl CoA-ACP transacylase (fabD) {Xanthomonas oryzae KACC10331}	GTGACCGAATCCACTCTCGCCTTCGTGTTTCCCGGCCAGGGCTCGCAGTCCCTGGGCATGCTGGCCGAACTGTCCGAACTGCACCCGCAGATTCGCGAAACGTTCGCCGAAGCCTCCGAAGGCGCTGGCGTCGACCTGTGGGCGCTGTCCCAGGGTGGCCCGGAAGAAATGCTCAACCGCACCGAATACACCCAGCCGGCCTTGCTGGCCGCAGGCGTGGCGGTATGGCGGCTGTGGACTGCCCAGCGCGGACAGCGTCCGGCGCTGCTGGCCGGGCACAGCCTGGGCGAATACACCGCGCTGGTCGCTGCCGGCGTCTTGTCGCTTCACGACGGCGCGCATCTGGTGCGGTTGCGCGGCCAGTTCATGCAGGCTGCGGCACCGGCGGGCGTTGGCGCG…
>XOO0881 3-oxoacyl- reductase (fabG) {Xanthomonas oryzae KACC10331}	ATGCCGGCGCGCTCGACGCGTGGGCCCACTGATCCAACGCCGCTGCCGGTTGTGCCGGCATCCCTCGACGTTCGCGGCCGCGGTTGCGACGTCCCCTTTCGAGGAACAGCATTCATGAGCAAGCCCCTGCAGGGTGAAATCGCCCTCGTCACCGGTGCCAGTCGCGGCATCGGTGCGGCCATTGCCGATACCCTGGCCGCCCAGGGCGCCACGGTGATCGGCACCGCTACCTCGGCCTCCGGCGCTGTGGCGATCGGCGAGCGTCTGGCCGCCCACGGCGGACACGGTCGTGAGCTGAACGTCACCGACGCGGCGGCGGTCGATGGCTTGATCGATGCGATCGGCAAGGAGTTCGGCGCCATGTCGATCCTGGTCAACAATGCCGGCATCACCCGCGAC…
>XOO0882 acyl carrier protein (acpP) {Xanthomonas oryzae KACC10331}	GTGGCTGATCGACCTGGGGTTGTGTTGCAATGCAAGGCCCGGTCGCTTCCACTACACTATCCAACGCGGCCATCGCAGCGGCGATGGCGTTTTGTGAGTCCCTCACAGGAGCACCGCACATCCGTGTGCGGGGATCCTAAAACTCGAACCACCACTACTCCATCTGGAGCGATATCCCCAATGAGCACCATCGAAGAACGCGTCAAGAAAATCGTCGTCGAACAACTCGGCGTCAAGGAAGAGGAAGTCACCACCAGCGCATCGTTCGTCGATGACCTGGGTGCCGACTCGCTGGACACCGTCGAGCTGGTGATGGCGCTGGAAGAAGAGTTCGAGTGCGAGATCCCGGACGAAGAGGCCGAGAAGATCACTTCGGTGCAGCAGGCGATCGACTACGTC…
>XOO0883 3-oxoacyl- synthase II (fabF) {Xanthomonas oryzae KACC10331}	GTGTTTTTCAAGCGTCATCCGCAACCCCCAAGCACCGTCCGTTACGTGGTTAGGAGATCTGCAATGAGTCGTCGTGTTGTCGTTACCGGCATGGGCATTGTGTCGCCGCTGGGCAATGATCTGGCCACCAGCTGGGATGGAATCGTCCACGGCCGCTCGGGCATTGGCCCGATCACGCAGATCGATGCCTCGCAGTTCACCACCAAGATCGCCGGTGAAATCAAGAATTTCGACCCCACGCTTTTTGTGTCCGCCAAGGACGTCAAGAAGATGGATTCGTTCATCCACTACGGTCTCGGCGCCTCGTTCATGGCGTTGGACGATTCCGGCCTGGAAATCGACGACAGCAATGCCGAACGCGTGGGCGCCATCCTCGGCTCCGGCATCGGCGGGCTGCTC…
>XOO0884 anthranilate synthase component I (trpE) {Xanthomonas oryzae KACC10331}	ATGACGCTGACCCGATCACTGCACGTGGACATCGACCTGCTGGCGCTGCATCGGCTGTCACCGCAACGCTATCCGGCTTTGCTCGAATCCACCGCTTCCGGCACCGCACACGGTCGTTGGGACGTGCTGCTGCTGGCAGAGGGCGCATGCCTGCGGCTGGATCCGGATGGCTGCACGCGCAACGGCGAGGGGCAACTGCTGGAAGCCAGCTTTCTGGGCGCGCTGGATGCCGCGTGGCAGGCCGAGCGCGTGCCGCACGACGCTGCAAGCCCATGGCCGTTTCGCGGCGGTTGGGCAGTGCTGCTGGATTACGAACTGGCCGCGCAGGTCGAACCGATTCTGCAGTTGCCCAAACGCACCGATGGCCTGCCCACCGCGCTGGCCTTGCGCGCGCCAGCA…
>XOO0885 conserved hypothetical protein {Xanthomonas oryzae KACC10331}	GTGGGTGTGGCGGTGACTGGCAAACGCGGATGTCTGGCCGTGCTGGGCACGGGATTGCTGCTCGCAGCGCTGCTGGCGATTGCCGCCGTGGTGGCGTGGCGGCATTACCTGCACTTCGCCGATACTCCCGTGCCCGCGAGCGCGCCCAGCGTGGTGATTGCGCCCGGTGATGCGCTCAAGGCCACACTGCGCAAACTGCGTGCGGCCGGCCTGGCACAGGGCACCGAGCTGGAATGGCAGCTGCTGGCGCGTCAGGTCGATGCGGCCGGCAAGCTCAAGGTGGGCGAGTACGCGCTGGCACCGGCGCTGTCGCCGCGCGAACTGCTGACGCGCATGCGCCAGGGGCGGGTGATCCAGTACCGCTTCACACTTGTGGAAGGCTGGAATTTCCGCCAGCTC…
>XOO0886 DNA polymerase III delta subunit (holB) {Xanthomonas oryzae KACC10331}	ATGACCGCCGCATTTGCACCCTGGCAGCAGCGTGCCTTCGACCAGACCGTGGCCGCGCTGGATGCGGGACGGCTCGGGCATGGGCTGCTGATCTGCGGCCCGGAAGGTCTGGGCAAGCGTGCCGTCGCCCTGGCCCTGGCCGAGCACGTGCTGGCCAGCTCGCCGGACCCGGCACTGGCGCAGCGCACGCGCCAGTTGATCGCCGCCGGTACCCATCCGGACCTGCAGCTGATCTCGTTCGTTCCCAATCGCACCGGCGACAAGCTGCGCACGGAAATCGTCATCGAACAGGTGCGCGAGATTTCGCAGAAGCTCGCGCTCACGCCGCACGACGGCATTGCCCAGGTGGTGATCGTCGACCCGGCCGATGCGATCAATCGCTCGGCCTGCAACGCCTTG…
>XOO0887 type IV fimbriae assembly protein (pilZ) {Xanthomonas oryzae KACC10331}	ATGAGTGCAATGAATGCACGCCAAGGCATTTTGTCGCTGGCGTTGAAAGACAAGCCAGCGCTTTACAGCGCCTACATGCCGTTCGTGAAAGGCGGCGGCATCTTCGTGCCCACGCCCAAGCGCTACATGCTGGGCGACGAAGTCTTCGTGCTGCTGACCCTGCCTGACTCCAGCGAGCGCCTGCCGGTGGCCGGCAAGGTCATCTGGACCACGCCCGCTGGCGCCCAGGGCAACCGCCCCGCCGGCATCGGCGTGCAGTTTCCCGATGGTCCGGAAGGCGAGGCGGTACGCAACAAGATCGAAACGCTGCTGGCAGGGTTGACGACCTCGGACAAGCCGACGCACACGATGTAA
>XOO0888 Transposase and inactivated derivatives {Xanthomonas oryzae KACC10331}	GTGTACACGCGCATTAACCGTTGGGCCAAGTCCGGTGTGCTGGACCGGATGTTCGCCCAATTGCAGACCTGCCAGATCGTGCGCATCAAAATCGAAGCGGTCTCGCTGGACTCCACCAGCATCAAGGTGCATCCGGATGGCACTGGCGCATTAAAAAAAACGGCCCACAATCCATCGGGAAATCGCGCGGCGGATGGAACACCAAAATTCATATGGTTGCCGCAGATGCTCGAACAGCCATCACGTTCGGATTGA
>XOO0889 Transposase and inactivated derivatives {Xanthomonas oryzae KACC10331}	TTGACGCCTGGCAACGCACATGACGCACCCGCAGGCCGCGCGTTGCTTGAACACCTGGGGCCAGTGGAGCGGCCGGTTCATCTGCTGATGGATCGCGCTTACGAAGGCAATGAAACCCGCCAGTTGGCGCTCGATCTTGGCTTCGTGCCGGTGGTTCCACCCAAGTCCAATCGGGTCGATCCTTGGGAGTACGACAAGGAAATGTACAAACGGCGCAACGAAGTGGAGAGGCTGTTCCGTCGCTTGAAGGGCTACCGACGGATTTTCACGCGCTTCGAGCAGCTGGATGTCATGTTCCTTGGCTTCCTCAGCTTCGTTCTGGTCGTTGATGGGCTTCGGATGTGTTAG
[truncated: 3,749 more rows]
