# Supplementary material for: A two-genome microarray for the rice pathogens Xanthomonas oryzae pv. oryzae and X. oryzae pv. oryzicola and its use in the discovery of a difference in their regulation of hrp genes
Source: BMC Microbiol. 2008 Jun 18;8:99. doi: 10.1186/1471-2180-8-99 (PMC2474671; doi:10.1186/1471-2180-8-99)
Supplement: Additional file 6 — Xanthomonas oryzae pv. oryzicola BLS256 primary annotation retrieved from the public Comprehensive Microbial Resource version 2.3 on December 22, 2005. [file 1471-2180-8-99-S6.xls]

## Sheet: Sheet1
Additional File 6. Xanthomonas oryzae pv. oryzicola BLS256 primary annotation were retrieved from the public Comprehensive Microbial Resource version 2.3 on December 22, 2005
CMR Version 2.3 December 22, 20051999-2006 The Institute for Genomic Research
>XOCORF0001 Outer membrane receptor proteins, mostly Fe transport (fhuA) {Xanthomonas oryzae pv. oryzicola BLS256}	ATGCAGCCCTTGCCGCCTGACATCCGGCTAGCTGCCGGCGCTTTTGCGTGCCTCGACGCTGCGTGGTCGCGGCATCTCGCTACTGTGCCCGATGGCCAGCAGCGCGCGTGCGCCTGTCCACGCGTTTTGCAGCGGCATGCCATGCCTCTTGAAGGTTCATCCATGACGATCTCAAAGTTCGCATCCAGCACGTTGCCTCGACACGGCGTGCTGCTGTTGTCCATCAGCGGATTCTGCGCGCCAGCGGCGGACGCACAGACCAGTGAACAGCGCACCGATGCCGAGGCCACGACGCTGGACACACTGAAGGTGCAAGGACAGCGCCAACGACGGCTGGAGTCACCTGAGGCCGTCGGTAGCCGCCTGGGACTGACCCAGCGCGAGACGCCTGCATCCCTG…
>XOCORF0002 PepSY-associated TM helix family {Xanthomonas oryzae pv. oryzicola BLS256}	ATGGCCCCGAAGATCCCTTCCGGCCCTGCGGACCTCCAGCTTGCCGATGCTGCGCGGCGAGACCGGCACCGGCTGTTTTGGCGTTGGCACCTTTACGCCGGGCTGTTCGTCGCGCCGTTTCTGTTGATGCTGGCCGTCACCGGTGCGATCTACCTGTTCAACCTCAGTGGCCTCTATTTGGGTTGGCCACGCGGTCAGCGACACGCGGGGTGGCATGGCCTGGTGCCGACTGCGCGTGCCAAGGGACGCGCGTTTTGGAAGTCGCTGCACGCCGCCACAGGACCTTGGATCTGCCTGCTGGTGCTCTTCCTGATCTTCACCGGCCTGCCCTGGGCCACGTCCTGGGGTGCGTGGGTACGCAGCGGCGCCGAGATGATCGACGCCGGCTATCCTGCGGTC…
>XOCORF0003 superoxidase dismutase (sodM) [1.15.1.1] {Xanthomonas oryzae pv. oryzicola BLS256}	ATGAAACGACTCGCCCTCCGGTCGCTGTTTGCGACCGCCCTGTTGGCCACGGCCGGTCTGGCCTCGGCTGCCGATCCCGTGCAGGCACCGTTCTCGTTGCCCGCCCTGCCCTATGCCAGCAACGCCCTCGAACCGGCGATCGACACAGCCACGATGGAGATCCATCACGATCGCCATCACAAGGCCTACGTGGACAATCTCAACGCCAAGGTAAAGGACTACCCGGCATTGGCCAGCACCTCGTTGGAAGATATCCAGGCCAGCGTGTCGCGCTATGACGCTGCAGTGCGCAACAACGCCGGGGGACACTACAACCACAGCCTGTTCTGGACACTGATGGCACCCGCGGGCAAAGGCGGCAGCCCGTCGCCGGCACTGAAGGCAAAACTCGTGCAGACC…
>XOCORF0004 TonB-dependent receptor (alr2592) {Xanthomonas oryzae pv. oryzicola BLS256}	ATGACCCACAAGACGATCTTGAATGCGGCCATCCTGGCGGCGCTTGCCTGCCTGATGCCGGCCGCTGACGCCGAAGACGACGTGGCAGAGACAGCTCAACCAGCAGACGATACCGCGCCCAGCTGGACACTCACGCCAGTCGAAGTCACTGCACCACGTGGCGCTTATATGACCCCCACGACCTCCGCAGCCTCCCGCAGCCACACCCCGCTCACCGAAGTGCCGCAATCGGTGCAGGTCATCACCAGCACCCTGCTGCAGGAACAGGATCGGCGCACGCTGGGAGAGGCGCTGGTCAATGTCTCCGGGATCACGCCGACGCGTTCGGACGAGAACCTGTTCATCCCACCCATCGTTCGCGGCTTTCCGGCCGAGGTCTACCTGGACGGGTTGCCGCTG…
>XOCORF0005 TonB-dependent receptor (gll3974) {Xanthomonas oryzae pv. oryzicola BLS256}	TTGCCCGCCGATGCGGCCTTGGCCGGCATGCCGGACCGCGATGCCTTCCCGGGATCGCCCGATGGACAGCCGTTGACCAGCAACGACAGCCGCATGGGGACGGCTACCTTGCGCCACGCGTTCTCCGATCGCGTCAAGCTGACGGTGACCGCGCGTTACCACCACGGCAAGATCGATGAGAGCGGTAGCTTCGTGTATCCCGGCCTTGCCGCGACCGACACGCTGTCGCCCGATTACGATGTCTTCCCGATCACGATGGTCACACGCACCAAGGAGGCGACGCTCGACGCCAATCTCCGTGCGAATGTCGACATGCTTGGCGGGGCACACACCCTGCTGGGCGGCATCAACGACGACTGGACCGGCTTCTACAGCGGGATGGGCCTGTTCATCAACGAC…
>XOCORF0006 hypothetical protein {Xanthomonas oryzae pv. oryzicola BLS256}	ATGTTCTTCGTGGTGTTTGCGACGACGGGCCATAGCGAACTAATGCAAGTAGCCTGCCAATTTCGATTCGATGTTGCGCGGGTTCTCACCTTGGGCGATGGCGATCAGGCCTTCGATCACCATTTCGCGCTCGTTGGTGCTGCAATGGATCACGCTCTTGAGCTTGGCAGCGACCGGCAGGAACAGCAGGTTGGCCGACGCGATGCCGTAAATGGTGGCGGTGAAGGCCGCCGCGATGCCGTGGCCGAGCATGGCCGGGTCGGCCAGGTTCTTCATCACCGCCATCAAGCCCAGCACCGCACCGATGATGCCCAGCGTGGGCGCATAGATGCCCATGCCCTCGAACACCTTTGCCGCGGCAAGATCCTGACGCTCCTGGTTGTCCACTTCGATCTCGAG…
>XOCORF0007 MotA protein (motA) {Xanthomonas oryzae pv. oryzicola BLS256}	TTGAAAGGTGCCGGCATTTCGTCGCTGTGGTCGCCGGCTGCCTTCCTGATCGTCATCGTCGGCACCGTGGCGGCGATCCTGCTGCACACCTCGCCGGCAGTTTTCCGGCGCGCGTTCAAGATCCTGCGCTGGGTGATCCGGCCGCCGGCCAGCGATCGCCCGCAGCTGCTGGCGCGCATCGTCGAGTGGAGCAACATCGCCCGTCGCCAAGGCCTGCTGGGCCTGGAAGACCAGTTGCCGCGCCAGGACGATGCCTTCCTGCGCAAAGGCCTGCAGATGCTGGTCGATGGCGTGGAGCCGGAATCCATGCGCAACATGCTCGAGATCGAAGTGGACAACCAGGAGCGTCAGGATCTTGCCGCGGCAAAGGTGTTCGAGGGCATGGGCATCTATGCGCCC…
>XOCORF0008 MotB protein (motB) {Xanthomonas oryzae pv. oryzicola BLS256}	ATGACGCTGCTGCTGGCGTTCTTCGTCGTCATGTACGCCATCTCCTCGCTCAACGAAGGCAAATACAAGGTCATGGCGCAGGCGCTCACAAGCGCCTTCGGTGGCTCGTCCACTGCCGCCAACCCGGTGCAGCTCGGCAAGACCCAGACCCTGGGCGCCGATTACGACCGCCCCTCGGTGATCAAGGCCGGCGCGCCCATGGCTGCATCCAACGGCCCGACCGACCCGAGCCTGCTGCCCTCGATGGCCGCGCAGATGCGCATGCCGGTGTCGCTGCGCAACCAGGCGCAACTGGCCCGCGCCCAGCGGCAGATGGATGCGGTGGAACAGCAGCTGAGCAAGACGCTTGCACCCCTGATCGACAAGAAACTCATCACCATCCGCCGCAACGATCTGTGG…
>XOCORF0009 chromosome partioning protein (para) {Xanthomonas oryzae pv. oryzicola BLS256}	ATGCGTATCTGGGCAATCGCCAACCAAAAGGGCGGCGTCGGCAAGACCACCACGACGCTGGCATTGGGTCGCGGCCTGGCCGCGCTCGGCCACCGCGTCTTGTTGATCGACCTCGATCCGCACTCCTCGCTCACCCGCGCGTTCGGTGTGGCGATCGACCCGCCGCCGCACGGGGTACTGGACCTGTTCGGCACCCCGCCGAGCGATCTGGCCAGCCTGGCGCACGAAAGCGCCATCCCCGGCCTGTCGTACGTGTGCGCACAAGCCGCACTGGCCACGCTGGAACGCCGCAGCGCCAATCAGCCCGGCCTGGGCCTGGCGCTGCAAAACGCCATGACCCGGCACGCCGGCCAGCACGACTACATCCTGCTCGACTGCCCACCGACCTTGGGCCTGCTG…
>XOCORF0010 chemotaxis protein (cheW) {Xanthomonas oryzae pv. oryzicola BLS256}	ATGAGCAACCCCACCGCCAACGGTGCGCTGGACGATTATCTGGAAGGCCTGCTGCACGATGCAGGTGTCGAGATCGTCGCCCCGCCTGCTGCGGTCGCTGTCGAAACAGCGGCGCTTGCGCACGCGGATCTCGCGCTGGCCGAGCCGCCGGTGCAGGCTGCCGCCCTTCCCGAAGCTGCCGCTGTCTCCGAAGCCTCCACCTCCAACGCAATTGCCGCGGTGCTGAGCGCCGACGCGATCGCTGCCGATTTCCTGGCCGAGATGGATGCCGACCCGGCATTCGACCCGCCCGTGGTCGCCGCGCCCAGCGCTGCCGACATCGCCGCCGATTTCCTCGCCAAAATGGATGCCGACCCGGCATTCGGCCCGCCTGTCGAAGCCGCGCCCAGCGCTGCCGAC…
>XOCORF0011 RNA binding protein, putative {Xanthomonas oryzae pv. oryzicola BLS256}	ATGACGCAATGCGTATGGAGCAAGCCGCATGAGCAACCCCACCGCCAACGGTGCGCTGGACGATTATCTGGAAGGCCTGCTGCACGATGCAGGTGTCGAGATCGTCGCCCCGCCTGCTGCGGTCGCTGTCGAAACAGCGGCGCTTGCGCACGCGGATCTCGCGCTGGCCGAGCCGCCGGTGCAGGCTGCCGCCCTTCCCGAAGCTGCCGCTGTCTCCGAAGCCTCCACCTCCAACGCAATTGCCGCGGTGCTGAGCGCCGACGCGATCGCTGCCGATTTCCTGGCCGAGATGGATGCCGACCCGGCATTCGACCCGCCCGTGGTCGCCGCGCCCAGCGCTGCCGACATCGCCGCCGATTTCCTCGCCAAAATGGATGCCGACCCGGCATTCGGCCCGCC…
>XOCORF0012 conserved hypothetical protein {Xanthomonas oryzae pv. oryzicola BLS256}	ATGAGCACAGTGACATTGGGCGAGGATCTCGGTATCGAGACCAGCGCCGACCTCAAGCAAAAGCTTGCCGGATTCCTCACCCAGGACGGCGGCCTGGTGCTTGACGCCGGTGACGTTCGACGCATCCACACCGCCAGCGTGCAGTTGCTCTGCGCCTTTGTGCAGACCCGCCGCCAGGCTGGTCTGCACACCGAATTCGATGGCTGCAACGACACTTTTAGAGATGCGGCTCGTCTGCTCGGCGTTACCGACGCGCTCGGACTTCCCGCATCCAATGACAACCTGAAATCTGTGGAGAACGCCGCATGA
>XOCORF0013 chemotaxis response regulator (CheY) {Xanthomonas oryzae pv. oryzicola BLS256}	ATGAGCGCACGTATCTTGGTGGTGGATGATTCGGCGTCGATGCGCCAGATGGTGTCTTTCGCCCTTACCTCTGCCGGCTTTGCCGTCGAAGAAGCCGAAGACGGCGCCGTTGCGCTGGGCCGCGCGAAGGGCCAGCGCTTCAATGCGGTGGTCACCGACGTGAACATGCCCAACATGGACGGCATTTCGCTGATCCGCGAGCTGCGCCAGCTGCCGGACTACAAGTTCACTCCGATGCTCATGCTCACCACCGAGTCGGCGGCCGACAAGAAGTCCGAAGGCAAAGCCGCGGGTGCGACGGGTTGGCTGGTCAAGCCGTTCAATCCAGAACAGCTCATCGCCACCGTGCAGAAAGTTCTCGGTTAA
>XOCORF0014 chemotaxis protein (cheA) [2.7.3.-] {Xanthomonas oryzae pv. oryzicola BLS256}	TTGTCGCTTGAAGAGGGCAACCGCGATCCGGAAATCATCAACTCGGTGTTCCGTGCCGCGCACTCGATCAAGGGCGGCGCTGCCACTTTCGGTTTCGATGCCGTCGCCGGCCTGACCCACGTGCTGGAAACGCTGCTGGACGAGTTGCGCTCCAACAAGCGCCAGCTCGAACCCAATGCGGTCGATGCCATGCTTGGCTCGGTCGACGTGCTGCGCGCGCTATTGCGCGAAGCCGAACACGGCACCCCGGCCGACCCGGCCGCGGTCAAGGCCGTGCATACCCGTTTGAACGCTGTGCTCGCCGGCGAAGCGCCGGTGGCTGCGGTGGTCGCCAAGCCAAAGGAAGAAGAGCCCGAAGCCTGGCACATCGGCTTCACTCCGGCGCCGTCGCTGTTCATG…
>XOCORF0015 chemotaxis protein (tsr) {Xanthomonas oryzae pv. oryzicola BLS256}	ATGCGCGCATTGCCGGGTGAATTTCGCACCTACGCACTTGCCCAGCTGGCACACGCCGACGATCCGAAGGCGGTAAAGAATTATTTCGACGGCGCCTGCGGCCACCCGCCCTGCTCCACCGCGCCCGGCCACTGCCAAGCCAGGCATGAGCAAGCCGACAGCTGA
>XOCORF0016 hypothetical protein {Xanthomonas oryzae pv. oryzicola BLS256}	ATGAGCAAGCCGACAGCTGACAAGCGCCCACCTGCGCGGGCGGTTGTCGAAGCCAACGCCAAGCCGATTGCAGCGCCACGCCCGGTGGTTGCCGCAGCCGGCAACGGCGATTCGAGCTGGCCGGAGTTCTGA
>XOCORF0017 chemotaxis protein (tsr) {Xanthomonas oryzae pv. oryzicola BLS256}	ATGAAATTCCTGCATTCCATGACCGTCGGGCAACGCCTGGCGTTGGCGTTCGCGTTGCTGATCGTTTTGCTTGCCGGCTCCACCACCCTGGCGCTGTACCAGTTCAAGACCGTCAAACACCAGGTCGCGATCATCGTCGAAGTCAATAACCGCAAGGCGGCGCTGCTCAACCAAATGCGCGAGAGCAACATGCTCGGCGAGCGTTATCTGCGCGACTTTATGCTGGCAAGCCCGCAACAGCTGCCTGCCGTCGAGGCGCAGCTCAAGGCCAATCGCGCACATTACGCGCAGCTGTGGGCAGCGTTGAAACAACTACCAACCAACAGCGACGGCATGCGTGCACGGCAGGCCATCGAAGACAGCCTCAACGCTGCACGCGCCACCAACGGCCGCCTGCTC…
>XOCORF0018 conserved hypothetical protein - Deinococcus radiodurans (strain R1) {Xanthomonas oryzae pv. oryzicola BLS256}	ATGCCGATTCCCAGCACCGGCCGCGCCCGCCTGGCGGTGAGCGCAGACGTTTTGTTAGCTGCTCTACGCGCATCACAGTTGCACGGCCACCTGACCGGGCAGCGCGTGCGTCCCAAGCCCCGGCAGCGATGTCGGGGCTTTCTGTTTTTGGAGATGACGAGCTGCAACAGCGTTTTCGCGTGTCGTTGTCGACCACGCGCGGTTGGGCGCATGAGGCCGCACGTTCCCTCATCTGGCGCTGCGCGCCACCTTCCCGCAGGGAGACGGAAGTCGCTGCGACGTCCGTGCGAGCGTGCCGCTGGTCGAAAGGTGCTCAAGCGCAGGCTTCAGCGGCCGATATTGGAACCACCGAGGGCCACAGTGCCCGCGAAAGATCGAAAGAAGTCCGCATGCACACCG…
>XOCORF0019 conserved hypothetical protein {Xanthomonas oryzae pv. oryzicola BLS256}	ATGTCGGGGCTTTCTGTTTTTGGAGATGACGAGCTGCAACAGCGTTTTCGCGTGTCGTTGTCGACCACGCGCGGTTGGGCGCATGAGGCCGCACGTTCCCTCATCTGGCGCTGCGCGCCACCTTCCCGCAGGGAGACGGAAGTCGCTGCGACGTCCGTGCGAGCGTGCCGCTGGTCGAAAGGTGCTCAAGCGCAGGCTTCAGCGGCCGATATTGGAACCACCGAGGGCCACAGTGCCCGCGAAAGATCGAAAGAAGTCCGCATGCACACCGCCAAGTCCAACCGCGCTGCCCGCACCATGCTGGGCTCTTTGTTCGTCGTCGCGTTGCTGGCTGCAGGCATGTCGTTGCCGCCGTCCTTCGCCGCCCCGGCAGCACCGGTGTCGGTCCTTCTGGACAAT…
>XOCORF0020 chemotaxis protein (tsr) {Xanthomonas oryzae pv. oryzicola BLS256}	ATGGCCGGCTCAACATTTTCCAAGCCAGGTCGCTATTCGATTTGGAGCGGCCAACAAAACGTAGCGATCAGCTGTCAGATGGGCGCGGACGGCACGCTCACAGCCGCAGTGGACGCGTGGTCCATGCCGATTCCGAGCACCGGCCACGCCCGCCTGGCGGTGAGCGCAGTCGTTGTGTCAGCCGCTCTTACACCGGCCATATTCCGTTGCTGGATATCTGCCATGACGCTGAAGACCACGATTGCAAAAACGCTTGCCGAAGAAACAGCGGCGTCGATGGAAGAACGCACGTCCACCGTCAAACAACACGCCGAAAGCGCGCGTCAGGCCAATCAGCTGGCAATCGGCGCAGCCAGCGTCGCTTCGCAAGGGGGCCACGTGGTGAGCCAGGTCGTGGAC…
>XOCORF0021 Methyl-accepting chemotaxis protein (MCP) signaling domain protein {Xanthomonas oryzae pv. oryzicola BLS256}	ATGACTTCGCTTTCCAAACACTCACGTTTCAGCGGACACCTGGCGTATCGTCTGATATTCGGTACGGCGGTCATTGCGTCGCTGTGCTTCGGTTTGACCGCAGCCATTACCTATTGGCAAAGCAGCCGCGCGTTGCGCACCTCTGCGCAGGCGACGATGCAAAATACCGCGCGCTACCAAGCAGAGCAGATCGGCAGCGAACTCGGCCAGGCGTTGATCACCGGTCAATCCGTGGCCACCACCTTGCTGGTGCAACGCGCCAATGGCGGTATCAGCCGCGACAGTGCCGCCGCCGTCGTGCATGACCAGTTGCAGGACCATCCCGAGTGGGTGGGCATGGGCACGCTGTGGGAGCCGCAAGCCTTCGATGGCAAGGACCGTGCGTTCGCCAATGCCAAG…
>XOCORF0022 hypothetical protein {Xanthomonas oryzae pv. oryzicola BLS256}	ATGAAGTCATCTGTGATCGCCAGCTGTTTCGCACTGTTGGCTGTGATGGGTCACGCCCGCGCCGAAGACCCGATCGCAACCGATCGCCCGGATTTCGTCGAATCCAGCCTCACCGTGGGCGAGCGTCGCGTGCAGGTGGAAACCAGTGTTGCGTGGGAACGCGACGCGGCAGTGGACGCGTATTCCACGCCGACGCTGCTGCGCTACGGCCTGGGCCAGACCTGGGAATTGCGTCTGGAAACCGATGGCTGGCAGCGCATCGACCTGCCCGGCGATGCGCAGGTGAGCGGCATGTCCGACGTCTCGCTTGGCATCAAACATCACCTGGCCAGTTCCGACGACGGCAAGACCTCGCTGGCCTGGTTGCTGCATGTGGATCTGCCCAGCGGCGCGCAGGCG…
>XOCORF0023 chemotaxis protein (tsr) {Xanthomonas oryzae pv. oryzicola BLS256}	GTGCTGATGGCCGCATTGGCGCTGCTCGCGTTGGGCGGCGTCGGCTACAACGGCCAACGCGGTCTGCTCGATGCGATCGCCGCGCAGGTCATCTCTTCCGACGCGCTGCGCAACCACATGCAGGCGGACATGATGCACGACGCGCTACGCGGCGATGTCACTGCCGCGTTGCTTGCTGCTTCCACGAAAGACGATACAGCTTTTGCAGCTGCGCGCACCGCATTGGGCGAACATGCCGGCCAATTCCGCGCGTCGCTGGCAGCCAACAGCAAACTGCCGCTGGAACCAACCTTGCGCAAAGATCTGGATGCAGTGACGCCGGCATTGCAGGCCTATATCGCATCCGCCGACCACGTGGTGAAAGCAGCCCAAACGCATGCGGACAGCACAGCGGCTTAC…
>XOCORF0024 chemotaxis protein (tsr) {Xanthomonas oryzae pv. oryzicola BLS256}	ATGAACAAGTTCAACGACTGGCCGATCCGTCGCAAGCTGATGCTTGCCTTCTGCCTGAGCGCCGTGCTCACCGCAGTACTGGGTGGCCTGGGTTTTTCGCGCATGAAGCAGATGCAGAGCGAAACCACCCTGATCAATCAGGATGTGGTGCCGGTGTTGAGCCGCCTGTCCGAGTTGCGTGGCTTCGCTGGCGAATTCCGTGTGTACGAAGTGGGCCAGTTCGTCAATCTCAAGGACCCGGAACGCTATGCGTATTTCTTCAAGCGCATGGACGAAATCCAGGCCAAGTACGCAGAAACCCAAAAGCAGCTGGATACCAAGATCGGGCCGGCCTCGCCGTTGAAAGCCGAGTATGCCAAGCTGACCGATGCCAGCACCCGCTATTTCGCGGCCAACCAG…
>XOCORF0025 chemotaxis protein (tsr) {Xanthomonas oryzae pv. oryzicola BLS256}	GTGAACGCACGCCATATTCATTCACTCCGCCTCAAGCAAGGATCTTCCGTGAACGCACTTTTGCAGCGCTATAACGTCGGCCCCCGGCTCGCAGCCGCATTTGCCGTCCTGATTCTGCTGTCAGGCTGCATCGCCCTCATCGGCTACCGCGGCCTGGCATCGTCGCGCGCGCTGCTGGAAGACATTGTCCAGCAGAAGATGACCAAGATCCGCCTCAGCAACGACATGATGAATGCCAATTACGTGATCGCCATGGAGGTGCGCAACCTGGTGCTGCCGACAAGCGATGCGGAAAATCGCAAATTCATCGAGAACATCCAGGCAGCGCGCGCCCTCTACAACAAGGCGCGCGAGACGCTCTACGCCATGCCTGCAACGTCGGCCGCTCAAGCAATTCGC…
>XOCORF0026 chemotaxis protein (tsr) {Xanthomonas oryzae pv. oryzicola BLS256}	ATGAAACAGCTAAGTCTTTCGACGCAACTGGCACTGGGCTTTGGCACAGTTGTTCTTGTGCTCTTGATTGTTGCAACAGTGGGGATCAGCGGGCAATCCGAGCTGTCGGACGCGGTGGCCATGAACGACCATACCTATCAGGTCATCGCCACCGGCCGCGCCATGAGCATTGCCACGGTCAATGTGGAGACCGGCGCGCGCGGCTTCCTGCTGTCCGGGCAGGAAACGCATCTCACGCCCTACAACAAGGGCAAAGTGCAGTTCGAAGAAGACTTCACCCGTGCCAAGACGCTGACCGCTGACAACCCGGTGCAGCAGCAACGCCTGCAGCGCCTGCATGCGGCGTATGAGCAGTTCATGGGCTTTGAAGAAAAGTTGCTCGCGCTGCGTCGCAAAAGC…
>XOCORF0027 chemotaxis protein (tsr) {Xanthomonas oryzae pv. oryzicola BLS256}	ATGATCGGCTTTCTTCAACGTTATAACGTGGGCACCCGCCTTTCCGCCGCGTTCGGCTTCCTGATCCTGCTGTCTTGCGGCCTGGTGGTCGCTGGCCTGATGACCCTGGCGCAAGCGCGCGGGCGTATGGACTCGATCGTCAAACACAATATGGCGATCCTCGAATATATCGGCGAGATGCGCAGCGCAAGTTCAGCGATTGCGATCAACCTGCGCAATATCGTCATGCCAACCACGCAGGAAGAAAACCTCGGTTTTGCCAAGGTGATCGAGGAACAGCGGCAGTACTACAAGCAAAACCGCGCCAAACTTTTCGCACGCCCGCCGTCCAACGCCGCCGGTGCGCAGATGCGCAAGCAGATTGATATTGCGCGCGAAAAAGCCCGTATCGCCAATCAG…
>XOCORF0028 hypothetical protein {Xanthomonas oryzae pv. oryzicola BLS256}	GTGAGGTATTCATCAGTACTTCTCTTGGACGTAAGCGGGCTATCGGCTGATGCCTTAAATTCCTTTAGATGGTCGGCATTGCTGCCGACCAGTTCGGTTCAGTCAGTGCTATTGATCGGTTCAGAACTCTTGCCAACTGCTGTCGTTGCTCGGCGCAGCGACCACGGCGCGCGGCTTGGAGGCCGGGGCACGCCCGACCGCAACGACGGTCGCCTTGCGCGCGGGCGTCACTGCCGGGCGCGCCGTTGCCGCACGCGATACAGCCGCTGCATCGTCGCCGTCGGTCTTGAAGACCGCCACTGCCTCGGTCAAGCCCACCGCCTGTTCTTCCAGTGCGCGTGCGGCGGCGGTGGCTTCTTCCACCAGCGCGGCGTTCTGCTGGGTGGTCTCGTCCATCTG…
>XOCORF0029 Methyl-accepting chemotaxis protein (MCP) signaling domain protein {Xanthomonas oryzae pv. oryzicola BLS256}	ATGAATACCTCACCTACGCAATTGCCGCAGACCAATGCAGCTTCGCCACGCCGCTGGACCAGCCGTTGGGATGACCTGGCCATCGCCCGGAAACTCGGCATCATCGGCGTGCTCGCGTTGTCCGGGATGGTGATCCCGGTGCTGCTCTACAGCGGCAAGCTCAACGAAAGCGTCGCCATCAGCAGCAACGAATTGCGCAGCTACGCGCCGCTTGGCCAGATGCTGAGCCTGATCACCGACCTGCATGCCGCCCATGTGGACACCGGTAGCGCCGCCAGTGCCGCGGCACAGCGCGCCGAGCACGATCTCACCCAACTGCTCGCCACCACTGCCACCTTGCCTGGTTTCGAACGCAGCCAGAAGCAATTGCTGGCCCTGCAGGAGCGCCACGTTGCCGGT…
>XOCORF0030 hypothetical protein {Xanthomonas oryzae pv. oryzicola BLS256}	ATGCCACGACAGCCGTTTGCGACGGACTATCGTGGCGATGTTGCCTTTGCGATCAGAACGTCTACGCGGTCAGAAATCCTGCCAATTGCCCGAATCTGCATGCGATGCGGCGCTGCTTGCAACGCTGCGACGTGGCGCTGCTGCCGCCGGGGTGACACGTGCTGCCGGCTGCGGTACGAAGCGGGCATTGGACGGCGCGCTGGCAATGGCCGACAACCGACGCGCTACCGGCGCATGCGCAGCCACCTTGAACACTGCCACCGCTTCGGTCAGCTGTTGGGCCTGCTCTTCCATCGCACGTGCGGCGGCAGTGGCTTCTTCCACCAAGGCGGCGTTCTGCTGGGTGGTTTCGTCCATCTGGGTGACGGTCTGGTTGACCTGCTCGATACCCGCGTACTG…
>XOCORF0031 chemotaxis protein (tsr) {Xanthomonas oryzae pv. oryzicola BLS256}	TTGCCCATCGTTCTCGATATCCCATCCATGATCGCTCTTCTTCAACGCTACAACGTCGGCAAGCGCCTGAGCTTTGCCTTCGGCACGCTGATCTTGCTGTCCTGCGCCTTGGTGGTCGCAGGCCTGTCCACGCTGGCGCAGGCACGCCAAACCCTGGATATGCTGACCAATCGCAATATGGTCATCGTCCAGCGTCTGCAGGAAATGAACAACGCGGTATCGGTCATCGCCGTGCAGTTGCGCAACATCGTGCTGCCGACGCCAGACGAAGAAAATCAACGCTTTGTGTCGATCATCGAAGAGCAGGGCCGCATCTACAAGGATGCGCACGACAAGCTTTACACCTTCTCGGCAGCGCCTGTGGCCCAGGCGATACGTGCCAAGATCGATGCCAGCAAC…
>XOCORF0032 chemotaxis protein (tsr) {Xanthomonas oryzae pv. oryzicola BLS256}	TTGCCGGATGTCGACGCAACCGCCTCCCATCCTCTTGATTCGAGCGATTCCATGACATCTCTTTTACTGCGTTTCAATGTAGGGCCGCGCCTGGCGGCCGCCTTCACCGTGTTGATTCTGCTCTCCGGGTTCATCGCCTTTATCGGCTATCGCGGGCTGACCTCCGCACGCACGCTGGTGGATGCTCTGGTGAACCAGAACATGACCAAGATCCGCCTCTCCAACGACATGATGAATGCGAATTACGTCATCGCCGCAGAGCTGCGCAATGTCGTGTTACCGACCAGCGACGAAGACAATCTGAAATTCATCGCATCCATCAAGCAGGCACGCGCCGACTACACCAAAGCGCACGATGCGTTGTATGCGATGCCGTCTGCGCCGCAGAGCCAGAGCATC…
>XOCORF0033 YcgR protein superfamily {Xanthomonas oryzae pv. oryzicola BLS256}	ATGTCCCAAGGCGATACCTCAGAGCTGGACCACAACGCCGATCACCTCGCCGAAGGTGACGAACGCTATCGGCTGCGCAACAAGCGGCAGATCCGTGGATTGCTGTGCCAACTGCTCGGCCAACGCGCCATCGTGACCATGCATGTGGCCGGCCGCGACTTGGCCGTGCCCACCGCCGTACTGGAAGTGAACGAAGACGACGACTGCGTGATTCTGGACGGCAGCCATAACGATGCCTCCAACCGCGCCATCGAAGGCGCCAAATACCTGTTGTGCTACGCCCAACTGGAACGGGTCAACATCCGCTTCCGGCTGGAAAAAGCCGAGCGTATCGAGCGCAACATCCACGCCGCCTTCCGCGCCGGCCTGCCCGATGCCGTCTACCACATGCAGCGGCGC…
>XOCORF0034 chemotaxis protein (cheW) {Xanthomonas oryzae pv. oryzicola BLS256}	ATGAACGACAAAAGCACTGCCACCGGCACCGGTGGTGAATTCCTCAGCTTCGCTTTGGGCGAAGAACACTACGGCGTGGACATCCTGAAAGTGCAGGAAATCCGCGGCTACGATTCGGTCACCCGTCTGCCCGACGCGCCCGACTACATCAAGGGTGTGATCAACCTGCGCGGCACCATCGTGCCGGTGATCGACCTGCGTCTGAAGCTGCGCCTGAAAGAAGCGCGCTACGACGCCTTCACCGTCATGATCGTGCTCAACGTCGAAGACCGCGTCGTCGGTATCGTCGTGGACAGCGTTTCGGACGTGATTCCGCTCACTGACGACCAGATCCGTCCCACGCCCGAGTTCGGCGCTGCGGTCGACACCCGCTTCATCTCCGGCATCGGCACCCAGGAC…
>XOCORF0035 hypothetical protein {Xanthomonas oryzae pv. oryzicola BLS256}	ATGAAGTTCCTGCTCTCGCTGCTCCCCGTTGCTGCTCTGGTGATTGTTGCCCCCTCGCTGTCGGCCCAGTCGCAGGAAATGATTCCGCCGGAAATGGCGACGCGCTTCGTTGGCAAGGACGGCATGGTGTGCGGCAAGGTCGAAAAGGCCAAGTACGCGCAGAGCTCCGAAGGCGAACCCACCTTCCTGTACATGGGCGGCATGTTCCCGCGTCACACCTTCTCCGCACGCATCGACGGCGCCAACCGCGGCAAGTTCAGCTTCGCCCCGGAAACGCTCGAAGGCAAGGACGTCTGCGTCCTCGGCAAGATCCAGCGCGACAGTTCGCGTGCCGAAATCGAAGTCAGCTCGCCGGCCAGTCTGAAGCTCGCCACCATCAAGTAA
>XOCORF0036 Methyl-accepting chemotaxis protein (MCP) signaling domain protein {Xanthomonas oryzae pv. oryzicola BLS256}	ATGCCGAAGCTGATGCTGGCGTTCGGCATCGTGCTGCTGATCATGCTCGTCCAGGGCATCATCGCCTATTCGGGCCTGGCCTCGCTCAATAACGTCACCCGCGATCTGGCCGGCAATACCATGTCCAGCGTGCGCGAGGCAGGCGATCTGCGCGGCATGCTCGGCGAATACCGCAACGCGGCTTACCAGAACCTGGTGCGCGCCAGCGATTCGGTCAAGCAGGACGCCAAGGTTCGCTCCAAGAAGCTCAGCGGCAAGATCGAAGCCACCATCAAGGGCTACCCGCGCCTGATCGAGAGCCCGCAGCAGAAGAAGCTGTTCAACGTGTTCGTGGCCGACTGGAAGAAGGCGTCGGCCTCCTACGCCAGCGTCGCTGAAATGATCGAACTCAATCTGCCC…
>XOCORF0037 hypothetical protein {Xanthomonas oryzae pv. oryzicola BLS256}	GTGCATCTGGGCACTGCATCTGCGTTGATCACCGCGCGCGCAGTGCTGCGCAATGCCGGATGGGGGGCNNNNNNNNNNNNNNNNNNNNNNNNNNNNNNNNNNNNNCACACACTTAATTAA
>XOCORF0038 hypothetical protein {Xanthomonas oryzae pv. oryzicola BLS256}	GTGTGTGNNNNNNNNNNNNNNNNNNNNNNNNNNNNNNNNNNNNNCACGACCGACCGAACCCAACCGCGTGCAATCCACGCATTGGGGCTTCAGTTGCGTGACTACGTGGCCGATATCCAGTTATAG
>XOCORF0039 hypothetical protein {Xanthomonas oryzae pv. oryzicola BLS256}	GTGNNNNNNNNNNNNNNNNNNNNNNNNNNNNNNNNNNNNNCACGACCGACCGAACCCAACCGCGTGCAATCCACGCATTGGGGCTTCAGTTGCGTGACTACGTGGCCGATATCCAGTTATAGCTCACGACGCGTATGGATATGA
>XOCORF0040 chemotaxis protein methyltransferase (cher) [2.1.1.80] {Xanthomonas oryzae pv. oryzicola BLS256}	ATGACGACTACGACCCCCGCTTCAGAAACACGCGAATTTGACTTCGGCGACCGCGACTTCAAGCGCGTTTGCGACTTGATCTACCAGCGTGTCGGCATTGCGTTGGCTCCGGCCAAGCGGGACATGGTGTATGGCCGTCTCTCGCGTCGTCTGCGCGTGCTCGGTCTGCGCTCGTTCCGCGATTATCTCGATCAGCTCGAGACCGGCAACGACGAAGAAGAATGGCAGGCCTTCACCAACGCGCTGACCACCAACCTGACCTCGTTCTTCCGTGAGCCGCACCACTTCGACAAGCTGCGCGAAGAACTGCAACAGCGCGCCTCGCAGGCGCCGTTGAAGATCTGGTCGTGTGCCGCATCCACCGGTGAGGAGCCCTACTCCATCGCCATCACGGCCTGC…
>XOCORF0041 chemotaxis protein (cheD) {Xanthomonas oryzae pv. oryzicola BLS256}	ATGAGTACGGCCATGCAAGTCGACGACGTCATGCGCTACCGCGATTCGCGGTTTCAGACCATCGCCGCCAAGCTGCTGCCCACCCAGTATCTGGTGGTGGACGACGACACCGCGTTGACAACCACCCTGGGATCTTGCGTTGCAGCCTGCTTGCGCGATCCGGTGCTCAAGATCGGCGGCATGAACCATTTTTTGTTGCCAGAAGGGCAGATCGGTGATGGCGCACCCGCGCGTTACGGCAGTTACGCGATGGAGTTGCTGATCAACGACATGCTCAAGCGCGGCGCGCATCGCAAACGCATCGAGGCCAAGGTCTTCGGTGGCGCCAACGTGCTCAAGGGCTTCACCAGCAACCCGGTCGGCACGCGCAACGCAGAATTCGTGCGCCAGTACCTGCAG…
>XOCORF0042 glutamate methylesterase (cheB) [3.1.1.61] {Xanthomonas oryzae pv. oryzicola BLS256}	ATGACGCTGGAAACTCCTGTGCGTGTGTTGATCGTCGACGACTCGGCGGTCGTACGTCAGATGCTTACCGAAATCCTTTCGCGCGATGCCGGCATCGAAGTGGTCGGCTCTGCCGCCGACCCATTGCTGGCACGCGAAAAGATCAAGCGCCTCAATCCGGACGTGATCACGCTGGATGTGGAGATGCCGCGCATGGACGGCCTGGTGTTTCTGGAAAACCTGATGCGCCTGCGCCCTACCCCGGTGGTGATGATTTCATCGCTGACCGAACGCGGTGCCGACACCACCTTGCAAGCGTTGTCGCTGGGTGCAGTGGACTTCGTGTCCAAGCCCAAGATCGACGTCGCACGCGGGCTGGAAGGTTATGCGGAAGAAATCGTCAGCAAGGTCAAGATGGCC…
>XOCORF0043 c-di-GMP phosphodiesterase A (pdeA) {Xanthomonas oryzae pv. oryzicola BLS256}	ATGACCGCGCATCCTTCGCACCCGAGCGACCCGACGCTTCCACTGACACAGGCAAGCGCGACGGACGCGGCGGCCGATCGCACGCCTGGGACTGCTGAACCGGTGCATGCGGACACGCCAAGCCACGACCTGGTCAGACCCGGCCCAGTCACCGCTGGCATGGCCAAGGCCGGCGAACAGCCTGAGCAACGCCGTTCGCGCCTGTTGGCCGAAGCGCTGGATGGCAGCAGCAGCGCCATTCTCATCTGCGATCTGCAATCGCAGATGCTGTATGCCAACGACGGCTTCCAGCGCATGTTCGGCTACACCGAAGCCGAGCTGGTCGGTCAGCGTCCATCGGATGTCTTGACCCGCGCGCAAAGCGACCAAAGCGAAGTCGCCCGTTTGCGCGATCGCGCC…
>XOCORF0044 beta-ketoadipate enol-lactone hydrolase (pcaD) {Xanthomonas oryzae pv. oryzicola BLS256}	GTGATCGTTCCCGAGCTGTGGGGGCATGGGCAATCAGACGCCTTGCCGGCGGGCACGCAGACCGTGGGGGATCTCGCCGATCAGATGCTTGCGCTGATGGATGCGCTGGAGCTGCCGCAATGCGCGGTGGTGGGTCTGTCGGTAGGTGGCATGTGGGGCGCGGAATTGGCCATGCGCGCGCCGGAGCGCGTACGCAGCCTGGTGTTGATGGACACCTTCATGGGTGCCGAATCGCAGGCGGCACGCACGCGCTACTTCGCGTTGCTCGATGCGATCGATGCGGCGGGGCAGGTGACTGCCGAATTGGTCGAAGCGATCATGCCGCTTTTTTTCCGTGCCGATATCGATCTGCAATCTGCGTTGCCGGCGGCGTTCGCGCAGCGTCTGGCGGCGCTATCG…
>XOCORF0045 aconitate hydratase 2 (acnB) [4.2.1.3] {Xanthomonas oryzae pv. oryzicola BLS256}	ATGTTGGAAGCCTATCGCCACCACGTTGCAGAGCGCGCCGCGCTCGGTATCCCGCCGCTGCCGCTGACCGCGCAGCAGACCGCCGAGGTCATCGAGCTGTTGAAGGCTCCGCCGGCCGGCGAAGAAGAATTCCTGGTCGAGCTGCTCAGCCAGCGCGTGCCGGCCGGCGTGGATGACGCCGCCAAGGTCAAGGCTTCATACCTGGCCGCCGTGGCCTTCGGCACCGAAAAGACTGCACTGATCAGCCCGACGCGTGCGACCGAGCTGCTCGGCACCATGCTGGGCGGCTACAACATCCAGCCGCTGATCGACCTGCTGGACAACGCCGAGCTGGGCGCCACCGCCGCCGAAGCGCTCAAGCACACGTTGCTGGTGTTCGATGCGTTCCACGACGTGCAG…
>XOCORF0046 PIN domain, putative {Xanthomonas oryzae pv. oryzicola BLS256}	ATGATCGCTCTGGATTCCTCGGTGCTGCTGGACATCCTGATCGGCGACCCGGTCTACGGCGAAGTGTCGGAGATCTGCATCGGCGACGCCCTGGCGCGCGACGAGGTCGTGGTTTGCGACGCCGTGGTGGCCGAAGTGCTGGCCATGCTCGACACCCAGGTCGACCTGATGGAAACCCTGGCCTCGATCGGCGTGCGCTACGAGGCCACCCAGGAAGCGGCGGCGGTGCGCGCCGGTCATATGAACAAGCGCTTCCGCGCACGCGGCGGCAAGCGCGAGCGGGTGGTCGCGGATTTTTTGATCGGCGCCCACGCAATGCTCCAGTGCGATGGGTTGATCACCCGCGACGAGGGCTTCTTCCGCGATTACTTCAAGGGCTTGAAGATCACCGTCCCCAAG…
>XOCORF0047 transcriptional regulator, AbrB family domain protein {Xanthomonas oryzae pv. oryzicola BLS256}	GTGCATACTTTGTGGAGCATGCTCATGGAAGCCACCGTTGCCGAACGCGGACAGATCACGCTGCCAAAGGCCGTGCGCGATGCCCTGGGCCTGACCAAGGGCACCACCCTCAAGATCGAACTCGATGGTGGCCGCATCATCTTGCGTAAAGATGTCAGCGAGGCGTTACGCAAGGTGCGCGGCAAGTTCAAGCTGGTCGATGGCCTGACCAGCACCGATGCCGCCATGCGCGTCATCCGTGGCCGCGCCCCCGGAGACCCGTTCGATCCATGA
>XOCORF0048 aconitate hydratase 1 (acnA) [4.2.1.3] {Xanthomonas oryzae pv. oryzicola BLS256}	ATGAGCGATTCCTTTTCCACTCGCACCTGGCTTGAGGTCCACGGCAAGCGCTACGCCTACTACAGCCTGCCGAAGCTGGGCGAACGCTTCGACATCGGCCACCTGCCCTATTCGATGAAGATCCTGCTGGAGAACCTGCTCCGGCATGAGGACGGCGGTGTCACCGTCGGCAGGGATCATATCGAAGCGGTCGCCAGGTGGGACCCGAAGGCCGAGCCCGATATCGAAATCGCCTTCATGCCGGCGCGCGTGGTGCTGCAGGACTTTACCGGCGTGCCCTGCGTGGTCGACCTGGCCGCGATGCGCGACGCGGTAGTCACACTCGGCGGCAACGCCGACCAGATCAACCCGCAGATTCCTTCCGAACTGGTCATCGACCATTCGGTGCAGGTGGACGTG…
>XOCORF0049 hypothetical protein {Xanthomonas oryzae pv. oryzicola BLS256}	ATGGCACCGGTAGCCGATGACGTTATCGGCGAAAACGGGCTGGACGCGGCAGGGTTGCGGCGCTTGATGCAGGTGCAGATGCTGGGCAAGCAACAGATCGGCGTGACCCTGGGGCCGGTCGACGTAGCGCTACGCGGCGACACCGCCACGGTGCGCTTTACGGCGCTGTTGACCGGCGGTAGCGGCCGCTGTGTGCCCGATCAGGCGCGGACCTACCAAGTCATCACCGGTTGGCGTAAGACAACACCAACGGCGGGGAGGCCAAGTCATTCGGTTTGA
>XOCORF0050 RpfB (rpfB) [6.2.1.3] {Xanthomonas oryzae pv. oryzicola BLS256}	ATGAATCAGGCACGTCCTTGGTTGCAAAGTTATCCAGCCGGCGTTGCCGCCGACATCGATCTTGAGCAATTCCGCACGGTGGCCGAGGTGTTCGCCACGTCGGTAAAACGCTTTGCCGACCGGCCTGCGTATCACAGCTTCGGCAAGACCATCACTTACCGCGAAGCGGATCGGCTGGTCGAGCAATTCGCTGCTTACCTGCTTGGCGAACTGCAGTTGAAGAAGGGCGACCGCGTCGCCTTGATGATGCCCAACTGCCTGCAGTATCCAATCGCAACCTTCGGCGTCCTGCGTGCCGGCCTGACCGTGGTCAACGTCAATCCGCTGTATACCCCGCGCGAACTCAAGCATCAGTTGATCGACTCCGGCGCCAGCGTGCTGGTGGTCATCGACAATTTC…
>XOCORF0051 RpfF (rpfF) {Xanthomonas oryzae pv. oryzicola BLS256}	ATGTCTGCTGTTCAACCCTTCATTCGCACCAATATTGGCTCAACCCTACGCATCATTGAAGAACCGCAGCGTGAGGTGTACTGGATCCATATGCATGCCGACCTTGCAGTCAACCCGGGTCGCGCCTGCTTCTCGACGCGCCTAGTCGACGACATCACCCGCTATCAGACCAACCTGGGGCAGCGCCTGACCGACGCAGGCGTGCTGGCACCACACGTGGTACTGGCGTCCGACAGTGACGTGTTCAACCTGGGCGGCGATCTGGCCTTGTTTTGCCGACTCATTCGCGAAGGCGACCGGGTTCGACTGCTTGATTACGCCCAACGCTGTGTACGAGGCGTGCATGCCTTCCATGTCGGACTCGGCGCGCGTGCGCACAGCATTGCCCTGGTGCAGGGC…
>XOCORF0052 RpfC (rpfC) {Xanthomonas oryzae pv. oryzicola BLS256}	ATGAAGTCTCCACTGACATGGTTGAAACAACGTCTGTCAGGCCGGGCGGATACGGAACACGCGCAAAACCTGATCCGTATCATCATCACCACGTTGTTCATCTCCTACCTGGGTTGGCGCTACCACCACACCCACGGCGACACCCCGATGGCCACCTGGTTGATCCTGGTTGGCGAGCTGGTGGTATCGCTGGCGCTCATGGTGGCGATCCTGCTCCGGCCGCAGGTGTCGCACACGCGGCGTCTGATCGGCATGCTGCTCGACTACACCTGCACCGGCGCGATCATGGCCATTCAGGGCGAACCGGCATCGCCGTTGTACGCGGTGTGCATGTGGGTGACCATCGGCAATGGCTTGCGCTACGGCAGCAACTATCTACGTGCCGCCACGGCGATGGCC…
>XOCORF0053 response regulator (rpfG) {Xanthomonas oryzae pv. oryzicola BLS256}	ATGCAGGATGTTTCAGGAGGTCCGGGCGGCGCATTGTCGACTGATACATGGGGAAGCTGTGCGGAAAAGGCGCATCCGGGATTGAACATCGTCATTGTCGATGACCAGATGTCTGCGCGGACGATGCTGCGCCATGTCATCGAGGACATCGCGCCGGAGCTCAAGGTCTACGATTTCGGCGATCCGCTCGACGCCTTGGCCTGGTGCGAAGCCGGGCGCGTGGATCTGTTGCTGCTGGACTACCGCATGCCCGGCATGGACGGTCTGGAATTCGCGCGGCGCCTGCGCCGGCTGCCCAGCCACCGCGATATTCCGATCATCCTGATCACCATCGTCGGCGACGAACCGATTCGTCAGGCGGCGCTGGAAGCGGGTGTGATCGACTTCCTGGTCAAGCCC…
>XOCORF0054 lysyl-tRNA synthetase (lysS) [6.1.1.6] {Xanthomonas oryzae pv. oryzicola BLS256}	ATGACCGAGCAGATCCCCGCGCCGCAGACCCCCGCCGACGAGAACAGCCTCATCGCCGAGCGCCGCGCGAAACTGGGCGCGTTGCGCGGCCAGGGCATCGCCTACCCGAACGACTTCGTGCGCGAGCACTTCGCAGGCGACCTGCAGGCCGAGTTCGCCGACGCCGACACCTGGACCCCCGACGCGCTGGAGGCCAGCGGTCGCACGGTCAAGATGGCTGGCCGCCTGATGGCCAAGCGGGTCATGGGCAAGGCCAGCTTTGCGCAGATCCAGGACGAGTCCGGGCGTGTGCAGCTGTTCCTGCAGGGCAATGTGCTCGGCGATGCCTACACCGCGTTCAAGGGCTGGGATGTCGGCGACATCGTGGCGGTGGAGGGCGGGCTCACCCGCACCAAGACC…
>XOCORF0055 hypothetical protein {Xanthomonas oryzae pv. oryzicola BLS256}	GTGGGGAATGAGGAACCGGCGGCGCCGACACTCTTTTACAATAACGGTGTGACGGAGGTACGCGTTATCCGTGTCACCGGAAGCCGCAGTGCATTACCACCGCTGCGTCACGGGTACTGCGCAGCTGCGCCAGGATGCCGTCGCGACGGCCACCTGGCGCATCGGTCAGGCATCCAGGCGTTTGGAGCCCGCTGCCAGACCGGCCTTCAGGCTGGCCTCGACGAATTCGTCCAGGTCGCCGTCCAGCACTTTCTGCGTGTCGCTGCGTTCGATGCCGGTTCGCAGATCCTTGATGCGGCTCTGATCGAGCACGTAGTTGCGGATCTGGCTGCCCCAGCCGATGTCGGACTTGGTCGCTTCCAGCGCATCGCGCTCGACATTGCGCTTCTGCACTTCCAG…
>XOCORF0056 peptide chain release factor 2 (prfB) {Xanthomonas oryzae pv. oryzicola BLS256}	ATGCTGGAAAAGACCGTGATCGGCATTGCCGATGTGCTGTCGGGCCTGGTCGATGCGGGTGACCTGCTGGAGCTGGCCGAGAGCGAACAGGACGAAGACACTGCATTGGCGGTGATCGCCGATCTGGACAAGTACCAGACCCATGTCGAGAAGCTGGAATTCGAGCGCATGTTCTCCGGCCAGATGGACGGCGCCAATGCGTTCGTCGACATCCAGGCCGGCGCCGGGGGCACCGAGGCGCAGGACTGGGCCGAAATCCTGTTGCGCATGTACCTGCGCTGGGCCGAGTCGCGCGGCTGGAAGACCGAGCTGATGGAAGTGTCCGGCGGCGAAGTCGCGGGCATCAAGTCGGCCACCGTCCGCATCGAAGGCGAGTACGCCTATGGCTGGTTGAAGACC…
>XOCORF0057 regulatory protein (rpfD) {Xanthomonas oryzae pv. oryzicola BLS256}	ATGATCGGTGCCTGCCAACTGTGGACATGCGCAACGCAATCGACCGGGCCGCGCCCGCCAATCATCCACGACCGGGCCGGCCGCGCTGCCACGCGCTGGGCCGTGGTGATCTGGTCGCTGGTGTTCTACCTGAGTGCACTGGGCAACGTCTGGACCGCCTGGCTTGCCGCGCGCCGCGATGGCCAACCCATCGTGGTGTGGCAGGTGGTGAGTTGGGAACTGAGTAGCGCCACGGCGGCGCTCATGCTGTTGCCGGCAGTGGGGTGGCTCTGCGCACGCTGGCCGCTGCATGCCGATGTCTGGGAACGACGCCTGCCAGCGTATGTGATCGCTGCACTGGGCTGGTGGCTGCTGCATGTCGCCGGCATGGTCGTGCTGCGCCTGCTGGTCTACGCACTG…
>XOCORF0058 inner membrane protein {Xanthomonas oryzae pv. oryzicola BLS256}	TTGCAGGTGCGCCCGTGGCCGGCCGGCAATTTCGATGGCTGGGAACACGGCATCACCTGGAATCACTCGTGGTATCTGGCGTACCTGCTGCCCTACACCGTAGCCTTGATGGTGCTGGTATCACTGAGCAAGCTGCTACGGCTGCCGGCATTGCCGCGGCTTCCGTCTTCGGTTGTGGTGCCGGCCCTGCTGGTAGTGCCGATTTTGTGGGAAGCGTTCTGCGTGATGTGGGTGATGCCGCGACATCCACCGACCCATGCGTTGGTCGGCGACTGGTTTGTGCATGCCGAATCGTTCCCACTTTTGTTCGGCTTGACTGGACCATCGCCTGCGACAACACCCGCACCTGCCGCGCCGCCGGATATCAGGCCGATGAAGGCGAGCACTTGCCGGTATCTG…
>XOCORF0059 hypothetical protein {Xanthomonas oryzae pv. oryzicola BLS256}	ATGTCGAAGAGCGCGGACAGCGCGTCCCTGCGTGCTGTATTGAAAGCGCTACACGCCAGCCAGCTTGACTGGCCCTTTCGCAGACAGGGCATGCATGCACTGTCTTTGCTTCGATCAACGCGACTATTTGACTTCGGTCACCAAGGTCGGCAGCTCCCACGCGCCGCCGGCAGCCACCAGGCGGCACAGGCCCGAGGTGGATTTGGACGTCGGTACGAAACGGCGGCCGTTCCAGGTCCACCTGGCCTCGCTGTCGCAATCGCCGCGGCCGCGGCCTTTTTGCGACGACAGCAGGGTGGAACCATCGATGTCGCTGGCCTGTGTGGTCACCAGGGTTGGCATGAATGGTGCGCGCGCATTGACGACCCGAAAGCCGGTGCCGACGTTGTACGCGCCCGT…
>XOCORF0060 regulatory protein (rpfI) {Xanthomonas oryzae pv. oryzicola BLS256}	ATGCTTGGTCAGTACGACGAGATCAAGATGCCGGCAGCGCTGATGCTGCGGATCGATCGATGCGATCTGGGCAAGCTGGCGCTGGACCGCAGCAGCGGCACCGCGCCGCTGAGTGACGCGCAGGTCACCGCAGTGCGAGCCGCGCTGCGCGGCAGCAGCACGATTGTGGCGGTGGGGAACGCTGGCCGCCGCTGGCCGCTGTCCGACCGCGGTGCCTCGGCAGTGCTGCTGAAGATGGACGAGTTCCAGGGCCGGCTGGGCACGCGCGGCGCGCTGGTGCGCAAGGGCGATCGCGACGAGAGCAAGGTGCTGCCGGCGGTGCCGGCGCCGCAAGTGCGCGCGGTCAAACTCCCCGCAGCGCAGGCCGGCGATGCGCGCATCGGCACACTGCCCGCGCTG…
>XOCORF0061 single-stranded-DNA-specific exonuclease RecJ (recJ) [3.1.-.-] {Xanthomonas oryzae pv. oryzicola BLS256}	ATGCTGCCGCTGCTGCGCCGCATCTATGCCGCGCGCGGTGTCACCGATACGCAAGGCGCGCAGCCGCGGCTGGGCCAGTTGTTGTCGCCGGAGCTGCTGCATAACAGCGAGGTGGCCGCCGCGCTACTGGCCGATGCGATCGCCCAGCAACAGCGCATCCTGGTAGTGGGCGATTTCGATTGCGATGGCGCCACCGCCTGCGCAGTCGGTGTGCGCGGCCTGCGCATGCTCGGTGCGCTGGATGTACATCACGCTGTGCCCAATCGCATGGTGCACGGCTATGGCCTGTCGCCCGCCTTGGTTGACGAACTGGCGACATTACAGCCGGATGTGCTGGTCACTGTCGATCACGGTATCGCCTGTCACGCCGGTGTCGCCGCAGCCAAGGCGCGCGGTTGG…
>XOCORF0062 regulatory protein (rpfE) {Xanthomonas oryzae pv. oryzicola BLS256}	ATGGCGGTGGCGCGTGCGCTTGCGCGCGCCGACGGGCACAGCGCCGATGCCGGCGAAGTGGCGCAATTGCAGCGCCATTTCAACCTGATCCCGGCGCATTGGCCGGTGGCAGCATTGACGCGCCAGCTGGATGCCGGCGATGCCGCTGGCGCCACTTGGGTGCGTGCCGATCCGGCCCATGTGGTGCCGGACATGCAGGGCGCGCGGTTGATGGGCTACGGCGAGGCGCTTGGCCCCACCGCCGAGGATCTGGCGGTGTTGCTGCCGATCCTCAAGCCGATGTTCGGCGATGCAGGATTTCTGCTGGATGCGCCCACGCCATCGCGCTGGTATCTGCGCTTGTCGCCGGATGCGAAACTGCCGGACTTTGCGCCGCCGGATGTCGTGATCGGCGACGAC…
>XOCORF0063 transcriptional elongation factor (greA) {Xanthomonas oryzae pv. oryzicola BLS256}	ATGAGAGCACCCATGACATCGAAGGGCGCGCTGCGCCTGCGCGAAGAGCTGGAGCAACTGAAGTCGGTCAAGCGCCCGGAGGTGATCAATGCGATCGCCGAAGCGCGTGCGCACGGCGACCTGAAGGAAAACGCCGAGTATCACGCTGCGCGCGAGCAGCAGAGCTTCATCGAAGGCCGCATCAAGCAGCTGGAAGGCGAGCTCTCGCATGCCGAGATCATCGACATCACCAAGCTGTCGGCCGGTAACAAGATCGTGTTCGGCGCCACGGTGACGCTGGCCGATACCGAGACCGACGAAGAGAAGCGCTACCAGATCGTTGGCGACCTGGAAGCGGACATCAAGATGGGCCTGATCGCGATTTCCTCGCCGCTGGCGCGTGCGCTGATCGGCAAGCTG…
>XOCORF0064 carbamoyl-phosphate synthase, large subunit (carB) [6.3.5.5] {Xanthomonas oryzae pv. oryzicola BLS256}	ATGCCAAAGCGCACCGACCTTAAAACCATCCTGATCATCGGCGCCGGCCCGATCGTCATCGGCCAGGCCTGCGAGTTCGACTACTCCGGCGCGCAGGCGTGCAAGGCGCTGCGCGACGAGGGTTATCGCGTGGTGCTGGTCAACAGCAATCCGGCCACCATCATGACCGACCCGAACATGGCCGACGCCGTGTATATCGAGCCGATCAACTGGCAGACGGTCGAAAAGATCATCGCCAAGGAAAAGCCCGATGCCTTGCTGCCGACCATGGGCGGACAAACCGCACTGAACTGCGCGCTGGATCTGGCCGACCACGGTGTGCTGGAGAAGTACAACGTCGAGCTGATCGGCGCCAAGCGCGAAGCGATCCGCATGGCAGAAGACCGCGAGCTGTTCCGC…
>XOCORF0065 hypothetical protein {Xanthomonas oryzae pv. oryzicola BLS256}	ATGAAAACAGGGCTGGCCTCGCTGCCGCGCACACGCCATTGGCGGGTGTTGGCGTTGGCGATGCTGGCGCTGGCCGCGTATCCGGCGTTCGTGTTGATTGCGGTGTATTCACAGTGGTTGGGTTCGGGCCTCCCTGGCGGGCGCAACGGCCCGGCCGATGCCTACCGACACAGCCTTGCGAGCGCCATCGTTGCCTACACCCTGTCGCCGCGTTGCGTGGATTGGGTGACTGCCGTGATGGAGCGCGGTGGTGTTGGCACGCCGAGCCGCGCGATGGATGCGCACAACAACGGGATCGGCGCGCGCATCGGCGCAGCCGCTCCCAGCTGGGCCGCGATGCAGCGAGAGGTTCGCGCCGCGGTCGACCATGGTGCGATCGATGCCCGATCGCCCGACCAA…
>XOCORF0066 carbamoyl-phosphate synthase, small subunit (carA) [6.3.5.5] {Xanthomonas oryzae pv. oryzicola BLS256}	GTGCTTCAGGCTGGCATGCCGCGGCGGTTGCCTTTACAATTCTCGCTTGCCCGAACCAGCGTCGGACCGGTCCTCAGCACCGCGTCCGCGCTTTGCTGCAACCGGAATTTGGCCGGAAGCGCATCGGAGTCCCAGGCAGCCAGAGCGAGACCCCACGTGACCCAACCCGCAATCCTTGTCCTCGAAGACGGCACCGTGTTCGAGGGCGAATCCGTAGGCGCCAACGGGCTTTCCGTCGGTGAAGTGGTGTTCAACACTGCCATGACCGGCTATCAGGAAGTCCTGACCGATCCCTCCTACGCCCGCCAGATGGTCACGCTGACCTATCCGCATATCGGCAATACCGGCTTCACCGATCAGGACGACGAAGCCCGCAAGATCTGGGCGTCCGGCCTGATC…
>XOCORF0067 dihydrodipicolinate reductase (dapB) [1.3.1.26] {Xanthomonas oryzae pv. oryzicola BLS256}	GTGACGACTCCCTCATCGCAATACCCCAATCCCGGCTATCGTGTAGCACCCACATCGCCAAGCCCGCCTGCCGCCATGACAAGCTCTGCTGTGAAAGTTCTGATCCACGGCGCCTCCGGGCGGATGGGCAAGGCGTTGCTGCGATTGGCTGCCGAAGACGAGAGCTTGCAGGTGGTCGGTGCGGTGGTGGGTCGCTCGCCACCGCAACGCGTGATCGACGGCGTGCCGTTTTTTGCCGCCAGCGAGCTCGGCGGCGCGCCTGCGTTCGATGTGGCCATCGACTTCAGCTTGCCGCAGGGCTTCGCACCGATCCTGGCGCTGTGCGCGCAGCGCGGTAAGCCGCTGGTGTCCGGCACCACCGGGCTGGACGAAGCGCAGCGCGTGGCACTGCGCGATGCG…
>XOCORF0068 MOSC domain protein {Xanthomonas oryzae pv. oryzicola BLS256}	GTGGACGCGGCAGAGCAGGGCGCGCCGACTGCGATCAGGATCGACAGCGTTGCCATCGGCAGCGCACGCGACTTCACCCGTCCTGGCAGCCGCAGTGCGATCGACAAGCGTGCGCTGCAGGGCACTGTGCAAGTGGGTATCGAAGGCCTGGAAGGCGACGAGCAAGGCGACCGGCGCGTGCATGGCGGGCCGGACAAGGCCATCCATCATTACCCGCGCGATCACTACGCCGCCTGGCGCGAGGAACTTGGCCCGCACGTGCTGCTGGAGGCTGCCGGTGCCTTCGGCGAAAACCTCAGCAGTGCCGGCCTGACCGAAGCCGATGTGTGTCTCGGCGATCGCTTCGCGTTGGGCACGGCCGTAGTGGAGGTATCGCAGTTACGGCAACCGTGCTGGAAG…
>XOCORF0069 valine-pyruvate aminotransferase (avtA) {Xanthomonas oryzae pv. oryzicola BLS256}	ATGACAACCTCCTTCCAGATCTCCCGACGTGCGCAGGCGCTGACCAGTTCGGCGATTCGCGAAATCCTTAAAGTGACCGAGCGGCCGGAGGTGATTTCCTTCGCCGGTGGGTTACCGTCGCCAGCCACGTTTCCGGTGGAGCGCATGCGCGCGGCCAGCGACCAGGTGCTGCGCGATGCGCCACAGGCGGCCTTGCAATACGGCCCCACCGAAGGCTTCGCGCCGCTGCGCGAGTGGGTGGCCGCGCGGCTGAGTCGCGATGGCGCCAGCATCCGGCCCAGCCAGGTGCTGATCACCACGGGTTCGCAACAGGGCCTGGATCTGCTCGGCAAGCTCTTTATCGATGAAGGCAGCAAGGTGCTGGTGGAAACGCCGAGCTATCTGGGTGCACTGCAGGCG…
>XOCORF0070 conserved hypothetical protein {Xanthomonas oryzae pv. oryzicola BLS256}	ATGAGCCGCGTGGCAAATCCGGAAGCGCTGATCGACTACAAGCAGTCGGTCACCAAGATCGACATTGCTGCAGACGAACGATCGGCGATGCCCGAAACGCGCGCCACGCTCGGTCTGCCCGACTTGCGCATGACCTTCCGCACCCACGACAAAGTGATCCGCAAGCGCTGGAAGACGCTGATCGCACATAGCGAAGGCACCGCCTGGGTCGGCCCGGCGTATCGGCAAGGGCAGCCGATAAAGCGACCGCGCTCATCGCCAGCCGGGCGCGGCCGGTGCACGGTGGGGCATGTGTAG
>XOCORF0071 conserved hypothetical protein {Xanthomonas oryzae pv. oryzicola BLS256}	GTGGCGCTTTCGCTCGCACTGCAATACCTGGTGATCGCCATTGCCGTGCTGGTCAGCCTGTGGGTGGTGATGAAGAAGCAGTTCCCCAATGTGCTGCGCCGCCTGCGTCGTGCGCTTGCACGTGGTCTGCTGCGCAGCGGGCGACCGGCATGGATGCAGGCGCTTGGGCGCCGCGTTGCACCGCCCGCCGCACAAAACGCATCGGCCTGCGGCGGTTGCGACAGCTGCGGCCCGACCCCGCCGCGTCGTCACTGA
>XOCORF0072 ferrous iron transport protein B (feoB) {Xanthomonas oryzae pv. oryzicola BLS256}	ATGAGCGCGGCGGCGGTCCCCTTGCGTTTGGCGCTGGTTGGCAATCCCAACAGCGGCAAGACCGCGCTGTTCAACCAGCTGACCGGCAGCCGGCAGAAGGTGGCCAATTACACCGGCGTCACTGTCGAGCGTAAGGAAGGACACTTCCGTGCGCCGTCCGGGCGCGACTTCGCGGTGCTGGATCTGCCCGGCGCCTACAGCCTGCAACCGGCGAGCCTGGACGAGGCGATCACCCGCGACCTGTGCCGTGGCTTCTATCCGGGCGAGCCGGCACCGGACGTGCTGGTCTACGTGATGGATGCGACCAATCTGCGCCTGCATCTGCGCTTTGCGCTGGAGCTGCGCGAACTCGGCCGGCCGATGATCGTGGCGTTGAACATGATGGACGCCGCGCAGCGC…
>XOCORF0073 ferrous iron transport protein (feoA) {Xanthomonas oryzae pv. oryzicola BLS256}	ATGCTAGAATTGAGAACCATTCCTAACAATCAGGCCGTCTTTGTGACGCTGTCCGACATGCCTCTGCATCGCGTCGCCATCGTGGACTCCGTGGAGAATCGTCTCCCCAACGACACGATCGCCCGGCGCTTGCGGGAGTTGGGCTTTGTCGCTGGCGAGGAAGTCACGGTGCTGGTCACCGGTCCAGTCGGCCGCGAACCGCTGTTGGTGCAGGTCGGCTACACGCGGTTTGCCTTGCGCCGCAGCGAGGCCGCGCGCGTGCAGGTGCGCGAAGCGGGCGTGTGGGCATGA
>XOCORF0074 glyoxalase family protein family {Xanthomonas oryzae pv. oryzicola BLS256}	ATGTTGCGATATCGCCATCGGTTGTACCGAGGCGCGCTTCGGGCTGACCGAGAGCAAGCTCGGCCTGCTGCCGGCGGTCATTTCGCCCTATGTGGTTGCAGCGATCGGTGCACGCCAGGCGCGGCGCTGGTTCGCCACTGCCGAAATCTTCGATGCCGGCACCGCGCAGTTTCTGGGGCTGCTGCACCAGCTGGTGGCTGCCGACCAGCTGGATATCGCCGTGGAGCGCCAGGTTCGCCTGTTGCTGACCGCAGCGCCGCTGGCCACCCGCAGTGCCAAAACGCTGGTGCGCTCGCTGCTGCCACCTGCCGACCGCGACGCCATCGATGCCGCCAACGCGGCGTTGATTGCCCGTCTGCGCGTGTCGCCCGAAGGCCAGGAAGGCCTGGGTGCGTTTCT…
>XOCORF0075 hydroxymethylglutaryl-CoA lyase (mvaB) [4.1.3.4] {Xanthomonas oryzae pv. oryzicola BLS256}	ATGCGTTTCATCATGCTGCGCTGGCCGCCGGTGGCCGCGATCACGGCGCACCTGGCCTGCGCCCGCATTACCACGCAAGCTATTACAGCGCTTTCGTGCTCGACCCCGACGGCAACAATTGCGAAGCGGTCTGCCACCTTCCCACATGAGTACCTGTCCAATGTCCCTGGTTGCGTTCTTTGCGCATGCGGGAGCCGCTGCGCCTGGCGATGTGAGCGCATGAGCGACTTCGTCCGCATTGTCGAAGTCGGCCCGCGCGATGGCCTGCAGAACGAAGCGCGACCGATCGCCACTGCCGACAAGATCGCATTGATCGATCAACTCTCGGCCACCGGGCTGCGCACCATCGAGGCGACCAGTTTCGTCAGCCCGCGCTGGGTGCCGCAGCTGGCCGACGCT…
>XOCORF0076 3-hydroxyacyl-CoA dehydrogenase type II (Hadh2) {Xanthomonas oryzae pv. oryzicola BLS256}	TTGACGGCCGCTTCGCCGATCGTTCGCTGTCCGGTCTGCACCGGCCTTCAACGTGACTCAGGGAATCACCGCATGCAGCCCTCTTCTGTTCTTGCCATCGTCACCGGCGGCGTGTCCGGCCTCGGTCTGGCTGTTGCACAGCGTCTCGTTGCCGACGGTGGCAAGGTCGCCTTATTCGACGTCAACGCCGACAAGGCCGACGCAGCGCTGGCACTGCTCGGTGCCGGCAACGCGCATTACCTCGCCACCGATGTCACCGACGAAGCGCAGGTGGCCGCGCAGGTGGCGAAGGCTGCGCAAGCGCTGGGCGGGCTCAACCTGGTGGTGAATTGCGCCGGCATCCTGGGCGCCGGACGCGTGCTGGGAAAGGAAGCGCCGATGCCGTTGGCCACCTTCCAT…
>XOCORF0077 elongation factor P-like protein YeiP (yeiP) {Xanthomonas oryzae pv. oryzicola BLS256}	ATGAAAGCGAACGACATCAAGAAAGGCAACGTCGTCGAATACAACGGCGGCATTTACCAGATCCGCGACATCGAGCGCAGCTCGCCGCAGGGCCGTGGCGGCAATGTGCGCTTCCGCTTCATCATGTACAGCGTGCCGGGCGGGATGAAAACCGACGCCAGCTTCGATGCCGACGACAACCTGCCCGAGGTCGAACTGCTGCGCCGGCTGTCCACGTTCTCGTACAAGGACGGCGAAGCGTTCGTGTTCATGGACGACGAAGACTTCACGCCTTACACGCTGGATGCGGACGTGATCGGCACCGACGCCGGCTACATCACCGATGGCCTGACCGGCATCTATGTGCAGGTGATCGACGACCAGCCGGTGGCCGTGCAACTGCCGCAGACGGTGACGCTG…
>XOCORF0078 conserved hypothetical protein {Xanthomonas oryzae pv. oryzicola BLS256}	ATGACCCTGGATGTGCTGGTGGCTTGCAGTGCGCAACAGGCTCCGACGCAGGCCGCAACGCCCGCGCCGGTGGCCTGCACCGACCCCAAGGTGGAAGACGAATGGCTGCAGCATCCGGCAGGCCTGTGCGGCATGCTGGAAGATGTGCGCACACTGGTGGACGACTACGACACCTGCGAGCACTTTGCCGGCGAAGAACCGTATGACGCCGATCGCCGGCATGAAATCGACGTGGCCGTGGCGCAGTTCTGCACACCGGCACCGGCCCGGCTGGCCAAGTTGATGCAGCAGTACCGCAACGACGCGCATGTCAGCCAATGGCTGCGCCAGTATGCAAGGCAAGCGGATCTGCAACCAGCCGGATGA
>XOCORF0079 conserved hypothetical protein {Xanthomonas oryzae pv. oryzicola BLS256}	GTGAGTCTGCGCTGGCGATGCGGTTGGCTGCTGCTGGCCACCTTGATCGCACCGCAGGCGCAGGCCGAATTGTTGGTCGAGGTTGTTCCGTCGTACTTGCGTCCGGCTGAGATCGAGGCGAGCAACGCACTGGTGCAGCAGGTTGCCCGGCGACTGCCGCAGGGCTGGACGCAGCGGCTGACCGCACCGATCCAGCTGCAATGGCGTACCGATCTGCCGGCGCAGGTACATGGCCGTGCAATCGGCAATCGTGTCCTGCTCGATCGCGCGCTGCTGCAGGTGTGGAGTGCGCAGCCCGAAGATGCACGTGCCGATCGCAACGCGCCGGCCACGCGCGCAGCGATGGCGGCGCTGATACACGAATTGGCGCATGTGCTCGATCGCGGTGCACATGGCGCT…
>XOCORF0080 conserverd hypothetical protein subfamily {Xanthomonas oryzae pv. oryzicola BLS256}	ATGATGCGCTCCCTCGTGTTTTGCGCTTTGCCACTGCTGCCGCTGGCAGCAGTGGCATCCAGTGTGGCCGGTACTTCGGCAGGTGCATCGTCGGCCGGTTCGTCCAATTCCTCCGGCAGCAGTTCCGGCGACGACAAGGTGGTGGCCGACGCCCGCGAAGATGCAGCGGGTTTTGTTGCCAGCGATGGCGTCATCCGCGGCGCGCGTCTGGAAGCGGCGCTGCTGCAGTTGCGTCGCCGTAGCGATGCGGCGCGGCTGTCCAGCGATCTGGAGTTGGCGCGGTCCATCCTGGCCCAGTGA
>XOCORF0081 oxidoreductase {Xanthomonas oryzae pv. oryzicola BLS256}	ATGACCGATCCCCGCATCCTTTCGTTGCAACACGCCGTGCCTGCGTTACGTTTGAAGACCGAGCCGGCCGACCTGGAGCATTACGGCCGCGACTGGACACGGCGCTGGACGCCGAATCCGCTCGCCATCGCCTTACCCGGCTCGGTGGAGGAAGTGCAGGCGGTCATGCGTTGGGCAAATGTGCAAGGCGTGGCGGTGGTGCCGTCGGGCGGGCGCACGGGATTATCGGGCGGCGCAGTGGCGGCCAATGGCGAACTGGTGCTGAGCCTGGAACGCTTGAACAAGCCGCTCGACTTCAACGCGGTGGATCGCACGCTCACCGTGCAGGCCGGCATGCCGCTGGAAGCGGTGCATAACGCCGCGCGCGACCATGGCTTGGTGTATCCGGTGGATTTTGCG…
>XOCORF0082 D-3-phosphoglycerate dehydrogenase (SERA) [1.1.1.95] {Xanthomonas oryzae pv. oryzicola BLS256}	ATGGCACGCGACGCTGCAGTAGGGGCCGCACAGCGTGCCAGCGACAGCCTGCCCCGTCTAGCCGGCGCACTCACAGCCGACGCAGCGTTGGATTCAGCTGAAACCGTTGCGCCGCAATGGCTTCGCCGGTGCGAACACGGCGTTGCGGCCACCCAATCGCACACCCCATCTGGCATAGTTGCCGACCCGATCGCAGCGTTGCATTGCCCCATGTCGCCGAAGAGAACCTCGTTTCCCAAGCAGGACATCCGCGTACTGTTGCTGGAAGGCATCAGCCCAACCGCCGTGGATGTGTTCCGCGCCGCTGGCTACTCGCAGATCGAACTGCACGCCAAATCGCTGCCGGAAGACGAGTTGATCGCCCGCATCGCCGACGCGCATATCGTGGGCATCCGCTCG…
>XOCORF0083 hydrolase, NUDIX family domain protein {Xanthomonas oryzae pv. oryzicola BLS256}	ATGGTGGATGCAACCCTGCGGCAGCAATTGGCGGCGTACCGACTGCGTTGGCCGTGCGAAGCCGCACTGGCCGAGCAGTTCGCGCAATTGCTGGACGATGCCACCGATCCGTTCGTGCGTGAGCGTGTCGAAGGTCATTTCACCGGGTCGGCGTGGGTGGTCAGTGCAGATGGCACGCGCACCTTGCTGACCCACCACCGCAAGCTGCAGCGCTGGCTGCAGCTGGGCGGGCACGCCGACGGCGACCGCGATCTGGCACAGGTGGCGTTGCGCGAGGCGGAGGAAGAATCCGGGCTCAGCGGGCTGCGGCTGGCGGATGCGGCGTTGTTCGACCTGGACCGTCACTGGATTCCGGCACGCGGCGAGGTGGCGGGGCATTGGCACTTCGATGCGCGTTAC…
>XOCORF0084 cationic amino acid transporter (XF2207) {Xanthomonas oryzae pv. oryzicola BLS256}	ATGCTGAAGTCTCTGTTGAGGGTCAAACCGATCAAGCCCGCTGGCCACGTCGATGCGGGCGAGCCGGTCGAGGGCAGCCCGCAAGGCGAAGCCACGCTGCAACGGACCCTCACCGCCAAGCACCTGATCATGCTCGGCATCGGCGCGGTGATCGGCGCAGGCATCTTTGTGATGACCGGCCAGGCGGCTGCCAACCATGCTGGGCCAGCGGTGATGCTGTCGTTCGTCTTCGCAGGCATCGCCTGTACATTTGCCGGCCTGTGCTACGCCGAATTCGCGGCGATGATGCCGGTCTCCGGAAGCGCTTACTCGTATTCCTACGCCACGCTTGGCGAAGGCATCGCCTGGTTCATTGGCTGGTGCCTGGTCCTTGAGTATCTGTTTGCAGGGTCAAGCGTC…
>XOCORF0085 cationic amino acid transporter (XF2208) {Xanthomonas oryzae pv. oryzicola BLS256}	ATGTTCAAACAACTTTGGGCCACCAAACACCCGCACGCCAGCCATGAGGCGGCCGACGGGCTGGGCCTGCAACGCGCGCTCGGCCCGTGGGGGCTAACTGCCCTTGGCATCGGCGCGGTGATCGGGGGCGGCATCTTCGTCATCACCGGCCAAGCGGCGGCCGATCACGCCGGCCCGGCGATTATGCTCTCGTTCGTGCTTGCGGCCGTGTGCTGCGCGTTCTGCGCGATGGCCTACGCCGAATTCGCCGCGATGGTGCCGGTCTCCGGCAGCGCCTACACCTACACCTACGCCACCTTCGGCGAGCTGGCAGCGTGGTTTATCGGCTGGATGCTGGTGCTGGAATACGGCGTGTCTGCCTCGGCGGTGGCGGTCAGTTGGACCGGTTATTTGTTGAGC…
>XOCORF0086 hypothetical protein {Xanthomonas oryzae pv. oryzicola BLS256}	GTGGGGGCTAACTGCCCTTGGCATCGGCGCGGTGATCGGGGGCGGCATCTTCGTCATCACCGGCCAAGCGGCGGCCGATCACGCCGGCCCGGCGATTATGCTCTCGTTCGTGCTTGCGGCCGTGTGCTGCGCGTTCTGCGCGATGGCCTACGCCGAATTCGCCGCGATGGTGCCGGTCTCCGGCAGCGCCTACACCTACACCTACGCCACCTTCGGCGAGCTGGCAGCGTGGTTTATCGGCTGGATGCTGGTGCTGGAATACGGCGTGTCTGCCTCGGCGGTGGCGGTCAGTTGGACCGGTTATTTGTTGAGCCTGCTCGACCACTTCGGCATCCACTTGCCGGCCGCGTTCGTCAGCGCGCCGCTCGATGGCAAACTGCAACCCACCGGGGCGATCGC…
>XOCORF0087 sugar aldolase (XF2209) {Xanthomonas oryzae pv. oryzicola BLS256}	ATGAACGCGACTACTGCCCCCCCGCCTTATAGCGCCGCACGTCTGCACGAGTTGGCGCACGTGCTGATCGCCAATATCCGCGAGCTGGCGCATGCCGGCTGGACGCCGGCGACCAGCAGCAACTTCTCTCATCGTCTGGACGAACAGCACGCCGCCATTACCGTCTCCGGCCGCGACAAAGGTCGCCTGGTCGAAGAGGACATCATGGTGGTGGACTTCGACGGCCTGGCCGTTGGCCGCCCATTGCGCCCGTCTGCCGAAACCCTGCTGCACACCCAGCTGTATCGCCGGTTCCCGGAGATCGGTTGCGTGCTGCATACGCACTCGCCGGTGCAGACGATTGCCTCGCGCCTGTATGCAGGCAGCGGCGTGATCCGGCTGGAAGGCTACGAACTGCTC…
>XOCORF0088 2,3-diketo-5-methylthio-1-phosphopentane phosphatase {Xanthomonas oryzae pv. oryzicola BLS256}	ATGACACGACCGCAAGCGATCCTCACCGATATCGAAGGTACGACCAGCAACATTTCGTTCGTCAAGGACGTGTTGTTCCCGTATGCGCGCCGCGCCATGCCCGCTTACGTGCGCGAGCACGGCAATCATCCGCAGGTGCGCCACTGGCTCAACCAGGTGGCCGATGAAATCGGCGAGGACGTACCGGACGACGTGCTGATCACCACGCTGCAGACCTGGATCGACGAGGACCGCAAGCACACCGCGCTCAAGGCCTTGCAGGGCTTGATCTGGGGCGACGGCTACAAGACTGCCGACTTCACCGCGCACATGTATGCCGATGCAGCGCTCCAGCTGCAGGCCTGGCACGCAGCGGGCATTCCGCTGTATGTGTATTCGTCCGGCTCGGTGCCGGCGCAG…
>XOCORF0089 MORN domain protein (PA4016) {Xanthomonas oryzae pv. oryzicola BLS256}	ATGTCGCTGTATTTCCACTTCGGACCGAACGCCTTGCTGCGGCGATTCTCGCTGCTGATCGTCGTGGTTGCGCTGATCGCCGGCTGCCATCCGGATGCCGGGGCTGCATTGCCGGCGCAGGCCGCAGCGAACCAGGACGAGGTTGATCCGGTCGATCAGGCCGCGCTTGCGCACGCATTGAAGGCACTGCAACCGCAGCGCCCTGGCGTCACCGATCTGTACGTCGTCGGCTTTGCCGGCGATGCCAGCGACGACGTGTTCCGCAACGAGACGCTGTACCTCAAGCAGCTGTTCGAGCAACGCTTCGCTGCGCGCGGGCGCGTGGTCACCCTGGTCAACAACCCGGACAATCTGGGCGAACATCCGTACGCACCGTTGGCCACCTACGACAATCTGTAC…
>XOCORF0090 conserved hypothetical protein {Xanthomonas oryzae pv. oryzicola BLS256}	ATGCCTTCCAACCTGCGTACTCGCGCTGTGCGGCCTCGCGATGGCATGTACAATTTCCGCTGGTCTTGGCGCGGGAAACGCATGCAACCTCGCTTCGCTTTGTTGGCACTGTGCTTGCTCGCCGCAAGCGCATACGCGCGCGACATCACGGTCGATGGCATCGTCTATGAAGAACGCGACGGGCGCGCCGGCCGCAGCGCCGATGAGCCGGGCGTTGCCGATGTAGTGGTCTCCAACGGTGAGCAAATCGTACGTACCGATGCGCAGGGCCGCTACCGCTTGCCGGTGCGCGATGGGCAGACGGTGTTCGTGATCAAGCCGGGCGATCGCCGCTTCGTGCCGGCCGCCGACGGCTTGCCCGCGTTTTGGCACCACGACGCACCCAGCGGTTCTGCCAAG…
>XOCORF0091 phosphoribosyl-AMP cyclohydrolase/phosphoribosyl-ATP pyrophosphatase bifunctional enzyme (hisI) [3.6.1.31 3.5.4.19] {Xanthomonas oryzae pv. oryzicola BLS256}	GTGGCAACGGGCGACGCGCTCGCAACGTTGGATTGGAGCAAGGGCGACGGCCTGTTGCCGGTGATCGTGCAGGACGCCGACAATTTGCGCGTGTTGATGCTGGGCTACATGAATGCCGAAGCGTTGGCCGCCACCCAAAAGCGTGGTGAAGTCACCTTCTTCAGCCGCAGCAAGCAGCGCTTGTGGACCAAGGGCGAGAGCTCGGGGAACGTGTTGCGCGTGGTATCGATCGAGACCGATTGCGATGCCGACACACTGCTGGTGCAGGCACGTCCGCATGGCCCCACCTGCCATCTTGGCCGCACCAGCTGTTTTCCCAGTGCGCCCGGGCAGTTCCTGGGTAGTCTGGATGCGCTGGTGGCCGAGCGCGAGCGCGAACGCCCGCACGGTAGCTACACC…
>XOCORF0092 cyclase (hisF) [4.1.3.-] {Xanthomonas oryzae pv. oryzicola BLS256}	ATGGGCGACATCGTCGAACTGGCCTTGCGCTACCGCGCGCAGGGTGCCGACGAATTGGTGTTCTACGACATCGGTGCCAGCCCGGAAGGCCGTTCGGTGGACTACACCTGGGTCGAGCGGGTGGCGCGGTTGATCGATATTCCGTTCTGCGTGGCTGGAGGTATTAGCGATGTGGAAACGGCGCGTGCGGTGCTACACGCCGGTGCCGACAAGATATCGATCAACTCCCCTGCCTTGGGCCGCCCGCAATTGATTTCCGAGCTGGCCGATGCCTTCGGCGTGCAATGCGTGGTGGTCGGCATCGATTCGATCCGTGAGGACGATGGCGAGTGGCGCGTGCGCCGCTACACCGGCGATCCGGGCAAGACCCAGGCGCTGCCGATGCGCACGCTGGACTGG…
>XOCORF0093 phosphoribosylformimino-5-aminoimidazole carboxamide ribotide isomerase (hisA) [5.3.1.16] {Xanthomonas oryzae pv. oryzicola BLS256}	ATGAGTTTCACCGTGTACCCGGCGCTGGATATTCGCAATGGCCGCGTGGTGCGCTTGCTGCAGGGCGATTACGCACGCGAAACGCACTACGGCAACGACGTGCTTCCGCGTGCACAGGCATTCGCCGACGCCGGCGCGCAATGGATGCATCTGGTCGATCTGGATGCGGCGAAGGCGGGCAGCTACACACTGGCCACCACACTTGGCGAAATCGCGCGTGCCACCGGCTTGCAGGTGCAGACCGGCGGCGGCGTGCGTTCGCGCGACGATGTGGCGCGCATCCTGGATGCCGGTGCCGCGCGCGTGGTGATCGGCTCGTTGGCGGTACGCGACAGCGAGATGGTGATCGCTTGGCTGCAGGAATTCGGTGCCGATCGCCTGACCATTGCATTGGATACA…
>XOCORF0094 imidazole glycerol phosphate synthase, glutamine amidotransferase subunit (hisH) [2.4.2.-] {Xanthomonas oryzae pv. oryzicola BLS256}	ATGACCGATGTTGCGCTGATCGATGCCGGTGGCGCCAATCTGGGCTCGGTGCGCTATGCATTGGAGCGACTGGGCGTTGAGGCACGCGTGGTGCGTGATGCAGCCGGCTTGCAGGGCGCGCAGCGGGTGATACTGCCTGGTGTTGGCGCTGCGCCAGAGGTGATGTCGCGTTTGCGCGCGCAGGGCTTGGTTGCGCCATTGCGCGAGCTGCAGGTGCCGTTGATCGGCATCTGCTTAGGGATGCAGTTGCTGTTCGAACATTCCGAAGAAGGCGATGTCGAGTGCCTGGGTCTGCTGCCGGGCATCGTGCGGCATATGACGCCTGCGCTTGGCATTCGTGTGCCGCATATGGGCTGGAATCGGCTGGTGCCAATGCGCGAATCCGCGTTGCTGGCCGGT…
>XOCORF0095 imidazoleglycerolphosphate dehydratase/histidinol-phosphate phosphatase bifunctional enzyme (hisB) [4.2.1.19 3.1.3.15] {Xanthomonas oryzae pv. oryzicola BLS256}	ATGACCCCGATTCTCTTCGTCGACCGTGATGGCACGCTGATCAGCGAGCCGGCCGACTACCAGATCGATGCGTACGAGAAACTACGCTTCGTCGATCACGTGATTCCGGCGATGCTCAAGCTGCGTGATGCCGGCTACCAGTTCGTCATCGTCAGCAACCAGGATGGGCTGGGCAGCGAGAGCTTCCCGCGCGCCTCCTTCGACGGCCCGAACAACCTGATGCTGCAGATCTTCGCCAGCCAGGGCATCGAGTTCCGCGAGGTGCTGATCGATTGCAGCTGGCCATCCGACGACGCACCCACGCGCAAGCCCGGCGTCGGCTTGATGGTGCCCTATTTGCAGGACCGCACTATCGACTGGGCGCGCTCGGCGATGGTGGGCGACCGCATCACCGACATC…
>XOCORF0096 histidinol-phosphate aminotransferase (hisC) [2.6.1.9] {Xanthomonas oryzae pv. oryzicola BLS256}	ATGAGCACGTCATCGATTCTGGATCTCGTGCGCGAAGATCTGCGCGCGTTCGCAGGATATTCGTCGGCGCGCACCAGCGCATTGCAGGGTGATGTGTGGCTCAACGCCAACGAGTCGGCCTGGGGTAATCCGGCCGACCCAAGCGCCAGCATGCGGCGCTATCCCGACCCGCAACCGCAAGGCCTGCGCAGCGCGCTTGCGGCGCTGTACGGCTGCGCGCCGGAACAGCTGTTGATTGGCCGCGGCAGCGACGAGGCGATCGATCTGCTGGTACGTGGCCTGTGCGTGCCAGAGCGCGATGCGGTGCTGGTGACGCCACCGGTCTTCGGCATGTACGCCGTATGCGCGCGATTGCAGAACGCGCCGTTGGTGGACGTGCCGCTGGTCGATGGGTCCGAT…
>XOCORF0097 histidinol dehydrogenase (hisD) [1.1.1.23] {Xanthomonas oryzae pv. oryzicola BLS256}	ATGAAGATTCTCGATTGGTCACAACTCGATGTCGCCGCACGGACCGATGCGTTGACTCGCCCGGTGCAGACCGTGGCCGCACAGACGCGCGATGCGGTCGCCGCGTTGATTGCCGACGTACGCACGCGCGGCGATGCGGCATTGCGCGAGATCACCGCGCGCTTGGATGGCGTGTCGCTGGAGCGCTTGGCAGTGAGCGAAGCCGAATTCGCCGCCGCCGAAGCGGCCGTTGCGCCGGAACTGCGCCAGGCCATGCAGGATGCCGTGGCACGCATCGACACCTTCCACCGCGCTGGCATGAGCGAAGGTTATGCGGTGGAAACCGCGCCGGGTGTGGTGTGCGAAAAGATCGTGCGGTCGATCGGCCGTGTGGGCCTGTACGTACCGGCCGGCAGCGCG…
>XOCORF0098 ATP phosphoribosyltransferase (hisG) [2.4.2.17] {Xanthomonas oryzae pv. oryzicola BLS256}	ATGAGTGCTTCCACGGCAGCGCCGGCACGTGACCGGCTGCGTATCGCCATCCAGAAGAGCGGCCGCCTGGCCGAGCCGGCGCGCAGCCTGCTGGCCGCCTGCGGGCTGAGCTGGCGGCAGAGCCGCGACAAGCTGTTCTGCTACGGCGAATCGTTGCCGGTGGACCTGCTGCTGGTGCGCGACGACGACATCCCCGGCCTGATCGCCGATGGCGTCTGCGACCTGGGCATCGTCGGTCAGAACGAACTGGAAGAGCAGGCCGCCGAGCGCCGCGGTCATGGTTTGCCGGCCGCCTACCACGCGGTGCGTGGGGTCGGTTTCGGTCAATGCCGCTTGATGCTGGCCGTGCCGGAAGAGTGGGACTGGCAGGGCGTGGCGCAATTGGCCGGCAAGCGCATC…
>XOCORF0099 TrpR homolog YerC/YecD, putative {Xanthomonas oryzae pv. oryzicola BLS256}	GTGCCACTTGTACACTGCGGTTCTGACCGCGCCGTCCGCGCCGACCTGACGGCGGCTCGCTACGTTGTGTTAGCCGCTCTAAGGCTTCGTTGCTGGCTTTGTGATCGGCGTGGCGTGCAATCCGCTCGTGAAGCGGGGTGTGGTGCTTTACGAAGTCTTGCCCCCCATCCGCCCCTTCGGACACCTTCCCCGCAGGCAGGGGCAGGGATCTGCGTGCTTTCCTTCTCTCACGTGAGGTGGCGTACAGCGCCGGATGAGGGTCACCCGAACGAGCGCTCTCCATGCCGCCCACAGCAGGTGACAAACACCGTCCTTCGCGTTAATGTACTAACACGCTATTACATTAACGCAATGAAACAACGACCTGCCCTCCGCGAAAGTACCGACGTCGCCGCCTCG…
>XOCORF0100 histidyl-tRNA synthetase (hisS) [6.1.1.21] {Xanthomonas oryzae pv. oryzicola BLS256}	ATGGAATTGCTGCCGCGCGAGCAGATCGCGTTCCAGCGCATGCTGGACGTCATTCGCCGCAACTACGAGCGGTTCGGGTTCCTGCCGATCAAAACCCCGGTGTTCGAGCTGTCCGATGTGCTGCTGACCAAGTCCGGCGGCGAGACCGAGCGCCAAGTGTATTTCGTGCAGTCCACCGGCGCGCTGGCCAATGCCGCAGCGGCCGCCGACGACGAGGGTGCCGAAAACGGTGGGCTGCCCGAGCTTGCATTGCGCTTCGACCTGACCGTGCCGCTGGCGCGCTATGTCGCCGAGCACGAGCACGACTTGAGCTTTCCATTCCGTCGTTATCAGATGCAGCGCGTGTACCGCGGCGAGCGTGCGCAACGCGGGCGCTTCCGTGAGTTCTACCAGTGCGAT…
>XOCORF0101 fumarate and nitrate reduction regulatory protein (fnr) {Xanthomonas oryzae pv. oryzicola BLS256}	TTGGCCCACGGGCGCCACCAGATCACCGGCTTCGTGCTGCCCGGCGACTACGTCGGGCTTACCGAAACCGCGCAGCATCGCCATGCCATCGAAGCCATCGTCGACAGCCGGGTGTGCCGCACGCCGATGGCGCAGATGCGCGAGCGCTACCCGCAGTTGAAACGCAAGCTGCTGCAACGCGCCGGCATGGAGCTGGCCGCCGCGCAGGACACCTGCCTGCCGCTGGCACGTCTGCAACCCAGCGAGCGGCGGCGCATTTCCTGCTGCGGCTTGCAGCCCGCTCCACCCAGCCCGGCGCCAGCGGCGACACCGTGGCGCTGCCGATGA
>XOCORF0102 fumarate and nitrate reduction regulatory protein (fnr) {Xanthomonas oryzae pv. oryzicola BLS256}	GTGGCGCTGCCGATGAGCCGCAGCGATATCGCCGACCATCTGGGGCTGACCGTGGAAGCGGTGAGCCGCACGTTCACCAAACTGCGGCGACAGCAGCTGATCGCGCTGCCGCAACGGCATCTGGTGCAAATTCTGGATTACGCCGCACTGCGCCGTCTGGCCGGCGATACGGTGTGA
>XOCORF0103 conserved hypothetical protein {Xanthomonas oryzae pv. oryzicola BLS256}	TTGTTTCGGGAATGGGTCGCGCATGGCCGCAATACTCGCGAAAACCTGGCGGCGAAGTTTTCCAATAACGATGGCAGCTTCCAGTCCAGCCTGGGCGCCTTCACCGCGCAGGAGTCGTACACCGGGCAAAACGGCTACTCGTTACGACTCAAGGGTCTGGAGCCGGGGTTCAACGACCACGCGCGCGACCGCGCCATCGTGATCCACGGCGCGCCCTATGTCAGCGAAGCCATCATCCGCACCCAGGGCCGGCTCGGCCGCAGCCTGGGTTGTCCGGCCGTGCGGCCGGCGGTGGCCAAGCAGTTGATCGACACCTTGCGCGACGGTGCGTTCGTGTTCGCCTACTACCCGGACCGGGCCTGGCTGCGCCAATCGCGGCTGCTGAGCAGTGGCTGTGGC…
>XOCORF0104 threonine synthase (thrC) [4.2.3.1] {Xanthomonas oryzae pv. oryzicola BLS256}	ATGTTTATCTCTACCCGTGGCGGTGCCCCCGCCGCAAGCCTGAGCCAGGCCATTGCCGCCGGGCTGGCGCCCGATGGCGGCCTCTACGTGCCACAGACCCTGCCACCTGCCCGTACGCTGATTGCGGGCGCCGGCCTTGCCGACACCGCCACTGCGCTATTGCAGCCATTTTTCGAGGGCGATGCACTGGCGGCAGAACTCCCTGCCATCTGTGCCGAGGCCTTCGATTTCCCGGCGCCATTGGTGGCCTTGGGTACGCCGGGCGATTACGCGCTGGAGCTGTTTCATGGCCCCACCGCCGCATTCAAGGATTTCGGTGCGCGTTTCCTGGCGGCCTGCCTGACCCGCCTGCGCCGTGCCGAAGACCGCCCGCTCACCATCCTGGTCGCCACCTCCGGC…
>XOCORF0105 conserved hypothetical protein subfamily {Xanthomonas oryzae pv. oryzicola BLS256}	ATGGCGCAGGGCTATGCTGCGCGCACCCTTCCGTGGAGTCGGCAGATGATCAAGGTCAGCGTGATGTACCCGTACCGCGACGGCGCCCGCTTCGATCACGCCTACTACCGCGACCAGCACATGCCGCTGGTGAGCACGCGCATGGGGCCGGCCTGTTTGAAATACACGGTGGACAAAGGCATCAGCGGCGGCGACGCCGGCAGCCCGCCGGCGTTCATCGGGATGTGCCACATCCTTTGCGCGTCGCAAGAAGCCTTCAATGCCAGCTTCGGGCCGCATGCGGCGGAGATCCTGGGCGACATCGCCAACTACACCGACCTGACCCCGGTCATGCAGATCAGCGAAGTGGTGGTTGGCTGA
>XOCORF0106 tannase precursor (OrderedLocusNam) {Xanthomonas oryzae pv. oryzicola BLS256}	GTGTCGGCCTATACGCACAGGGCACCGCGCTACTCCTACTTTTTCGGCTCATCCAACGGCGGCCGCGACGCGCTGATGGCCGTGCAGCGCTATCCGAATGCCTTCGACGGCGTGATCGCCGATGCGCCATCCGCGGACTGGACCGATAACGCATTTTCCTGGTTGTGGTCCGAGGATGCCGAGTTCGGCAATCCGGCGGCGACCATCGCTGCGGCCAAGCTGCCGGCGATCCAGGCCGCGGCACTTGCGCAATGCGATGCCAAGGATTCGACCGTAGACGGGGTGGTCAACGATCCGCGGCTGTGCCGTTTCGATCCTAGTGTGCTGCTGTGCAGTGCCGCCGAGACCGACAGCTGCCTGACCGCCGAACAGATCATGGCACTGGACTCGATTCTGAGC…
>XOCORF0107 IS1404 transposase {Xanthomonas oryzae pv. oryzicola BLS256}	GTGAAGAAGCGTTTTTCCGAAGAGCAGATCATCGGCTTCCTGCGCGAAGCCGAGGCCGGCATGCCGGTCAAAGACCTGTGCCGACGGCATGGCTTCAGTGAGGCGTCCTACTACCTGTGGCGCAGCAAGTTCGGCGGCATGAGCGTGCCCGATGCCAAGCGGCTCAAGGACCTGGAGGCCGAGAACACGCGACTGAAGAAGTTGCTGGCCGAGCAGGTGTTCCAGAACGCCCTGATCAAGGATGCGCTGCAAAAAAAATGGTGA
>XOCORF0108 IS1404 transposase {Xanthomonas oryzae pv. oryzicola BLS256}	ATGAGCGCCAGTGCGCTGCGCGATCGCCCGCGCGAGGACCGCAACGTTGAGTTGCGCGAGCGCATCCTTGCGTTGGCGCATCGCCATCGCCGCTATGGCGTGGGGATGATCTCTCTCAAGCTGCGGCAGGAAGGGCGTCTGGTGAACTATAAGCGGGTGGAGCGGCGGTATTGCGAGCAGCAGCTGCAGGTCCGCCGCCGCACGCGTAAAAAGGTGCCGGTAGGCGAGCGTGCGCCGTTGCTGCGGCCCACCAAGGCCAACCAGGTGTGGTCGATGGACGTCGTGTTCGACCGCACCGCCGAAGGCAGGTCAATCAAATGCCTGGTGATCGTGGACGACGCAACCCACGAAGCGGTCGACATCGACGTGGAGTGTGCGATCTCGGGACACGGCGTTGTG…
>XOCORF0109 IS1404 transposase {Xanthomonas oryzae pv. oryzicola BLS256}	ATGAGCGCCAGTGCGCTGCGCTATCGCCCGCGCGAGGACCGCAACGTTGAGTTGCGCGAGCGCATCCTTGCGTTGGCGCATCGCCATCGCCGCTATGGCGTGGGGATGATCTCTCTCAAGCTGCGGCAGGAAGGGCGTCTGGTGAACTATAAGCGGGTGGAGCGGCGGTATTGCGAGCAGCAGCTGCAGGTCCGCCGCCGCACGCGTAAAAAGGTGCCGGTAGGCGAGCGTGCGCCGTTGCTGCGGCCCACCAAGGCCAACCAGGTGTGGTCGATGGACGTCGTGTTCGACCGCACCGCCGAAGGCAGGGCAATCAAATGCCTGGTGATCGTGGACGACGCAACCCACGAAGCGGTCGCCATCGACGTGGAGCGTGCGATCTCGGGACACGGCGTTGTG…
>XOCORF0110 IS1404 transposase {Xanthomonas oryzae pv. oryzicola BLS256}	GTGAAGAAGCGTTTTTCCGAAGAGCAGATCATCGGCTTCCTGCGCGAAGCCGAGGCCGGCATGCCGATCAAAGACCTGTGCCGACGGCATGGCTTCAGTGAGGCGTCCTACTACCTGTGGCGCAGCAAGTTCGGCGGCATGAGCGTGCCCGATGCCAAGCGGCTCAAGGACCTGGAGGCCGAGAACACGCGACTGAAGAAGTTGCTGGCCGAGCAGGTGTTCCAGAACGCCCTGATCAAGGATGCGCTGCAAAAAAAATGGTGA
>XOCORF0111 homoserine kinase (thrB) [2.7.1.39] {Xanthomonas oryzae pv. oryzicola BLS256}	ATGAGCGATACAGGTCTGTCGTCGCCGCGCGCAGGTGCGGGGCATTCCGCGCCGCGCGAGGCACGCGCGTTTGCTCCGGCCTCGGTGGCCAACGTGGCGGTCGGGTTCGATCTGCTCGGTTATGCATTGGACGGCGTCGGCGATACGGTGACCGTGCGTCGTATTGATGCGCCGCAAGTACGCATTGCCGCGATCCGTGGTACCGCCGTCGAGCTTCCGCTGGAGGCCGAACGCAACACCGCGGGCGCGGCATTGATCGCGCTGCGTAGCGTGTTGGCATTGCCGTTTGGCTTCGAGCTGGAGATCGACAAGGGGATTGCGCTCAGTTCCGGCATGGGCGGGTCGGCGGCGTCGTGCGTGGCGGCGCTGGTAGCAGCCAATGCGCTGTTGGAGGCCCCG…
>XOCORF0112 aspartokinase; homoserine dehydrogenase I (metl) {Xanthomonas oryzae pv. oryzicola BLS256}	ATGTCATTGCCTGCTGTTTCGTTCGAACCCGCCGCTGTTGTTGCGTCCTCTGCGCGCACTGTCGTCCACAAATTTGGCGGCACCTCGGTGGCCGATGCCGAGCGCTATCGGCATGTGGCGCAGCTGCTGCTTGCGCGCGACGAGACGGTGCAAGTCACCGTGGTCTCGGCAATGAAGGGCGTCACCGATGCCTTGATCGAGCTGGCCGAACTGGCCGCAAAGGATCGTCCCGAGTGGCGCGATCGCTGGCACGAAACGCGTGCGCGCCATCGCGGTGCCGCGGTGGCCCTGCTGGGTGAGCATTCCGGGCCGACCGTTGAGTGGCTGGACGAACGCTTCGAACACCTGTCGCAGATCCTCGGCGCATTGGCGGTGATCAGCGAATTGCCGCGCGAGGTG…
>XOCORF0114 aldehyde dehydrogenase (Pcd) [1.2.1.3] {Xanthomonas oryzae pv. oryzicola BLS256}	ATGTTTGCTGACCTGCTCAAGGCACTCGACCTCGCTGCGTCCAATTCCGGTACTTATCTTGGCGAGGCGACCTGGTCGCAGGCCAGCGGTGCCGGGGTGCTGCAGCCGCTCAATCCGACCACCAATGCGGTGATCGCCGATGTGCAGGCCACCACGCCCGACGATTACGAACTGATCATCCATCGCGCGCAGGCGGCCTTCAAGGTATGGCGGACCACGCCGGCGCCGCGTCGCGGCGAGGCGGTGCGTTTGTGTGGCGAGGCGCTGCGTGCGCACAAGGATGCGCTCGGTTCGCTGGTGGCGCTGGAAATGGGCAAGAGCAAGCCCGAAGGCGATGGCGAAGTGCAGGAGATGATCGACATCGCCGATTTCGCGGTCGGCCAGAGCCGCATGCTCTAT…
>XOCORF0115 conserved hypothetical protein {Xanthomonas oryzae pv. oryzicola BLS256}	ATGAACGTTGTCGTTCGACGGACCAGCGCCATGGCGATCGTCAGCCTGGTCGCAGGCATTCTCGGCTGGACGCTGATCCCGTTCCTGGGCAGCATCTGCGCCATCATCACCGGCCACCTGGCGCGGGCGGAAATCGGCCGCAATCCGCAGGGGCTGGACGGCGACGGCCTGGCCATCGGCGGCCTGATCATGGGCTGGCTGGCCGTGGCGCTGTGGGTAGTGGGAATCGCGTTTTTCCTGCTGTTCTTCGGCGGCATGGCCTGGCTCGTGGCTGCCATCAGTTGA
>XOCORF0116 conserved hypothetical protein {Xanthomonas oryzae pv. oryzicola BLS256}	ATGGCCGCGCCCTCCTCCGCTCAGCGCTTCAATGACCGCGTGGCGGCCTACGTGCGCTACCGGCCGAGTTATCCGCCGCAGTTGCTGCGCTGGCTGCATGAAGAGCTGGGCGTGACGCCCGCGACGACGGTCGCCGATATCGGCGCCGGCACCGGCATTTCCAGTCGCCTGTTTCTGGAAGCCGGGTATGCGGTCACCGCGGTAGAACCCAACCCGGCCATGCGCGAAGCCGCGCTGCAGTGGCTGGCGGAATTCCCCAAGTTTCAGGCCATCGACGGCACCGCCGAAGCCACCGGACTGGCCGATGCCAGCGTCGGCATGGTGTCTGCCGCGCAGGCATTCCACTGGTTCGACATGCAGGCCGTGCGCAGCGAATGGGCGCGCATCCTGCAACCCGGC…
>XOCORF0117 dihydroorotate oxidase (pyrD) [1.3.3.1] {Xanthomonas oryzae pv. oryzicola BLS256}	ATGTATTCGCTTGCCCGCCCCTTGCTGTTTTCCCTTGATGCCGAGCGCGCCCACGCGCTGGCGTTGCGCTCGATCGACACTGCCTACCGCACCGGCACCACGTCGCTGCTGAGCACGCGCCCGGTGCCGCTGCCCACGCCGGCGTTCGGCTTGATGTTCCCCAACCCGGTCGGGCTGGGTGCCGGGCTGGACAAGAACGGCGAACATATCGATGCATTGCTTGCGCTGGGCTTCGGCTTTGTCGAAATCGGCACGGTGACGCCGCGCGCGCAGGACGGCAACCCGAAACCGCGCATGTTCCGCTTGCCCGAATACCAGGCGGTGATCAACCGCATGGGTTTCAACAATCTGGGCGTGGATGCGCTGGTGGCCAATGTGCAGCGCGCGCGCCGTCGTGGC…
>XOCORF0118 UDP-N-acetylenolpyruvoylglucosamine reductase (murB) [1.1.1.158] {Xanthomonas oryzae pv. oryzicola BLS256}	ATGCGTCAATGCAATCCGCCGACGCCGCGAAGCACCGAGCGGTGGCGCGGTGGCGCCCTTATGAGCGCTACGACGCAGGTCGGCTGGCAGTTGAGCGAGCATGCGCCCCTGCGCGCGCTCAACACGTTCCATGTCGAAGCCACGGCGCGCTGGTTGCTCAGCGTCCACACGCCCGAGGCGTTGCCGCAGGCACTGGCCGCGCCCGAGATTGCGGATCAGCCGCTGCTGGTGCTGGGAAGCGGCAGCAATGTCTTGCTGGCTGGCGACCCGCCCGGCTGCGTGCTGTGTTTCGAGAACCGCGACACCGCCATCATCGCGCACCATGCCGACCACGCCATCGTGCGTGCCGGCGCCGGCGTGAACTGGCATGCGCTGGTGCTGTATTCGCTGCAACAGGGG…
>XOCORF0119 Integral membrane protein DUF6 domain protein {Xanthomonas oryzae pv. oryzicola BLS256}	ATGCTCACCAGTACTTTTGCCTTCGGCTTGATGGCGATCACCATTCGGCTTGCATCGAGCACGATTGCAACGACCGAGATCGCGTTTTTCCGCAATGCCTTCGGGTTGTTGGCATTGCTGCCGTTGATCGCGCGGCCAGGCAAGCCGCTGCCGCGCACGCGGCAATTGCCGCACTATCTGGCGCGCACGCTCATCGGCCTGGCTTCGATGCTGTGCGGGTTCTGGGCGATGCGCCATCTGCCGTTGTCGCAGGCCATCTCGCTGTCCTACGCCACCCCATTGTTCGTCACCGTGCTGGCGGTGATCTGGCTGCATGAGCAGGTACGGCTGCGGCGCTGGCTGGCGGTGGCGGCGGGCTTTATCGGCGTGCTGGTGATTCTGCGGCCGGGCTCGTCCACA…
>XOCORF0120 Prop transport protein (proP) {Xanthomonas oryzae pv. oryzicola BLS256}	ATGACCACCGACGCCCCGCCAGCACCACTCACCCGCAACGACTACAAAACGCTGGGCTTGTCCGCGCTGGGCGGCGCGCTGGAATTATACGACTTCATCATCTTCATCTTTTTCGCGAAGGTGCTGGGCGAGTTGTTCTTTCCGCCAGGCATTCCGGAATGGACGCGGCAATTGCAGACATTCGGCATCTTTGCCGCCGGCTACCTGATCCGCCCGTTGGGCGGCATCGTGATGGCGCACTTCGGTGACTTACTCGGCCGCAAACGCATGTTCGCGCTGAGTATCGGATTGATGGCCTTGCCCACGCTCGCCATTGGCGTACTGCCAACTTACGCGCAGATCGGCATGGCCGCGCCGCTGCTGCTGTTGACGATGCGCTTGCTGCAGGGCGCGGCCATC…
>XOCORF0121 phosphatidylglycerophosphatase B (pgpB) {Xanthomonas oryzae pv. oryzicola BLS256}	ATGCCCGCCGCGCCGGCTGAATCGCCGGCCGGTGTCAAGGGATGGTTGCGTAGCACTGCGTGGCGGATGGCGCTGTTGTTCGCCGGGGTGCTGCTACCGCTGGGTTTATTCGTAGACCTGGCCGATGAAGTCCACGCACTGGAAAACGTCTACGTCGACGAGCCGCTGCTGTGGTGCATGCGCAGCATCGCCACGCCCGGGCTGGATGCGTTTTTCGGCGCGATCTCCAAAGTGGGCTACCACTACGGCGTGATTCCGGCCGATATCGCCATCGTGCTGGTGCTACTGGTGTTGCAGCGCTGGCGCGAGGGCACGTTTGCGGCGCTGGGATTCGGTGGCTCGGCATTGCTCAATATGGGCGCCAAGCAGGTCTTCCAACGCGGTCGCCCCGGCCTGTGG…
>XOCORF0122 4-hydroxy-3-methylbut-2-en-1-yl diphosphate synthase (ispG) [1.17.4.3] {Xanthomonas oryzae pv. oryzicola BLS256}	GTGGGCGGAGGCCATCCGGTCGTCGTCCAGTCGATGACCAACACGGACACTGCCGACATTGCCGGCAGCGTCAAGCAGGTGGCCGATCTGTGGCGCGCTGGCTCGGAAATGGTGCGCCTGACCGTCAACAACGCCGAGTCCGCTGCCGCCATCCCGCGCATCGTCGACAAGCTGCGCATGATGGGCATCGACGTACCGTTGATCGGCGACTTCCATTACAACGGCCACCAGTTGCTGGCGGCAGAGCCGGCCTGCGCCGAGGCGCTGGCCAAGTACCGCATCAATCCCGGCAATGTCGGTTTCGGCAAGAAGAAGGATCTGCAGTTCGGTCAGTTGATCGAATGTGCGATCAAGTACGACAAACCGGTGCGCATCGGCGCTAACTGGGGCTCGCTGGAC…
>XOCORF0123 two-component system sensor protein (regS) {Xanthomonas oryzae pv. oryzicola BLS256}	GTGCTACGCAACCATCCCTTGACACCGGCCGGCGATTCAGCCGGCGCGGCGGGCATAGGTGCGTTCGACGTATTGATCGATCAGGCCAATGAATTCTTGAGCGATGTTTTCGCCGCGCAGGGTGACGCTTTTTTCGCCATCGATGAACACTGGCGCGGATGGCGCCTCGCCGGTACCCGGCAACGAAATACCGATATTGGCGTGGCGCGATTCGCCTGGTCCGTTGACCACGCAGCCCATCACCGCCAGCGTCATGTTCTCGGCGCCGGGATTGCTGATCTTCCATTCCGGCATCTTGGCGCGCACATGGTTCTGCACCACCCCGGCCAGCTCCTGGAAGAACTCGGAGGTGGTGCGGCCGCAGCCCGGACAGGCGGTGACCATCGGGGTAAACGCGCG…
>XOCORF0124 two-component system regulatory protein (RegR) {Xanthomonas oryzae pv. oryzicola BLS256}	ATGGCGTCTGGTGCGCCCCACCATCGAGTTGCGCCGCAACGAGGACGCACCGATGCGGCTGATGCTGCAGCCCGGCGTCAGTCACCTGTTGATGGTGCTGCTCAACAATGCTGCCGATGCCGGCGAACGCGTCGGCCGCCCGCAGATCGACCTGACCCTGCGGGTGGAACACGACCATCTCAGCGGCGAAGTGCGCGATTACGGCCCCGGCTTCGACACCGCGCAAGCGCTGCTGCCGGGCACCTTGTTCAACAGCGGCAAGCACGACGGCATGGGCGTCGGGCTGGCGCTCTCGCATGCCACCGTCGAACGCCTGCAGGGCGAGTTGTGGATGCTGCCCGCCGAAGGCAGCGGCGCGCGCGTCGGGTTCCGTCTGCCGCTCTGCGAACACGAGGCACT…
>XOCORF0125 mannan endo-1,4-beta-mannosidase {Xanthomonas oryzae pv. oryzicola BLS256}	TTGTCGCTTTTATTTGGAACTCCCTTGAACGCACTGCTGCCTTTCGCACAACGCATGCTTTTGGTCATCGCCGGTCTGGCACTGTCGTCTGTTGCCCATGCCGGGCTCACTGTTTCCGGCACCCAGTTGCGCGAGTCCAATGGCAATGTATTGGTTCTGCGCGGCGTCAATCTTCCGCATGCTTGGTATGCAGACCGTACCGATGCGGCGTTGGCTGCCATCGCTGCCACCGGCGCCAATAGTGTGCGCATCGTGCTCAGCTCCGGCTACCGCTGGACGCGCACGCCGGAGGCAGGCGTAGCACGCATCATCGCCCGCTGCAAAAGCCTGGGCTTGATCGCCGTGCTGGAGGTGCATGACACCACCGGGTACGGCGAAGACACCGCAGCCGCGAATCTG…
>XOCORF0126 GAF domain/GGDEF domain/EAL domain protein (PA2567) {Xanthomonas oryzae pv. oryzicola BLS256}	ATGGCGCCATGGAGCGTCTGCGGCGTACTTCTGGCGCAGCGCTCATCAGCACCAATCAGCCCAAGGCCTGCCCGGCCGCAACTGAACGGAGTCAATCACCGCCAATCAAGGGATCACGCTTCAGGCCGATACGAGGACATGACTTCCCTGCCCGCCTGCGTTGAATCTCTTCTTCCACCAGCGCTGGACGAGTCCACCCGGCTCGCGGTGCTGCGCGGGCTGTGCCTGCTGGATTCGCCGCCAGACCCGGTGTTCGACACCGTGGCCGCCATGGCAGCGCGCAGCATGGGGACGGAAATTGCGCTGGTATCGCTGGTGGACGAACACCGCCAGTGGTTCAAGGCACGCATTGGCCTGGAAGAGCGGGAGACGCCACGCAGCCAGGCGTTCTGCACGCAC…
>XOCORF0127 sodium/glucose cotransport protein (sglT) {Xanthomonas oryzae pv. oryzicola BLS256}	ATGAAACAGGCGCGTCGCCAGTGCCGGCGGCGCGGTATAGCGGCCACCTTGATCGGTGGTGTCATCAGCCGCCGCGGGACGCGCGCGTCGATCGGCCGGGATGGCCTGCAGTTGCGGTTCGCCGCACTGCCGTGGCGCACGCGATGCGTTGCGGCAGCATTCTGCAGGTTCGTCCAGCGCTCGACGCGCACCCCCAGAGCCAGACAGGAGAGTGCAGTGGGTTTGGCGACGTTGGATATCGTGATTGTGCTGGTCTACCTGACCGGCATCTTCGTGCTCGCGCAATGGGTGTCGCGCGAGAAGGCAGGCCACAGCAAGAGTGCCGAGGATTATTTCCTGGCCAGCAAGTCGTTGCCGTGGTGGGCGATCGGGGCATCGCTGATTGCCGCGAACATCTCG…
>XOCORF0128 glucan 1,4-beta-glucosidase (celD) {Xanthomonas oryzae pv. oryzicola BLS256}	ATGGCCTGCGGCGCAACGCATCGCCGTGGGAGAACCACCCTGGAGAACCTGATCTTGGACAAGCTGCTCCGTCGTGCCGCCGCGCCCGTCGCGCGTCGCGCCCTCTGCCTGGCAACCGCTGCAGCGGTGCTGATGTTGGCCGCCTGCCAAGGCAAGGACACCGCTGGCGAGGCGAACAAGACCGCCCCGGCTGCTGCACCTGCCGCGTCGTCGACCACCATCCATCCGGACCAATGGCCGTCGCCGAAGTGGCCGTTCCCGCAGGACGCGGCGCTGGAGCAGCGCATCACCGATGTGATGGCCAAGATGAGCGTGGAAGAGAAGGTCGCCCAGACCATCCAGGGCGATATCGCCAGCATGACCCCGGACGACGTGCGCAAATATCGCATCGGCTCGGTG…
>XOCORF0129 hypothetical protein {Xanthomonas oryzae pv. oryzicola BLS256}	TTGTTTGACGGCGAGCTCACCCGTTGGCCGGTGTTCGAACACGTCTGCGCAAACGCGCGTTGCCAGACGCCATTGCGTGCCGATGCTGCGCACTGA
>XOCORF0130 alkaline phosphatase (phoX) {Xanthomonas oryzae pv. oryzicola BLS256}	GTGCGCAGCATCGGCACGCAATGGCGTCTGGCAACGCGCGTTTGCGCAGACGTGTTCGAACACCGGCCAACGGGTGAGCTCGCCGTCAAACAACTGTCATACCGGCGGCCTAGCGTAAACTGCTTGGTGATGCGCCACTGCCATTGTCGATCATTGCCTTTGCCTGGAGTTTCGATGTCTACCTCCCCCGACCCCTCCCGTCGTCGCCTGATGCAATTGCTGGCGGCCGTCCCCCTGTTGCCGCTTGGCAACGCCAGCGCAGCTGCTCTGCAACAACTTGGCGGTGCCGCGTGGGCCGCGCGCCCGTTGCGACCATCGGACAATCCGACCCGCCTGGTGTCGGCCACCTTCCACGGCATGCCGGCGCCCAGCCTGGCCAACCCGGCGGCGATGGCCACC…
>XOCORF0131 hypothetical protein {Xanthomonas oryzae pv. oryzicola BLS256}	GTGCGCTGCTACCGGCCCAGGTGCGCTCCTACCGGTATGCGACAGCAGCGGGAATGCCCCGCTGCACGTGTCAGCTGCAGCGTCACGCAGCGCCGCAACTGGAAACGTCAGCGCTTATGCCTTGCCCAACTGCACCGCCACCGGATCGCCGGTGAGATAACCCACGGCCCCACCGAAGCGGTCCTTGTAGTTGGCGCGGACCAGCGGGTCCAGCGTGGCTTTGACGGTGTCGTGCAACGGGCTTTCCCAGTCGCCGGGATGCTGGCAGTTGCTCATCACATAGGTCCAGCCGTGGATTTCATCGACCGCGTGCAAACCGGTCGATTCGGCACCTGCCGGCACCGACAGCACGCGTGTCAGCGTGCCGTTGTCCACGTTGTAGGCCCACAGGAAATTGTT…
>XOCORF0132 conserved hypothetical protein {Xanthomonas oryzae pv. oryzicola BLS256}	ATGGGCAATCTCCTGGTGCTGGCCGGCGTCAATGGCGCCGGCAAAAGTTCGCTATTGGGCCGTTTTCTGCAAGAGGACGGCGCCACCTGGTTCAACCCCGACGCGTTCGCCAAGCAACTGGTGGAGCAGGGCTGGGCGCTTGCGGAAGCGAACGCGCAGGCCTGGGAAGAAGGTGTACGGCGGCTGCGCCACGCCATGGCCAACGGCAGCGATTTCGCATTCGAAACCACGCTGGGTGCGAGCACCATTCCGCGCCTGCTGCGCGAGGCGTGCGCGCAGCACACGGTGGCGGTCTGGTTCTGCGGGTTGGCGACAGTGGATCTGCACATCCAGCGTGTGGCCGCGCGGGTTGCTGCCGGCGGTCATGCCATCCCTGAGCACAAGATCCGCGAGCGTTAC…
>XOCORF0133 addiction module antitoxin, Axe family subfamily, putative {Xanthomonas oryzae pv. oryzicola BLS256}	ATGTCGCGCCTCCAGGATTTGCCCGAGCTCGAAAAATCCCCCGCCGCCGACATCAAGGTGAAGGGCTGGCCCAGCCTGATGCGCAAGGTGCGCTCGCATGGGGCGGTGGTCATCACCAACCACAATCATCCCGAAGCGGTCGTCGTGGACGCCGAGGAATATCGGCGCCTGGTCAATCAGGCGAGTGCGGCGGCGGCTCCGTCGCGCGCGCAATCGCTGCAGGCATTGCAGGCGAAGTTCGACGCGCAGCTTGCGGCGGCGACCCAGGGTGCAGGTCTAGCCAAGGCGATCGCCACGCCGGCACGCCGCGGCCGCAAGGTCACCCTGGGTCCGTCGCTGTAA
>XOCORF0134 glucose-6-phosphate isomerase (pgi) [5.3.1.9] {Xanthomonas oryzae pv. oryzicola BLS256}	ATGACACAGACCAACGGATTCGACGCGCTTCACGCCCACGCCCAGCGCCTGCGCGGCGCTGCCATCCCCGCATTGCTTGCCGCAGAGCCGGAACGGCCGACGCAATACGCCTGGCAAGTCGGTCCGTTGTATTTCAACTTCGCGCGGCAGAAGTACGACCGCGCCGCGCGCGATGCCTTGTTCGCCATCGCCCGCGAGCGCGATCTGGCCGGCGCGTTCCAGCGGTTGTTCCGTGGCGAGCAGGTCAATGTCACCGAACAGCGCGCGGCCTTGCACACCGCGTTACGTGGCGACTTGACCGACGCGCCCGTGGCCTCGGAGGCCTACGCCACTGCTGCAGAAGTGCGGCAGCGGATGGGCGCGCTGATCCAGCAGCTCGAAGCCACCGACGTCACCGAT…
>XOCORF0135 aspartate 1-decarboxylase (panD) [4.1.1.11] {Xanthomonas oryzae pv. oryzicola BLS256}	ATGCATCTGTCCCTGCTGAAAGCCAAGATCCACCGCGCCACCGTCACCCACTCCGAGCTCAACTACGAAGGCTCGATCGCCATCGACGGCCTGCTGCTGGAAGCGACCGGCATCCGCGAATTCGAACAGGTCCATATCTGGGACGTCACCAACGGTGCGCGTTTCAGCACCTATGCCATCCGCGCCGAAGACGGCAGCGGCATCATGTCGCTCAACGGCGGCGCAGCGCGTCACGTGCAGGTGGGCGATCTGATCATCGTGGCGGCGTTCGCCAGCATGAGTGAAGACGAAGCCAAGACCTTCAAGCCCAATCTGGTATATGTGAACGCGCACAACGCGATCTCCCACACCAACCACAGCATCCCCACGCAGGCCGCATGA
>XOCORF0136 pantoate--beta-alanine ligase (panC) [6.3.2.1] {Xanthomonas oryzae pv. oryzicola BLS256}	ATGATCCAGACACTCGCCGATCTTTCCGCCCTGCGCGCCCTGGTCAACGGCTGGAAGCGCGAGGGCCTGCGCGTGGCGCTGGTGCCCACCATGGGCAACCTGCACGCCGGGCATTACTCGCTGGTGATGCTGGCGCGCCAGTACGCCGACCGTGTGGTGTCCAGCGTGTTCGTCAACCCGACCCAGTTCGGCCCGAATGAAGATTTTGCGTGCTACCCGCGTACGCCCGAGGCCGACCTGCGCGGCCTGGAAGATGCCGGCTGCGATGCGCTGTGGCTGCCGGACGTGGACACGATGTACCCGCTCGGCACCGCGCTGGCCACGCCCATCCACGCACCCGGCGTCAGCGATGTGCTGGAGGGCGAATGCCGGCCGGGGCATTTCGATGGCGTATGCACC…
>XOCORF0137 3-methyl-2-oxobutanoate hydroxymethyltransferase (panB) [2.1.2.11] {Xanthomonas oryzae pv. oryzicola BLS256}	ATGAGCAGCCACGCCGACAGCAATCCCTGGACCGTGCCCGCCTTGGCGCAGGCCAAGCGCGCGGGTCGAAAACTGGTCATGTTGACCGCGTACGACGCCAGCTTCGCGCGCACCTTCGACGCCAATGGCGTGGACCTGATCCTGGTTGGCGACTCGCTCGGCATGGTGGTGCAGGGGCACGATTCCACCTTGCCGGTGACCACCGCCGACATGGTCTACCACACCGCCGCGGTGGCCCGCACGCTCGATCGCGCATTGCTGGTGGCCGACCTGTCGTTCCAGGCCGACGCCACGCCCGAACGTGCATTGGATGCCGCCACCCAACTGCTGCAGGCCGGTGCGGAGATGGTCAAGATCGAGGGCGCCGGGCATAAGCTCGAGGTCATCCGTTACCTGGTC…
>XOCORF0138 2-amino-4-hydroxy-6-hydroxymethyldihydropteridine pyrophosphokinase (folK) [2.7.6.3] {Xanthomonas oryzae pv. oryzicola BLS256}	ATGCAGACCGCCTTTGTCGGCCTGGGTGCCAACCTGGGCCCGGCCGAGGCCAGCGTGCGCGCGGCCATTGCCACGCTGGGCGCGGTGCCGCAGACCACGCTGATCGCAGCGTCGCGTCTGTACCGTACGCCGGCCTGGGGCCGCGCAGACCAGCCGGATTTCATCAATGCCGTGGCGCAGCTGCGCACCGGCCTCGCGCCGCTGCCGCTGCTGGAAGCCTTGCTCGGCATCGAACAGGCGTTTGGCCGCGAGCGTCGCGCCGGCGAGCGCTGGGGCCCGCGCACGCTGGATCTGGACCTGCTGTTGTACGCCGAACAGGTGATCGATCTGCCGCAGTTGCAGGTGCCGCATCCGCATCTGCACGCGCGTGCCTTCGCACTGCTGCCGCTGTCCGAACTG…
>XOCORF0139 polynucleotide adenyltransferase (pcnB) {Xanthomonas oryzae pv. oryzicola BLS256}	TTGGGCAATCCTGCAACACAAGACGGAAGCGCCATCATCGAAGCCTCAGTGACATCTGCGTTCACGCTGCGCGTCATTCCACGCGACCAGCACACCATCTCGCGCAAGGACATCAGCCCCAACGCGCTGCGCGTGCTTTATCGCCTGCGCGAATCGGGCTTTGGTGCCTACCTGGTCGGTGGTGCGGTCCGCGATCTTCTGGTCGGTCACCACCCCAAGGATTTCGATGTCGCCACCAGCGCCACGCCGGAAGAGGTCAAGGCGCTATTCCGCAACTGCCGCCTGATTGGCCGACGTTTTCGTCTGGCGCACGTGGTGTTCGGTCGCGAAATCATCGAAGTGGCCACCTTCCGCGCCAATAGCGACGATGGCAGCGGCGACCGCGAACTCGATAACGGC…
>XOCORF0141 Uncharacterized conserved protein (OrderedLocusNam) {Xanthomonas oryzae pv. oryzicola BLS256}	GTGGCGATACGCATCAGGACGAACTTGCACAGACGCTGCATGCGGGAATCGACGACTACTTCGCTGCGTTTCCTGGTCGCGTTTGAGCCGCGATCGTCACCCTTACCCTCCGACGAGTACCCGATGTCCGCCACGCTTCCCGATGTTGCTGTGACCGAAGCATTCACGCTGAGCGCGCCCTTGCGGTGGGTCGGCATGCAGGACATCGCGATTCCCGTGCATCTGGACGCGGTCAGTGGCAGTGGCCTTGCAGCCCGTGCCAGCGTGCAGGTCGATCTGCCGCGGGCCGAGCTCAAAGGCATCCACATGTCGCGGCTGTATCGTCTGCTGGACCTGCACCTGCAGCGGCCATTGTCGCCGGCCATGTTCCCGCAGCTGCTGCAGGCGCTGATCGAAAGC…
>XOCORF0142 N-acetylmuramoyl-L-alanine amidase (amiC) {Xanthomonas oryzae pv. oryzicola BLS256}	ATGTTACTTTATAACAATAATTCGCCACCTCGTAGTCCTGCCTCTCGTGTCCCGCCATCCCTGTTCTCTTGTGTGCTGTCTGGAATCGCACCGCAGCCTGTGCTGCCGTTTGCTGTGGTGGGTCGATCACTGGGATTGCGAGGGGAGGGCGTGATGAAGCGCCGGGACCTACTACAAGGCGGAGCCGCTGCGCTGATGCTGTCGCCGGCCTTGGCGGCCGCGCAAGGGCTTCCAGTCTTGCAGGGATGCAGCGTGCAGCAGCAGGGCGGGTTGCTGCGCCTTCGGTTGGAGCTGCTTGGTGCGCAGGTTGCCTATCGCAGTTTCAGGCTGGCCGATCCTGAGCGGTTGGTCATCGATCTCTCTGGCGTGTCGTCGCAGGCGCCGCGCATCGACCCGATC…
>XOCORF0143 MFS transporter (xylE) {Xanthomonas oryzae pv. oryzicola BLS256}	ATGTCCAGTGTTTCCATTGACGGCGCCCCCGATGCCGGCGAGAACACCCGTTTCATCATCCTGATCAGCTGTGTCGCCACGATCGGCGGCTTCCTGTTCGGCTTCGACAGCGGCGTGATCAATGGCACCGTCGATGGCCTGAAACAGACCTTCCAGTCCACCGCCGCCGAGACCGGCTTCGAGGTCGCCTCGATGCTGCTGGGCTGCGCCATCGGTGCCTTCTTTGCCGGCCGCCTGGCCGACCGTTGGGGCCGCCGCGCGGTCCTGATCATTTCCGCTGCGCTGTTCCTGTTCTCGGCCATCGGCGCCGGTGCTTCGCACAGTTCCGGCTTCTTTATCTTCGCCCGCGTGATGGGCGGTTTTGCGGTTGGCGCGGCCAGCGTCATCTCGCCGGCCTAC…
>XOCORF0144 xylose isomerase (xylA) {Xanthomonas oryzae pv. oryzicola BLS256}	ATGAGCAACACCGTCTACATCGGCGCGAAAGAATATTTCCCCGGCATCGGCAAGATCGGTTTCGAAGGCCGCGAGTCGGACAACCCGCTCGCGTTCAAGGTCTACGATGCCAACAAGACCATTGGCGACAAGACCATGGCCGAGCATCTGCGCTTTGCCGTGGCCTACTGGCACAGCTTCTGCGGCAATGGCGCCGATCCGTTCGGCCCGGGTACGCGTGCGTATCCGTGGGATGTGGGCAACAGCGCGCTGGCGCGGGCTGAAGCCAAATCCGATGCCGCGTTCGAGTTTTTCACCAAGCTCGGCGTGCCGTATTACTGCTTCCACGACATCGACCTGTCGCCGGATGCCGATGACATCGGCGAATACGAGCGCAACCTCAAGCACATGGTGGGTGTT…
>XOCORF0145 xylulokinase (xylB) [2.7.1.17] {Xanthomonas oryzae pv. oryzicola BLS256}	ATGAGCTTGTACGTAGGACTGGATGTAGGCACGCAGAGCGTCAAGCTGGTGGCCTACGATCCGCAGGATCGCGCGGTGGTCGCCACCATCGCAGCGCCCATGGAGCTGATCAGCCGCGACGACGGCACCCGCGAGCAACAGGCGCAGTGGTGGATCGACGGCATCGTGCAGTGCTTCGCGCAGCTCGACGGCGGGTTGCGTGCACGCGTGCGCGGCATCTCCGTGTCGGGTCAGCAACACGGCTTTGTGCCGGTGGCAGCCGACGGCAGCGTCACCGCGCCGGTCAAGCTGTGGTGCGATACCAGCACTGCGCTGGAATGCGACGAAATCATGGATGCTGTTGGCGGCGCGGCCGGCAGCGTTGCGGCTGCAGGCAACCCCATCATGGCCGGCTACACC…
>XOCORF0146 hypothetical protein {Xanthomonas oryzae pv. oryzicola BLS256}	GTGGCCGTGCTGACCCGTCGCGAGCTGTGCAAGGCAACCGGGGACGCCATCGCGGTCCTGGGTGCCGTGCCGGCGGCGACACAGGCCGCGCAATCTTCGAAGAAAGCCGTGCTGCCGCCTGTTGCAGCGGCCGAGGCCCTGCAGCTGTGGTATCCCCAACCGGCCAACGAATGGGTGGAAGCCCTGCCGGTCGGCAATGGGCGATTGGGCGCGATGGTGTGGGGCGGTAGCGCCCACGCGCACCTGCAACTCAACGAAGACACGCTGTACGCAGGCGGGCCCTACGATGCCACCAGCCCGGACGCATTGGCGGCCTTGCCGCAGGTGCGTGCGCTGATCTTTGCAGGGGGCTATGCGGAAGTCGAACAACTGGCCGATGCCAAGCTGCTCTCGCGTCCG…
>XOCORF0147 alpha-xylosidase (xylS) {Xanthomonas oryzae pv. oryzicola BLS256}	GTGGACCAGCAGCCCGACGCACCGCTGACCGTGGTGGTCTATACCGGTGCCGATGGCCAGTTCTCGCTGTATGAAGACGATGGCAAGGGCTACGGCTACGAGAAGGGCGAGTTCAGCCGCATTGCGCTGGTCTGGAGCCAGGCCAAGGGCGAGCTGAGCATCGGCAAGCGCGAGGGCAGCTGGACCGGCATGCAGGCCAAACGCACCATCAATGTGCGCTTCGTCGACGGCCAGCGCGACGATGCCGGTGCGCTGCAGCCCAAGACCGATACCAGCATCCAGTACGAGGGCAAGGCGGTCAGCGTGTTGCAGCGCAAGATTGCGTCCGGCAAAGCGCGTCGCCGATGA
>XOCORF0148 alpha-xylosidase (xylS) {Xanthomonas oryzae pv. oryzicola BLS256}	TTGCCGGAAAACGCATGGGGCTCGCATGATTTCGATCCCAGGCACTTCCCGGATCCCGATGGCATGGTCAAGGCCGTGCACGACATGCATGCGCAGATCATGATTTCGATCTGGCCCAAGTTCTATCCCACCACCGCCAACTACAAGGAACTGGACGCTGCCGGTTTCATGTTCAAGCGCAATGTGGAAGTGGGTGAACTGGACTGGATCAGCAAGGGCTACAAGAACTGCTTCTACGACCCATATTCGGAAAAGGCGCAGGCCATGTACTGGCACCAGATCGACGAACAGCTCAACAGCAAGGGCTTCGATGCCTGGTGGATGGACGCCGACGAGCCGGACGTGCATTCCAACCTGGACATCGCCGAGCACAAGGCACGGACCACGCCGAACGCGTTG…
>XOCORF0149 alpha-xylosidase (xylS) {Xanthomonas oryzae pv. oryzicola BLS256}	ATGCAAACCACCCTCCGTTCCGCCGGCACTGCGCCTGCAAACCGGCGTACGCCGCTCGCCCACTGCCTGGCGCTGTCGCTGGCCCTGTTGGCCAATGCCGCGCATGCGCAGGAAGTACGCAAGGCCGCCGATGGCGTCACCGTGGTGCCGAGCGCCCAGGGCGCCGCACCGGTGCGCCTGCAAGTGGTCGACAGCGGCATCATCCGCGTCAGTGCGGATCCGGACGGCGACTTCGCCCGCAGCCCCAGCCTGATGCGCGTGCCGGCGCAGGGCGATGGCGCATTCCAGATTGCCGAGCAGGGCGACAGCGTGCAGCTGAAGACCGGCAAGGTCACCGCCACCGTGTCCACCGTGGATGGCCATGTCAGCTTTGCCGATGCCAACGGCAAGACGGTGCTG…
>XOCORF0150 galactose-binding protein regulator (gbpR) {Xanthomonas oryzae pv. oryzicola BLS256}	ATGAAATTTTCGGCATATTCTATTCCTCCGAAGAATACACCGCCGCAACCGCACGCTATGGCAACTTCCGGTATTCCCTGGTTCAACGCAGCCCGTCTTAAGACGCGCCAGCTCTTGCTATTGCTGCATTTGCATGAACAACGCTCGGTGTTGCGCGCGGCTGAGGCCGCTAGCATGACCCAGCCGGCGGCGTCCAAGCTGTTGGCGGAAATGGAAGACATGCTGGGCGTGAAGTTATTCGAGCGGCACGCCCGTGGCGTGGAACCGACCTGGTATGGCCACGTGCTGATCCGGCGCGCGCGCGCCGCGATGTCCGAGATCGGTCGGGCGCAGGAAGAAATCGCCGCGCTGCGCGCCGGGTGCATGGGCCAGGCCTCGATCGGCACGGTGGTCAATCCG…
>XOCORF0151 4-hydroxy-2-oxoglutarate aldolase/2-deydro-3-deoxyphosphogluconate aldolase (dgoA) [4.2.1.6 4.1.2.21] {Xanthomonas oryzae pv. oryzicola BLS256}	ATGACGGCATCTGGCCCCCAATGCAGTCCGCAAGACCGCGCACGCGGGTCCGGGTGGCACACCGTCAAGGTCGGAATACATGACCTGCGTCGTCCCCCGTCCTCATCTCGCGCTGCGCGTCTGCCGCCGCGCCCCGCAGTTGCGCAACCTCCCCCGACGGTACCAGCCACCCGGCCGCGAACCCTTGCTTTCCGCTCTAGCGCGAGTAACCGCATGACTTCAGATACCACCGCCAGCCCGTTCGCCCTGCCCCTGGTCGCCATCCTGCGCGGCATCACGCCGGAAGAAACGCTCGACCATGTCGGCGCGCTGATCGACGCCGGTTTCGATGCGATCGAAATCCCGCTCAACTCGCCGCGCTGGGAGCAAAGCATCGCGCTGGCGCAACAGACCTTCGGC…
>XOCORF0152 4-hydroxy-2-oxoglutarate aldolase/2-deydro-3-deoxyphosphogluconate aldolase (dgoA) [4.1.2.21] {Xanthomonas oryzae pv. oryzicola BLS256}	ATGAAGATCACCCGCCTCACCACCTACCACGCTGCGCCGCGTTGGTTGTTCCTCAAGGTCGAAACCGACGAGGGCATTACCGGTTGGGGAGAGCCGGTTATCGAAGGCCGCGCCCGTTCGGTGGAGGCCGCCGTACACGAACTGGCCGGCTATGTCGTCGGCAAGGATCCGGCGCGCATCAACGACCTGTGGCAGACCATGTACCGCGCCGGTTTCTACCGTGGCGGCGCCATCCTGATGAGCGCCATCGCCGGTATCGACCAGGCGTTGTGGGACATCAAGGGCAAGGCGCTGGGCGTGCCGGTATACGAGTTGCTGGGCGGGCTGGTGCGCGACCGCATGAAGACCTATCGCTGGGTCGGCGGCGACCGCCCGGGCGCGATCATCCAGCAGATCACC…
>XOCORF0153 regucalcin {Xanthomonas oryzae pv. oryzicola BLS256}	GTGCACGCGCCTTCGTGCAGGCCTACCAGGAACTGCAAGGATGAAGATCACCCGCCTCACCACCTACCACGCTGCGCCGCGTTGGTTGTTCCTCAAGGTCGAAACCGACGAGGGCATTACCGGTTGGGGAGAGCCGGTTATCGAAGGCCGCGCCCGTTCGGTGGAGGCCGCCGTACACGAACTGGCCGGCTATGTCGTCGGCAAGGATCCGGCGCGCATCAACGACCTGTGGCAGACCATGTACCGCGCCGGTTTCTACCGTGGCGGCGCCATCCTGATGAGCGCCATCGCCGGTATCGACCAGGCGTTGTGGGACATCAAGGGCAAGGCGCTGGGCGTGCCGGTATACGAGTTGCTGGGCGGGCTGGTGCGCGACCGCATGAAGACCTATCGCTGGGT…
>XOCORF0154 2-oxo-3-deoxygalactonate kinase (dgoK) {Xanthomonas oryzae pv. oryzicola BLS256}	GTGCGATCTGCCGGTCGCGGGCTTGCCAGAGAGCTTGGTGGCCAGCGCGTGATCGCCATCGACTGGGGCACCAGCAGCCTGCGCGGCTACCTGCTCGATGCCGACGGCAAGGTACTTGAGCAGCGCCGTGGCAGCGACGGCATCCTCGCCTGCCAGGGCCGCTTCGCCGAGGTACTGGCAGGCTTGGTCGACGGCTGGGACGGCCCGCTGCTGCTGTCGGGCATGATCGGCAGCCGCAACGGCTGGATCGAACAAGCCTATCTGCCCTGCCCCGCAGACACTCGCTCGCTCGCCCTGGCGATGCGCAGCTACGACGACCTGATGCCCGGTCGCACGCTGTGGTTCGTGCCCGGCGTGAGCACCGGCGAACAGGCCGGCGTGCCAGACGTGATGCGCGGT…
>XOCORF0155 ferredoxin (XF2601) {Xanthomonas oryzae pv. oryzicola BLS256}	ATGCCTTTTGTTGTCACCGAAAACTGCATCAAGTGCAAATACACCGACTGCGTCGAGGTCTGTCCGGTGGATTGCTTCCACGTCGGCCCGAACTTCCTGGTCATCGACCCGGACGAGTGCATCGACTGCACCCTGTGCGAGCCGGAGTGCCCGGCCAATGCGATCTACCCGGAAGATGACGTGCCGGCAGGCCAGGAAGGCTTCGTCGCGCTCAACGCTGAACTCGCCAAGGCCTGGCCGGTACTGACCGTGCGCCAGGAACCGCTGCCCGATGCCGCCGAATGGGATGGCAAGCCGAACAAGTTGCCGCTGTTGCAGCGCTGA
>XOCORF0156 lipoprotein, putative {Xanthomonas oryzae pv. oryzicola BLS256}	ATGCGTCATTCCGTTTCCTCCGTCCGCGTGCTGTCGCTCGCGTTGCTGGCGACCGCCACTGTCGCCGCCACGAGCGGTTGCAGCTGGTTTCACAAGGGTGCGCGCGGCGACTATGCGCTGGCCCCGGAAGCCCGTCCGTTGGAAGTGCCGCCGGATCTGAACCTGCCCGACACCTCCGGTGCGATGAAGGTGCCGACGCTGGCGTCGACCACGCAGCAGCAGGCCAACACGCCGCCGTCGGCAAGCGCCAATAGCGGGTTCACCGTGCCGGGCGAGCGCGACGAGGTGTTCGGCAAGGTGGGCGCAGCGTTGGCCGACATCCCGGGTCTGACCATCGCCAGCAAGGCGCAGATGCTTGGTTCCTACGACGTGAGCTACGAGGGTTCCAGCTTCCTGGTG…
>XOCORF0157 dihydroxydipicolinate synthase (dapA) {Xanthomonas oryzae pv. oryzicola BLS256}	GTGCATGTTGGCCGGCACACCGATCGTTACCTGCGCAGAAAACATCTCCGCACCGGTTTGCATGGCACGGTAGCGCGTGCTCTGCAGGTTTTCGATGGTGATGCCCTGGCGGTCGAAGAAATCGGCCAGCTGGAACAGGATACCCGGCTTGTCGGCAGCGATGACCTCGACAATGTAAGGCAGCAGGTTGGACTGGGTCTGTTTGGGGCCGGTGCGGTACCACACCAGCTTGAGGCCTTCTTCGCGTTCGAGCCGGGTCAGCATGGCTTCGAGCTTGGCGACCGAATCCCAGGAGCCGGTCGCCAGTGCGGTGACCGAGACGTCGCGCCCCACCGTGGCCAGGCGAGCGTCCAAGAGATTACAGCCGCTGTCGGCGATGCGGCGGGTGACGGGCAACAG…
>XOCORF0158 glycine cleavage system transcriptional repressor (gcvR) {Xanthomonas oryzae pv. oryzicola BLS256}	ATGCCGGAAGCCCCTTTGACCGACTCTACCCCCCGGCCTTCGCCGACCGAAAATCACCTCCTGATCAACGCCTACACGACGCATCCGGAGTCCCCCCTGTTGCCCGTCACCCGCCGCATCGCCGACAGCGGCTGTAATCTCTTGGACGCTCGCCTGGCCACGGTGGGGCGCGACGTCTCGGTCACCGCACTGGCGACCGGCTCCTGGGATTCGGTCGCCAAGCTCGAAGCCATGCTGACCCGGCTCGAACGCGAAGAAGGCCTCAAGCTGGTGTGGTACCGCACCGGCCCCAAACAGACCCAGTCCAACCTGCTGCCTTACATTGTCGAGGTCATCGCTGCCGACAAGCCGGGTATCCTGTTCCAGCTGGCCGATTTCTTCGACCGCCAGGGCATCACC…
>XOCORF0159 conserved hypothetical protein {Xanthomonas oryzae pv. oryzicola BLS256}	ATGGCCATCGCGATGTCCGCGCTGAAACAGATGTTCGACCACATCCGCTCAGAGACCGACTGGAATCTGGAAGGCCCGCTGCGCTGGGAATATTTCTTCGCCGACCCGGCGCAGGAACCGCTGCAGAAACTCGCCGAGCAACTGACCCAGGATGGCTACCGCGTCATCGATATCTTCCTCGGCGAACGCGACGAAGACGATGGCGACGATGAAGAGTCGTACTTCCTGCATGTGGACAGGAAAGAGCACCACACCCTCGAGTCGCTGAATCAGCGCAATGCGCAGTTCGACGCACTTGCCAAACGTTTCCAGGTGGCTGCTTATGATGGGATGGACGTCGGCCCGGCATGA
>XOCORF0160 bacterioferritin comigratory protein (bcp) {Xanthomonas oryzae pv. oryzicola BLS256}	ATGACCGACGCTATGCTGGAATTACCCGCTGCAACTTTCGACCTGCCGCTGGCGCTGTCCGGCGGCACCCAGACCACGCTGCGCGGCCATGCCGGCAAGTGGTTGGTGCTGTACTTCTACCCGAAGGACAGCACGCCTGGCTGCACCACCGAAGGCCTGGACTTCAACGCCTTGCTGCCGCAGTTCAAAAAGGCAGGCGCGGTCGTGCTGGGCGTCTCGCGCGATTCGGTGAAATCGCACGACAACTTCTGCGCCAAACAGGGCTTCACCTTCCCATTGATCAGCGACAGCGATGAAGCGCTGTGCCGCGCCTTCGACGTGATCAAGGAAAAGAACATGTACGGCAAACAGGTGCTCGGCATCGAGCGCAGCACCTTTTTGCTATCGCCCGATGGGCAT…
>XOCORF0161 PhoH-like protein family {Xanthomonas oryzae pv. oryzicola BLS256}	ATGACCCGAGGCAAGCGCATCTACGTGCTGGACACCAACGTGCTGATGCACGATCCCACCGCGCTGTTCAAGTTCGAGGAACACCATGTGTTCCTGCCGATGCAGGTGATCGAAGAGCTCGATAACGCCAAGAAGGGCACCTCCGAAGTCAGTCGCAATGCACGCCAGGTCAGCCGTTTCCTGGACGAATTGCTGGAAAACACCAATGCCGACCAGATCCAGGCCGGCATCCTGCTGAGCCATCCGCAAGGCATCCAGCTCAAGGGCCAGGCCGCGATCGGCCGCCTGTTTTTCCAGATCAAACCGATCGATCCGGGCCGCACGTTCGGCGCGATGCTGCCAGACAACAAGATCCTGGCCTCGGTGCTGGCGCTGCGCGAAGAAAATCCGGATGTGCCG…
>XOCORF0162 lipoprotein, putative {Xanthomonas oryzae pv. oryzicola BLS256}	ATGCACGCACTTCGCGGCGCGGTGGCGCTTGCCGTGATCGCACTGGCTGGCTGCGCCACCACGCAGGGGCCGGCCAGCGTGCCGACCAACCTCAAGAACGGGCAGTCGTGGATCATCACCCGGCAAGGCGTTGCCGAACAGGTGCTGCAATCCTGTTCGCGCGACAGTCCGGCGAAGCATCCCGGCCAGATCAGCGGCTATTGGGCGCCGAGCCATCAGCAGATCGAACAACTCGAAGCGCGGCAGGATGCGTTGACGCCCACCATTGCCGAGCCGCGCGAGTTCGACCGCCAATACGTGGGCGTGGTGATCCAGGGCCGGCAGTTGATCTACATCAACGCCTTCAAGCTGCCGAATACGCCGAAGGTGAAGCCGGCCACCGAGGCGATCCAGGTCTGC…
>XOCORF0163 phosphomethylpyrimidine kinase (thiD) [2.7.4.7] {Xanthomonas oryzae pv. oryzicola BLS256}	ATGACCACGCCCAGCACGCTGTCTGCATTGACCATCGCCGGTTCCGATTCCGGCGGTGGCGCCGGTATCCAGGCCGACCTCAAGACCTTCGCCGCACACCGCGTGCACGGGTTGTCGGCAATCGCCGCATTGACCGCACAACACACCCGCGCCGTCACCGCCGTGCATATCCCGCCACTGCCGTTTCTGCAGGCGCAGGTGGATGCCTGCTTCGCCGATTTCGAGATCCAGGCGGTCAAGCTCGGCATGCTGGCCAATGCCGACGTCATCCATTGCGTGGCCGATCTGCTCGAACGGCATCGCCCACCATTGGTCGTGCTCGATCCGGTGATGGTGTCCACCAGTGGCGCACGCCTGCTCGAAGATGCCGCGCTGGATGCGCTGCGCACGCGTCTGCTG…
>XOCORF0164 conserved hypothetical protein {Xanthomonas oryzae pv. oryzicola BLS256}	ATGAGCGTGCAGACCGATACCTTGCTCGCCAGCGCTGCAGATGGACACCGATGGCAGGTGATTCGCTGCGCGCCACCGCAACCAACGGCCACCCTGCTGTGA
>XOCORF0165 conserved hypothetical protein {Xanthomonas oryzae pv. oryzicola BLS256}	TTGCCGATTGGGTGCAGGTCGGCCGCGGCAGGCGCACCATGGGATCTGGAGCAGGCACTGGGCCAACTACGCGTGCCGATCCGCGCGGTGACGCTTGCACGCGATACGGCAGGTCCCGCAGGTGCGCTGCGTGCATTACTCGACAAAATACCGCAGGCACACGCGGCCCACGTCACCTTGGACGATAGGCAACTGGGCACGCGCAGCGATCATTTCGCCTGGATGAAAACGCCTGCGGCCGTGGTTGCTACGCTGCGCAGTGCGTCTGACGATGCCATCAACGGCGATCAAATTTCACAAAGGGATTGA
>XOCORF0168 possible integral-membrane protein (PA1209) {Xanthomonas oryzae pv. oryzicola BLS256}	ATGCAAGGCCTGATCGAACAGTACGGATTGGCGCTGGTGTTCGCCAACGTGCTGGCGTTGTCACTCGGGCTGCCGGTGCCGGCATTGCCGACCCTGTTGCTGGTCGGTGCGAGCTACGCGTTGCAGGGAGGGAGCGATGCCTGGCTGGCCGGGCTTGCGGCATTGGCCGTCTCCGTATCGGCGAGTTTGTTGGGCGATCTGGCGTGGTATCTGGCTGGCCGTCGCTTCGGCAATCGCACCCTGCAGTCGCTGTGTCGACTGTCGCTGTCGCGCGATAGCTGCATGAAGCAGACCGAGCGCTTCTTTTCGCGCTGGGGCGTGCGAGTGCTGGCAGTCGCCAAGTTCGTGCCCGGCTTGTCGATGGTGTCGGTGCCGATGGCCGGTGCGATGCGGGTGCGC…
>XOCORF0169 transcriptional regulator (ECs2817) {Xanthomonas oryzae pv. oryzicola BLS256}	ATGAAAATCAGCCTGGAAGCGCTGCAGATCCTCGATGCCATCGACCGCCGTGGCTCCTTCGCTGCGGCAGCCAAGGTGCTGTTCAAGGTGCCGTCGACGATTTCCTACACGGTCGCCAAGCTGGAAGAGGATCTGGGCGTGCAGCTGTTCGAGCGGGTGGGGCCGAAGGCTACGCCCACGCAGGCGGGCCGCGAACTGCTGCGCGAAGGGCGTCATCTGCTGCGCGCCGCGCAAGAGCTGGAGGTGCGCGTGCGCCGGGTGGCCTCGGGCTGGGAATCGGACGTTGCGATCGGGCTGGATGCGGTACTGCCTGCGGCCTTGCTGCAGCCGCAGATCCTGGATTTCTACACCGTGGCCGACAGCACGCGGCTGCGCGTGCTGAGCGAGTCGTTATCGGGC…
>XOCORF0170 Protein yhhW (glr1823) {Xanthomonas oryzae pv. oryzicola BLS256}	ATGTTGAATGTCCGCAAGAGCGAAACCCGTGGCCGCGCCGAGCATGGCTGGCTGTCCTCGCGCCATACCTTCTCCTTTGCCAGTTACCACGACCCGCGCCACATGGGCGTCGGCCCACTGCGGGTGATCAACGAGGACAAGGTGCAGCCGGGCGAAGGCTTCGGCACCCACGCACACCGCGACATGGAGATCATCTCCTATGTCCTGGACGGCGCGCTGGAGCATAAGGACAGCATGGGCACCGGCTCGGTGCTGCATTACGGCGATGTGCAGCGCATGAGCGCCGGCAGCGGCGTGACCCATAGCGAGTTCAACCACTCGTCCAGCGAGCCGGTGCACTTCCTGCAGATCTGGGTGATGCCCGAGCGCGCCGGCATCGAGCCGAGCTACGAAGAAAAG…
>XOCORF0171 hypothetical protein {Xanthomonas oryzae pv. oryzicola BLS256}	GTGTCGTCGCACGCATCGTGCGCAAGAAGGTGCCAGCAGACACGCCGTGAGGACCTTTGCCGCGATCGTGTTCGCGCTGTGCGGACATGTGTGGATTTCGTTCTGGCGATTGCTGTGGAAGGTCATGGATCGATGACCGTGGTCACCGACGCCCTGGCGCCCTACGCGCTGATCATCCGTCTGGTGCTGTGGGGTGTGCTGGCCGGAGGTTTGTTCGTCAGCGGCTGCCGTTACGGTGAGAAGACCGCGACCGCTGAGGCGGCTGAGCAGGTGCGCACGGCCCAGGCCAGCGCGGGCCATGCGCTTGCCACGGCACACGCCTGCGGTCTGACGCTACGTGAGGTGTCCGCTCAGGGTACATGCCCACGCGCCCACCACAACACCGGCCGCGCTGGTGGA…
>XOCORF0172 IS629 ORF1 (IS51) {Xanthomonas oryzae pv. oryzicola BLS256}	ATGGTGCTGGAGCACCAGGGCGGGTACGCGTCGCAGTGGTCGGCGATCGTGTCGGTGTCGGCCAAGGTGGGCTGTACGGCCGAGACGTTGGGCGGCTGGATCCGGCAGTACGAGCGTGATGCCGGCAAGCGCGAGGGCGTGACGACAGCCGAGAAGGAGCGCATCAGGGCGCTTGAGCGTGAGAACCGTGAACTGCGCCAGGCCAACGACATCCTGCGCAAGGCGTCGGCGTATTTTGCCCAGGCGCAGCTCGACCGCCCCTTCAAGAAGTGA
>XOCORF0173 transposase (ORFU3) {Xanthomonas oryzae pv. oryzicola BLS256}	GTGAAGCGCTTCATCGACGACCATCGCGACGTTCACGGGGTCGAGCCGATCTGCAGCGTGCTGCCGATCGCCCCGTCGACGTACTACGCGCACGCGGCCCGAAAGGCCGATCCTGCGTTGCGTTCGGCAAGGGCCAAGACGGATGAGGCGTTGATGCCTGAAATCAGGCGCGTGTGGGAGGAGAACTTCCAGGTCTATGGCGTGCGCAAGGTATGGCGTCAGCTGCGGCGCGAGCAGTTCGCTGTTGCGCGCTGCACCGTGCAGCGTCTGATGAAGCGCCAGGGCCTGCGCGGGGTCATCCGCGGCAAGGCGGTGCGCACGACGGTGAGCGATCCCAAGGTGCCGTGCCCGCTCGATCATGTGAACCGGAAGTTCAAGGCTGCTCGGCCGAACGCGTTG…
>XOCORF0174 polygalacturonase (pglA) [3.2.1.15] {Xanthomonas oryzae pv. oryzicola BLS256}	TTGAGCCGATCGGCAGCATCCCACCGGCCGAGGCCCAAGCCAACTATTATTCCAAATCCAAGCAACCCAACGAGTCCGCCATGTCGGCGTGACTCAAACCAAGGAGTCTCCGGGAAAGCCGGGGCGGTTCACCCGCCAATCTGGCATCCCGTTATTGCCGATCAACACAGCAACACCGACGCCACGTGCGTGCGTGTCGCAGGATCATCGCATCGCGCACACGCTGGTATCTCGCTGCCGCTCGCTGATCTGGCACGTCTGCCGCATTCCACCGGAGCAACACCCATGAAGTCCCATCGCTTTGTTCCAACCGTCGCGCCACTGACCCTCGCCCTGCTCGGTCTGGCTACGTTCCACGCCAGCGCTGCACGACCGCACGGGCAGTACGTACCTGATACC…
>XOCORF0175 conserved hypothetical protein {Xanthomonas oryzae pv. oryzicola BLS256}	ATGAGCCAATCCAGCGCTCTCGCTAGTTTTCTCGACAAATGGCGCACCCGCTGGCCGGAATGGTCGGTTGCCGAGCCTTTTATCCCGCAACTGCAACGCCCGCTGGCAGCCGCCTGGTTTGCGCTGTTGCAGGAATGGGAAGACATCATGAACATCGCCGGCGATCCGTTGCCGGCCGATGCCAAGCTGGCATGGTGGCAGCAGGAACTGCGCGACTGGTCGAACCAGCGTTCGCGGCATCCGCTGGGCCGCGTGCTGGAACCGGTGCGTGCGCCGTGGGCGGCATTGGCTGACACCTTGCCGGCGATGCAGGCCGCCCGCGTGCAACCGCAATCACTGCAGCAGGCACTGGGCACATTGCATGCATTTGCAGAGGCCGTGGTTGCGGTGGAAGCGGTG…
>XOCORF0176 phosphoglycolate phosphatase, bacterial (gph) [3.1.3.18] {Xanthomonas oryzae pv. oryzicola BLS256}	GTGGTGCTATTCGATCTGGATGGCACCTTGCTGGACAGTGCGCCGGATATGCTGGCCACGGTCAACGCGATGCTGGACGCGCGTGGCCGTGCGCCGATTGCGTTGGCCTCGTTGCGTCCAGTGGTCTCCAAAGGTGCGCGTGCGATGCTCGGTGTGGCCTTTGCCGAGCTCGATGCCGAGGCGTGCGTTGCACTGGTGCCGGAATTCTTGCAGCGCTATGAAGACGTGATCGGCACGCAGTCGCAGCTGTTCGACGGTGTCGAAGAACTACTGGTGCGACTGGAGAATGCCGGTTGCGTCTGGGGCATCGTGACCAACAAGCCGGAATCTCTGGCGCGGCTGATCCTGCCGCAGTTGGGCTGGGAGCAGCGCTGCGCGGTGCTGATCGGCGGCGACACG…
>XOCORF0177 ubiquinone biosynthesis O-methyltransferase (ubiG) [2.1.1.-] {Xanthomonas oryzae pv. oryzicola BLS256}	ATGAATTCGAATACGCAACCTGCATCCGGCAATTTCCACCAGAGCGAGCTGGATAAATTCGCTGCGCTGGCCAACCGCTGGTGGGATGCCGACGGCCCGCAAAAGCCGTTGCACGCGCTCAATCCGGTGCGTCTGGACTATGTGTCCGCGCGGCTAGACCTTGCCGGTGCGCGCGTACTCGACGTCGGCTGCGGCGGCGGGCTGCTCAGCGAATCGATGGCGCGCCTGGGCGCGCAGGTCACTGCGATCGATCTGGCACCGGAGCTGGTCAAGGTGGCGCGTCTGCACGGCCTGGAATCCGGCGTGCAGGTCGACTATCGCGTGCAATCTGTGGAAGATCTGGCCGCCGAGCAGCCGGGCAGTTTCGATGCGGTGACCTGCATGGAAATGCTCGAGCAC…
>XOCORF0178 Amidohydrolase family family {Xanthomonas oryzae pv. oryzicola BLS256}	ATGTGCCTGTGTCACGCTCCGACGACTCCTGGCCGTTCGGCAACTGACTTTTCAATGGATCCGCTCATGACCAATGCCCCGCCCGAACCCTGCGACCTGCTGATCGAGGCCGGCTACGTGGTGCCGATAGAGCCGCACGCGGTGGTGCTGGAAGACCACGCCGTTGCGGTCAGCAATGGAGCGATCGTGGCGATCCTCCCGACCGTCGACGCACGCGCGCGTTTTGCGCCGAAGCAGACCGTGTCGCGCCCGGAGGCTGCGCTGATGCCGGGTCTGGTCAACGCGCATACGCATAACCCGATGACGTTGCTGCGCGGCATTGCCGACGACCTGCCGCTGATGGTGTGGTTGCAGCAGCACATCTGGCCGGTGGAAGCGGCGGTGATCGGGCCGGAATTC…
>XOCORF0179 conserved hypothetical protein {Xanthomonas oryzae pv. oryzicola BLS256}	ATGCGCCTGGGACGCCGGTCCGGCCGAGCAGTACGCAGTGCCAGTGTCATGGCGGTAGGAGCAGATGACAAAACGACTACGCCGCTGCCAGGCTTGGGCGGCCGGTGTTTGGAATCTGCGTGTGCCACGCCTGCACCGCCGGTCCCGTGCGCCATTGGCACGCACCTGACGGCCGCTCGTTTCGCGTTGCTGGCTGGGCTGAGCGGCACGCTTGCGGCGTGCCCGGTGTTTGCGCAAACCGCTGCCACTGCTGCCTGCGACGCGCAGAGCGTGGCGGCGGTTGCAGCGGGTGCGGCTTCCGGCGGAGCGGGCGGCACCGCCGAGGCGGTGCCGGCCGAGCGTGTCGTGGCACAGACCTGCAAGCCGTGGCCGTACAATCCAGCGATACGGCTGGCGGCG…
>XOCORF0180 hypothetical protein {Xanthomonas oryzae pv. oryzicola BLS256}	ATGGATGGGCGTGTCCATCGACAGTGTGAGCGTGCCGCGCTCGGTCACCACACCTGTCGCGCCCCAGTTGCAAGGCTCGCCTTTCACCCGCTGCCAGACAGTCAGATCCCGCTGCAGCACCGGGCGCAACCGACGCCCTTTGCGCACCAGCAAGGTCAGTGCGTCGTTGCTGTCGAAATCCGGGCAACTAGGGCCGCGCGCAACCCTACGTACCACAACGCCAATTGCGCGTACGCCCTGCGCCAGGTCATAGCGCGCGGTATCCGGGTGCAGACTGTCGGCAGCACGTTCGAAGCCGGCATCCTCACCCATGTCCTGCGCATACAACGCCACGCCCTTATGAGTACCGGCATCGAGCATGGCAACACGCAATTGAAGGTTGCGCTCGCCAGCCTCGGT…
>XOCORF0181 translation elongation factor P (efp) {Xanthomonas oryzae pv. oryzicola BLS256}	ATGGCCACTGTTGGCATGAACGACGTCAAGAACGGCATGAAGATCCTTGTCAACAACGAGCCGGCGGTCATCACCGAGACCGAATACGTCAAGCCGGGCAAGGGCCAGGCCTTCACCCGCATGAAGTACCGCTTCATCAAGTCCGGGCGCGTGGTCGAAATGACCATGAAGGCGACCGACGACGTGGAAGTGGCCGATGTCGTCGATACCGACATGCGCTACCTTTACAGCGATGGCGAGTACTGGCACTTCATGGACCCGGAAACCTTCGAGCAGGTGCAGACCGACAAGTCCGGCATGGGCGGTGCCGACAAGTGGCTGAAGGGCGAGGAAGACTGCATCGTGACGTTGTGGAACGGTGCGCCGATCTGGGTGCAGCCGCCGAATTTCGTCGAACTC…
>XOCORF0182 unnamed protein product (XF2474) [5.4.3.2] {Xanthomonas oryzae pv. oryzicola BLS256}	GTGCCGCGCGCGTTTGTGGCGCGGATGCGCCACGGCGACCTCCACGACCCGCTGCTGCGCCAGGTGCTGCCGCTGGATGCGGAAATGCAGCCCGTGCCGGGCTTCGGCCTGGACGCGGTGGGCGATGCCGCCGCCAAGACTGCGGCCGGTGTGATCCAGAAGTACCGTGGTCGCGCCCTGCTGATCGCCACCGGCAGCTGCGCCGTGCATTGCCGCTACTGCTTCCGCCGCCACTTCCCGTATGCCGAAGAGAGCGCTGCGCGCGATGGCTGGCGTGAGGCGGTGGCCGCGATCGCCGCCGACCCCGGCATCGACGAAGTGCTGCTCTCCGGCGGCGACCCGCTCTCGCTGGCCACGCCCAAGCTGGCCGAACTTACCGACGCGCTGGCAGCGATCCCG…
>XOCORF0183 GGDEF family protein (VP1754) {Xanthomonas oryzae pv. oryzicola BLS256}	ATGACTCAGCTGCGCTTCGGCTTGCAGGCACGTTTTCTGTTGGTGATGGCGCTGACGCTGTTACTGGTCGGGACGATTCTGGCCTCGCTGTTGCAGCGACAAAGCGCCATGCAGCGCGAGGTGCGCGGGTTGAGTGCGCAGATCCTGCATGAGCTATTCGACCGTAGCCTGCGCACGCGCGGCGAAACGCTGGCGACCGAACTGGCCTCCGGGCTGGCCAATCCCGTGTATTACTCGGACCTGAGCGCGGTGGGCGCGCTGGTGCGCAATGCCTTGCGCCAGCAGGTGGTGAGCTATGTGCTGGTATTCGACCGCCATGGCCGGCTGGTGCACGACGGCACGCCGACCTTGCAGCGCTACGGGCAGGCCATGACCGATCCGCTCGCGGCCAAGGCGCTG…
>XOCORF0184 hypothetical protein {Xanthomonas oryzae pv. oryzicola BLS256}	GTGCCTGCAAGCCGAAGCGCAGCTGAGTCATTCCACCTGTTCCCTGACGCGTTGCACGCCGGCACTCAGCTCCTGAAGACGGCGGCGGCTGGTGGGATCCAGCGGTCGGAACCCAGTGGTGTCGAAGAAACGTTTCAATGCAGGCGCCGCCTTGGGATCGGAGGCGGCCTGCAGCAACACCACACGCAGGCGCTGCTCCACCGCCGGGTCCATGCCCGCGCGCACCATTTCCACCGCGCGCGGCACCGGCGCCGTGCGGTGCACGATGCGGAAGTCGCGCTTGAACACCGCTGGCATGTGGCGTTCGTCGTCCCAATCCACATTACTGAGTGCGCCCATGTCGATCAGGCGATTGTGCACGAACGCGGCAACGTTCAATTTGGAACCGACCATCAAATA…
>XOCORF0185 phosphate-binding protein {Xanthomonas oryzae pv. oryzicola BLS256}	TTGCGCGGTCTACGATGGTGTTTGATTGCCTGCTGGCTGATCGCTGGGGCAGGCTTGGCCGCGACGGTTTCGGCAGCGCATCCCTCGGTCCTGGTGCTTGGACGGATCAGCGATGATCCCGCCATCAATTACGAGCAGCTCAAGCCCCTGCTGGATTACGTGGTGCCGCGCATGCGCGAAGTGGGAATCCGTCGTGGCGAAATCCTGATGGCACCGGACGCGCGCCAGATGTCCAGCTACCTGCGGCGCGGCCGGGTCGATTGGGTCAGCGAAACCACCGGTGCGGCGCTGCTGCTGGAGCAGAGCGGCGGCGCGCATCCCTTGGTGATGACCGAGCGTGGCGGTCTGCGCGACTTCCACACGCTGTTCTTCGTGCGTCGCGACAGCCCGATCCAGTCG…
>XOCORF0186 RNA methyltransferase, TrmH family, group 1 {Xanthomonas oryzae pv. oryzicola BLS256}	ATGGTTAAATCTCCCGTGAAGGCAGAATCGGACAATGGCGACGTTATAAAGAGCGCTCCGGCGCGAAAGCCGGCCGCGCAGTTTACCATCTACGGCCAAACAGCTCTCCAATCTCCGTTCATGTCCGTCAGTCAGCGCATCCGTTTTGTTCTTGTCGGTACCCAGCATCCTGGCAACATTGGCGCCGCCGCGCGTGCGATGAAAACCATGGGGGTCTCGCGCCTGGTGCTGGTGGCGCCGGAGCGCGCACTCGATGAAGATGCCTACCGGCGGTCGGCGGGTGCCGAAGACGTGCTGAGCGAAGCACCGATCTTCGCGACATTGGGCGAAGCGGTGGCCGACTGTACCCTGGTGATTGGCTGCACCGCGCGCGCGCGCCGGGTGGCGCTGGAGGAACTG…
>XOCORF0187 extragenic supressor protein SuhB (suhB) [3.1.3.25] {Xanthomonas oryzae pv. oryzicola BLS256}	ATGCAGAAACCCGCCGTCACCGTCATGGTCAAAGCCGCCCGCCTCGCCGGCAATGTGCTGTTGCGCGGTATCAACAAGCTCGATGCGCTCAACGTGGTGCAGAAAGGACGCATGGACTATGCCAGCGAAGTCGATGCCGACGCCGAGAAGGTCATCATCAAGGAACTCAAGCGCGGCTATCCCGAATACGCCGTATTTGGCGAAGAAGGCGGCGTGCAGGGCGGCAAGAGTGGCCGCTACACCTGGGTGATCGATCCGCTGGACGGCACCAGCAACTATCTGCGCGGCTTTCCGCACTACTGCGTGTCCATCGCACTGGTGGAAAACGGCGAACCTATCGATGCGGTGATTTTCGATCCGCTGCGCAATGAGCTGTTCACTGCCAGCCGTGGTGCCGGC…
>XOCORF0188 superoxidase dismutase (sodM) [1.15.1.1] {Xanthomonas oryzae pv. oryzicola BLS256}	ATGGCTTACACCCTTCCGCAGTTGCCCTACGCCTACGACGCGCTGGAACCGAACATCGATGCGCAGACGATGGAAATCCATCACACCAAGCATCATCAGACCTATATCAACAACGTCAATGCGGCGCTGGAAGGGACTGAGTACGCCGATCTGCCGATCGAAGAACTGGTCTCCAAGCTGAAGAGCCTGCCGGAAAACCTGCAGGGCCCGGTGCGCAACAACGGTGGCGGCCACGCCAACCATTCGCTGTTCTGGACCGTGTTGTCGCCCAACGGCGGCGGCGAGCCCAAGGGCGAGGTCGCCAAGGCGATCAACAAGGACATCGGTGGGTTCGAAAAGTTCAAGGAAGCGTTCACCAAGGCCGCCGTCAGCCGTTTCGGCTCGGGTTGGGCATGGTTG…
>XOCORF0189 ribonuclease {Xanthomonas oryzae pv. oryzicola BLS256}	ATGGTAAGGACGGCGGCAGCGCTTACCAAGGGTGCTGGCAGGGAAACTTCATCCCATCGCATCCGGCGCGTCGTTGGCTGCACACCTTGCACCATGTCCCGGTTACTTGGGCGTGAACCGCGCTGGCGCTTGGCCACGTTCAAAGTCGACACAGTCGCGCATCGGCATACTTGCTCTGCCGTAGCCATTGTTCGGACCGTCTTCATGCGTAAGCCCGCGTTGCTCATTGTCGCCATCGCGCTGCTCGTCGCCGGCCTGTGGGGCATGCGCGCAATGCAGACGCCCAAGCCGCAGTTCGCGCCGCAACTCAATGCACCGAGCACCGCGACCGCACCGACGCGCGAGGTGCCGCGTCTGCCCGCCTTTCTACCGACCGAGGCGATGGCCGCGATCGTGCTG…
>XOCORF0190 conserved hypothetical protein {Xanthomonas oryzae pv. oryzicola BLS256}	ATGAGCGCAGGCAACTTCGCACTGGATCTGTCCGATCCGCAGCAATCAGGCGTCTATCAGGCCGAGACCGACGATCTGGACACGATGGCGGCACTGGCACGCGATGCAGGCTTGCGCATCCTGCGCGTGGATCTGGCAACCTGCAGCGACAAACGCATGTTGCTGATGCGCCTGGCCACGCAACTGGATTTTCCGGCCAGCTTCGGCCGCAACTGGGACGCGCTCAGCGATGCCTTGCGCGACCTGGCATGGCTGCCGTCATCGCAAGGCTATGCACTGCTCATCGATGGCGCGCAGGCGCTGGCAAGCACCGCATCCAACGACCGCGACACCTTGCTGGACATCCTCGATGAAGTCGCCAACGCCTGGGCAGCACGCGGGCTGACCTTTGCGGCGTTC…
>XOCORF0191 ABC transporter ATP-binding protein (uup) {Xanthomonas oryzae pv. oryzicola BLS256}	TTGGGGATTCGTCGCTGCAACAGCCTGTGCTCTTGCCAATCCCCAATCCCGTACAATTGCGGCATGCCTTTAATCACTCTGCAAAGCGTCGACTACAGCGTCGGCGGCCCCTTGTTGCTGGAAAAAACCGACCTCACGATCGAGCCGGGCGAGCGTATCGCCTTGATCGGCCGCAACGGCGCCGGCAAATCGACCTTGATGAAATTGATCGCCGGCGAGCTCAAGCCCGACGATGGCGAAGTGCGCGTGCAACAGGGCGTGCGCATCGCGCGGCTGGAGCAGGAGGTGCCGCAGGGCACCGGCGGCAGCGTATTCGACGTGGTGGCCGATGGCTTGGGCGAATTGGGCCATTGGCTGGCCGAATTCCATCAGCTCAGCCACGCCGAGGTGTTCGACGGC…
>XOCORF0192 ATP-dependent RNA helicase (dbpA) {Xanthomonas oryzae pv. oryzicola BLS256}	TTGGGGATTGGCAAGAGCACAGGCTGTTGCAGCGACGAATCCCCAATTCCGAATCCCGGGCTAAAATGCGCCATGAACGAATTCTCCGCGCTGCCGCTGTCGCCGGCCCTGGCCCCCGGCATCGACGCCCTGGGCTACACCGTCCTGACTCCCATCCAGGCGCAGAGCCTGCCGCCGATTCTGCGGGGGCTCGATGTCATCGCGCAGGCGCCGACCGGCAGCGGCAAGACTGCCGCGTTCGGGCTTGGCCTGCTGCAAAAGCTCGACCCCGCACTGACCCGCGCGCAGGCGCTGGTGCTCTGCCCCACCCGCGAGCTGGCCGATCAGGTCGGCAAGCAACTGCGCAAACTCGCCACTGGCATCCCCAACATGAAATTGGTGGTACTCACCGGCGGCATG…
>XOCORF0193 adenine phosphoribosyltransferase (apt) [2.4.2.7] {Xanthomonas oryzae pv. oryzicola BLS256}	ATGACTGACTGCAGCCGCTGCGCCGGCACCAACGCTTCCGGGCCCAACCATTGGTCGGAGCGAATCCGCGACATCGTCGATTTCCCCAAGCCTGGCATCGTCTTCAAGGACATCACGCCGCTGCTGTCGGATGGCCCGGATTTCGCCTCGGCGCTCGACGAAATGGCGCAGCCGTGGCGGACCACGCCGCTGGACGCCGTGCTCGGTATCGAGGCGCTTGGTTTCATTCTGGGTGCGGCATTGGCGCGCGAACTGCGCACTGGTTTCGTGCCGGTGCGCAAGCCGGGCAAGCTGCCTGGGCGCACGCTGATCCAGGAATATGCACTGGAATACGGCACCGATCGCATCGAAATGCACGAAGGCGCGTTGCCGCGCGGCGCGCGTGTATTGATCGTTGAC…
>XOCORF0194 Uncharacterized ACR, YdiU/UPF0061 family superfamily {Xanthomonas oryzae pv. oryzicola BLS256}	ATGCGGCGCGACCCATGCCAGGTTCACCGCCGGTGGCCTAGGCTTGCCCGCATGACACAACTGCATTTCGATAACCGACTACGCCAGCAGCTGCCCGGCGATCAGGAAGAGGGGGCGCGTCGGCGCGAGGTGCGTGCAGCTTGGTCGGCCGTGATGCCGACACCGGTTGCCGCCCCGTATCTGATTGCGCATTCGGCGGAGATGGCGCATGTGCTGGGCCTGGATGCGTCCGAAGTAGCCAGTGCCGCGTTCGCCCAGGTGTTCGGCGGCAACGCGCTGTACCCAGGTATGCAGCCCTGGGCGGTCAATTACGGTGGTCACCAGTTCGGGCATTGGGCCGGCCAGCTCGGCGACGGGCGGGCGATCTCGCTGGGTGAGGCGATCGGCATTGATGGCGGG…
>XOCORF0195 carboxylesterase (DR0821) {Xanthomonas oryzae pv. oryzicola BLS256}	TTGCCCATGCCCTCGCGCGCCTCCCGCTGGTTCCGTCCTGCCCTCCTGCTGCTCGGTTCGTTGACCCTGACGGCCTGCAGCAGCGTCTTCTTCGGCAGCATCAATGCCGCCTCCAGCCGGGCGGGCATCGTCGAGCATCGCGATCAGGTGTTCGATCCCGCACACGGCCTGGCGCTGGATGTGTACCAGCCGCGCGGCGCAGTCGATGCACCGGTGGTGGTGTTCTTCTACGGCGGCACCTGGAAGCGCGGTTCGCGCGCCAATTATCGCTGGGTCGGCCGCGCGCTCGCACGTCAGGGCGTGGTGGCAATGGTCGCCGACTATCGCAAGTATCCGCAGGTCGGACTGCACGGCTTCATGTCCGACGCCGCGGGCGCCACCGCATGGAGCTACCGGCAT…
>XOCORF0196 glutathione S-transferase (gstA) [2.5.1.18] {Xanthomonas oryzae pv. oryzicola BLS256}	TTGCCTGAAAGTAATGAGCGCGGTGACGGTCAAGCGTCCGCCTGGCGCCACTTGCGCAAAGCGATGACGCGTGGATCGGTAGGATGTGCGCTTTCCGCGCGCAGTCCTCCCATGATCACTGTTCACCATCTCAACAACTCCCGTTCCCAGCGCGTGCTGTGGCTGCTGGAAGAACTGGCGCTGCCGTATCAGATCGTGCGCCACGAGCGCGACCCCAAGACCATGTTGGCACCACCGGCCTTGCGTGCGATCCATCCACTGGGCAAATCGCCGCTGCTGGTCGATGGCGATCTGGTGGTGGCCGAATCCGGTGCGATCCTGGAGTACCTGACCGAGCGCTACGACACCGAATGTGCGCTGTCGCCGTCGCTGCGTCCGCTGGATTCGCCCGAGCGCCTG…
>XOCORF0197 major cold shock protein (cspA) {Xanthomonas oryzae pv. oryzicola BLS256}	ATGGGGAGAGTCCTGACAGACAGTCGGATTTGGCCTGACTGCAAAAGATTTGACGCAGGGTGTCGCTTTTTGTCCAAAACACGAGTACTGTGCACCTACTGTGTTTGCAAGGGTCACCGTGAATCGTGGCCTGGTGCAGCCGGATCGTTACAGATCTTGCTTCATCGTTCCGCTTTACCAACGCCTGCAACTCAGTCTCAGCTCCGGTTCTCGGATGCTGCGATTTATCCATCTATAGTTTCAGGAGTTAGTAAAATGGCAGAACGTATGAGCGGTATTGTGAAGTGGTTTAACGATGCCAAGGGCTTCGGCTTCATCACCCCGGAAAGTGGCCCGGACCTGTTCGTGCACTTCCGTGCCATCCAGGGCACCGGCTTCAAGTCGCTGCAGGAAGGCCAG…
>XOCORF0198 YaiI/YqxD family protein superfamily {Xanthomonas oryzae pv. oryzicola BLS256}	GCACAGATCTGGGTCGATGCCGACGCCTGCCCGGCGGTGATCCGCGACATCCTGTTCCGCGCCGCCGCGCGCACCGGCACCCCCGTGACCCTGGTCGCCAACCACTCTCTCAGCACGCCCCCCCTGCCCCATGTGCGTGCCATCCAGGTACCAGGCGGTCCGGACGCAGCCGACGACGCGATCGTCGAACGGGTGGCTGCAGGCGACCTGGTCGTCACCCAGGACATCCCGCTCGCAGCCCGCGTACTGGGAGCCGGCGCTGCCGCGGTTGGCCCGCGCGGCGAACCGTTCACCAGCAACATCATCAAGGAGCGCCTGTCGGTCCGAGGCTTCATGGAAGAGTCACACGGTGAAGGCATCGCCACCGGCGGACCGCCGGCCCTGCATGCGCGCGATCGC…
>XOCORF0199 YaeQ protein (YPO1065) [1.6.99.3] {Xanthomonas oryzae pv. oryzicola BLS256}	ATGGCACTCACCGCCACCGTCCGCAGGGCGGAACTTCAGATCAGCGACATGGACCGTGGCTATTACGCCAACCATTCGCTGACCCTGGCCCAGCATCCTTCCGAGACCGACGAGCGCCTGATGGTGCGGCTGCTGGCGTTCGCGCTGTTCGCCGACGACCGGCTGGAATTCGGCCGTGGTCTCAGCAACGACGACGAACCCGACCTGTGGCGCCGCGATTACACCGGCGACCCCGACCTGTGGATCGACCTCGGCCAGCCCGACGAAAGCCGCGTGCGCAAAGCCTGCAATCGGTCGCGCGAGGCGGTGGTGATCGGCTACGGCGGCCAGGCCACCGAAACCTGGTGGAAGAAGCATGCCAATGCCATGGGTCGTCACCGCAATCTGCGCGTGATCGAG…
>XOCORF0200 conserved hypothetical protein TIGR00275 {Xanthomonas oryzae pv. oryzicola BLS256}	ATGCGTTGCGACGTACTGGTCATCGGTGCCGGCGCTGCCGGGCTGATGAGCGCTTTCACTGCCGGCCGGCGCGGCCGCCATGTGATGGTGATCGATCATGCCAACAAGGTCGGCAAGAAGATCCTGATGTCCGGTGGCGGGCGCTGCAATTTCACCAACACCGGCACCACGCCGGGCAACTTCATTTCGGCCAATCGGCACTTCTGCAAATCCGCGCTGGCGCGCTACAGCCCGTCAGATTTTGTGGAGATGGTCGAACGGCATGCCATCGCCTATCACGAGAAAGAGCTGGGCCAGCTGTTCTGCGACATCTCGTCCAAGCAGATCGTGCGCATGCTGCTGGACGAGTGCGACGTGGCCGGCGTGCAGATCCGCACCCAGTGCGAGGTGCTGTCGGTG…
>XOCORF0201 EAL domain protein {Xanthomonas oryzae pv. oryzicola BLS256}	ATGCAAAAAGGCAAAGATCTCACCCTCCGCCTGATGATCGTCGACGACAGCGTGGAGAGTGCCGAGACCATCGTCACCGCGCTGCGTAACGGCGGCATTGCGGTGCGCCCTTCGCGGCCGCAAAACCAGGAGGAACTGGCCAACATGCTGTCGGGCCAGATCGATCTGGCCATCCTGGGTCAGGCGCAGCAAATCCCCATGAGCGCCCTGCAGACGCAGATCGCCGGCAGCGGCAAGGACATACCGGTCATCTTGCTGGCCGAGCGAATCGAAGAGAACGCCCTGGTCGAGGCCGCTTCGCATGGCGTGCGTGCCATTGCCTTGCGTAACCGCCCCGCACACTTGCTCGCGCTGGTGCGCTCGGAATGGAACGACCTGCAGGCCCGTCGCGGGCTGCGC…
>XOCORF0202 heat shock protein (htpX) {Xanthomonas oryzae pv. oryzicola BLS256}	ATGTTCAACCGCATTTTCCTGTTCCTGCTGACCAACGTTGCGGTGCTGATGCTCGCCGGCATCGTGATGTCAGTGTTGGGCGTCAATCCCGCGCAAATGAGTGGTCTGTTGGTAATGGCCGCCATCTTCGGTTTCGGCGGCTCGTTCATTTCCTTGTTGCTATCCAAGTTCATGGCCAAGCGCAGCACTGGCGCGCAGGTCATCACCGAGCCGCGCACGCCCACCGAGCGCTGGTTGCTGGAGACCGTGCGCCGTCAGGCCCAGGCTGCCGGCATCGGCATGCCGGAAGTGGCGGTCTACGACGGCCCGGAGATCAATGCGTTCGCTACCGGCGCGAACCGCAACAACGCCCTGGTGGCGGTGTCTACCGGCCTGCTGCAGCACATGGACCAGGATGAA…
>XOCORF0203 aminoacyl-tRNA synthetase:glutamyl homolog (gltX) [6.1.1.17] {Xanthomonas oryzae pv. oryzicola BLS256}	ATGCCATCGCCCTCCTATCTCGGCCGCTTCGCGCCCTCGCCTACCGGCCCGCTGCACTTCGGCTCCCTGCTCGCTGCGTTCGGCAGCTGGCTGCTCGCCCGGCATGCCGGCGGACAATGGTGCGTCCGCATCGAAGACATCGACCCGCCGCGCGCCGAACCGGGCGCTTGCGAACGGCAACTACGCACCCTGACCGCCTTCGGGCTGCACTCGGATCTTCCCGTGATCCGGCAGTCCGAGCGCGACGCCGCCTACACTGCCGCCATCAACCGGCTGCTGGAGACCGGCCAGGCATTCGAATGCAGCTGCAGCCGCGCAGACCTGGCCGGCATGGGCGGTATCCACCATGCCTGCGTCGCGCCACTCGGCGCGCGCCGTGCGGTGCGCCTGCGGGTGCCG…
>XOCORF0204 acetoacetyl-CoA reductase (phbB) {Xanthomonas oryzae pv. oryzicola BLS256}	ATGACATCTCGCGTCGCATTGGTCACCGGCGGCACCGGCGGTATCGGTACTGCCATCTGCAAGCGCCTGGCCGACCAGGGCCACCGGGTCGCCAGCAACTTCCGCAGTGAAGAAAAGGCGCGCGACTGGCAGCAGCGCATGCAGGCACAGGGCTATGACGTCGCGTTGTTTCGCGGCGATGTGGCCTCGTCCGAGCATGCGCGTGCCTTGGTGGAAGAGGCCGAAGCGGCGCTGGGGCCAATCGAGATCCTGATCAACAACGCCGGCATCACCCGCGACACCACCTTCCACCGCATGACCGCCGAGCAGTGGCACGAGGTCATCAACACCAACCTCAATTCGGTCTTCAACGTGACCCGCCCGGTGATCGAAGGCATGCGCAAGCGCGGCTGGGGCCGA…
>XOCORF0205 polyhydroxyalkanoate synthesis repressor PhaR, putative {Xanthomonas oryzae pv. oryzicola BLS256}	ATGGCCGGACTTCGCATCATCAAGAAGTATCCCAATCGCCGTCTCTACGACACGGAAATCTCCAGCTACATCACCATCGAAGATGTGCGCCAATTGATCATCGATGGCGAAGAATTCGAGGTACGCGACGCCAAGAGTGGCGAAGACCTGAGCCGCGCGGTGCTGCTGCAAATCATCGCCGACCGCGAACAGGACGGCGAGCCGATGCTCTCCACCCAGCTGCTGAGCCAGATCATCCGGTTCTATGGCGATTCGCTGCAGGGCTTCATGGGTAACTACCTGGAGCGCAGCATGCAGGTGTTCCTGGATCAGCAGCAGCAGTTCCGCCAGCAGATGGGCAACCTGCTCGGGCAGACGCCATGGGCGATGATGAACCAGCTGACCGAGCGCAACCTGGAG…
>XOCORF0206 GumN protein family {Xanthomonas oryzae pv. oryzicola BLS256}	ATGACAGGGAAACGGACAACCTCGACGCGCCAGCGTGTTGCCGCCTGGTGCAGCGGCGCGCTGCTCGGCCTGAGCTTGTGGAGCGGGGCGCTCGTGCCAGCGTGGGCACGCGGTGCAAGCGATACACCGGCCGGCCCGCCCGTGCCGCTGCTGTGGAAGGTCGATGGCAAGGGCGGCACCCTGTATCTGCTGGGCTCGTTCCATGTGCTCAAGCCCAGCGACTACCCGCTATCGCCGGATGTGATGCAGGCCTTCGCCAAGGCCGACTGGCTGCTGTTCGAGCTGCCGCCTGACGACGCACAATCGCCTCAGCTAGCCGGTCGCATGCTGCAGGCCGCGCGGCCCACCGATGGGCGCACGCTGCAGGACACGCTGGACGCAAAAACCTGGCAGTCATTG…
>XOCORF0207 Protein of unknown function (DUF1684) family {Xanthomonas oryzae pv. oryzicola BLS256}	ATGGCAGTGCACAGGGAGAAGGGCTGGCTGCTCGGCATGCTGGTTGCAGTGGCAGTGGTCGGTTGCGGGCGCGATGCGCCACCGCCGGCCGCGCCGGTCGCACTCGACAAGACATTTCTGGCCGATACCGCCGCCTGGCGCAAAGCGCGTTTGAACGAGCTGCGCGCACCCGACGGCTGGACCAGTCTGGTCGGCCTGCACTGGCTGTCGCTGAAGGCGCATTACATCGGCAGCAGTGCCGACAGCGGTATCAGACTCGCGGTAGGCCCGCCGAAGATGGGCATGGTGTCCACCGAGAACAATGCGGTCTGGTTCGTGCCCGAGCGTGGCGCCGCGCTGACCCTCGATGGCAAGCCGCTGACCAGCCGAATCCGCTTCCAGTCAGACCGCGATCCGCAG…
>XOCORF0208 DNA mismatch repair protein MutL (mutL) {Xanthomonas oryzae pv. oryzicola BLS256}	ATGGCGATCCGTCAGTTGCCCGAGATGTTGATCAACCAGATCGCTGCCGGCGAAGTCGTCGAACGGCCCGCGTCGGTGGTCAAAGAACTGGTCGAAAACGCACTTGATGCTGGCGCCACGCGCGTGGACATCGAACTTGAAGAAGGCGGCGTGCGGTTGATCCGTATCCGCGACAACGGCGGTGGCATCGCCCCGGACGAACTGTCGCTGGCCGTGTCCCGGCATGCCACCAGCAAGATCGCCTCGCTGGACGATCTGGAAACCGTGGCTACGCTCGGCTTCCGCGGTGAAGCCTTGCCGTCGATCGCCTCGGTCAGTCGGTTCACCCTGACCTCGCGCCGGCACGATGCCGAACACGGCTCCGCACTGGAAATCGACGGCGGCCGCCTGGGCGAGGTC…
>XOCORF0209 N-acetylmuramoyl-L-alanine amidase (amiC) {Xanthomonas oryzae pv. oryzicola BLS256}	GTGAGTACCGGTGCCACCGGAACCCGCGCAGAAATTCAACTGGCCGGCAGCAGTGGCTTCAAGACCTTGTCGCTGGCGAACCCGAATCGCCTGGTCGTCGATTTTCCAGATTCCTGCGGCGTGCGCGGCCTCAAGCTGCCGACTGCCGCTGGGCTGGTGACCTCGGTGCGCACCGGGCAGCCGGTGCCGGGTACGTTTCGGGTGGTATTCGAGCTGGCAGCGCCGGTGACGCCACTGAAGCCGCAGATGCAGACGATCGGTAGCGGCTCGACGTTGGTGATCGAATGGCCCGGCGATCCGCCCCCGGCTGCTACCTCCACGGCTGCAGCGCCGGCTTCGGCCCCCACGCCGCGTCCGCTCAATGCACAAACCGAGGCCGCGCGCGCAACTGCCGCACTG…
>XOCORF0210 hypothetical protein {Xanthomonas oryzae pv. oryzicola BLS256}	GTGCCTGCTGCGCTATTCCCTGACGTCGCAGCACCCATCGGTGCGCTGTCGCCGTTCAAGATGGCAGCCGCGGCTGCAGCCGATGCGTTGCCGGTGGGCGCGGTGGCACGATTGGGCGCGTTGCCCGCCACGCCAGTCGGCGCTGCGTTATCGGTGGTGGGCCGCGGCGTCGGTATGCCAGTGGCAACGGTGGTCGGAACCGGCGCCTGCGTGATGGCTGGCATCGCCGACGCCGACGCTGGCACGTACGGTGCGGGCGACGGCGTCTGCGGTTGGGGTGGTGGCACTGAGGAGGCGCGCTGCTGCGCAGACGCGGCCAGTGCGGCAGTTGCGCGCGCGGCCTCGGTTTGTGCATTGAGCGGACGCGGCGTGGGGGCCGAAGCCGGCGCTGCAGCCGTG…
>XOCORF0211 Carbohydrate kinase family {Xanthomonas oryzae pv. oryzicola BLS256}	ATGCCCTTTGGCTCACAGACCGTGTTGCGACAGCGCCCAACCAACGTGTTCGCGCACCAGCGCCGAGTCGTCGTGGCGACGCGCTTCCAGTGCGGCGAGAACCTCTGGCGTGCCGGGCGCGTTGCCCAGACCCACGGCGATATTGCGCAGCCAACGTTCGTGTCCGCTGCGGCGGATCGGGCTGCCCTCGGTGCGGCGCAGGAATTCGTCTTCGTCCCAAGCAAACAGCTGCGGCAGCGTTGCCACGTCGAGTTCATTGCGGGCGCGGAAATCGGCTTCGTCGGTACGCTTGGCGAACTTGTTCCAGGGGCAGATCAGCTGGCAATCGTCGCAGCCGAAGATGCGGTTGCCGATCGGCTTGCGCATGTCTTCGGGAATTGCGCCGTCGTGTTCGATGGT…
>XOCORF0212 exodeoxyribonuclease VII, large subunit (xseA) [3.1.11.6] {Xanthomonas oryzae pv. oryzicola BLS256}	TTGGTTGGGCGCTGTCGCAACACGGTCTGTGAGCCAAAGGGCATTCGCTGGCGTGTCTCGCGCCTGAGGCGCCTGCGGCCGCTACGTGTACGCGCTGGTCGTCGATGCCGTCTCCAATTGCATGGGCGTGTGTCAGCTAATCACCCACGATCTTCGTCGCTACGGGATAATGCGGGGATGGCCGACCGCAACGAGCAGATCCTCACTCCCAGCCAGCTCAATGCGCTAGCGCGCGACCTGCTGGAAGGCAGCTTCCCGCTCGTATGGGTGGAAGCCGAACTGAGCAGCGTCACCCGGCCCTCGTCGGGGCATCTGTATTTCACGCTGAAGGATGCGCGTGCGCAGATCCGTTGCGCGATGTTCAAGCCCAAAAGCACCTGGCTGAAATTCCAGCCGCGC…
>XOCORF0213 virulence protein (acvB) {Xanthomonas oryzae pv. oryzicola BLS256}	ATGAAACCGGCTGTGTCTGCTGTGGTCAAATTACCTCAGCATGATGGGGACGCCGTAATGGGCATGGGGATCAAGATGTTTCGTTGGGTCATAGCGGTTTTGCTGATTGGCGGCAGCGGCTACGCCGTGGCGCGGCATTTGCAGAACAGTAATACCGCCGGGCATTACCGCTCGGTCGAAGTTATTCGCCCGGAAGGCACGCCCAAGGCGATGGTGATCTTGCTGCCCGACAGTGGCCATCCCGAGGACAGCCAGCGGCTGGCCGACATGCTGAGCAACGATGGCGCGCTGGTCGCGGTGGTCGACACCGCCAAGTACCGCGAACGCGCGCGCTCGCACCAGGTCGCCTGTAGCTCGCTGGCCGACGATGCCGAGCGGCTGGGCAAGAAATTATTGCGC…
>XOCORF0214 hypothetical protein {Xanthomonas oryzae pv. oryzicola BLS256}	ATGCAGCGGTCACACAGGGCGCCATTACCGCGCCGCACGCCATGCACACCATCGCTAGATTCCACGCGCCACGCGGAAGCCGATACGCGCACTGGTGGTGTCCGAATCCTGCGACTGCCGCCAGGCCGCGCGTGTCTGTTGCGGCGAATTGGCCCAACTGCCGCCGCGGATCATGCGCTGCCGGCAACCCGGGTTGTACCAGGCAGCGCCATCGGCTGGCGCACGACGGTAGCTGGCGTGCCAGCAGTCGGCCACCCATTCGCTCAGGTTGCCGCCCATGTCGTGCAGACCCCAGGCGTTAGCGCGAAAGCTGCCGACCGGCGCCGGGCCCCAGAAGCCGTCGGCGTAGCCGACGAACCCGTTGTTCCAGTGTCGGCCGCTGCGCGAGACGTCGTTGCC…
>XOCORF0215 Domain of unknown function (DUF323) family {Xanthomonas oryzae pv. oryzicola BLS256}	ATGGCAGCGTGGGCAATGGTCGCGCTGAGAGCGGCTGGCAAAACGACTGCGCAGGCACCAGGCGGGCGCGGCCGGTACTCGGCATCGGCGGGTACCCCTCGGACCCGCCGGTTCCTGCGCGCCAGCCAAACCCGCCTGCCGACTGCTCGCTACGTGTTGTTAGCCGCTCTTAGCGTGTGCGCCTGTTCGCGCACACCGATGCCAGCGCCTGCGGTCGCGCCGCAACCGGCGCCTGCTGCCGCCGCGCCGAGCAAGCCGAACGTCTCCATCGGGGGCGAAGAGTCCGCCGAGACCGTGGCGCAATGGCAGCCGCCCGCGGTGGAGTTGGGCGATGAGCCGTTGGCGCAGGTGCGCAAGCGCGCCGACCAGGCATTGCAGGAAGACCGCCTGTATCGCGAT…
>XOCORF0216 ribonuclease D (rnd) [3.1.26.3] {Xanthomonas oryzae pv. oryzicola BLS256}	TTGCCAGCCGCTCTCAGCGCGACCATTGCCCACGCTGCCATCCGGTCACCGCACTCACCCACCACCTGCTCCTTCCAGTGCTCTGCCGCACGGCAGGCGATCGCGACGTTAGGCTATTCTGCGCGTTCTGCGCAAACCCTTGCTGTCGACGGAAATCACGTGCCCCATTGGATTACCCACCCCTCCGAGCTGACCGACCGCCTGCAGGCAGCGCGCCCAGCGCGCATTGGCCTGGATACCGAATTCATTCGCGAACGCACCTATTGGCCGCAACTGGCGCTGGTGCAGATGGCCATCGGCGAGGAGATCCTGCTGATCGATCCGCTGATCCCCAGCATGAACGCGGCGCTCAAGGAGTGGTTGACCGCCACCGACATCGTCAAGGTGATGCATAGCGCC…
>XOCORF0217 ATP-dependent DNA ligase (Lig3) [6.5.1.1] {Xanthomonas oryzae pv. oryzicola BLS256}	ATGCCGACGCTGTCCAGCCCGACCAAGCTGATCTACCCGGACATCCGCGCGACCAAGCGCGACGTCTGGGACTACTACCACGCCGTAATGGATCACCTGTTACCGCAGATCGTGGGCCGGCTGCTGTCGATCATCCGCTGCCCGAGCGGAGCGGTAAAGCCGTGCTTTTTCCAGAAACACCACACGGCCGGCCTTGAGCGCGTAAGCTCGGTCAAGCTGACCGAAGAGACCGCTGCCAACGCGTATTACCTCGTTGTCGAAGATGCACCCGGCCTGCTGGAACTGGTGCAATTCAATGCGCTGGAATTCCATCCCTGGGGCTCGCATGCGGATCGCCCGGATGTTGCCGACCGTGTGGTATTCGATCTCGATCCGGGTCCGGACGTGCCGTTTGCCGAA…
>XOCORF0218 hypothetical protein {Xanthomonas oryzae pv. oryzicola BLS256}	TTGGTCGGGCTGGACAGCGTCGGCATCGCGTCCGCAGCAGGTGCCGCAACTGCCGATTTGCGCGTAGCGCGCGTTGCTGCACGCGTCGGTGCCTGCGTGGCCCTGATCTCGGATTGGTTCCCATCACGCTTCGGCGAACGCCTGGCAGAAGAGAGTGACACTGAGCCATCTGCCGCATCGTTATCGGAAAGATCGGTATAG
>XOCORF0219 ATP-dependent DNA ligase (Lig3) [6.5.1.1] {Xanthomonas oryzae pv. oryzicola BLS256}	GTGGCCGGCGAGCAGCACTTCGAGGGCATCATTTCCAAACGCGCAGATCGCCCGTATCGCGACGGGCGCAGCGACGACTGGCGCAAGACCAAGCAGCTGGCCAGCCAGGAATATGCGGTGGTCGGCTACACCGCGCCCAAGGGCAGTCGCAGTAGCTTTGGCGCGCTCTTGTTGGCCGCACCGGACCCGGTGCATGGCTGGTTGTACGTCGGTCGCGTCGGGTCCAGCTTCTCCGATGCCTTGATGCGCGAGATTACCCAGCAACTGGAGGGTGGCGGTGGCCGCACACCCACGGCGCACGTTGCCACCGCCGACACCGACTTGCGCGGCGCCACCTGGTTTGGGCCACGCTTTGTAGTGGAGGTGTTCTATCGCGGCATCGGTGGGCAGCAGTTGTGA
>XOCORF0220 ATP-dependent DNA ligase (Lig3) {Xanthomonas oryzae pv. oryzicola BLS256}	ATGGACGACGCCGCATTTGCGCCGCAGCTGGCCAGGCCGGGGCAGTTCCCGCCCGACGGGGCACAGTGGCTGCATGAAATCAAATGGGACGGCTACCGCATCCTCGCAACGCTCACCGCCGGCAAGGTGCGGCTGTGGTCGCGCAATGGGTTGGAGTGGACCGACAAGACGCCAGAGATCGCCGATGCGATCCAGTCCCTGGGCTTACGCAGCGCGCAGATCGATGGCGAATTGATTGCCGGACGCGGCAGCAAAGAGGATGTCAATCTGCTGCAAGCGCCCCTGTCCGGCGAACGCTAG
>XOCORF0221 ATP-dependent DNA ligase (Lig3) {Xanthomonas oryzae pv. oryzicola BLS256}	ATGGCGGGGGAGGTCGAAGACCACCCGGTCGATTACGCCAGCTTCGAGGGCGAGATTCCCAAGGGCGAAGACGGCGGCGGGCATGTGGCGCAGTTCGATCATGGCGTGTGGGCCACTGCGGGCGATCCGGAAGCACAGTTGGCCGAGGGGCATTTGCGCTTCGAGTTGTTTGGCCGCAAGCTCAATGGCGGCTGGCATCTGGTGCGTTCCAGCAAGCCGGGCGGCAGCCGCAGTGGCTGCTCTCCAAGGAGGACGATGCTTACGCGGGCACGCTGGAAGTGGACGATCTGCTGGCCGATGTCGCTGCCGCGCCTGCGGATGACGTGCCCCGCGCCGGCGCCGGCAAGACGCAGCGCAAGGCGCTGA
>XOCORF0222 hypothetical protein {Xanthomonas oryzae pv. oryzicola BLS256}	ATGCAGCCACTGTGCCCCGTCGGGCGGGAACTGCCCCGGCCTGGCCAGCTGCGGCGCAAATGCGGCGTCGTCCATCTCGGCGCGGCGTGCATTGGTCAGCGCCAGCGCCTGCTTCGCCCAGGTGTCGCGCTTTTTCGCGGCCGGCGGGCGGCACGGTCGTCAGCGCCTTGCGCTGCGTCTTGCCGGCGCCGGCGCGGGGCACGTCATCCGCAGGCGCGGCAGCGACATCGGCCAGCAGATCGTCCACTTCCAGCGTGCCCGCGTAAGCATCGTCCTCCTTGGAGAGCAGCCACTGCGGCTGCCGCCCGGCTTGCTGGAACGCACCAGATGCCAGCCGCCATTGAGCTTGCGGCCAAACAACTCGAAGCGCAAATGCCCCTCGGCCAACTGTGCTTCCGG…
>XOCORF0223 ATP-dependent DNA ligase (Lig3) {Xanthomonas oryzae pv. oryzicola BLS256}	ATGAGCCTCAGCGAGTACCGCCGCAAGCGCAGCTTCGCCAAGACCCGCGAGCCGGAGCCGGGCAAGGCCTTGCCACCAGGGCAGCGCGCGATCTTCGTGGTGCAGCTGCATCACGCCAGCCGTCGCCACTCCGATTTCTGCCTGCAGGTGGGCGATGCGCTCAAGCGCTGA
>XOCORF0224 H-NS histone family superfamily {Xanthomonas oryzae pv. oryzicola BLS256}	GTGAGCAATACCTCTTCCAAACTGGATTCCATCGCGCAAGCCAAAGCCAAGCTGCTGGACGAACTGCAGAAGCTGGAAGAACAGGAGAAAACCGAGCGCGCGAGCGAGGCATCCTCTGCGCATGCCACCATCGTTTCGCTGCTCGAACAGTTCGCCGGTCACTTCAACACCAAGCAGCGCAACGACATTGCCGCCTACCTGGGCACCAGCACGTCCCGCAAGGACGTGGTCAAGAGCGGCCGCAGCGAAGTGAAGCCCAAGTACGAACTGCCGCACACTGGCGAAACCTGGTCCGGCCGTGGCCGCACGCCGAAGGCGTTCGCTGCCTGGGAAGGCTCGGTGTCGTACAAGGAATGGAAGGCGAAGAACCCGGACCTCAAGTTCCCGCTGGTTCGCGAG…
>XOCORF0226 hypothetical protein {Xanthomonas oryzae pv. oryzicola BLS256}	GTGTCCACTCTTATTCCGAGGCCATACCTCTGTGAGCAATACCTCTTCCAAACTGGATTCCATCGCGCAAGCCAAAGCCAAGCTGCTGGACGAACTGCAGAAGCTGGAAGAACAGGAGAAAACCGAGCGCGCGAGCGAGGCATCCTCTGCGCATGCCACCATCGTTTCGCTGCTCGAACAGTTCGCCGGTCACTTCAACACCAAGCAGCGCAACGACATTGCCGCCTACCTGGGCACCAGCACGTCCCGCAAGGACGTGGTCAAGAGCGGCCGCAGCGAAGTGAAGCCCAAGTACGAACTGCCGCACACTGGCGAAACCTGGTCCGGCCGTGGCCGCACGCCGAAGGCGTTCGCTGCCTGGGAAGGCTCGGTGTCGTACAAGGAATGGAAGGCGAAGAA…
>XOCORF0227 hypothetical protein, putative {Xanthomonas oryzae pv. oryzicola BLS256}	ATGGCGACCTCCTTTGCGGCTGCCGCACACGGCATTCTCTCCGGCCTCGAGTACGTCCACATGGTCGGGTTGGGCTGCCCGTGGCCCGTGCGCGGAGGCTACCGCGAGGATGGCGACTGGAAGCGGTACACCACCGGCTTCCTCAAGTACCTGAAGACGCAAAAGGACGCCATCGCCGAACTGGCCGAACTGGCGGAGTCCTCGACCTGTGCGCTGCTGTGCTACGAGGCTGACTTCAACTTCTGCCACCGCTCGATGGTGGCCGACGCGGTGAACAAGCACTGCGGCGCGGACGTGGAGCACATCCCGGTCAAAGCAGTGTCGTCGGCCGGTCGTCGGTTGGCTTTCGCTTAG
>XOCORF0228 hypothetical protein {Xanthomonas oryzae pv. oryzicola BLS256}	ATGCGAGCCCAAGCCATGGTCGCTTGGCATGCAAAGCTGCAGGGCTTGCTGGCCAGCGCCGGCCGCGGCGGCAGTCAGTGTGCGCTTGACCTTCGCGTTGTTGATTCTGTTGCTGTCGCCGGAGAGGCCGCCGGGAGCGCGATCGCGGAGCTGTTTGGCAGCAACGACTTGGAGTACCGGGACTGCCGTGTCCAGGTCGAGCGCGACATGACCGCGATCACGACGATTCTGCGCGGCCAGGGGCCACAGGCCTTCCAGGAAGAAGACCCTGACGAGGACTATGGCCTGGGCGTCGTCTACGGCGCCGTGCGCGGCGCGTTGATCGAGTCAGGGATGCTGCCGGTCTTCTAA
>XOCORF0229 two-component hybrid sensor and regulator (gll0099) {Xanthomonas oryzae pv. oryzicola BLS256}	ATGGGCATCGCGCCCGCGGCGCTGCCGCACGTGTTCGACCTGTTCGCGCAGGCCAACACGGCCACGGGCTCCCAGCACGGCCTGGGCATCGGCCTGTGGCTCGTGAAGAAGCTCGTGGAGCTGCACGGCGACGACAGCGCGCCTTCAAGCGCGCCGACGCGCCTGCATGAAGAACACCTGGTCGTTCGATTCGGACTCGACGGCCACAAAGCCCAGGCGGGAGTAGATCGCGAGGGCCGCGATGTTGTCGCGATAGACGCGCAGTGTCGCTCTCTCGGCAGCTGTGGAGGCCCATGCCTGGCGAAGCAGGAGATCGCAAAGCGTGATGCCGTAGCCCTTGCCGCGCTCGTGGGGCGAGACCACAATGCGGCCCAGGTGCACTGCGTTTTCGCCTCGGGG…
>XOCORF0230 probable acetyltransferase PA2578 [imported] - Pseudomonas aeruginosa (strain PAO1), putative {Xanthomonas oryzae pv. oryzicola BLS256}	GTGTATCACCGCCACCCAGTGAGATTTGCGCATGAGGGAAGCCGGCCGCGAACGCATACAAAGTGCTATTCTAGGAAAATGAATCCGGTCTTGCGTCCGGCCGTGCCGTCTGACTACGCGACGATCGCCACGTGGATTCCCGACGCGGACGCCTGTGCGCGCTGGGCCGGTCCGCAGCCGCGTTTTCCGTTTGCGCCGGACCAACTGCATGCTCTTCTCGCGGTCGGCGGTGAGTCCAGCTACTGCATGACCGAAGGCACCCGCAGTCCCCTGGGGTTTGGGCAGTTCTGGCCCCGAGGCGAAAACGCAGTGCACCTGGGCCGCATTGTGGTCTCGCCCCACGAGCGCGGCAAGGGCTACGGCATCACGCTTTGCGATCTCCTGCTTCGCCAGGCATGG…
>XOCORF0231 pyridoxal-phosphate dependent enzyme family/ornithine cyclodeaminase family protein (CysK2) {Xanthomonas oryzae pv. oryzicola BLS256}	ATGCAAAGCCCTGGTCAAACGGATGTCCTGGAGATTGACGGATGGATCGATCATTCCATCTCCTTGAAGCTTGAATGGTTGAATCACCTGGGATCCATCAAGCTCAAGACCGCGCGGTTCCTGATCGATGCGGCCGAGAGAAATCGCGCCAAGTCATCGACGCTCAAGCTGATCGAGTCCTCATCCGGCAACCTGGGGCTCGCGCTTTCATCCATCTGCGCGGCCCGCGGGTACGCGTTCACCTGTGTCGTGGATCCCAATGTCAATCGGCAAAACCTTCTTGCCATACGCGCGCTGGGAGCGCACGTCGTTCAGGTCGACCGCAGGGACCGCAACGGCGGGTACCTCGCCACCCGGATCGAGTACATCAAGGACGCGCTCCAACGCGACCCAGAACTG…
>XOCORF0232 pyridoxal-phosphate dependent enzyme family/ornithine cyclodeaminase family protein (arcB4) [4.3.1.12] {Xanthomonas oryzae pv. oryzicola BLS256}	GTGAACGCAATCGCCGACCAACGCTTCCATGTGCTCGGGGCGGAGTGCACCCGCTCGGTGCTCGAGGAACTGGGCCCGGGATTGATCGATACCGTCGAACAGATCTATCGCGCGCATTCGCGTGGCCGCACGGTCAATCCCGACAGCTACTTCCTGCGGTTTCCGTCCTCCGCGTCGAACCGGATCATTGCCCTGCCGGCGGCTCTGACGAGCACGGAAGCGCCGGTGTCGGGCATCAAGTGGATATCCAGCTTTCCTGCGAACCACGAGCGCGGGTTGCCGCGAGCGTCCGCGGTGCTGGTACTGAACGATGCGGCCACGGGATTTCCCTTCGCGTTGCTTGAATCGGCGCACATCAGCGCCTATCGCACGGCGGCATCCGCCGTGCTGGGGGCACGA…
>XOCORF0233 putative protein (nikS) {Xanthomonas oryzae pv. oryzicola BLS256}	ATGCACTGCGGTTCGCGGAGGCGGCGCGGATGCTGGAACCGTATGACATCGCCGCCGAGGGATCGACCCATGTCTAGGGGCGTGATCTGGAATCGCGGACAGGCGTTCGCATATGCGAAATGGCTCGATCGCCGGGCATCGGACTTTCTGCTGATCTCCGAGGTGGACCGCGCGGACGCTGGCGCCTTCGGCGCCTTCATCAAGCTTGATTCGCTCGACTCGTGTCCCACCCTCGAGCAGACGAGCCGCGACTGGCTGGGCGACATGGGGCCGCGCGTACTGTTCGCCCATTCCGAGAAGGACCTCGAGCGGGCCGCGGCGGCACGATCCTGGCTTGGCCTGGAAGGCCAAAGCCTCGAGTCCGCGACGGCGTTCAAGGACAAGCACGCGATGAAGGCG…
>XOCORF0234 hypothetical protein, putative {Xanthomonas oryzae pv. oryzicola BLS256}	ATGACGTCGGCATGCGTGGCGCGCGGGGCTCTCCGCGAGATCAGGCCGGGCGCGTACCAGCAATCGACGGCTTGCGTCGCTCAGGCCATCGATTGGCACCGTGAGATCGGCTTCGAAGGCGTCATGCCCTGCAGGGAGTACGCCGTGGGTGCCGCGCATGCGGTGGCGGAGGCGCTCGGTCTCAGGTCGCTGGGCGAGCGGGCTACGCGAGCGTTCACCCACAAGGCGGCATTGCGTGAGGCATGTGCCGCGAGCGGGGTACTTCAGCCCGCGCACGCGCGCGCGACAAGCGCCCAGGACGTCGCAGCATTCGTCCGCAGGTTCGGTCCGTCGGTGCTCAAGCCGGCCAATCGGCAATCCAGTGTTGGCGTCGTGGCGCTGGCGTCGCCGGAGGACGCG…
>XOCORF0235 major facilitator family protein - Deinococcus radiodurans (strain R1), putative {Xanthomonas oryzae pv. oryzicola BLS256}	GTGCGAGTTCCGCGACCAGATCGCCGACGCGAGGGCTTCGCTTCTCGCAGGCAGCCGCATGACCGTGCTGCAGCTTGGAGTCAACGTGCCGGGGTTCCCGAAGGACCGCGCGGCGGCATCTCGCGCATTCGCCGCCGGGCTGAAGGCCGTGCAGGGGATGGCGCTGCCTGTCCGGCCCGCGAGGCAGTTCGTCGGCGACAGCGGACTCGCTGCGCTCTTTGTCTGCGACGCTCCCCCTGTCGACGTCAAGCGGGCCGCAGTCGGCCTCGAGGAGGCCAGCCTCGTCGGAAGAACCTGGGACATCGACGTCTACGGCCCGGATGGACGGACCGTGGCGCGTGCGGATCTTCGCATCGGGCCGCGAGAGTGCTTCGTGTGCAACGGCGTCGCCAAGCGGTG…
>XOCORF0236 triphosphoribosyl-dephospho-CoA synthase (citG) [2.7.8.25] {Xanthomonas oryzae pv. oryzicola BLS256}	ATGAGCGTGTCCCTATCTCCGCGTGAGATTGCCGCGTCGATGACGCTCGCTCTCGCCGTCGAGGCCGCGGCGTTCCCCAAGCCAGGCCTTGTGACGGCGCTGGATCCGGGCGTGCACGACGACGTGGACTTCTTCTCGTTCCTCAAGAGCGCGTTCGCCATCGAGCGGTTCTTCGAGGAGGCGGCCGAGATCGGACAAGCCCCGCAGGAGGGTCCGGACGACGCACCGATGAGACCTTTGCGCAGCATTGGACTTCGCGCCGAATCCGCCATGATGGCGGCGACCGGCGGTTCCAACACGCACAAGGGCGCCATCTACTTCGGGCTCCTGCTCTGTCACGCCGCGGCTGCGATGGGCGAAGGCGCTTCGCCGGAAGCCATCTGCCTGCGCGCCTCAGCG…
>XOCORF0237 AGR_C_4663p, hypothetical protein, putative {Xanthomonas oryzae pv. oryzicola BLS256}	ATGTTGAAGCGGACCAGGCTCGAGCTCGCGGAGCCGTTGCCAGAAGCCGTCATCTCGGTTCTGGCTTACAAGGGCAAGCAATTCCCCGGGCTCGTCGGACTCACTGTCGATCCGGCCGACACGCGGCGAATCACGATCAGCCACGTGCCCTCCGCTTCGGGGGACGATCTCGCGGCGGCGATCCGCGCCGAGTCCGCCAAGCTCTTCGGCGGCGCGAAGAGTTCGAGGGAGCGCGACGGCCAAGGGCTCAGAACCCTGCGGGAAGCGCCTGTCGGCGAGGACGTGGCCGCGGCCATGCTAGAGCGGGGCTGGATGTTTCCATTGCCGTGCGGCGACATCGCCTATGGCGCGCCTGTGGTCGCATTGCTGCGCGCGTTTGATCGGCTTTACGTCGAAACC…
>XOCORF0238 probable nikkomycin biosynthesis protein, carboxylase (nikS) {Xanthomonas oryzae pv. oryzicola BLS256}	ATGGGCGCGCGCCGGAAAGTGGTCGTCGTCGAACGGGTCGGCTACGACTACCTGCGTCATCGTGGCGCTCCGATCCTCGATCCCGCCCGGTTCGAAGTCCACCTCATCGCAAAAGGCCCGATCGTGGACCAGGCCCGCCCGAACGAGGTCGCGTCGACCACGACCGTCTCGATGAACGATCCGGCGGAGGTCGCCGGGAAGACGCTCGAAGTCGCCCGCTCGCGGGGTGCCGATGCCATCGTCGCATTGTCGGAGCGCGACCTGCTGTCCGCCGCTCTGGCGCGCGACAAGCTCAACCTGCCCGGACCCCGCTATGCCATGACGCATCGCTTCCGGGACAAGCTTGCGATGAAGCGCGCGCTCGGCCCGTGGGCGGGCGCTCCGCGATTCTCGGAGGTG…
>XOCORF0239 putative unsaturated glucuronyl hydrolase (ugl) {Xanthomonas oryzae pv. oryzicola BLS256}	GTGCTGACGGCCCCTGTCTGGGCGAGGGCCGAGTCCGCGACGGGGGCGGCGCACTTCGCGGCCCCGCTCGCCGTGCTCGGGCCCGACGAGTTCCCGACCTTCACCGCGGGCGGCCAATGGAAGCGGGGCAGGCATTGGTCCAACGGCTTCGTCGTCGGGATCGCCGCGATCCGCGCCGCCAGGAAGCAGGATGTTTCGGCTGCCGAGCGCCTCTCCGAGCTGCTCGAGGCGCTTTCGCCGTTTCTCGACGGGAGCAGGTTCCAGGACATCGGCTATGTGTTCGAGTTCTCGGCTGGAGCGGCGTGGGATTGCGGCGTCCTCGATCCATCTGTCGCGCGCCGGTTTGTCGCCGCTGCTGCCGCTCAGCTCGAGCGGTCGCTCGATTCCGATGGATTTCTT…
>XOCORF0240 hypothetical protein {Xanthomonas oryzae pv. oryzicola BLS256}	ATGGGGCATTGCTCCAGGAGCCACGCCTGGACCTCGTCGTCTCCCAGACCATGCACCAGGCTGCGCACGACGATGCCTGGCTTTCCGGCGCTGAGCGTGACCCTGAGGTCCGACGAGTCGACCGTCCCACAACTCACGATCGCGTCACTCATGAACTTCCCTCCTGTGTTTCACCACGGGACCCCCGGCCCCGCGCTTGTCGATACGAGCCGGCAGGACCGCGTCCGCGATGGCGGCGCACTCCAGCATGAAGTAGTCGCCCCAGACCGCGCTCTCGTCGGGAAGGGCTATCGACGACAACGGAGCGCTCACGTCCCGCAGGATGCCGCCGCGCGGATCCAGAGGCTCTCGAACGTGACCTCTTTCCACGAGAGCGTCGAAGAGTCGCACCCCCAATTG…
>XOCORF0241 citrate lyase beta chain, putative [4.1.3.6] {Xanthomonas oryzae pv. oryzicola BLS256}	TTGACTCGGAAGACGGTTACTCAGTCCGAGGCAAAGGTCCGAGACAAAGGTCCGAGGCAAAGGTCCGAGGCAAAGGTCCGAGGCAAAGGTCCGAGGCAAAGGTCCGAGGCAAAGGTCCGAGGCAAAGGTCCGAGGCAAAGGTCCGAGGCAAAGGTCCGAGGCAAAGGTCCCACCTCCAAGTATGATAAAATCCGCTTAATTTTTGAATTCAGCGATAGCTTTGTAATCGCATGCGCAAGAGGGGGAGGATCCACGTGGCGGCCATCGAGGCACCCGCCTCCCCCGCGGTGCCAGGGAGGTGTTATGTCGTCCGTGATCATGTACGTGCCCGGCTGGAGGGCGGGATTCATCGATTTCGCCTTCCAGTCTTCGATTTCGAGTCTCATCCTGTGTCTCGAG…
>XOCORF0242 transposase (all1099) {Xanthomonas oryzae pv. oryzicola BLS256}	GTGCTGGTCTTCCTGAAGCCCGAACGGTTACGCGCGCCGGCCTGGCCGAGCGCGCATGCACAAGCAAGGGATCCGAAGACCATGTCTTCTTCCTCAGTGGTGGTGGGCATCGACGTGGCCAAGGCGCATGTCGATGTCTCGGTGCTGGGTGCCAAGCTCGATGCCCAGCGATTCGACAACCTGGCCGAGGCTCACTCTGCCCTGCCAGCGGCGCTCAAACCGCTGGACGTAGTGCTGGCGGTGATGGAGGCCACCGGTGGCTACGAGACAGAGCTGGCCTGTGCGCTGCAGACTGCCGGCCTGCCGGTGGCGGTGGTCAATCCGCGCCAGGCGCGTGACTTCGCCAAGTCGATGGGCCGTCTGGCCAAGATCGATGCGGTGGACGCGCGCATGCTGGCG…
>XOCORF0243 possible ParB-like partioning protein (parB2) {Xanthomonas oryzae pv. oryzicola BLS256}	ATGAGCCAGAGCAAGCAGCACCGCAGCGCCGAACTGCGGATGATCCCCATCGGCAGCATCGAGGTGCTCAACACGCGCGAGCGCAACCACCGCGTGTTCCACGAGATCGTCGGCAACATCCGCGACATCGGCCTGAAGAAGCCCATCACGGTCACGCCGCGTCCGGGCACGAATGGCGGCGAGCACTACCTGCTGATCTGCGGCGCAGGCCGGTTGAAGGCGTACAAGTCGCTGAAGCAGGACAGCATCCCGGCGCTCGTGGTGGAGGTCGGCAACGAAGAGGCGTACATCATGAGCCTCACCGATAACATCGCCCGGCGCAAACGTGACACGCAACAGTAG
>XOCORF0244 recombinase (Atu5042) {Xanthomonas oryzae pv. oryzicola BLS256}	GTGAGCCGCTGGGGTCGCTTCCAGGACGCGGACGAAAGCGCCTACTACGAGTACATCTGCCGCCGCGCCGAGATTCAGGTCGCCTACTGCGCCGAGCAGTTCGAGAACGACGGCTCGCCCGTGTCGACCATCGTCAAGGGCGTCAAGCGCGCGATGGCGGGTGAATACAGCCGGGAACTCTCAGCCAAAGTGTTCGCGGGCCAGTGCCGACTGATCGAACTCGGCTTCCGCCAGGGTGGGCCTGCAGGCTACGGTCTGCGCCGTGTGCTGATTGACCAGTCCGGATCGGTGAAGGGGCAGTTGTCTCGTGGCGAGCACAAGAGCCTGCAAACCGACCGCGTGATCCTGCAGCCCGGCCCCGACGCGGAAGTCGCCGTCGTCAACCAGATCTACCGCTGG…
>XOCORF0245 unknown protein {Xanthomonas oryzae pv. oryzicola BLS256}	ATGAGCAACGTCGCCGCTTCCGTGCGCGCCCGCCTGCGGGGCGTCGCCAAGGCGCAGGGCGTGGATTTCAATCAGGTGCTGGTGCGCTTCGCGCTGGAGCGCATCCTTTACCGCCTGAGCCAGTCCGAGCACGCGGATCGTTTCCTGCTCAAGGGCGCGCTGCTGTTCACGCTCTGGTATGACATGCCGCACCGGGCCACGCGCGACGCCGACCTGCTGGGCTTCGGCGCGAGCGATCTGGAGTCCGTGGCCCAGACCTTCCGCGACATCGCCAGCGTCGCCGTGGACGACGGCATCGTGTTCGACCCGGCCTCGGTCGTCGCAGAAGAAATTCGCAAGGACGCCGGATACGCCGGGGCGCGCATCCTCATCGGCGGCGAGCTGGCCAAGGCGCGGTGC…
>XOCORF0246 ID481 (glr2661) {Xanthomonas oryzae pv. oryzicola BLS256}	TTGGGGTTGACAGGTCGGGGAAAAAAACGAACACCCCCTCCCACTTCCTCGCTGGTTCGGGCTGCGACGGTCTGCAGTGCGATCTCCAAAATGGGAACCAAACATGGCTGCATGAGGCTGTTCCTTTTTTTCGTCGAAAAATTGCATTGGACGAATAAACGGAACATACTCCTCTCCATGCTTTCCGACACCCACACCCAGCGCGTCCTCGATCTGGCCAGCCAGAAAGGACTGCTGCGCGCCAGCAATCTGGACGCCATCAATGCGCCCCGGGTCGTTCTCACGCGCCTGACCGCCGCTGGCGTTCTGGAAAGGGTCGGACGCGGGCTGTACCGCCTGCCGGACGCGCAGGGATCGGAATTCGAGAGTCTCGCGGCCATCGCCACCAAGGTGCCACAA…
>XOCORF0247 Sea27 (riorf46) {Xanthomonas oryzae pv. oryzicola BLS256}	ATGAGCGAGAGGGAAGTAGAGCGCCTAACGTTCATCAGGCGGGTATTGGCCAAAGAACTGACACAGAAGCTGGCAGCACAGCAACTGGGGCTGACGGTGCGACAAATCAGACGACTGTGCCGGGGTGTGAGGACGCATGGTGCCCAGGCACTGGTAAGCAAACGCCGTGGTGTACCCAGCAACCGACGCATAGGGGACGAACGCAAGAACGCCATCATGGCGCTGATACACGAGTGCTACGGCGACTTTGGCCCGCAGTTGGCAGGCGAATACCTGCAAAGCCAACACCAGCAACGCATCGGCACCGAGACGCTGCGTGGGTGGATGATCGAAGCGGGTCTATGGAAGGCCAAGAAACGTTGCGCAGCACGCCAGCACAGCCCACGGGCGCGGCGCGCC…
>XOCORF0248 hypothetical protein-related protein {Xanthomonas oryzae pv. oryzicola BLS256}	GTGGGGATCACATCGCGCGCGCTAACGTCCGGCGTCACTCCACAGCGGACCCAGATCATGAGCACGAAAGCCCAACAGCCCGACCCCGTCGCCGACGATGCGCACGGCGTAACCGAGAGCCAGCAGGACCGCAAGCACGACGATGCCGCCAAGCAGCGCCCGGGCCAGGAAGACTTGAAGGTGCACGACGAGCACAGCCGTCGCCCCAAGGGCAAGGTGGATCAGAGGGAATGA
>XOCORF0249 GAF domain protein {Xanthomonas oryzae pv. oryzicola BLS256}	GTGGTGCTTCGCATGCAGATACCCGACGTACCGGCGTTGAACCTGATCCACGCAACGCTGCTTCCAGGCGGCGTCAACGCGAATTTCGGTGCGCGCCTGCCGGCCAACGAAGATGAGCGTGTGGACGCGTTGCATGCGTACCGCTTGCTGGACACCGCACCGGAGCCGAGCTACGACGCGTTCACCTCGCTTGCAGCCACGCTCTTCCGCACACCGATGGCGCTGATTTCGCTGGTCGATACGCATCGGCAGTGGTTCAAATCCAGGATCGGCATGCAGGCGACCGAGACGCCGCGCACGCTCTCGTTTTGCGCCCACGCCATTCTCGAACCCGATCAGGTGATGGAAGTCGACGACACCCATCTGGACCGGCGGTTCGTAATTAATGCGCTGGTCACG…
>XOCORF0250 chemotaxis protein (cheW) {Xanthomonas oryzae pv. oryzicola BLS256}	ATGACCGCACCGACGCTTGATGTGATGCCCGGCGACGCCGATGCCGCCACGCAATATCTGACCTTTCAACTGGAAGGCGAAACCTTCGCCATCAGCATTCTCGGCATTCGCGAAATCATTCAATACCGCACTCCCACGCCGGTGCCGTCAATGCCGGATTGCGTGCGCGGGGTGATCAATCTGCGCGGCGCAGTGGTGCCGGTGGTGGACCTGCAATCGAGGCTGGGGCGCGCAGACAGCACGATCGGCAAACGCAGCTGCATCGTGATTCTGGCCACCGAGCAGGCACAGGGCACGCAGGTGATCGGCGTGCTGGTGGATGCGGTCAATGCAGTGATCGAGTTGGCCGATCAGGACATCGAAGCGGCCCCCTCGTTCGGCACCCATATCCGCCGCGAT…
>XOCORF0251 hypothetical protein {Xanthomonas oryzae pv. oryzicola BLS256}	GTGCGGTCATTGGTCGCTCTCTCAGAAACGCGCGAACTGGCCTTCGTCAGGACCCTCGGACATGGCGTACGCCGGTGCCGCGTGACTGCGCCAGCCACGCGTTCCTGTGGCGCGCGCCGTACGCGCGGCCACCTGCTTGCCGCGCTTGGGCGGTGCATTCGTCGCGCCCTGCCCGCCCAGCCGGAAGAACGCCATGCTCTGCTGCAGCTGTTCGGCCTGTGCGCTCATTTCCTCGGCAGTGGCGGCCAGTTCTTCCGACGCGCTGGCGTTCTGCTGGGTGGTCTGGCTCAGCTGCACGACTGCGGAGTTGATCTGGCTGACGCCGGAAGATTGCTCTTCGGAGGCTGCGGAAATCTCCTGCACCAGATCGGAGGTGCGCTTGATGCTGGGCACGATCGA…
>XOCORF0252 chemotaxis protein (mcp) {Xanthomonas oryzae pv. oryzicola BLS256}	GTGCGGTACGCGCAGCGCCATTGCCGTCCTGCGGCGCATGTCGCCCACGCATCCTTTTTGAGAGAACTCCCCAAAATGTTAGGCAATTTCAGAATCGGAACCAGACTGATCGTGGCATTCCTGATCGTCTCGGCGATCGGCGCATGCATCGGGTGGGTGGGCTATTCCAACTCCGGCCGCATCCGCGCGTTGTCGAGCTCGTTGTACGCGCGCGAATTGCTCGGCATGTCCAACGTCAAGGAAGCCAACATCAACCTCATTTATGCCGGCCGCGCGCGCGCCAACCTGTTGTTGGCCAGCAGCGCAGAAGAGCGCCAGTCGCAGGTGCAGAACATCGACAAATACACCGCCAAGGTGGTCGATTACATGGCCCGTGCGCGGGAGAGCTTCCATAGCGAG…
>XOCORF0253 3-methyladenine DNA glycosylase (OrderedLocusNam) [3.2.2.21] {Xanthomonas oryzae pv. oryzicola BLS256}	TTGCGCATGACATCAAAGCCCCTGCCCCGCTCGTTTTACGCGCACGATGCGCGCCACGTCGCGCCGCAATTGCGCAACAAGGTGCTGGTCAGTGCTGACGGACGCCGTGGGCGGATCACCGAAGTGGAAGCCTATTGCGGCAGCGAAGACCCGGCCGCGCACTCGTTCCGCGGCATGAGCCCGCGCACGCGGGTGATGTGCGGTCCGCCTGGGCAGCTGTATGTGTATTTCATCTATGGCATGCACTGGGCGATCAATGCCGTGTGCGGCGGTGCGCCCGGGCATGCAGTACTCATCCGCGCACTGGAACCTTTCGACGGTCTCGACGGCATGCAGGCCGCACGCGGTGCGGCGCCGGCCAAACTGCTGACCACCGGTCCAGGACGCCTGGCACAAGCG…
>XOCORF0254 ATP-dependent DNA helicase (lhr1) [3.6.1.-] {Xanthomonas oryzae pv. oryzicola BLS256}	GTGCTGTCGCTGTCCACCCGTCACAGTTTTGCGCTGGAAGAGGTTGGCCGGTATCTGAATTCGTCATCGGCCGAGCATGTGTTGATCCAGGCATTGCTGGATGCGCCGCTGTTCGGCGTGTGTTGGCGTTGGAACCCGACCAATGCGATGGCGCTGCCGCGTTTCAGCGGCGGCAACAAGGCGGCGCCGCAGTTGCAACGGATGAAGTCGGAGGATTTGCTGGCCACCGTATTTCCGGACCAAGTGGCCTGCGCAGAGAATCTGGTCGGCGAACGCGAAGTGCCGGACCACCCGTTGGTGGTGCAGCCCCTGGAAGATTGCCTGCATCACTCGATGGACAGCGAAGGCTGGTTGCAGGTGTTGCGCGGGCTGGAATCCGGCGCGATCACGCTGATTGCG…
>XOCORF0255 ATP-dependent DNA helicase (lhr1) [3.6.1.-] {Xanthomonas oryzae pv. oryzicola BLS256}	GTGCGGCACGCGTGGCCGTTCGCCGGGTTGCGCCGGGTGACGTTCGATAGCGTGGTGCGCATGCTGTGCGATGGCTTCAGCACGCGACTTGGTCCGCGCGCCGGGTATCTGCATCGCGATGCGGTACATCGGCACCTGCATGCACGGCGCGGCGCCCGCGTGACCGCGCTGACCTCCGGCGGCACCATTCCCGAAACCGGCGACTACAGCGTGGTGTTGGAACCGCAGCCCGAAAAGATCGGCACGGTGAACGGAGATTTTGCTGTCGAAAGTCTCACCGGCAATGTGTTACAGCTCGGCAACGCCAGCTACCGCATCCTGCGCGTGGAAGATGCCAAAGGCGCACCGCCGAACATATCCTTATGGCTGGGCGAAGCGCCGGGCCGTAGCGACGAATTG…
>XOCORF0256 ATP-dependent DNA helicase (lhr1) [3.6.1.-] {Xanthomonas oryzae pv. oryzicola BLS256}	TTGAATGAGCGGCTGGCACGGAGCCGTCCTCCGGCGCGTTGGCTGATACCGCTGGCGCCCGATGTGTCTTGGCATCTGGGCGATTTTTTCGGTAACCACCGCGTGGCGGCGCATCACGGCAGTCTGTCGCGCGAGACACGCTTGTTGGCCGAGCGACGGCTCAAGGCCGGCGATCTCACTGTGCTGGTGGCGACCGCATCGCTGGAGCTGGGGCTGGATATCGGCGATGTCGATCTGGTCTGCCAGCTCGGTTCGCCACGCTCGATCGCCACCTTCCTGCAACGCGCCGGGCGTTCCGGGCACAAGGTTGGCGGTACGCCGAAGGCGCGCCTGTTTCCGCAGACCCGTGACGAGTTGGTCGAATGCGCCGCGCTGCTGGATAGCATCCATCCGCCGTGG…
>XOCORF0257 conserved hypothetical protein {Xanthomonas oryzae pv. oryzicola BLS256}	GTGCCGGTGGAACGTCTGCGTCATGTCGATTGCGGTGAGCCGGATGCTTCCGGCGCATACGACCACTACTACGAGTACGACATCTATCGCTTCACGGACGGTGTGGCCTACCTGATCGCGCGCAGCTACACCGACACGCCCGATAAAGCGCACTTTCTCAACATCGACGTCGACGGAAAATCGCGTCTGCTGCAGCATGCCGACCTGCTCCATCCGCTATGCGTGTTTGCGCGGGCATCCCCGCGTCGGGAAGGTAAGCGACTGCGCTGGCTGAGTGGAGGGAGGCATGGCTACGCGCCTGTGCCTGCGGATTCGACGCCTGTGGCGTAA
>XOCORF0258 stringent starvation protein B (sspB) {Xanthomonas oryzae pv. oryzicola BLS256}	ATGAGCGAAGATTTCCCCCGCATGACCAGCCATCGCCCGTACCTGTTGCGTGCCCTGGTTGAATGGATCAACGACAACGGCATGACGCCGCACGTTTTGGTGGACGCAGGCCTGCCCGGTGTGCAGGTGCCTGCCAGTGCGGTCAAGGATGGTCGCGTTGTGTTGAATATCGCCGAGCGCGCGGTGGTCGGCCTGCAGGTCGACAATGAGAGCGTGAGCTTTACCGCGCGCTTTGGTGGCGTGAGCCACCCGGTAATGGTGCCGATGGCGGCCGTGCTGGCGGTGTATGCGCGCGAGACCGGGCAGGGCATGGCGTTGCCGGACGACATCCCAGGCACCAGCAGCGAGCCGCCGGATCCAGGTGCCCCGCCGCCGAGCGCGCCAACGCCGGACGAACCA…
>XOCORF0259 stringent starvation protein A (sspA) {Xanthomonas oryzae pv. oryzicola BLS256}	ATGGCGACGAGTGTGCGTATGAGGAATACCTTAACTTTGTTTTCGTCCAACGACGACGTGTTGTGCCACCGGGTCCGTCTGGTCCTGGCGGCGAAAGGGGTGACCTACGACCTGGTGCCGGTCGACCCGCAAAATCCTCCCGAAGATCTCATCGATCTCAACCCCTATCATTCGGTGCCGACGCTGGTCGAACGCGACATGGTGCTGTACGCCGCGTCGGTGGTCAGCGAATACCTGGACGAGCGCTACCCGCATCCGCCGCTGATGCCGGTCGACCCGTTATCGCGTGCGCGCTTGCGCCTGGCGATGTTGCGCATCGAGCATGACTGGGTGCCGCAGGTACAAGCGGTCCAGCTCGGCAATAAAACGCAGGCCGAGGCCGGCCGCAAGCGCCTGAAA…
>XOCORF0260 ubiquinol cytochrome C oxidoreductase, cytochrome C1 subunit (petC) {Xanthomonas oryzae pv. oryzicola BLS256}	ATGACTAACGCCAACGTGACGTCATGGAAGTCGCGCGTAGCCGCGTTGTTCTGCGGCCTGTTGATGGCCGGTGGCGCAATGGCGGCCGAGGGTGGGGCGGTGCAGCACGCAGGCAACGACCTGAGCGACCGCGCTTCGCTGCAACGGGGCGCGCAGTTGTTCATGAATTACTGCTCCGGCTGCCATTCGTTGAAATACCTGCGTTATTCGCGCATGGCCAGCGATCTGGGCTTGAGCGAAGAAGAGGTCATGACCAACCTCAACTTCACCGGCGCCAAGGTCGGTGAACACATCGAAGGCACCATGCCGCACGATGCGGCGACCAAGTGGTTTGGCAAGGCACCGCCGGATCTGACGTTGATCGCGCGCGTGCGCGGCACCGACTGGGTCTATACCTAT…
>XOCORF0261 ubiquinol cytochrome C oxidoreductase, cytochrome B subunit (petB) [1.10.2.2] {Xanthomonas oryzae pv. oryzicola BLS256}	ATGAGCAATGTTCTGGTTCGTACCGCCAACGGCGTCTTCGATTGGGTCAACGAGCGCGCGCCCGGGCTGATGCCCATGTACCGCAAGCACATCAGCGAGTACTACGCGCCGAAGAACTTCAACCTCTGGTACTACTTCGGTTCGCTTGCCATCGTGGTGCTGGTGAATCAGATCGTCACCGGCATCTTCCTGACGATGCACTACAAGACCAGCGCCGCCGATGCATTCGCTTCGATCGAATACATCATGCGCGACGTGGAGTGGGGCTGGCTGATCCGCTACATGCACAGCACCGGTGCCTCGTTGTTCTTCATCGTGGTGTACCTGCACATGTTCCGCGGGTTGATGTACGGCAGCTACCAGAAGCCGCGCGAATTGGTGTGGATTCTCGGCATGCTG…
>XOCORF0262 hypothetical protein {Xanthomonas oryzae pv. oryzicola BLS256}	ATGGGTAGTCACCCGTTCCGGAACCGGCTTGGTTTTGTCCAGCCGCGTCCACACAGGCATGGTGATGAAGAAGGCGAAGTACAGGAAGGTCAGCACCCGCCCGACATAGGTCTCGTGCGCATCGGTCCCGGGGCCGGAACCAATCACGCCCAGCCACACAAAGCACACCACCAGCACGCCCAATGCCACTTTGGCAATCCACCCGCGGTAGCGCACCGAGCGCACCTTGGCGCGATCCAGCCACGGCACCAGGAACAGGATCGCGATGGCCGAGAACATCACCACTACGCCACCGAGCTTGTTCGGCACCACCCGCAACATCGCGTAATACGGCGTGTAGTACCACACCGGCTTGATGTGCTCCGGCGTCACCAGCCGATTGGCTTCGGTGAAGTTGTC…
>XOCORF0263 ubiquinol-cytochrome c reductase, iron-sulfur subunit (petA) [1.10.2.2] {Xanthomonas oryzae pv. oryzicola BLS256}	ATGGCCAACGATGGGGTCAACGCACCTGCTGATATCGGGCGTCGTCGGTTTTTAACCGCGACAACCACTGTGGTCGGTGCGGTCGGAGCAGGATTCGTCGCAGTTCCGTTCGTGAAGTCGTGGAATCCCAGTGCTCGTGCCAAGTTGGCCGGCGCACCGGTAACCGCCGACATCAGCGCCTTGCAGGAAGGCCAGCGCATGGTCCTTGAATGGCGCGGTCAGCCAATCTGGATCGTCAAGCGCTCCAAGGCCATGCTCGACGCGCTCCCGTCGCTGGACGACCGGCTCAAGGACCCCAAGTCCGAGAACAAGGATCAGCAGCCGGAGTACGTGCTGAAAAACCCGGAATACCGCTCGATCAAGTCCGACATCTCGGTGCTGGTGGGGCTGTGTACGCAC…
>XOCORF0264 soluble lytic murein transglycosylase (XF0907) {Xanthomonas oryzae pv. oryzicola BLS256}	ATGTCAAGATTGCTGGGGCTGCTGCTTGTCACGTTGTCGGCTGCGCCGGTCAGCGCCGGCACGCTGTACAGGTGCGTCAGCGGCGACGGCATCACCAGCTATCTGAGCAAGCGCCAGAGCGGTGCCATTTGCAGCGTCATCAGCAGCTATACGCCGGATCGGTCCGCCCGTCGTCCCGCAGCGTCCGCGGCTCTGGCGGCGCGCGCGTCCGCCAGCCATGCGCCCAGCATGGCCAATATCGACAGCGGTGCGCCGGCCACCATGATCAGCCAGCCGGTCAACCAGTCGCCACGCCGTGCTGCCGAGGTCGTGTCGACGCTGGTGCCGCGTGTGTTGCCGGTGTCGGCCACCGCGGTTGTACCCCCGTCAGCGGCAGCGGCGGTCAACCCGCGCCGGGTG…
>XOCORF0265 repressor (dnrO) {Xanthomonas oryzae pv. oryzicola BLS256}	GTGCCCGAGGAACCGCTGCAGCTGTTGTGCAAAGCCATTGGCGAAGCACCGTTCCGGTACCGGGCGCGGGTCCCCCTGGCTGGTACGGTGGAGACACTGGCAGCCCGCATTCCGCCCTGGTTGGGCGCCTTGGAGGCGGACGGCCCCGCGCATTGCTGGCTGGGTCTGGGCGCACCGAGCATGCCCGCGCTGGCGGCCAACCTGTTGCTGCTGGACCTGCCGTTCGACGCGATCAGGCCGGACCAAGCGCGTACCGCGCTGACCCAGGCGCTGAACGCGTTGTGCGCCCAACTGGAGCGGCTGCCGCAGTAA
>XOCORF0266 glutathione S-transferase (gstA) {Xanthomonas oryzae pv. oryzicola BLS256}	GTGCACCCCATCGATCTGGAGAAGGAGCGGCAGCGCACGCCGGAATTCCTGGCGATCAACCCGAGGGGCAAGAGTCCGACCATTGTTCATGGCACCAGCGTGGTCACCGAACAGGGCGCCATCTATCAAGATCTTGCCGAGCTGTAG
>XOCORF0267 tRNA-i(6)A37 thiotransferase enzyme MiaB, putative {Xanthomonas oryzae pv. oryzicola BLS256}	ATGGACCTTGCGCTCAAGCGTGAGGTCCCACCACGCTCGCTCTCGCCCTACGCCAGCCCCGACACCGTGCTGCAGGTGGTCGATGCGCAGCTGGCAAAGGGCGATGACTTGCTCGGCAAGCGCTGCAGCGCAGCCGATGTGCTGTGGGGCGGCGTCCTGAGGTGGATGGCGGAATTCGGCCTGATCGACCCGCCGCCCCCCCACCCGCGCCTCCACCGCCCGGATGGCTGCACGCCCGGCGGTGGCGCGGGCCCAGGCGGTCAACACCTCCGCTGGGGCGGACGCTGCTGGCGCAAGCGGGTAAACTGCGTGGCTGTCTTCTACCCGCCTGGAATAAGCGCCATGCCCGGGACATCCGTTTCCGACCTGTCCACGGCCACCGCCGTGGATGCACCTGCC…
>XOCORF0268 ATP-binding protein (XF0904) {Xanthomonas oryzae pv. oryzicola BLS256}	GTGNNNNNNNNNNNNNNNNNNNNNNNNNNNNNNNNNNNNNCAGCCGCATTGCCGAGGTGCCGCGCCGTTCGGTGTGTTGGTGGGATCACATGCCGCGCGCTACCCTTTCGACCCCGCCCTACCGACGCGCGCCTGCGTGCGCTGTCCGATCCGATCATGAACGCATCAGCACATCGCGACTTCACCCTGGAACCCGAGGACACCGAGCGCCTCGCCAATCTCGCCGGCCCGTTCGATGGGCATCTGCGCCAGATCGAACTCAAGCTTGGCGTCGAAATCGGCAACCGCGGCAATATCTTCCGGGTGACCGGACCGGAGCCGGCCATCGTCGCCACGCAGTCGCTGTTGACCGCGTTGTACGAAGAGGCCGCTGGCACCACCTTCGACACCCATGCGATC…
>XOCORF0269 conserved hypothetical protein {Xanthomonas oryzae pv. oryzicola BLS256}	ATGACCCCCCGGCATCCTCGCGCGCTTACATCGAGACCGGTTACCTGGCTGCACCGAGGAACGTTGGTCCGTTTACGCTCGCCCGCAGCTCCTACAACCCGGCAGCCAAGGTCTCGGTGGGCTGGATTCCATTACGCGATGACGGAGCATCCGGAATTGAATATCGATGTGTTCGTTTATCCAGCCGGGCAACGCGCGCAAGCCGAGGCTATCGAACACGGCATGAGCGCCTTTCGCAAGGACCTCGCCGCGGCGCGCACACAAGGCACCTGTTCGCGGCTGGACGAGCTGGACCAGAGCAGGTTCGTGTTGACCAGCGACGATGCCCCGAAAAACATCCCGGCCAATACGGTGGATGCCAAGGTGATCGCGGCCATCGCGGACGCCGAACCCATCGTT…
>XOCORF0270 OrfX (OrderedLocusNam) {Xanthomonas oryzae pv. oryzicola BLS256}	ATGACCAAAGGTCCGATCCGCCTCGACGTCGCCGTCAGTTATGCGTTGCCACGCGCAGGCCTGCCGTCAGCGGTGAGTTTTCGCAAGTGGGTGGCTGCCGCGTTGAAGGGACGCATTCGCGAGGCCGATCTGGCGGTGCGCGTGGTCGACGAGAAGGAAGGTTGTTCGCTCAATTATCATTATCGCGGCAAGGATTACGCCACCAACGTGCTGAGCTTCCCGGCGGAGCTGCCGGAAGGTCTGCCCAAGGGCATCAAGATGCCGCTGCTGGGCGATCTGGTGATCTGCGCACCGGTGGTGGCGCGCGAGGCCGCCGAGCAAGGCAAATCGCTGGCCGCGCATTATGCGCATCTCACCGTACACGGCACCTTGCACCTGCTCGGCTGGGATCACGACGAC…
>XOCORF0271 polar amino acid transporter (XF0901) {Xanthomonas oryzae pv. oryzicola BLS256}	ATGTCCGAAGACGACAGTAGCCAATCCCTAGAAACACCGGAAAAACGCCGTAGCTGGCTCGAGCGCCTCAGCGCTGCCTTCTCTGGCGAACCCCATACCCGCGACGAACTCGTCGCCTTGCTGCGGACCGCCGAACAGGACGGGCTCATCGCCGCAGACACCTTGCGCATGATGGAAGGCGCGATTTCCGTGTCCGAGCTCACCGTGGGCGATGTGATGGTCTCGCGCTCGCAGATGGTCTCGCTGCCAGTGGAAGCGCGTTTCATCGACCTGATGAAGCAGGTGGTCGAATCCGGCCATTCGCGCTTTCCGGTGCACGGCGATAACAAGGACGAAGTGCTCGGCATCTTGCTGGCCAAGGACTTGCTGCGCGGCGTCGTTGCCGATAACGGACCTGGC…
>XOCORF0272 conserved hypothetical protein {Xanthomonas oryzae pv. oryzicola BLS256}	TTGCTGGCACTGTTGGTGACGCCGGCCACCGTCGCGCAAGTCGCGCACGCGCCCGCCCCGGAAGCCGCCACTGCGTCCCGGCCGGCACCGCGGGTCGGCGTGTTGACCATGCAGCCGGGCGAAGTGTTTTTCGAACGCTTCGGTCACGATGCCATCGTGGTGGTCGACCCGCGTACGCAACAGGCCAACTCGTACAACTTCGGCTTCTTCGACCCGAGCGAGGCGGATTTCATGCCGCGTGTTGCGCGTGGCGAAATGATGTACTACCTGGTCGCGCTACCGCTGGAAGAAGACCTGTCGCAGTATCGCGATGCCGGCCGCGGTGTCAGCATCCAGTGGCTGGATCTGCCGCCAGATCAGGCGCGTGCGCTGGCCGACGGTCTGGCAGTGCGTAGCCAA…
>XOCORF0273 hypothetical protein {Xanthomonas oryzae pv. oryzicola BLS256}	ATGACGCACCGGTGCGTACGACAACGATGCGCCGTGGCGCACGGTCAGCAGGAAGCGTTTACCCAGGAATGCGTGCGTCTCGCCATAGCGGATGCGCTCGTTGACCAGCTGCGCGGTATTGACCACCACGAACAAGGAATTGCCGTAACTCTCGGCCTTCGGTCGCTGATGCGCCTTGAGTGCGTCTTCGATCGCCAGATCGTGAAGGCCGAATTCGTCCTGCAACTTGTGCAGCACCGATTCCTGCGGTTCGTACAGGCCCACCCAGACGAAGCCATCGGGACGCTGCAGCACATCGCTGATCTGTTCCAGGCTGATGTCGTGGCGCTTGCCGTCGCCGTCGTAGTAGGCGCAGGTGATGACGCAGGACGGATTATCGGGGTGATGGCCGTGGTTGTT…
>XOCORF0274 magnesium and cobalt transport protein (cora) {Xanthomonas oryzae pv. oryzicola BLS256}	ATGAACAACCACGGCCATCACCCCGATAATCCGTCCTGCGTCATCACCTGCGCCTACTACGACGGCGACGGCAAGCGCCACGACATCAGCCTGGAACAGATCAGCGATGTGCTGCAGCGTCCCGATGGCTTCGTCTGGGTGGGCCTGTACGAACCGCAGGAATCGGTGCTGCACAAGTTGCAGGACGAATTCGGCCTTCACGATCTGGCGATCGAAGACGCACTCAAGGCGCATCAGCGACCGAAGGCCGAGAGTTACGGCAATTCCTTGTTCGTGGTGGTCAATACCGCGCAGCTGGTCAACGAGCGCATCCGCTATGGCGAGACGCACGCATTCCTGGGTAAACGCTTCCTGCTGACCGTGCGCCACGGCGCATCGTTGTCGTACGCACCGGTGCGT…
>XOCORF0275 succinate-semialdehyde dehydrogenase (gabD) [1.2.1.16] {Xanthomonas oryzae pv. oryzicola BLS256}	ATGGCCGTCCTGCTATTGGAGAACGCCATGTCCTACGACACCGTCAACCCGACGAATGGCCAGGTCGAGCACACCCAGCAGACCCTGGATGCCGCCGCCATCGAAGCGCGTCTGGCCGCATCCGCCAAGGCATTTCCGGCCTGGGCCGCGTTGCCGCTGGGCGAGCGTGGCGCGTTGCTGCGCCGCGTCGGCGAAGAGCTGACCAAGCGACGCGACGACCTGCAGCGCATCATGACCGCCGAGATGGGCAAGCTGCGCGGCGAGGCGCTGGCCGAGGTCGACAAGTGCGCACAGGCCTGTGCGTATTACGCCGAACACGCCGCCGCGTATCTGGCGCCGCGCGACATTCCTACCGAAGCGCAAACCAGCTACGTGCGCTACGAACCGTTGGGCTGCGTC…
>XOCORF0276 putrescine transport protein; permease (potI) {Xanthomonas oryzae pv. oryzicola BLS256}	ATGATGCGCGCCTCGCGCGGTGGGCGCCTGCTCGGTGCCAGCGTGCTCGTGCTGGGTTTCGGGTTCCTGTATCTGCCGATCCTGCTGTTGATGGTGTATTCGTTCAACGCCTCGCGTCTGGCGACGGTATGGGGCGGATTCTCGACCAAGTGGTACGGCCAATTGCTGCGCGACCGGCAATTGCTCGACGCAGCCTGGGTCAGCCTGAAGGTGGCGTTCTGGACGGCCTGCGCATCGACGGTGCTGGGCACGATGGCCGCCATGGCAATGGTGCGCATGCGGCGTTTCCCCGGCAAGACCCTGTTCGGCGCACTGATCACCGCGCCGCTGGTGATGCCCGAAGTCATCATCGGTTTGTCGATCCTGCTGTTGCTGGTGTCCATGGGCGGCGTGCTCGGC…
>XOCORF0277 Binding-protein-dependent transport systems inner membrane component domain protein {Xanthomonas oryzae pv. oryzicola BLS256}	ATGAGAGCGGCCAGCAAAACTACTGCGCAGCCGCCAGGGGCGCGCGGCCTGGGCTCGGAATCGGCATGCACCACTCGTAGACTGCGGTTCCTGCGCGCCGTCCGCGCCCCCCTGGCGACTGCTCGCTACGTTTTGCTGGCCACTCTTAGCCGCGGGCTGCCGGGCGCGCGCTGGGGCGTGATTGCCGCACCGTATCTGTGGCTGGTGGTGTTCTTCGCGATTCCGTTCTTGATCGTGCTGAAGATTTCCTTCGCCGAGCGCGCTACCGCAATGCCGCCGTATACGCCACTGTTCGCAGTCGCCGCCGACGGCGCAGTGAGCCTCAAACTGCAGTTGGGCAACTATCTGGCCTTGCTGCGCGATAGCCAGTATGTGGCCGCGTATCTGAGTTCGATCAGG…
>XOCORF0278 ATP-binding component of putrescine transport system (potG) {Xanthomonas oryzae pv. oryzicola BLS256}	ATGGCATCCACCGAGACCACGCCGCAGCCGCATGTTGCCCCTCACGACAGCGGTTATCTCAGCATCAGCGAGGTCCGCAAGGAGTTCGACGGATTCGTTGCCGTGGACGATGTCAGCCTGCAGATCCGCAAGGGCGAAATTTTCGCGTTGCTGGGCGGCTCGGGCAGTGGCAAATCCACGCTGCTGCGTTGTCTTGCGGGGTTCGAGCGGCCAAGCAGTGGGCGCATCGTTCTGGACGGTCAGCCCATCGATGCGCTGCCGCCCTACGAACGCCCGATCAATATGATGTTCCAATCGTATGCGCTGTTTCCGCATATGAGCGTGGAGCAGAACATCGCCTTCGGCCTGAAACAGGAAGCTTTGTCCAAGGCTGCGATCGCTGCCCGTGTCGGCGAGATG…
>XOCORF0279 hypothetical protein {Xanthomonas oryzae pv. oryzicola BLS256}	GTGGATGCCATCGAACTCCTCACTGTTCCCAATGCAGACCGCCACAACGGCGACCGACGACCATCATGGCAAAACCCGAGCGCGGCGGCGCGCTTGAACCCGTCGTGCCCGAGCCACGCTCGCCCGGCAGTCGCGCAGTCGCTTTGCCAGCGGCGCTCAGCGTGCCTCCTGCGCCTGCTCGCTCCAGCCCAGCCCCAGACTCTTCTGCAGGGCCACGTAATTCACCAGCAACTGCACCTGGGCCTGCGCGGCAGCGTCCTGCGCCGACAACTGCTGGCGTTGCACATCCAGCAGATCGATGGACGAGGTGGCACCGGCATCGCGCCGTTGCTGCATCAGCCCGGCCGAACGCGTGGCCGAGGCTTCGGCCTGGCGTGCGACCACCAGTTGCTTGCGTGC…
>XOCORF0280 outer membrane protein OprN precursor (oprN) {Xanthomonas oryzae pv. oryzicola BLS256}	ATGCCACTGGCTGTGGCGTTGAGCACGCTGATGCTTGGTGGCTGCATGCTCGGCCCCAACTACACCAAGCCGCCAGCCGTGGCCGATGCGGCGATGCAGGCGCCGGCCCTGCATCGCGCCAGTGGTGCGGACGTCGTGGCAGCTGCACCGTTGAACCACTGGTGGGAAGAACTGCAGGACCCGACCCTCACCCAGCTGGTCACCCAGGCATTGGCCGACAGCCCCAACCTGCGCGCCGCGCAGGCGCGGTTACGCGCCAACCGCGCGCTGGCACAGCGACGCCGCGCCGAGCGCTTGCCCACGCTCGATGCCAGCGCGCTGTATGCCTACGCCGAGCCGCCGCAGACCATCGTCGACACGCTGGGTGGGCTGCAGCAGCAAGGCCAACCCGATCAGCCG…
>XOCORF0281 transport protein (rmrB) {Xanthomonas oryzae pv. oryzicola BLS256}	ATGAGCGCAGCGGCCGCCACCGGCCCGCGTGCCGGCGGTAGCGCCCAGCGCGAAAAGGCCGAGCCGGGTGCCTGGTTGGCGGTGCTGGCTGGCACCATCGGCTCGTTCATGGCGACGCTGGATATTTCCATCGTCAATGCGGCATTGCCCACCATCCAGGGCGAAGTCGGTGCCAGCGGCACCGAAGGCACCTGGATATCCACCGCCTATCTGGTGGCCGAGATCATCATGATTCCGCTGACCGGTTGGTTCGTGCGCACGCTGGGCCTGCGCAACTTCCTGCTGATCTGTGCGGTGATGTTCACTGCGTTCTCGGTGGTGTGCGGGCTGTCGACGTCGCTTTCGATGATGATCATCGGCCGCGTGGGGCAGGGGCTGGCTGGCGGCGCCTTGATTCCG…
>XOCORF0282 HlyD family secretion protein, putative {Xanthomonas oryzae pv. oryzicola BLS256}	GTGAAGTGGACGCTGATCCTGGTCGGGGTGCTGGTGCTGATCTTGCTGGTGGTGTGGCTGGCCTGTTACCTGATCAAGGGCCGCTACATGCAAGACACCAATAACGCCTATCTGCAGGCCGATTCGGTGGCAGTGGCGCCGCGCGTCAGCGGTTACGTGACCAAGGTGCTGGTGAGCGACAACCAGATCGTGGAGGCCGGCCAGCCGTTGCTGCAGATCGACGACCGCACCTACCAGGCCACCCTGCAGCAGGCCGAAGCCGCCATCGCCGCACGCCAGGCCGATATCGTCGCTGCCACCGCCAATGTCTCCGCGCAGGAGTCGGCGTTGTTGCAGGCACGCACCCAGGTCACTGCCGCGGCTGCCAGCCTCAGGTTCGCCCAGGCCGAGGTGAAGCGC…
>XOCORF0283 periplasmic putrescine-binding protein (potF) {Xanthomonas oryzae pv. oryzicola BLS256}	ATGACGCTGCGACCGCTCGCCCTGACGCTGTCCATCACCCTGTTGTCCGGCTGTGGCGGCAGTAGCGCACCCGGCAAGGCCGATGCGCAGGCCAAGGTGCTCAACGTCTACAACTATTCGGATTACATCGCCGAAGACACCATTCCCACGTTCGAAAAGCGCACCGGCATCAAGGTGACCTACGACGTGTTCGACAGCGACGAGATGGTGGAAACCAAGTTGCTGGCCGGCGGCAGCGATTACGACGTGGTGGTGCCCACGCTGAACTTCTTCGGCCGGCAGATTCAGGCCGGCGTCTTCCTGCCGCTTGACAAGAGCAAGATTCCCAATCTGGTCAATCTGGATTCGGACGTGATGCGCCGCATCGCCGCGCAGGATCCGGACAACGCCTATGGCGTG…
>XOCORF0284 hypothetical protein {Xanthomonas oryzae pv. oryzicola BLS256}	TTGAGCACCTTGGCCTGCGCATCGGCCTTGCCGGGTGCGCTACTGCCGCCACAGCCGGACAACAGGGTGATGGACAGCGTCAGGGCGAGCGGTCGCAGCGTCATGCGGGTCTCCGGGGCAGCGCGATATGGGCGGCCGGTGGCGAAGCCGGCCTTGCCCCAGCCTACTCACCGCGGCCCGGTTTGCCCAGCGCAGCCGGGGCTGGCACAGGCGAACATCGCCGCTTGGCGAGCGCGACAGGTGCTGGAGGGCGGCGCTGCTCGCGCGGGGGCGTCACCGAAATTTTCCAGTCCCCCGCAGTGCTGTTGGCGTGTGCGCGTCGCGCTATCTGCCCAGCGCCTGCGCGGTGTCGTCCAGCGCAGCCCAGGCCTTGTCGAACAACTCGTCCACCTGCCCGCG…
>XOCORF0285 aminotransferase, class III superfamily {Xanthomonas oryzae pv. oryzicola BLS256}	GTGTGGGATGCCGATGGCAACCAGTTGCTCGATGCGTTCGGTGGCTTGTGGTGCGTCAATGTGGGCTACGGGCGCAGGGAACTGGCGCAGGCCGCGGCGCGGCAGATGGAGCAGCTGGCCTACTACAACAGCTTCTTCCAGTGCACCACCGAGCCCACCATCCAGCTTGCGGCCAAATTGGCCGAGTTGGCACCGGGCGACTTGAATCATGCGTTTTTCGCCAACTCCGGGTCGGAGGCCAACGACACCATCCTGCGGTTGGTGCGACATTTCTGGGCGGTGCAGGGGCAACCGCAAAAATGCATCTTCATCGGCCGCCATGATGGTTATCACGGCACCACCATGGCCGGGGCCAGTCTGGGCGGCATGAAGGGCATGCACAAGCAGGGCGGGTTGCCG…
>XOCORF0286 IS1595 transposase {Xanthomonas oryzae pv. oryzicola BLS256}	ATGCACATGTCAAAAAGCTACCTGATTAGCCCCATCCCTCAGCCGCTAGTTGCAGGATCTGCGACGCTGCGGTTGGACAATGACCCCAGCTCAAGGCAACGGAGGTGGGAGATGGGCATCAATCTCGTGCAGTTTCAGCCAGGCTTGTCGCTGAGCGAGTTCATGGATCGCTACGGAACCGAAGCCAAGTGTTACCGGGCGTTGTATCGGTGGCGCTGGCCGAAGGGATTTCGCTGCCCGCAGTGCGACGGCCGCGCGCGCTCACGCCTTCGACGCGATGATCAGGTGTACTACCAGTGCCGGGCGTGCCGGCATCAAACCACCTTGCGTGCCGGCACGCTGTTGCAATCGAGCAAGCTGTCTTTGCGCCTGTGGATGCAGGCGATGTACCTGTTGACC…
>XOCORF0287 IS1478 transposase {Xanthomonas oryzae pv. oryzicola BLS256}	GTGTCGGAACTCCCAGTTTTCGCTACCCTGACAGCTGGTTTCTGGCGATGTCCGCTCATGCGTACACGCCGTCCTGCTGCCGAAGACAGGCCCGCCGACAAGTTGTTTCGTTCGCGCCTGGAGAACCAGATCGACCTACGGCAGCCGTTGGTCCAGTTGAGCCAACGCCTGCCATGGGACGCAGTGGAGCAGGGGCTATCGCCACCGTTTCCGGCCACGCCGGCCGGCGGCGGTCGGTCGGCCCTGCCGGTGCGCTTGATCGCCGGCTTGCTCTACCTCAAACACGCCAACGACCTGTCTGACGACGATGTCACCTGTCTGAGCCAATCCTCGGCGATCGAGCTCAAGACGCTGCTCGGCCAGCGCGCCAGCATCACCATCCGGCACCACGGCGGCAAG…
>XOCORF0288 avirulence protein (pthA4) {Xanthomonas oryzae pv. oryzicola BLS256}	ATGGATCCCATTCGTCCGCGCAGGCCAAGTCCTGCCCGCGAGCCTCTGCCCGGACCCCAACCGGATGAGGTTCAGCCGACTGCAGATCGTGGGGTGTCTGCGCCTGCTGGCAGCCCTCTGGATGGCTTGCCCGCTCGGCGGACGGTGTCCCGGACCCGGCTGCCATCTCCCCCTGCGCCCTCGCCTGCGTTCTCGGCGGGCAGCTTCAGCGATCTGCTTCGTCCGTTCGATCCGTCGCTTCTTGATACATCGCTTCTTGATTCGATGCCTGCCGTCGGCACGCCGCATACAGCGGCTGCCCCAGCAGAGTGGGATGAGGCGCAATCGGGTCTGCGTGCAGCCGATGACCCGCCACCCACCGTGCGTGTCGCTGTCACTGCCGCGCGGCCGCCGCGCGCC…
>XOCORF0289 avirulence protein (pthA1) {Xanthomonas oryzae pv. oryzicola BLS256}	ATGGATCCCATTCGTCCGCGCAGGCCAAGTCCTGCCCGCGCGCTTCCGCCCGGACCCCAACCGGATGGGGTTCAGCCGACTGCAGATCGTGGGGTGTCTGCGCCTGCTGGCAGCCCTCTGGATGGCTTGCCCGCTCGGCGGACGGTGTCCCGGACCCGGCTGCCATCTCCCCCTGCGCCCTCGCCTGCGTTCTCGGCGGGCAGCTTCAGCGATCTGCTCCGTCCGTTCGATCCGTCGCTTCCTGATACATCGCTTTTTGATTCGATGCCTGCCGTCGGCACGCCGCATACAGCGGCTGCCCCAGCAGAGTGGGATGAGATGCAATCGGGTCTGCGTGCAGCCGATGACCCGCCACCCACCGTGCGTGTCGCTGTCACTGCCGCGCGGCCGCCGCGCGCC…
>XOCORF0290 hypothetical 65.3K protein - Xanthomonas campestris pv. vesicatoria {Xanthomonas oryzae pv. oryzicola BLS256}	CTGGTCCGGGGTCAGGCCATGGTCCTGGCACAGCACCGGCAACAGCCGCTGCACCGTCTCCAGCGCCTGCTTGCCGCCATCGTGGCTGGCGATGGCCACGACCTGGGCCGGGGTCAGGCCATGGTCTTGGCACAGCACCGGCAACAGCCGCTGCACCGTCTCCAGCGCCTGCTTGCCGCCATCGTGGCTGGCGATGGCCACGACCTGGGCCGGGGTCAGGCCATGGGCCTGGCACAGCACCGGCAACAGCCGCTGCACCGTCTCCAGCGCCTGCTTGCCGCCGTTATTGTTGGCGATGGCCACCACTTGGTCCGGGGTCAGGCCATGGGCCTGGCACAGCACCGGCAACAGCCGCTGCACCGTCTCCAGTGCCTGCTTGCCGCCAATATTGCTGGCGAT…
>XOCORF0291 avirulence protein (pthA1) {Xanthomonas oryzae pv. oryzicola BLS256}	ATGGATCCCATTCGTCCGCGCAGGCCAAGTCCTGCCCGCGAGCTTCTGCCCGGACCCCAACCGGATGGGGTTCAGCCGACTGCAGATCGTGGGGTGTCTGCGCCTGCTGGCAGCCCTCTGGATGGCTTGCCCGCTCGGCGGACGGTGTCCCGGACCCGGCTGCCATCTCCCCCTGCGCCCTCGCCTGCGTTCTCGGCGGGCAGCTTCAGCGATCTGCTTCGTCAGTTCGATCCGTCGCTTCTTGATACATCGCTTCTTGATTCGATGCCTGCCGTCGGCACGCCGCATACAGCGGCTGCCCCAGCAGAGTGGGATGAGGCGCAATCGGGTCTGCGTGCAGCCGATGACCCGCCACCCACCGTGCGTGTCGCTGTCACTGCCGCGCGGCCGCCGCGCGCC…
>XOCORF0292 IS1404 transposase {Xanthomonas oryzae pv. oryzicola BLS256}	ATGAGATCCATGGCGATGCCTTGGCTGGGGTACTGGCTCATGCGTTTTTCTCGTTGGTTGGAAAATGCCTATGTCGAATCCTTCAACGGCCGGCTACGCGACGAATGCCTCAACGAACACTGGTTCCCAACGCTGCTGCATGCGCGCACCGAGATCGAACGCTGGCGCCGCGAATACAACGAACACCGCCCAAAGAAAGCAATCGGCGCAATGACGCCGGCAACGTATGCCAAGCAGTTGGCCAATAGCGATATCATCAACCCCGGACGCTAA
>XOCORF0293 probable vgr-related protein {Xanthomonas oryzae pv. oryzicola BLS256}	GTGATCCCCGAACATCGGGGCGTCCAGGGCGCGGGGCCGAAAAGGGACCTTCGGCCTGCCAGCAACGCATCAGGCCGCATCCCTGTCTCTTTTGCAGGGCTGTGCGAATGCATTGATGACGACATCTGCCGCAGTCAATCGTCGGAGCGTCCCCGCCCGAAATTGTTCGTCTATCCACGGAGCACGGTCCAGATGGACTTGATGCAGTACGTTGCGATCAGTCAAGACGGTCGCATCCTTGAACTCCAGTTCGCCGGCCAGAACGCACCGCATCGCAATCTGCTGTTTCCGTTGCGCCTGCAACTGACCTGGGCGCTGAGCGAGCCGTTCACCGCTGATGTCACCTGCCTGAGCCAATCCGCGGCGATCGAACTCAAGACGCTGCTCGGCCAGCGCGCC…
>XOCORF0294 probable vgr-related protein {Xanthomonas oryzae pv. oryzicola BLS256}	GTGTGTGNNNNNNNNNNNNNNNNNNNNNNNNNNNNNNNNNNNNNACACGGCAGTGGCGCCAATGAACTGCTGTTCGACGACACCACCGGTCAACCGCGTGCGCGCTGGCCAGCACCCACCAGGCCAGTGAGTTGA
>XOCORF0295 conserved hypothetical protein {Xanthomonas oryzae pv. oryzicola BLS256}	TTGCGCGCTGCCCAGGGCATGCTGTTGACCACGCAGGCACAGGTCGGCGCCAAGGGGGAACACCTGGAGCGCGATGCGCTGCTGCAACTGCTGGTACAAACGCAGGAGCTGGTCAAAACACTTGCCGAGGCGGCACAGGCACAACGCGCCGTGCCGGCTGACACGGCCGCTCGGCAAGCACAACGCGACGGGCTCGCGCAGTGGGGCAGCGGCAGCAACATCAAGCCCAACGGCACTGGTGGCGGGCAGCCGCTCCTTGCGATCTACGGTGAGGCGGGCATCGCCGCCGCCACCTCCAAGTCGATGCTGCTGTCGGCAGCCGATCATGTGGACACCGCAGCCGATCAACTGCAACAGGTTGCCCGGAAGCAGTGGGTGACCCATGCCGGCGAGCAAGCG…
>XOCORF0296 hypothetical protein {Xanthomonas oryzae pv. oryzicola BLS256}	ATGGCCAGTCCCCGAAGTTGCCCGCGAACGACTTCCCCGTGGCCTGCGACGGCATCGCCCCTCTTCATCAATGTGCGACTGCTGCGCTTGGCCCATCGACCCGAACGAGAGAGCGTCATGATCATCCGACATGCGATGTGCGGCGTGCTGGCGCTACTCGCGCTGACCGGCTGTGGCCGGCAAGGACCCCACCAAGACAAGGACTATGCTGCGATGAATACGATTGTGATGAAGCCGGTGTGCATTGGCCGCTTTGAATTGTCCATCCCCAGGGATGGAGGGCGGGACTGGCGCACCGATTTGGATTGGGCGGAAGTCACGCGACTGCCGTTCAACTTGCGCACGACGGAGGATTTTTGGGGGTATGTCGAAGCGCGCAAGCAGTTTCTGCAATCCCAG…
>XOCORF0297 CONSERVED HYPOTHETICAL PROTEIN {Xanthomonas oryzae pv. oryzicola BLS256}	GTGACAACCAATGACAATGAGGCAGACGCATCGGCGCCTAATGGCGGAGATGAAGTGGACGCTCAACAAGAGCGCGTGGCCACCCGCTATGTTGATGCGCAGGGGCATACCATTTACGCCTGGAACCTGACTTCCAGTAAGTTGACCGATCCTGTCAAGCTATACATACCATCCAATCGGATAGTCCCGATTGTCTTCGTGCCGGGGATCATGGGGAGCAATCTGAAAGCGTCGCGCGTCGTGGAGCAGGTGAAGATAGTCAAAGGGATAAAAGTAAAGAAGACCCTGGCCAACAAGGGTCAGCGCATCTGGAATATCGATTCGATGACGAGTCTCGTCAAAGCAGACAACAGCATTTCATGGCCGGGCAAGGACGCAGCTGATCGCCAACTGTTGCTC…
>XOCORF0298 hypothetical protein {Xanthomonas oryzae pv. oryzicola BLS256}	ATGGCCGCTGGGTCCTTGGCCACCGCGCTGCGTACCTTCCACAGCCAATGCCCTCCAAAGGCCAGGCCCACCAGAGCGGTGATCGCCAATACACCATTACGAATATCGTTGCCCAAGCCGGGCTTCTCGTGCATCACGTGTGCAAACGCTTCATGCCTTGACCACAATCGGCTCAATCGCACGCACCACGCTGTCGAACACGAAAGCACGCACGCTGTCGTTGTTGTAGGACATCTGATGGTCGTAGCCGACGGTGCGGCAAGCCACCGCCGGGCTACCCCGCATCACCCCTGCGCCGCTCTGCCCCGCAGGGACGGTGCCGTCACCTGCGTCGGCAGCAGGCTGAATCGTGCAGCGCAAGGTCTGACCTTTTCCGTCAAGCAGGTAGCGCTCAGGCAA…
>XOCORF0299 conserved hypothetical protein {Xanthomonas oryzae pv. oryzicola BLS256}	GTGCTTTCGTGTTCGACAGCGTGGTGCGTGCGATTGAGCCGATTGTGGTCAAGGCATGAAGCGTTTGCACACGTGATGCACGAGAAGCCCGGCTTGGGCAACGATATTCGTAATGGTGTATTGGCGATCACCGCTCTGGTGGGCCTGGCCTTTGGAGGGCATTGGCTGTGGAAGGTACGCAGCGCGGTGGCCAAGGACCCAGCGGCCATGGCAAGCGCCCAAGTCACGACAGCTGCAGCCGCGACTCCGCATGGGCGCATGCTTGCCGGCGAAGTGGAGCGCTATGTGCTGGAGGTGCGGGGGCTGGGCTTGGCGGTAGACCGCTATTACCAGGAAGACACCTGGCGGCTATTCAAAGACAAGGACGACAACTACCTCTCAGTGCTGTCGAAAGACCCG…
>XOCORF0300 conserved hypothetical protein {Xanthomonas oryzae pv. oryzicola BLS256}	ATGCGCCAAAGGGAGCGCCGGCAGACGCTCGAACGCGACGGCAATGCAAAGGCCGCGTATTCCTATCCGGCATCGTTCTTCGACTTGCATGCCGAGAAGAAGGGCGAGGTCGGGCACATCAACGTGGCGTACCTTCGCAATTGGGCCGGAGACCTGAACCTCTGGCTCAGTCTTCCTGCTGTGCCAGCAAGGGTATGGATCCGTTGGCGCGCCGGCATTGAACGCGCTGCCCTGGACGAGCGCTTGAGCCGTATCGATCTGCGCGCCGGGCAGTATGGGGTCAAGTATGCCGAAGCCAAGAAATCGCCATTGAAGCCAGGCGAGCAGGGCTACAAGGAAGTGGCGTCGGTCAAATACGACCCGGACACCTACCTCTATCAGCGCAGCGAAGACACCACC…
>XOCORF0301 glutamine synthetase (glnA) [6.3.1.2] {Xanthomonas oryzae pv. oryzicola BLS256}	ATGTCCATCCGCACACGTTCGCGCAAAGCCACGCCCAAACAGCCGGAGAGTGCGCTGCGCCGCTGGCTCAAGGAGCGCAGCATCACCGAGGTGGAATGCTTGGTGCCGGACATCACCGGCAACGCCCGCGGCAAGATCATTCCGGCCGACAAGTTTTCGCATGATTACGGCACGCGCCTTCCCGAAGGCATCTTCGCCACCACCGTGACCGGCGATTTCCCGGACGATTATTACGCACTGACCTCACCCTCGGATTCGGACATGCATCTACGCCCGGATGCCAGCACCGTGCGCATGGTGCCGTGGGCGACAGACCCCACTGCGCAGGTCATCCACGACTGCTATACCAAGGATGGCGATCCGCACGAACTTGCCCCGCGCAATGTGCTGCGGCGTGTG…
>XOCORF0302 glutamine amidotransferase (guaA) {Xanthomonas oryzae pv. oryzicola BLS256}	ATGGCTGTCGTTCCGCTGGTTGGCCTGCCGACCGATCATATCCTGCAAGGGGCGCGCCCGTTCCTGGCCGCCGGCGAGAAGTACATCCGCGCGGTGGCCGAGGCCGCCGGAGCGATGCCGGTGTTGTTGCCCAGCCTGCAGCCGGCACTGGATGCAAGCACGTGGCTGCAGCACTTGGACGGGCTGCTGCTGACCGGTGCGCTCAGCAATGTGGAGCCGCATCACTACAGCGATGCGCCCAGTTGGGAAGGCAACCCGCACGACCCGGCGCGCGATGCCACCACCCTTGGGCTGATCCCGCAGGCGCTGGCACGCGGACTGCCGGTGCTGGCGATCTGCCGCGGCTTGCAGGAGATCAACGTGGCCTTGGGCGGGCGCCTGCATCAGCGCGTGCATGAA…
>XOCORF0303 glutamine synthase (glnA) [6.3.1.2] {Xanthomonas oryzae pv. oryzicola BLS256}	GTGCCGGCTGCAGGCTGGGCAACAACACCGGCATCGCTCCGGCGGCCTCGGCCACCGCGCGGATGTACTTCTCGCCGGCGGCCAGGAACGGGCGCGCCCCTTGCAGGATATGATCGGTCGGCAGGCCAACCAGCGGAACGACAGCCATGCGCAAGAATCCTATGCGGTGGGTTGAACGTCGACACGGTCGAACTTACCGCGCCATCGCCGGCATTGCCAAGCGCGCCGTTGCGCTTGCGATTGCTCACGTGCGCTTTGCTACGCTGCGCGACGACTTCGCAGATGTTGCCCATGGCTACCGAGAACCCCATCGCGTCCCTGCCCGCTGCCGATGCCGACACCTTGGTGCGCATCGCCGGTTGTGAAGCAGTCGATCTGTTATTGCCCGACACTAACGGC…
>XOCORF0304 hypothetical protein {Xanthomonas oryzae pv. oryzicola BLS256}	ATGTGTTCGGCCAGCAAAAACAGCGCGAATTGCTCGACTACCAGGCACTGGTGCCCGACCTGGATTACGCGCGGTACCTGCGCACCGTGTGATGACTCGCCCGCACGCGCCCCCGCCACACAGCGATCCACCGGACAGCGGCTACCCGGACAGCTGGTACGCGCGCAGCACGCCGGCCCTGCCCCGGCAGCCGCGGCTGCAAGGCGCCGAACATGCCGATGTCTGCATCCTCGGCGGCGGCTATACCGGCCTGACCGCCGCGCTGGCGCTGACCGAGGCCGGTTACACCGTCATCGTGCTGGAAGCCCGGCGCGTAGGCTGGGGTGCGTCAGGGCGCAACGGTGGCCAGGCCATCGTCGGCTACGGTTGCGAGCAGGAGACGCTGGAGGCGCTGGTCGG…
>XOCORF0305 oxidoreductase (ordL) [1.-.-.-] {Xanthomonas oryzae pv. oryzicola BLS256}	GTGATGACTCGCCCGCACGCGCCCCCGCCACACAGCGATCCACCGGACAGCGGCTACCCGGACAGCTGGTACGCGCGCAGCACGCCGGCCCTGCCCCGGCAGCCGCGGCTGCAAGGCGCCGAACATGCCGATGTCTGCATCCTCGGCGGCGGCTATACCGGCCTGACCGCCGCGCTGGCGCTGACCGAGGCCGGTTACACCGTCATCGTGCTGGAAGCCCGGCGCGTAGGCTGGGGTGCGTCAGGGCGCAACGGTGGCCAGGCCATCGTCGGCTACGGTTGCGAGCAGGAGACGCTGGAGGCGCTGGTCGGCAACGACGCTGCACGCCTGCTGTTCGATTTCTCGCGCGATGGCATGCGCCTGCTGCGCGCGCGCATCGCCCGCCATGCCATCGCCTGC…
>XOCORF0306 transcriptional regulator (rrpX) {Xanthomonas oryzae pv. oryzicola BLS256}	ATGTCCCCAAGTAAACTCCATCACGATAGTGAAAGCGTCTTTCTGCCGCAGCGTGTGCTGTTGGTGGAGAATTCGCGCACGTTCACCAGCATGCTGCGCGAAGCCATCGAGCAACGCGTGGAACTTTCGGTCACCGTCGTGTCGACCCTGGCCGAAGCTGCGCGTGTGCTTGACGAAGAGGATGGCTGGTTTCTGGTCCTGACCGGCCTGGTGCTGGTCGACGGCGACCGCGACAAGGTCGTGGAATTCTTTCTCTCGCGCAAACTGCCCACCGTGGTGGTCAGTGGCGTGTACGACGAAGACCTGCGTCAGCGCGTGCTGCAGCAGCAGATCATCGATTACGTACTGAAAAACGCACCGGGCAGCATCGAATACCTGGCCTGGCTGGTACAGCGTTTG…
>XOCORF0307 hypothetical protein {Xanthomonas oryzae pv. oryzicola BLS256}	TTGGCTCAGATCAACGCACGGCCGACGCGTGCGGTTCACTGTGCGCCCAACGCACTGGGCAATGCCATTGCGATGGCACTGTTGGTTTGGCAGGACGATCTCAACGTCCTAGATCCTCTGCACCGAGGCAACGCGGGCATGATCACGGCGCTGCCATAG
>XOCORF0308 metabolite transport protein {Xanthomonas oryzae pv. oryzicola BLS256}	TTGCCGGGATCTGCCAGAATCGGCCGTCTTGTTTCTGGATGTCGATCAACGATGACTGCCGCCGCGCCGCTCGCCACGCCCAGCAATTCACCCGCGCGCGTGCTGTTCGCCAGCCTGATCGGCACCACCATCGAGTTCTTCGATTTCTACATCTACGCCACTGCTGCGGTTCTGGTGTTTCCCACGCTGTTCTTTCCCGCCGGCGATGGCAGTGCAGCGATGCTGCAGTCGTTGGCCACCTTCGCGGTGGCGTTCGTCGCGCGGCCGGTGGGCTCGGCGGTGTTCGGGCACTTCGGTGATCGGGTCGGGCGCAAGGCCACGCTGGTGGCAGCGCTGCTGACGATGGGCCTGTCCACGGTGGCGATCGGCCTGTTGCCCAGTTACGCGCAGATCGGTGTG…
>XOCORF0309 oxidoreductase alpha (molybdopterin) subunit {Xanthomonas oryzae pv. oryzicola BLS256}	ATGAGCGAGAAAACCATCAAGCAGTACGACAATCCTGCAGGCGGCTGGGGCGCATTGCGCTCGGTGGCCAAGCACCTGATGGAACAGGACATCGTAGTGCAGGGTGCCAAGACGCTGCTGCACGCCAACCAGCCGGACGGCTTCGACTGCCCCGGTTGCGCATGGCCGGATCGCGACCACACATCCACGTTCGAATTCTGCGAAAACGGCACCAAGGCCGTGGCAGCCGAGTCTACCGCGCGTCGCGCCGGGCCGGAACTGTTCGCCTCGCACAGCGTGACTGTGCTGTCGCAGTACAGCGATTACTGGCTGGAAGGGCAGGGCCGCCTGACCCACCCGATGCGCTACGACGCCGCCACCGATCACTACGTGCCGGTGAGCTGGGACGATGCGTTCGCG…
>XOCORF0310 formate dehydrogenase family accessory protein FdhD (fdhD) {Xanthomonas oryzae pv. oryzicola BLS256}	ATGACCAATTCGTCTTCCCGTTCCATGCATCCCGGCAGTGTGGTGCGCACGGTCCGTCGCCATCGCGGCGGCCGCAGCGCCACGGTGCAGGACATGGTGGCGGCCGAAATGCCGGTCGCCTTCATCTACAACGGCGTGCCGTTCGCGGTGATGATGGCCACGCCGGAGGACCTGGAGGATTTCGCTCTCGGGTTCTCGTTGAGCGAAGGCATCGTCGATCACGCGCAGGACCTGCGCGTGATCGCGGTGGAGACGTTTCTGGAAGGCGCTTCGCTACAGATCGACATCCCGCACGAACGGGCCGCCGCGTTGGATCAGCGACGGCGCAATCTGGACGGGCGCAGCGGTTGCGGGGTATGCGGCAACGAGTCCATCGAAGCGGTGCTGCGAGTGCCGCCA…
>XOCORF0311 integral membrane transporter (AGR_L_343) {Xanthomonas oryzae pv. oryzicola BLS256}	GTGGTCTCGGCGCTGTGCTGGTGCGGCGGCCTGGTGATCTCGGCGGCCGGTATCCACTTCCATCAGATCTGGATGCTGTGGCTGGGCTCGGGTGTGATTGGCGGTATCGGCCTGGGGTTGGGCTACATCTCGCCGGTGTCGACCTTGATCAAATGGTTCCCGGACCGTCGCGGTATGGCGACGGGCATGGCGATCATGGGTTTCGGCGGCGGTGCGATGATCGGCAGCCCGCTGGCCGATGCGCTGATGCGCCATTTCGCCACCCCCACCTCGGTGGGCGTGATGGAAACCTTCCTGGTGATGGCGGCGCTGTACTTCGTCTTCATGATGGCCGGTGCGTTCGGTTACCGCGTGCCGCCGAGCGGCTGGACCCCGGCCGGCTGGACCGCACCGGTGGCC…
>XOCORF0312 hypothetical protein {Xanthomonas oryzae pv. oryzicola BLS256}	GTGGCATGGGTGTTGGCGGAGCTGCAACACTGCAAGGCGCTGACCAGCAGTGCAGACAGGCAGGGATCGCCGATGCTGCGCCAGACGACCGCCAGTTAG
>XOCORF0313 hypothetical protein {Xanthomonas oryzae pv. oryzicola BLS256}	ATGCGCTGGCAGGCCGCGCGTGTAGGCATTGCGTTCGATATCCAGCGTGTGGCGCAGATGGTCGGTGCCGGCCAGCAACGGGCCGAACCATTTGCGGTTATTGGGCAGCCCACCGATGGACATGCCGCCGAAGCCGACCCCGTGGTATGCCTTCTCGCGGCCGATGAAGCGGGTGCGCTGGCCGTCGCCGCGCAGCCGGTGATAGGCCAGCACGATCTTCATCGCGCTATCCACCGCTTCCGAGCCGGAGTTGGTGAAGAACACATGGCCCAGGCCGGGTGGGGCGATTGCGGCCAGCCGTTGCGCCAGCACGAACGGCAGCGGCGAACCCATCTGGAAGGTCGGCGCGAAATCCAGCGTGCCGGCCTGTTCGCGGATCGCGGCCACGATGCGCTCGCG…
>XOCORF0314 omega-amino acid-pyruvate aminotransferase (tlr0408) {Xanthomonas oryzae pv. oryzicola BLS256}	ATGCCCGACCACCTTCCCCGCGATGCGGCCGATGCGCTGCAGGCACCGGCGCAGCTGGATGCCTTCTGGATGCCATTCACCGCCAATCGCCAGTTCAAGGCGCGCCCTCGCCTGGTGGCCTCGGCACAGGGCATGTATTACCGCGATGTCGCCGGCCGCCAGATCCTGGACGGCACCGCCGGCCTGTGGTGCTGCAATGCCGGCCACAGCCGCGAGCGCATCGTGGCCGCGATCCGCGAACAGGCCGGCACGCTGGATTTCGCGCCGACCTTCCAGATGGGTTCGCCGCTGCCGTTCGTGCTGGCGCAACGGCTGGCCGCAATCGCCCCACCCGGCCTGGGCCATGTGTTCTTCACCAACTCCGGCTCGGAAGCGGTGGATAGCGCGATGAAGATCGTG…
>XOCORF0315 unnamed protein product (MW0068) {Xanthomonas oryzae pv. oryzicola BLS256}	ATGTTTGGTATGGTAGATCTGGTCGATCAGGCAGCTCTCGACTATTGGCATGGCGTCGAGTTTTTCAACATCTACGATCTCGACGAGCAGTTGGAAAAGGCCCGCAAGCACCGGCCTGTGCATCTGCTTGGACCGGAACAGATGATTGATGGTACCTGGGACTCGGCAAGCGTTGCTCCAAGGTTGCTGTATTTGCTGCCGTTCCCCGCAACGGAGGCGACCAGGATTGTCGCAGCGCAACTTTCAGAGCCAGAGGCTTCGTCCATTGTCAATGCGCGTGACAGTGAGTTGTGTGCGGACGGCTTTACATGCTTTGCGAAACTCAAGCTCAGTGCCAATGGACGCCCCAACTTTGACGCAATCAGCTTCTCTGCGTTGCCATGGGCAATAGGTCAGTTG…
>XOCORF0316 conserved hypothetical protein {Xanthomonas oryzae pv. oryzicola BLS256}	ATGAACATCGTTGTCAAAGAAGAACTCAAGGCCTATATCGACCCGCTGACGCCCGACGAGCACGAGGCGCTGGAACGCAGCCTGCTGGCCGAAGGCTGCCGCGATGCGTTGGTGTTGTGGGGCGATGTGCTGGTGGATGGCCACAACCGTTACGGTATCTGCCAGAAGCACGGCCTGCCGTTCCAGACTGTGCAGAACCCGCGCTTCCAGTCCATGCAGGACGTGCACCTGTGGATGATCGAGCAGCACCTGGGCCGGCGCAGCGTCTCCGACTTCCAGCGCGGCGTGCTGGCGTTGCGCAAGCGCGAGATCCTGGCCGCGCGCCAACGCACCCGGCGCGACGCCGACGCCGCTGTTGAGGCATCGGTGGTGGCCGGCGACCAGCCCGCCACTGGCCTT…
>XOCORF0317 hypothetical protein {Xanthomonas oryzae pv. oryzicola BLS256}	GTGCTCCAGCTGCGCTTGGGTTGGGGCGACCCAGCGGCTGGTGCGCTCCTACGTGTTGCTGTCGACTGTCGGGTGCACTCAGGCGCGCAAGCGTTCCAACTGCGCTTGCAATGCGGTCACCTTGGACTGCAGCGCAGCGTTTTCGTTTTCCAGTTCGGTGACGCGGCGCTGCAAGGCCTTGAGGTCGCGGCGTTCGGCTTCGCCACCTTCGGCTTCGTCGGCCTTGGGTTTGCGCTTGGCATCGCGCACGCGCTTGGCGGCCTGCTTGAGCTCGGCCTTGCCGGCCTGTGCGGCGGCGCGTTGTTCGTCTGCGGACAGTGTGGCCACGGCAGCGGCGGCACTGATCGAAATCTCGCCGGCCTTGACCGCTTGCACCACTTCCGGCGCGGCCTGTTTATG…
>XOCORF0318 Protein of unknown function (DUF445) superfamily {Xanthomonas oryzae pv. oryzicola BLS256}	ATGGAACCCGGTCTCAGCACACCCCACCCCATCGATCCCCGTCGTGCCCAACTGCAGCGCATGAAGCGATTGGCGGTGGCCTTGCTGCTGGCAATGTTCGCTGGCTTCATCACCAGCCACCTGATGGGCGAACACGGCGTCTGGGCATGGGTGTCGGCCTTCTGCGAAGCGGCCACGGTGGGCGCATTGGCCGACTGGTTTGCGGTGGTCGCACTGTTCCGACGCCCGATGGGCCTGCCGATTCCGCATACCGCCATCCTGCCACGCGGCAAGGACCGGCTGGCCGACGGCCTGGCCGTGTTCGTGCGCGACCAGTTCCTCGCCCCCGATGCGTTGATGGAAAAATTGCGTGTGTTCGATCCCGCCAGCCGCCTGGGCGATTGGTTGGCAAAACCCGAA…
>XOCORF0319 two-component system sensor protein (PA4112) {Xanthomonas oryzae pv. oryzicola BLS256}	ATGCCGAAGGGCCGCTGGGATTTGCGCAGGATCTATGGGCGTCGCGCATTCTTTGGTGCATTGCTGATCCTGAGCGCCGGCCTGATCGCCGCCATCGTCACCGGCGTGTGGCTGCAACGGCATAACGAGCGCGAGCGCGAGCAGCGGTTCCAGTATGTGGTGCGCATGCTGACACGCAACATCAGCGAACGCATGTCCACCTTCGAGCATGGCTTGCGTGGCGCACGCGGTGCGGTGATCGGCGCAGGCGGTGACATCATCAGTCGAGAACGCTTCACCTTGTACAGCCGCTCGCGGGATTATCCGCGCGAGTTTCCTGGCGTGCTGGGCTATGGCTATATCCATCGCGTCGCCCCGGCCGACGAAGACGCGTTTTTGCAGAGCGCGCGTGCCGACGGT…
>XOCORF0320 two-component system regulatory protein {Xanthomonas oryzae pv. oryzicola BLS256}	ATGCCGTCCCGCCCCCTGTTGTGTGTCGACGACGAATCCAGCAACCTGGCCACCCTGCGCCAGCTGCTGCGCGACGACTTCGCGCTGGTGTTCGCCAAATCCGGCGGCGAAGCCCTGGATGCGGTGACGCGCCACACGCCCAAGCTGATCCTGCTGGATGTCGAATTACCGGACATGGACGGCTATGCGGTGGCGCGCGCGCTCAAGCAGCAGCCGTCCAGCAATGCCATCCCGATTCTGTTCGTGAGTTCGCGCAACGGTGAGCACGACGAACGCCTCGGACTGGAAGCGGGCGCGGCCGATTACGTCAGCAAGCCCTACTCGCCTGCGCTGCTCAAGGCACGTATCGCCACTCAATTGAAGCTGGCCGAGAACGTACGCCTTGCCCAGCAATACCGC…
>XOCORF0321 drug resistance translocase {Xanthomonas oryzae pv. oryzicola BLS256}	ATGTCCTCCAGCGTGTCCGAGGCCGGCGCTACGCCGCCGCGTTATCCCGATTACCGCATCATCTCGCTGATCCTGGCCTGCGCCATTTTCATGGAGCAGATGGATGCCACAGTGCTGGCCACCGCGCTACCGACTCTGGCGCGCGACTTCGGCGTGGCCGCGCCGGCCATGAGCATCGCCATAACCAGCTACCTGCTGGCGCTGGCGGTGTTGATCCCGGCCAGCGGCGCCATCGCCGACCGCTTCGGCCTGCGCCGCGTGTTCGGTGCCTCCATCTGGGTGTTTGTCGGTGGCTCGATCCTGTGTTCGCTGGCCGACAGCCTGCCCACCATGGTGGCCGCACGTGTGTTGCAAGGTGCGGGCGGCGCCATGATGGCCCCGCTCGGCCGGCTGATCCTG…
>XOCORF0322 hypothetical protein {Xanthomonas oryzae pv. oryzicola BLS256}	ATGCCCTTCGCCGTCCATCTGCGCGCCAGCGGCGATGCCGCCGCCTACTGGGAGTTGGTCGATCGGGCGGCCAGTCTGGAGGTTACACCGAGTATTCGCGCGCTTGGCTACCCGCCACACCTCACCTTGGCCAAGTACGACCTGGTCGTGCCTGGCGAGCTCGAAAGTGCGGTCGACACGCTTGCCGGGCGCGCCCCTATCCCGCTGCGCTTCCAGCGGATAGGTGCCTTCGACCGCGGCGTCTTGATCCTGTGGGCAGCGCCGACACCAGATCCGGCGCTGGCTGCGCTGCATGCACGCGTGCATGCGCTTCTCGATCCTGCACGCTGCACACCGGCCTACCGTCCCGGACAATGGGTGCCGCATTGCACGCTTGCCCTGTGCGTGGCGGAATCCCAG…
>XOCORF0323 Bacterial NAD-glutamate dehydrogenase superfamily {Xanthomonas oryzae pv. oryzicola BLS256}	TTGACGGTCGCGGTTTCGTCTGTGCAATGCCTTATGTGCCAGGCACGGGACCGGACCTTGCCGGTTACCGCGATCCGGCGTCGGTATCGTGCCGCCGTGTTCCACGCAGTACATAGATGTAGTGCTTTTGCGTGCTTCCACGGGCCATGGCGGGCCGCATATTTGCGCTATGCAGCAAGGCGTCTTCATTGCGCACCGGTACAATTCAGTTTTCCACCGAGCATTCCAGCTCTCCTCATGACAGCCAACAAAGCCGCTTCGAAATCGTCCACGACGTCGGTCAAACCGGTCGCCGAACGTGCCGTCCCCGTGTTTGCCACCGAACCGCAGGCGGTCACCCTCGAGCCGGTGTTTGCCGCACTACGCAAGCGCTACCCGGCCGCCCGTCAGGCCGAAGTC…
>XOCORF0324 transcriptional regulator tetR/acrR family (SC6A5.27c) {Xanthomonas oryzae pv. oryzicola BLS256}	ATGACCACTCGTCCCCACCGCGCTGCCCGGCGTTCGGACTGCGACCGCCGCATCCATACGGCTGTGCATGCGCTGCTGGCCGAGCGCGGCATGCGGCTGAGCATGGACGCGGTGGCCGAGCGGGCCGGCTGTTCCAAGCAGACCCTGTACAGCTACTACGGCTGCAAGGAAAACCTGCTGCGCGATGTACTGCAGGATCACGTGCACCTGGCGGCCGGGCCGCTGGGCACGGTCTCGGGCGATCTCCGCGCCGATCTGCTGGCCTTCGCGCTGGCCCATCTTGACCGTCTGAACAACCCCGATGTGCTACAGACCTGCCGTCTGGTCGAAGCCGAGTCGCACCGGTTCCCCGACCAGTCGCAGCAGATCTTCCACGACGGCGTGGTCGGCATGCAGCAG…
>XOCORF0325 efflux transporter, RND family, MFP subunit subfamily, putative {Xanthomonas oryzae pv. oryzicola BLS256}	ATGATTGCCCTGCTCCGCTCATTCGGCCTGGCCTGTGCCATCACCGTGGCACTCGCTGCCTGCAGCAAGCCCGAACAACAGCAGGCACCGCCGCCGCCGGAAGTGTCGGTGCTGGAAATGAAGCCGCAGACGCTGCCGCTGGAACGCGATCTGGTCGGCCGCCTGTCGGCATACCGCTCGGCCGATGTGCGCGCACGCGTGGACGGCGTGGTGCTCAAGCGCCTGTACACCGAAGGCGCCAACGTCAAAGAGGGCCAACCGCTGTTCCAGATCGACCCGTCGCAGCTGAAGGCCACGCTGCTGCAGGCGCAGGGCCAGCTGGCCGCCGCCGAAGCGACCTATACCAACGCCAAGATCGCCGCGACGCGTGCGCGCAGCCTGGCACCGCAGCAGTACGTC…
>XOCORF0326 multidrug efflux transporter (acrB) {Xanthomonas oryzae pv. oryzicola BLS256}	ATGCCTAAGTTTTTTATCGAACACCCGGTCTTTGCGTGGGTGGTGGCGATCCTGATCTCGCTTGCGGGCGTGATCTCGATCCTGAATCTGGGTATCGAGTCGTACCCGACGATCGCCCCGCCGCAGGTCACCGTCACCGCCAACTTCCCCGGCGCCAGCGCCGACACCGCCGAAAAGGCGGTGACCCAGGTCATCGAGCAGCAGCTCACCGGTATCGACCACCTGCTGTACTTCAACTCGTCCTCGGCCGCCAACGGCCGCGTGACCATCACCCTGACCTTCGAAACCGGCACCGACGCGGATATTGCGCAGGTGCAGGTGCAGAACAAGGTGTCGTTGGCCACACCGCGTCTGCCGTCGGAAGTGACCCAGCAAGGTGTGGTGGTGGCCAAGGCCAAC…
>XOCORF0327 transposase and inactivated derivative (VVA0256) {Xanthomonas oryzae pv. oryzicola BLS256}	GTGTCCATCCACCAGCAACTGCTCGACCTTGGTGAGCTCTTCAACTTTTCCGACCTGAGCACGTTGACGCAGAACATTCCGGTGGAATGGATATCCAGCACGCTGCAGCTGTCGGCCAATGCACGCATTCGCCGCCGCCGGCTCCCCAGCGATCAGGTCTTGTGGTTGGTGCTTGGGATGGCGTTGTTCCGCGATGAGCCGGTCCACGAGGCGGCGCGTCGACTCAATATCTGCGCGCAGGGCCTGGCCTCGGAGGATCTCCTCGCCGAAAGCGGTGTCAGCCAGGCGCGTCGACGTCTGGGCACCGACCCGGTTGAAGCGCTCTTCAGCAAGACCGGTGCGCACTGGGGGTGCGAGCGCTATGAGGGCGACGATTGGCAGGGGGTGCAGGTTTTCGCA…
>XOCORF0328 Periplasmic binding proteins and sugar binding domain of the LacI family protein {Xanthomonas oryzae pv. oryzicola BLS256}	GTGCACTGCACAAAACCGTTGTATTGCTTTAGGGTTAGCATCAAAGTCGATACGGCGCCTGGGTCAAGGTGCGCAAATGGAGCGGGAACGATCCCAGTGAGCATCAGCATCAATGACGTGGCCCGCGTGGCCGGAGTGTCCAAATCCACGGTCTCGCGCGCGCTGGGCACCGGCCCGGTCAGCGAGAACGTGCGTGCCAAGGTGGAAGCTGCGGTGCGCCAGACCGGCTATCGCCCCAACCTGATGGCGCGACGGCTGCGTTCGCAGCAGTCCGGCATCCTGGGGGTGATCGTGGCCGACATCCGCAACCCGTACTTCACGGCGTTGATTCGTGCAGTGGAAGAGGTCGCGTACAAGGCCGGTATGCGCGTGACCCTGTGCAATACCGATGAAGATACC…
>XOCORF0329 multiphosphoryl transfer protein (fruB) {Xanthomonas oryzae pv. oryzicola BLS256}	GTGCGCCTGCGCGCGTCTGCCCGCGACAAGGACGACGCCATCGCTCAGGCTGCCCAGCTGCTGGTCGCGGCCGGCTGCGTGGCACCGGGCTACGACGCCAGCATGCGGCACCGCGAAGGCCTGGCGAACACCTTCCTGGGCCACGGCCTGGCGATCCCGCACGGCGTCGGCGAAGATCGCCACTTGGTGCTTCGCGACGGTATCGCGGTGCTGCAGCTGCCCGAGGGCGTGGAATGGAACCCCGGCCAGACCACCCGGCTGGTGGTCGGCATCGCCGCGCAGTCCGATACCCACATCACCTTGCTGCGCCGGCTGACCCGGTTGATCCAGGACCCGGCGCAGCTGGAAGCGCTGTTCAGCACCAACGACCCCGGCGTGATCGTCGCCGCACTCACCGGC…
>XOCORF0330 1-phosphofructokinase (fructose 1-phosphate kinase) (fruK) [2.7.1.56] {Xanthomonas oryzae pv. oryzicola BLS256}	ATGAGCCTGCAAGCCATCACCGTCACGCTGAATCCGGCGATCGACCAGACCATCCAGCTGGAACACCTGCAACCGGGCGCAGTGCATCGCGCCAGCAGCGTGCGCAAGGATGCCGGCGGCAAAGGCATCAATGTGGCCGCCTGCCTGGCCGACTGGGGCAGCCAGGTCGCCGCGCTGGGCGTGCTCGGGGTCGGCAATGCCGGCGTGTTTGAGGCGCTGTTCCGCGAACGCGGCATCGCCGATCACTGTCAGCGCGTGGCCGGCGAAACCCGCACCAATCTCAAACTGGTCGACGCACGAAGCAACGACACCACCGATATCAACCTGCCCGGCCTGCACTTGGGCCAGCCGCATCTGCAAGGCGTGGCCGACCACCTCGCCCCACTGCTGCGCCCCGGC…
>XOCORF0331 PTS system, fructose-specific IIBC component (fruA) [2.7.1.69] {Xanthomonas oryzae pv. oryzicola BLS256}	ATGTCCTCTTCCATCGTGATCATCGCCGCTGGCGAACGCAGCACCGAAGCCGTCCTGGCGGCTGAAGCGCTGCGCCGCGCGGCCACCGCCGCCGGGCGCAGCGTGACGATCGAAATCCGCAGCGACCAAGGCGTACTTGGCGCGCTACCGAGCGAGCTCGCCAGCGGTGCCACCCAGATCTTGGTGGTCGGCGACGCCGATGCCGACACCGCCCGCTTTGGCGATGCGCAACTGGTGCGCCTGAGCCTGGGTGCGGTGTTGGACGACCCGGCCGCCGCGCTGAACCAGCTCGCTGCACCCGCTGCCGCAACCGCATCGACCGGTGCAGGCGGCGAAAGTGCAAGCAGCAAGCGCATCGTCGCGATCACGTCTTGCCCCACCGGCATCGCGCACACCTTC…
>XOCORF0332 regulator of pathogenicity factors (rpfN) {Xanthomonas oryzae pv. oryzicola BLS256}	ATGACCGCCCTCGCCCCCCGCCGTGCCCGCACCCGTCTGCTGTGCCTGTCGCTGACCTTGGCACTGACCCCGCTCGCCCACGCGCAAGACGCCACCGACGCCTTCAAGCTCAAACTGGGCTACACCGGCGAAGCCGCCTCGATGATCGACGGCGGCCGCAAGAGCGGCGACGCCTACGCCGGCCAGTTGATGGTCGGCACCGATGTCGACATGGATCGCCTGTTCGGCTGGAACGGCGCCACGGTGAAGTTGTACGTCACCAACCGCCACGGCACCAACCTGGCCAACAGCAGCATCGGCAACAGCACCTCGGTGCAGGAAATCTACGGCGGCCAGGGCACCCGCCTGGCCAACTTCACCCTGCTGCAGAAGCTCTTCAACGACCGCCTGGAGCTGGAA…
>XOCORF0333 IS1479 transposase (tnp) {Xanthomonas oryzae pv. oryzicola BLS256}	ATGCAACTGACGTTCGGTGACGCCGAGGGCCTGGGCAAGCGTAAGCAGACCCGGCGCGAGATCTTCCTTGCGGAGATGGAGCGCATCGTGCCGTGGAAGCGACTGCTTGCCCTGATCGAGCCGCACTATCCGGTGTCAGGACGACCGGGTCGGCAGCCGTACGCGCTGGCGACGATGTTGCGGATTCATCTGTTGCAGCAGTGGTATGCGTTGAGCGATCCGGCGATGGAAGAGGCATTGCACGAGATCCCGACCCTGCGGCGTTTTGCCCAGCTCGGCGGCTTGGATAACGTTCCAGACGAGACCACGATTCTCAACTTTCGCCGTTTGCTGGAAACCCACGGCATTGCCGCTCGGATGCTGGAAGCGGTCAACGCCCATTTGTCGCGCAAGGGGCAG…
>XOCORF0334 halogenase, putative {Xanthomonas oryzae pv. oryzicola BLS256}	ATGAGCTCGACTGCGGCACACCAATACCCGCCTAAATCCAATCAAATCGTCGTCATCGGTGCAGGCATCATCGGGCTGACAAATGCACTTCAGTTGGCCAAGCGTGGGTTAAGCGTCACCCTGATCGACAATCTGCAAGCGCGCAGACACAGCTTCAAGGTAGGCGAATCCTTTCTGGTCTTTACCAGCGCATTTTTGCGCACCATCGGCGAATTGGACACGTTTATCACCGAGCGATCGTTCATCAAGCTCGGCGTCTGGTTCAGCGCTGGCGCCGAGTACCGTCACGATTTCGGCGAGACCACAGAATGGGCAGTGAATGCAGATCCGCACCCACCGCACTATCTCTATGATCTGGCCCCCGACAAGAAATGGTTTCGCTGCATGTTTCTGGACATG…
>XOCORF0335 hypothetical protein, putative {Xanthomonas oryzae pv. oryzicola BLS256}	ATGACTGCCAGGCCGAAGAATGCGATCTACCTCAGTCTGGGTGCACCGCATCTGGAGTACCCGGAAGCGGTTCAAGCCCTGCGCTTACGTGGGGTGCACGCACGCATGGTGCACTTGAACGAGATCGACGACGTGGACTTGCGCGGCGTCGATCTCATCAGTGTCCGCATGTGTCGCTGGTACCACAAGCACAGCGGATTCCTGAATCAGATAGAGCGCCTGCATCAGCGTGTGCAGGATCTTCCCGAGGGACCGATTCCGTTCGCCAACAATATCGTGCTGATCCGCGATGCGCTCGACAAGGGTCTGTATCTGCGCAAACTAGGCGACTCAGGAATCGATCTGATCCCGACTCGCTGGGTTGAGCGCGGCGCACCGCTGCGCATCCAGGAGCTCATG…
>XOCORF0336 ankyrin-like protein (Name=SKD3;) {Xanthomonas oryzae pv. oryzicola BLS256}	GTGTCTAGCCTTCTGCGCATGTTGTTGCTGTCGGTATTGCTGGCATGTGCCGGCTGCGGCGGTGTGTCGCTGCCTGCCACTGCGCAGCAGTCCGCGTATCCGCTGCCTTCCTATTTTCCCGATCCCAAGGCGCAGGCGCTGGCCCTGGCCGCCGAGCATGGCAATGTCCAGGAAGTGCGGCGTTTGATGAAGGAGGAACACGTCAACCCGGACGTGATCTTCTCCACCGACGGCTACCCGCTGCTGATGTGGCCGATCATGACCCATAATCTGGAGGGATTGCGGGCAATGCTGGAGAACGGGGCCGATCCGAATGCGCGCAAACTGCATCCCTTGCAAAACACGACCCGATTCAACGGGCGCTATGAGGACAATGCGATGGTCTGGGCGGCCAAGCAG…
>XOCORF0337 IS1404 transposase {Xanthomonas oryzae pv. oryzicola BLS256}	ATGGTGAGCGCACCGGCGCGTCGTGCGCTGGTGCGCGAGTGGGTCGAAGGTGGCGCCAGCGAGCGCTGCGCCCTGGCAGCGATCGGCATGAGCGCCAGTGCGCTGTGCTATCGCCCGCGCGAGGACCGCAACGTTGAGTTGCGCGAGCGCATCCTTGCGTTGGCGCATCGCCATCGCCGCTATGGCGTGGGGATGATCTCTCTCAAGCTGCGGCAGGAAGGGCGTCTGGTGAACTATAAGCGGGTGGAGCGGCGGTATTGCGAGCAGCAGCTGCAGGTCCGCCGCCGCACGCGTAAAAAGGTGCCGGTAGGCGAGCGTGCGCCGTTGCTGCGGCCCACCAAGGCCAACCCGGTGTGGTCGATGGACGTCGTGTTCGACCGCACCGCCGAAGGCAGGGCA…
>XOCORF0338 phospholipase A1, putative {Xanthomonas oryzae pv. oryzicola BLS256}	GTGCTACTCAAACTTGGGGGGACGTCGAGCAGCGCGAATGCGGCGCTGGAGACCACCGGGCGCTATACCCAGGCGATCTCGGCGCAGGCCGGTGCGGTGACCGCCGTCGCCGGCACTGCGGCCATCCACAACCCCACGACCGTGCAGGGCCTGGTCAACCTGGCCAGGACCGGCGCGCTTACGGACCAGATCGGCCGTAGCTTCACCGAGGCCGCGGAGCGGCACCTGATGACCGAAACGGTGGTGCCGAGCATGGATGGCCAGATCCAGAGCCTGGAGCACAAGGCCCGCGCGCAGGCCGCTCCGCAACACACCTCGCCCACGCTGCAGGAGTCAATGCGCGGCGCGATCAGTCCGCCGTCGACCACGCAGGCCACAACAACGGCTCAGCTGCGCCAG…
>XOCORF0339 hypothetical protein {Xanthomonas oryzae pv. oryzicola BLS256}	ATGAGCGCCCCTGCGCATCCGGGCCATGCGTTGTATGCCGACATCAAGGAGCGCCTGGACGCCAAGGGTACGCCGCTGCCGGAAGATCGCCTGCACCAGGTCTCCGCAGCGGTCTACATCGCAGGCTTCAAGCCCGGCTGGACCGGGCGGGTGGATGTGGTCGACGACACGTTCTTTGCGCAAAACTTCGACAACATCACCAGGCGCGTGGATATGTCCCTGACCGGACCGGCACCGTCGATCCAGGAATCGATGCAACAGGTGCAGACGCACACGCTGGAAACCGCACGCCAGCAGCAAGCCATTGCGCAAGCGAAACAGGACAACCCGACGCCGCCAGGGCCGGTGTTGGGATAA
>XOCORF0340 protein-export membrane protein (secF) {Xanthomonas oryzae pv. oryzicola BLS256}	ATGAAATTGTTCCCGCTCCATCTCATTCCAAACGACACCAAGATCGATTTCATGCGCTTGCGCAAGCCGGTGCTGATTTTGATGCTGGTGCTGGCAGTCGCCTCGGTCGGCATCATCGTCGGCAAGGGCTTCAACTACGCGCTGGAGTTTACCGGCGGCACGCTGGTGCAGACCTCGTTCCAGAAGACCGTGGACGTGGACCAGGTACGCGAAAAGCTGTCCAAGGCAGGCTTCGAAAACGCCCAGGTGCAGAATGCCCGCGGCGGCAATGACGTCATGATCCGCCTGCAGCCGCATGGTCAGAGCAATAATCGCGACGATGCCGCACGCACTGTTGCTGAAGAGGTGCGCAAGGCGGTGACCAGCGATGAGAATCCTGCCACCGTGCAGCCCGGCGAA…
>XOCORF0341 protein-export membrane protein (secD) {Xanthomonas oryzae pv. oryzicola BLS256}	ATGCTCGAATTTCCTCGCTGGAAGTACTTCCTGATCCTGCTGGTGCTGGCGGTCAGTGCGCTGTATGCGCTGCCCAACATCTATCAGAAGGACCCGTCCGTGCAGATCACCGCCAGCCGCGGTGCGCAGCTCGACGACGCCTTGCGCAGTCGCATCGACGCCGACCTCAAGGCTGCCGGCATCACGCCCAAGGCAGTCACCAAGGAAGGCGACAGTCTGATGGTGCGCCTGCCCTCGCTGCAGGCGCAGACCCGCGCCAACGACGTATTGCGTCAGCAGCTGGGCGAAAACTACACCGTGGCGCTGAACCTGGCCTCCACCGTACCGGACTGGCTGGCCAAGCTCGGCGGCCGGCCGATGGTGCTGGGTCTGGACCTGGTGGGCGGTGTGCACTTCGCC…
>XOCORF0342 preprotein translocase YajC subunit (XF0224) {Xanthomonas oryzae pv. oryzicola BLS256}	ATGAATTTGCTCGATTTCCTGATCCCCGCCGCCCAGGCGCAAGCCACTGGCATCGCGCCGGCACCCGGCCCGCTGGGTGGTCTGTCCACCTTCGCGCTGCCGGTCATCCTGATTGCGGTCATGTACTTCCTGATGATCCGCCCGCAGATGAAGCGTCAGAAAGAGCACAAGTCGCTGCTGGACAAGCTGGCGCGTGGCGATGAGGTCATTACGTCCGGCGGCGTTGCCGGCGTGATCACCGAGATCGGCGACAACTTCATCAGCGTGGAAGTGGCCGACAACGTGCGGATCCGCGTGCAGAAGAGCGCCGTGGGCCATGTGCTGCCGAAGGGCACGCTGAAGTCGGCTAGCTAA
>XOCORF0343 queuine tRNA-ribosyltransferase (tgt) [2.4.2.29] {Xanthomonas oryzae pv. oryzicola BLS256}	ATGTCCCGACTCCAGTTCCAACTCCAAGCCACCGACGGGCATGCCCGACGTGGGCGCCTGACCTTTCCGCGCGGCACGGTCGAAACGCCTGCGTTCATGCCGGTGGGGACCTATGGCTCGGTCAAGGGCATCCTGCCGGAGCACATCCGCGCGCTGGGTGCGGAGATCATCCTGGGCAATACCTTCCATCTGTATCTGCGCCCGGGTCTGGATGTGATTGGCGATCACGGCGGGTTGCACGGGTTTGCGCGCTGGGATGGGCCGATTCTTACCGATTCCGGCGGTTTTCAGGTGTTTTCGCTGGCGCATCGCCGCAAGATCACCGAGCAGGGCGTGACTTTTTCATCGCCCACCGATGGCGCGCGCGTGTTCCTCGGCCCAGAAGAGAGCATGAAAATT…
>XOCORF0344 S-adenosylmethionine:tRNA ribosyltransferase-isomerase (queA) [5.-.-.-] {Xanthomonas oryzae pv. oryzicola BLS256}	TTGCGTCGTCTAGCTTCCTGCCCCTGGCCCCGGCTCTTGCGAATCCCCAATCCCAAATCTCCAATTCCCGCCGCAGTTACAATGTGCGGCTACTCAGTCAACGATCCTGCGGCCTTGAAGAAGTCCGATTTCCATTACGACCTGCCCGAAGAACTGATCGCCCAGGCGCCGCTGGCCGAGCGTGCAGCCAGCCGGCTGCTGGTGGTGCCGCCGTCGCCGCAGGCGCTGGCCGACCGCCAGGTGCGCGATCTGCCCGAGCTGCTGCAGCCGGGCGATCTGCTGATCTTCAACGACACCCGGGTCATTCCGGCGCGGTTGTTCGGGCAGAAGGCCAGTGGCGGGCGGGTGGAGATCCTGATCGAGCGCCTGCTCGGCGAGCGGCAGGCGCGGGTACAGATC…
>XOCORF0345 transcriptional regulator asnC/lrp family (mll4468) {Xanthomonas oryzae pv. oryzicola BLS256}	GTGAAGATCACCCCCTCCGACGAACGCCTGTTATCGCTGCTGCGCGAGGACGCCCGTGCCTCCACTGCCCAGATCGCCCGCCGGCTCGGGCTCTCGCGGACCACGGTGCAGAGCCGCATCGAAAAGCTCGAACGCGACGGCGTCATCAGCGGCTACACCGTACGCACGCACGACGACTACGAGCAGGGCCGCATCCGCGCGCACATCCTGATCACCGTGCTGCCCAAGAAGATGCCGGCCGTGGTCAAGGCACTGCGCGATATCCCGCAAGTGCGCCTGCTGCACTCGGTCAGCGGTGCCTACGACCTGATCGCCCTGGGCGTGGTCAGCGGCGTCAACGAGATGGACGTGCTGACCGACGCCATCGGTGCCATCGACGGGGTGGAACGCACGACGACG…
>XOCORF0346 L-lysine 6-aminotransferase (LAT) [2.6.1.11] {Xanthomonas oryzae pv. oryzicola BLS256}	ATGTCCGTCCTTGTCCCGCTCGCCCCGCTGCGCGCCCATGCCGGCCGCCGCCTGACCGAAGGCCTGGACGACGCGACCATCGCGCGCCTGGCCGCAAACCACCCGGATCTGCAACAGGCCATCGCTGCGGCGGCAGCGGAATACGCACTGGTGCGCGATGACGTTGCCGACCTGCTGGATCTGGACGAAGACGCCCAGATCGGCGCAGTGCAGGAAGGTTTCATCAACTTCTACGCCGACGATGCAGTGACGCCCTATGTGGCGCTGGCCGCACGCGGGCCGTGGGTGGTCACGCTCAAAGGTGCAGTGCTGTACGACGCCGGCGGCTACGGCATGCTCGGCTTCGGCCACACGCCGGCGGCGGTGCTCGACGCCATGGCGCGCCCGCAGGTGATGGCC…
>XOCORF0347 conserved hypothetical protein {Xanthomonas oryzae pv. oryzicola BLS256}	GTGCGACTACGGTTGGTGCAGCCAAGCCACCAACCGGGTAGCCGAATCGATGCGGCGCTACGGCGGCGGCTCTGGTTCCCCCAGTTCCCCGAGCCGCCCGCCATGATCCCCCATCTTATTCACCTGACCTCTCCCACCAAGCAGTTGCTATGGGAAGAGCGCAGGATTTGCGATCGCTTGCAGCGTCTATTGCCAGACTGGAACTGTTACGTCTGGGACGACGCCGATAACTCAGAACTGATGCGGCGTGCGTTCCCCGAGTTCGCCGAGCGCTACGAACGGATCCCCTTCGGCGTCATGAAAGCCGACATTGCCCGCTGCGCATATATGCACGCACACGGCGGCTTCTATTTCGACACCGACTACAAACTGCTGCGGCCACTGGATGCGCAGGTGCTC…
>XOCORF0348 conserved hypothetical protein {Xanthomonas oryzae pv. oryzicola BLS256}	GTGGCCGGTCCCAAGCAATACCGGCTTTCGGACGTGGCGCGCAAAACCATGCGTCCGGTGGGCGAAGACACCCAGCTCTACCAGGTGTTGCGTCTGGACAATCAGTATCTGGTTGACGAATCGCGCACTGCCAGCGGGCGGCTGTACGACGCGTTCGAACTGCAGCGCGATAGCGACGGCAGCAAACGCTTGATCGAACACGAAGCGGGACGTATCGCACCGCGTGATTGTCCGCGCAGTGCCACGCTCAAGGGGCGTGCGGATCGGTGTTGGAAATGA
>XOCORF0349 conserved hypothetical protein {Xanthomonas oryzae pv. oryzicola BLS256}	TTGCAGACGGCTTCCCGGACCGTCGAGTATCACGAACAAGACGAAGACACGCCGCAAGCGACCCGTGTGCTCGGCAGTCATTGGCCAGTGACGTTTGCATTGCCGCGCAATGGTTCGTCGGCCACCGCGCGCACCAGCTACTGGTTTGACTATCAACGCGTGCGCATTGCCGTGCTCGACGGCACCTCGGCGCTGGATCTGGGCACTGGCCCGGCGCAGGCGCAGTGGCTGGACACGGTGCTGGCCGACAACCCGCATCCGTGGTCGATCGTGCTGATCCATCAGCCATTCTTTTCGCCGCGTGCCGAACGCGAAAACGAAAAATTGGTCGAACAGGTGCTGCCAGTGGTTCGCCGCCAAAAGATGGATCTGGCGCTGGGCCACGACCACACCTAG
>XOCORF0350 conserved hypothetical protein {Xanthomonas oryzae pv. oryzicola BLS256}	ATGACGGCTGCGCGTGCGGCGGTCTATGTGTTGCTGGGATTGATCGCGATCACAAGCGTTACGGCATCGACGGCCGAGCGCGCTGCCGAACCCAACACGCAGGCGCCGGTGGGCTCGACGCTTTAA
>XOCORF0351 putative phytase precursor (phy) {Xanthomonas oryzae pv. oryzicola BLS256}	GTGATCGCGCCGCGTCGCCTGCTGCAGACCACGCTGCTGGCCACTGCCATGGCATTTGTCGGTTGCGCCAGCGCCCCGGCCGGCCGCGAAGCCGACGACGCGCTGCTGAAAGATCCGTTGCTGAGCGAGGCCAAGGTTGCCCACGAAGTGGTGCCGGAAGCCTTCATCACCGCGCTGACGCCAGCGGACAATCTGGATTCCCCGGCCAGTTGTATGGCGCCGGATGGCAGCCGTTGGGTGATCGCCACGGCCAAGGGCACACATGCGCTGGTGGTGTTCGACGGCGACAGCGGCGAGCGGCTGCGCGTGGTCGGCGGCAAGGGCAAGGCCCTGGGCAAACTCGACCGCCCGAACGGCATCTCGGTGGTCGACGACCTGGTATTCGTGGTGGAGCGCGAT…
>XOCORF0352 TonB-dependent receptor subfamily {Xanthomonas oryzae pv. oryzicola BLS256}	ATGTCAGTGAAACGTGGTAGACATAATGTACCTACCCATTCGTCACCGATTGGGGAAGCGCCTGTGTTGAACAGAACTCCGCTCTGCCTGGCGATCACGCTGACGTTGGCTGCAGCCACGTGGAGCCCGCTGGCGCACGCGGCTGAGGGTGCGGCCACCGGCGGCGCAGCCGGCGCTGCGGCAATCGACCTGGAGCGGCTCGAAGTACGCCCGCAGTTGGAAGCGCAGGAGCGCGCGGTAGATCTCAAGCGTGCCTCCGATGCCATCCAGGACGCCGTCGCTTCCGATGCGATGGGACGCTATCCGGACAAGAATGTTGCAGAATCCTTACAGCGCCTGCCGGGCGTCAGCGTCACCCGCGATCAGGGCGAAGGCCGCTTTGTTGTCATCCGCGGGCTC…
>XOCORF0353 uracil phosphoribosyltransferase (upp) [2.4.2.9] {Xanthomonas oryzae pv. oryzicola BLS256}	ATGACATCTGCTTGCGCAATCACGCCCAATGTATGGCGACACACCGCGCGGCTGCGTCACACTGTGCCCTTCGCCCGCCTGTCGCTACCCATGAACATCGTCAAAGTCCGCCACCCCCTGGTCCAGCACAAGATCGGCCTGCTGCGCGATGCCGCCTTGAGCACCAAGGGCTTCCGCGAGCTGGTCACCGAACTGGGCACGCTGCTGGCCTACGAGGCCACTGCCAATCTGGAGACCGAATCGCACACCCAGCCGGGCTGGGCCGGTCCGGTCACCGTGCAGCGCATTGCCGGCGCCAAGATCACCCTGGTCCCGATCCTGCGTGCCGGCCTGGGCATGTTGCCGGGCGTGCTGGCATTGATTCCCACCGCGCGCGTGAGCGTGGTCGGCTTGCAGCGC…
>XOCORF0354 hypothetical protein {Xanthomonas oryzae pv. oryzicola BLS256}	GTGCGCTTGGTCGACACGGTCGTGGACAGCAAGAAAGCGGACTACGACAACACGTACACCGTCTATGACGCCAAGGATGGCCACTCCTGCGGGGTATTGCGCTGA
>XOCORF0355 gamma-glutamyltransferase (ggt) [2.3.2.2] {Xanthomonas oryzae pv. oryzicola BLS256}	GTGAGCACTTTTTCCCGACCTTTCTCCTCGCGTGGCCTGTTGCTGCTGGCCTTGGTGCTGTCACCTACCGCCTGGTGCGCCGATGCCGCCAAGCCCACTGCTTCCACCACTGCACCGGTCGCCGCGCATTCGCCCGGCGCGGCAATCGCCAGCGGCCATGCCCTGGCCACCGATGCCGGCCTGCAGATCCTGCGCGAAGGCGGGAATGCGTTCGACGCCGCGGTTGCGGTGTCGTCCATGCTGGCGGTGGTCGAGCCGATCAGCTCGGGGCTGGGCGGTGGCGGTTTCTTCCTGCTGCACGACGCAAAGACCGGCAAGGACGTGATGCTGGATGCGCGCGAAACTGCGCCGGAATCGGCCACCGCAGCGCAATTTCTCGACAAGAACGGCGAGCTGGAC…
>XOCORF0356 ferredoxin {Xanthomonas oryzae pv. oryzicola BLS256}	ATGTCTCTGAAAATCAACGCGCTCTGCGTCAACTGCGACGTCTGCGAGCCGGCGTGCCCGAATCAGGCCATCTCGATGGGCGAAACCATCTACGTCATCGACCCGGCACGGTGCACCGAGTGTGTGGGCCATTTCGACGAAGCGCAATGCGTGGTGGTGTGCCCGGTCGAATGCATCGACCCGGATCCGGCCATTCCGGAAACCCATGATCAATTGCTGGCCAAGCTGATGCAGTTGCAGCGGGATCATCCCGAACTGTACGAACAGGAGCCACCCGCCCCGTGA
>XOCORF0357 lipoprotein, putative {Xanthomonas oryzae pv. oryzicola BLS256}	ATGAAACACACCATGCGCGCTCTGGCGCTCGCTTTGATCGCCGCTCTGGCGGTCACCGCCTGCAAGAAGGAAGCGCCGGCACCGACCGCTGCCGCCGCTCCGGCTGCGTTGACCGCACCGGCCAAGGACGACAACGCCGGCTGGAAGAAGTACCTGCAGGAAGTGGTCGGGCAGAATCAGGGCACCATCACCAACAGCCCGTTCCTGTACTACTTGCCGCCGGAGTCCGATGCCGAATTTGCCGGCAGCTACGAGCGTCAGCTGGAAAGCGTCAAGACCGCACTGGCCCGTGGCGTGCAGCCGGGCAACATGCTGGCCTTCGGTTCCTCGGCGTCCAGCAAGATGGCCGACCTGATCGATGCAGCGTTCAAGGACGTGGCACCTGACTCGATGAAGGGT…
>XOCORF0358 pantetheine-phosphate adenylyltransferase (coaD) [2.7.7.3] {Xanthomonas oryzae pv. oryzicola BLS256}	ATGAGCGTTGCCAATAGCCGCACCGCGGTCTATCCCGGTACCTTCGACCCGATCACCAACGGTCATATCGACCTGGTGAATCGCGCCGCGCCGTTGTTCGAACGCGTGGTGGTGGGCGTGGCGTACAGCCCCTCCAAGGGCCCGGCATTGTCGCTGGAGCGCCGCGTGGCGCTGGCCCAGGAAGCGTTGGCAGCGCATGCCAATGTGGAAGTGCGCGGCTTTGATACCTTGCTGGCGCATTTCGTGCGCCAGATGGGTGCCGGCGTGCTGCTGCGCGGCCTGCGTGCGGTGTCCGACTTCGAATACGAATTCCAGATGGCCAGCATGAACCGCCACCTGATTCCGGAGGTGGAAACGCTGTTTCTTACCCCGTCCGAGCAATACAGCTTCATCTCGTCG…
>XOCORF0359 methyltransferase, putative {Xanthomonas oryzae pv. oryzicola BLS256}	ATGAGCCGCCCGCAGCGGCCGGCACCGCGCGGCGCGGAAGGCCAGGTGCGCATTGTTGGCGGGCGCTGGCGCAATACGCGGCTGGCGGTGCCCAGCTTGCCCGGCCTGCGCCCAAGCAGCGACCGCGTGCGCGAAACGCTGTTCAACTGGTTGATGCCGCGCCTGCCCGGCGCGCGCGTGCTGGATCTGTTCGCCGGCTCCGGCGCGCTGGGCCTGGAGGCGGTATCGCGTGGGGCAGGGCATGCCACCTTGATCGAGCGCGACTCCAGTCTGGTGCAGCGGCTGCGCGCGCACGTGACCCGGCTGGATGCCGCCACGCAGGTGCAGGTGCTGCAGGAGGACGCAGTGCGCTGGCTGGAGCGAGCGCCCGCAGCGCTGGCTGATATCGTCTTCGTCGAC…
>XOCORF0360 Chaperone protein htpG (Heat shock protein htpG) (High temperatureprotein G). (htpG) {Xanthomonas oryzae pv. oryzicola BLS256}	ATGGCCGCATCCCCCAGGCCATCGGCCGCGTTGCGGCCTGGACCACCACGGAGCACGACCCCAATGACCGTTGATACCGACAAGCAGACGCTGGGCTTCCAGACCGAGGTCAAGCAGCTGCTGCAGCTGATGATCCATTCGTTGTATTCAAACAAGGAAATCTTCCTGCGCGAGCTGGTCTCCAATGCCGCCGACGCCGCCGACAAGCTGCGCTTCGAAGCCTTGGTCAAGCCCGAGCTGCTGGAAGGCAGTGGCGAGCTGCGCATTCGCGTCGACTACGACAAGGACGCGCGCACTGTGACCATCGACGACAACGGCATCGGCATGAGCCGCGAGGATGCGGTTTCGCATCTGGGCACCATCGCCAAGTCCGGCACTGCCGACTTCCTCAAGCACCTC…
>XOCORF0361 transposase (ISPlu1B) {Xanthomonas oryzae pv. oryzicola BLS256}	ATGTCCTCCAGCCGCCTGGACCTGTCGGAACGATACCGTCTCCATGCGCTACATGAAACCGGGATGTCGATGCGCGCCATCGCCGATGCATTGGAGCGTGCGCCCAGCACGATCAGCCGCGAACTGCGCCGTAATCAGCACGCTGCGCGGTACCGGCCCGATCACGCGCAGCGCATCAGCGAGCATCGGCGCACACAGGCCAGCCGGCGTCCACGCATCGACGCTGAGCGTATCGGCCAGATCGAGGACCTGCTGAGGGAGGACTTCAGTCCCGAACAGATTGCCGGTCGCACCGGCTTGGCCAGTCACGAATGGATCTATCGGCACATCGACGCCGATCAGAAGCGCGGTGGTCAGTTGTTCATGCATCTACGCAAACGCCGCCGCAAGCGCCGTCGG…
>XOCORF0362 conserved hypothetical protein {Xanthomonas oryzae pv. oryzicola BLS256}	ATGAGCCCGGCGAAGTCTCCAACCGCCAAGCGGTCCAAACCGAACACCAAGCGCGCCGCTACCGCCAAGCGGGCCGCCACGCCGGTAAAGGACGCACAGCCCATGCGGCTGGTGCCCTCGCCCACGTTCGATGTGGACAACCTCGACTTCGACCGGCGCCATAACAGACCTCGCGTGGACGATCTGCCGCCGCGGCCACCGCGCAAGGCACGCACGCCCACCCGCTGCACGGTGGGCTATGCGTTTTACGATGCAGAACCCGGCCGGCCGGACAGCCAGCGCATCCCGAGCGTGCGCTTGCGCGGGCTGTGGCTGGAGCAGTTGGGCTTTGCGGTTGGCTGCAAGCTGCAGATCACTGCGCGTAATGGCGAGCTGGTGGTGACAGTGGCGGAGGATTAG
>XOCORF0363 Protein of unknown function (DUF1680) family {Xanthomonas oryzae pv. oryzicola BLS256}	ATGCATGCACCCGAATCGACCTGCAACCACACACCCTCGTTGTCGCGGCGCCGCTTTCTGGCCTGGAGTAGCCTGGCGGTAGCCGCCGGCTTCCTGAGGTTCCCGGCCCAGGCCAGCGCTGCGCAACCGGGCAGCGTGCGCGCGGTGCCGCTTGCCCAGGTCAGGCTCACGCCATCGCTGTTCCTGGATGCGCTGCACACCAACCGGCGCTATCTGATGCGGCTACAGCCGGACCGCTTGTTGCACAACTTCGTGCTGTATGCCGGCCTCGATCCCAAGGCGCCGGCCTATGGCGGTTGGGAGGCGGACACCATCGCCGGGCATACGCTCGGCCACTACCTCAGCGCACTGGCGCTGATGCATGCGCAAACCGGCGATGCACAGTGCCGCATCCGCGCC…
>XOCORF0364 TonB-dependent receptor (btub) {Xanthomonas oryzae pv. oryzicola BLS256}	ATGATCGAACGCATCGAAGTGCTCAGCGATGGCGCCTCTGCGGTGTACGGCTCCGATGCGATCGGCGGCGTGGTCAACTTCATCCTGCGCTCGCGCTTCGATGGCGTGCAGTTCAGCAGCGACGTCGGCACCAGCAGTGAGGGCGACGGCAACCGCCGCAACCTCACGCTGACCACCGGCAAGACCTGGGAACGCGGCAGCCTGACTGGCGGACTGTCGTCTCACAACATCGATGCGGTGTCGGCAGCGGCGCGCCATGACTCCAAGGATGCGCTCGCGCTGACCAATGGCCAACCGGTAAAGCAGGGCTCCTCCGCCACGCCCACCGGCACGGTCAATTTCAACGACGGGTCGGATCAATCTCAGCTGCTCGCGCCATCCAATGGCTGCGGGCGCGCC…
>XOCORF0365 TonB-dependent receptor (btub) {Xanthomonas oryzae pv. oryzicola BLS256}	ATGCCGATGTTGCCGTTGCCGTTCTCCCGCACCACCGGCACGACCACGCAGCCGTTACCGAGCAGGCTCGCCACCGCGTTGTTGCTGGCGCTGTCGGCAGGTGCGGCAGCGCCGGTGTCTGCGCAACAGGCCACCGGTGGTGATGCGACGCAGACGCTGGACGGCATGGTGGTCACCGGCTGGCGCTTGCGCCGCGTGGATACCGAAACTGCCAACCCTGTGGTCACCGTCAGCCAGCAACCGATCGCCGCCACCGGCAAGGCGACCGTGGGCGATTTGTCGCAGGAATTGCCATCCATCGTCGGCAAGGCCACCAACCCGTATACCAACAACGGCGGCGGTACCGGGGCTTTGGCCATCTCGCTGCGTGGCCTGGGCGACAAACGCACGCTGGTGCTG…
>XOCORF0366 hypothetical protein {Xanthomonas oryzae pv. oryzicola BLS256}	GTGGCGAGCCTGCTCGGTAACGGCTGCGTGGTCGTGCCGGTGGTGCGGGAGAACGGCAACGGCAACATCGGCATGCAGTGCTCCTGCGTGGTATGA
>XOCORF0367 peptidase {Xanthomonas oryzae pv. oryzicola BLS256}	ATGAGGTCGCAGGTGCCACATATCCCCGCCACGCGCTTACCCACCATCGCAGCGTGGTGCTTGTCTCTCGCACTCATGCCGCTCCTGTCAGCGACTGCAGCGCCGCTGGCCGCGCCCACGCCAGCGCAGTACGCGCAGGCAATGGGCTTGTCCGATCATTACGCCTCGCTGGTGGACCGGCAGCCCACGGCACCGGTGTGGGTGGATGCCGGGCATTTTCTGTATCGGCGTGAAGTGGCACGCAGCAACCAGCTGCCGGCGATCGAATACCGCTTGGTGGAAGCCGCCAGCGGCCGCAACACATTGGCCTTCGATCACGCGCGGCTGGCCGCAGCCTTGACGCAGGCCGGTGCCAAGGCGGTCGATGCAGCGCGCCTGCAGCTGGAGAAGCCCGTCCTG…
>XOCORF0368 xylosidase; arabinosidase (xsa) {Xanthomonas oryzae pv. oryzicola BLS256}	ATGATGCGTCTGTTCTCCCGCGTGGTCGTACTGGCCTGCGGGTTGTCGCTGGCCAGCGCTCCGGGCTGTGCCGTGCAGCCGCCGCAGGGAACGCAGCTGCACCTACCCGGCAATCCCATCCTTGCCGACGGCAGCGACTATTCCGCCGACCCCGCGCCACTGGTGGCCGATGGCAAGCTGTACATCATTGCCGGCCGCGATACCGCTGCTCCCAATCTCAACGCGTTCGTCATGCCTGGCTGGCAACTGTTCGTCAGCAGCGATCCGGCTAGCGGCGAATGGACCCACTACCGTGATGTGCTGCGGCCCCAGCAAGTGTTTGCCTGGGCAGACGAGCGTTATGCCTACGCGTCCCAGATCGTGCAAGGCCCAGATAGGCGTTACTACCTGTATGCGCCA…
>XOCORF0369 Bacterial Ig-like domain (group 4) family {Xanthomonas oryzae pv. oryzicola BLS256}	ATGCTTGGGTGGTCACTTGCGGTCGCACAGGAAGCGCCGGTCGCCCAGCCCAACGCGATGATCGGCGAGCCGCTGTTCCGTGGCCTGGACCACCCGATACCCTACAGCGCGGTGCCGTTTGCGCCGGGCGGGCAACTGGCACGGATCTACGCTGCCGATGTTGCGCATGGGGCAGGGCAGGCGCCGAGTCATGATTTCTGGATCGACCGCATGCTGGCGCGCGAGGGAACCGGTGGTGGCTTCGACGATCGCAACGACTGGCTGTTTACCCGTGGTCGCGCTGCGTATCTGACCTATCACGCGCCTGATGCGCCGGGATTCGTCGGGCAGGTGGCGTATTGGCATTCCACCGATTACGACGCGTTGTTCCATATCTCCACCACGCTGGGCAAGCGTCAT…
>XOCORF0370 TonB-dependent receptor (btub) {Xanthomonas oryzae pv. oryzicola BLS256}	GTGTTGCTGCAACATCTTTTTAACGTAACGCATGTATGCCAGGCATGCGCTCTCAGGGGAGAGCGGTGCCGTTGCAGTTGCCGTCCTTGCATTCGTCGACACCTGTCGTTGAACCGACAGGCCGGTGCAGTCTCTGTCGTGATCGATCTCCCATCTGTCCGCTGTGCCGGCGCGGCTTGGCCGTGCGCGTTTGCGCACGAAGGTGGGCCGTTCCCCGTGTCAGCACAAGGATTTCCGATGTCGCCCAGCCGCACTGTTGTCCTTGCCCAACGACTTGCCTTACAGAGCACTACGCTCGCTACAGCGCTGATGTTCGCGCTGGCAGTCACCGCGATGCCAGCTGCCGCGCAGCAGCGCAGCGATGACGCAGACGATGCCACTCAAACGTTGGATCAGGTC…
>XOCORF0371 hypothetical protein {Xanthomonas oryzae pv. oryzicola BLS256}	TTGTGGCACTGTGGTGCGCGATGTCTGCAGCACCACAGCGACCGCATCTTGTGCGATGCAGCCGTGCATCAGCGACGCTTGATCATCGTGCAGCGACGCTCACACGTACCACGCCTGCACTTGCACCAACGCAGCAGCGCTTGGCAGGGCAACGCGATCAGCATGCGGGCCCTGCGGTCGCACCGGCTTGCCATCGACCAGCACGCGCTGCAGGCGTGTGCCTGCCGGAGCACGCAGCGTCAGCCAGGTGCGCCTGGGTGCGCGCTCCGGCAACTGCACATCGGCACGGATGCACCGCGCCGCAACGTCGGTGCGCAGCGTCACGGTGACCTTGCCCCAGCGCGTGGGCGCAGCGGTGATGCCCACCGGCGCACCGCTGCCCAGCCATGCGCGCGGTAC…
>XOCORF0372 conserved hypothetical protein {Xanthomonas oryzae pv. oryzicola BLS256}	ATGGACCGTAGAACCTTTTTGCGTCAGGGTATGGCCGCCACTGCGGCTGTTGGTGCGGGTGCCGCCCTGGCAATGCCGGCCACAACCGCCGCTGCAGCGGCGCTGCCTGCGCCAGCGCTTCCCCGGCTGGAACCGCTGCCTTCGGCCGCGCATGTCGGCATCAGGCTGTGCAGCTTTACTCACCTGCAACAGCACTGGACGGTCTACGAGCATCTGGACGATGCGCAAGGCCAGCTCACGGTGTGGAGTGACAGCGGCATGCTGCGGCTGGACAAGCGTACCGAGCCGGCGTATCCGGCCGAGGGCAAGCCATACTTCGGGTTGCCGCTGGCCGAGGTGGCGATGGCCGACGCCGACCTGCTGGCCGACCGCCTGCTGCGCGACGGCGACCCGGATGAG…
>XOCORF0373 hypothetical protein {Xanthomonas oryzae pv. oryzicola BLS256}	GTGGCCCACCAATCGATGCCTCAGCGCTTCGCATTGCAGTCCATCGCACGTGGCACCGGCTGCACCTATCCCTCGCGCATGGCATTGAATGCAGAAGGCCGTGCGCTGGCAGCGGTGCTTGTTGCAGTGTTCATGCAGCATGCAACGGCTACATTGCGACATGCACCAACCCACCTCGGCTCACTCACCTAA
>XOCORF0374 peptidase {Xanthomonas oryzae pv. oryzicola BLS256}	ATGCACCAACCCACCTCGGCTCACTCACCTAAATGGAAGTCTCCCCGCATGCACACAGTCCTCGCTGGCAGTGAGCGCCACACCGTCCCCTCCATCCTGGAGGCCGGCAAACCGCCGCAGGACGAACGCCTGCGTGTCCTGCTCGCGGTGCGGATGCCGGCGTTGAATGCCGCTGCCGATGCACTGCTGCAGCTGCAGCCCAACACGCTACCGGTTGCATTGACGCGCGCGGCGTTCAGCGAACGCTTCGCCGCCAGCGCGGCAGATCTGCAGGCCGTTGCCGATTTTGCCGCCAGCTATGGTCTGGCGGTCGAACATTCGCATGCAGACAGTGGCAACGTCATTCTTGAAGGCACTGTGCAGCAATGCGAGGCCGCGTTCCATGTCTGCCTGCGCGAA…
>XOCORF0375 flagellar basal-body rod protein (flgG) {Xanthomonas oryzae pv. oryzicola BLS256}	ATGAGCATCAGCAGCATCGCAAGTTCCGGAATGCAGGTCGCCGCGCTGCGTCAGCAGGTAGCCGCCAGTAATGTGGCACGTCAGCCGGTGGACGGCAGCCAACGTCAGTCTGTCGCGGCTAGTACGCAGGCCAATGGCGGCGTGGCAGCGAACGTGGTGAATGTCAGTGCCGACCCGTCTGCGCCAGCGACCGATCTGGTCGAAGGTGTATCGGCACGCAACGATTTCCAGGCAAATGCCAATGTGTTGCGTCGCTCCGACGAGATGCTGGGTAGCTTGTTGGACGTGTTGACCTAG
>XOCORF0376 conserved hypothetical protein {Xanthomonas oryzae pv. oryzicola BLS256}	GTGGCGCAGCTTGGGCCGGAGGAATTTCTGCTGACCGGCATGGCCGCACGCATTGAATTTTCCCGCAACGCGGCCGATACCCGTCATGGACAACTGTTGCGGGTGGAGCAGGGGCGGTATGGCGACGGGCGCTGGCAGGTGCAAAAGCAGCTCAACGGCGACCAGACCGATGAATGGCTCAACTTCGGGCGTGCGCCTGCGGACGGCAATGTGCCTGTGGTCGGCTGGGTACTCACTGCGCCGTGCTGA
>XOCORF0377 hypothetical protein {Xanthomonas oryzae pv. oryzicola BLS256}	GTGGTTTCGAACAAGGCTCAACCCATTGCAGACAACAGGCGGGAGGCGGCAACGACACGATCAGCACGGCGCAGTGAGTACCCAGCCGACCACAGGCACATTGCCGTCCGCAGGCGCACGCCCGAAGTTGAGCCATTCATCGGTCTGGTCGCCGTTGAGCTGCTTTTGCACCTGCCAGCGCCCGTCGCCATACCGCCCCTGCTCCACCCGCAACAGTTGTCCATGACGGGTATCGGCCGCGTTGCGGGAAAATTCAATGCGTGCGGCCATGCCGGTCAGCAGAAATTCCTCCGGCCCAAGCTGCGCCACCAGTCACCGGCCGGCGTGGTCGTCGTTGCCGGGCAGAATGGGCGGCGCATTGCCCCACATGGGCGCGCCGAACGAGACCTTGGCCTCCCA…
>XOCORF0378 conserved hypothetical protein {Xanthomonas oryzae pv. oryzicola BLS256}	GTGAACCCATTGCCGCTCTACGTCAACACCTGGTTGCGCTACAAGGGCAAGCGGTATCCGGGCATGGACTATCCGTCCGGCGGGGCCACGGTGAACATGGTCGCGCTGTGGCGCGCGGCCACGCCGTCGATCAATTTCATCGGCACCGACATCGACACCAACGATTACAACGAAGACACCAAGGTCATCGGCCAATACGCGCGACAGGACAACCCGGCCTGGGTGTCGGAAACAGGCTTCGACGCCGCCACCGCACCGTCGCTGTTTCATGTGCTGGGGCAGGGCGGCGTCGGCTTTGCGGTATTCGGCATGGATGGCAACCCCGAGAGCGAGGCCAACCGCGTAGCAGGTGCGGCCCATGCGGCAAACTTCAAACTGCTCGGCCCGATGTAG
>XOCORF0379 conserved hypothetical protein {Xanthomonas oryzae pv. oryzicola BLS256}	TTGATGCAGCATCTGCGCAAGGTCGATGGCGACCGCCACACCGTGATTCTGGTGCAGGTGGAAAACGAGCCGGGCGCGGTCGGCACCGTGCGCGACCACGGCCCGGCCGGCGAGGCGGCGTTCGCACAACCGGTGCCGGCCGAGATTGCGCGCGCGGTGGGTAAACCGAAGGGCAGCTGGCAACAGGTGTTCGGCGCCGAGGCTGCGGAAGCCTTCAATGCACATGCAACCGCCGCGTACATCGAGCGGAGGTGGCCGCCGCCGGCAAGCGTGTGA
>XOCORF0380 conserved hypothetical protein {Xanthomonas oryzae pv. oryzicola BLS256}	GTGCTGATTGCCGGGGCCCGCAGGCGCGGCCTGCGCGTGGCCTTGCTGTGGTTCAGCAGCCGGAAGAACGGCCAGATGCATGACGTGCCGGCATGGATCAAGCGCAACGAGGCGACGTACCCGCGCATGCGCGACGCCAACGGCGAGCCGGTGGATGTGTTGTCGCCACAGCCAACATGCAGGCCGATGCGCGCGCGTTCACCGCGTTGA
>XOCORF0381 conserved hypothetical protein {Xanthomonas oryzae pv. oryzicola BLS256}	ATGCGTTTGTTTGCTCGATTCAAGCCACAACGGCGCGGCCGGGTTGCCGGCTTTTTGTGGTTCGTTGCGCTGCTGTCGGGCAACATGCCGCTGCTTGCCATCGCAGAAGAACTGCCATGCGTCGGCACCCAGAATGGGCGCCATGCGGTCTTCGTCGATGGTGCGCCGTGCACCAGCTTGGCCGCGCAACTGCACAACTCCAGCGCATGGCCAGCGGTGTTGCCGCACGCCCTCGGCGACGTGGTGGCGCTGCATGCCAATACGCTGGAAGCACCGGTGTATTGA
>XOCORF0382 peptidase (id587) {Xanthomonas oryzae pv. oryzicola BLS256}	ATGGTGAGTGATGCGCGCCGCAGCGCATCTGCGTTGTGCCGGTGGCGTGCGCTGGTTGCGTGCATCGTGGTGTGGTCGGGTGTTGCACAGGCTGCGCCTAGCGTTGCCGATTACCAACGCTCGCTGGGCCTTCGCGAACAGTGGATCACGCTGACAGAGAATGTCGCCTGGCCGGCGCAGTGGCAGGACGACGGCAGGTTCTATTACCGCAAGACAGTGCCGGGCGGCTTCGTATTCGTCAGTGCCGATGTGGCCACGCTGCAGAAGCAGCCGGCCTTCGATCAGGCACGGGTGGCACAGGGCCTGAGTGCAGCAACCGGTAAGACCTATGCGCCGCTGCGGCTGCCGTTCGAGCGGTTTTTCTTTTCAAAAGAGGGCGAACGCAGCGACGGTGCGATT…
>XOCORF0383 amino acid permease {Xanthomonas oryzae pv. oryzicola BLS256}	ATGACCACACACGCTGCAACCACGCAAGGCAAGTTCCACAAGCGGCTGAGTCTGACCGACCTGACCTTTATCGGGCTGGGTTCGATCTTCGGCTCCGGGTGGTTGTTTTCGGCCAGCCACGTGTCCTCGATTGCAGGGCCGGCCGGCATCGTGTCCTGGATCCTCGGCGGCATCGCGGTGCTGCTGCTCGGGCTGGTGTATTGCGAACTCGGTGCGGCGTTACCGCGTGCGGGCGGGGTGGTGCGCTACCCGGAGTATTCGCATGGCGCCTTGCTCGGCGCGCTGACCGGCTTCATCACGCTGATCGCGTTTTCCAGCTTGATTGCGATCGAAGTGGAAGCGGCGCGGCAATACGCAGCAGCGTGGTTCCCGTGGTTGAGTCAAGCAAATAGTACGCAC…
>XOCORF0384 Bacterial protein of unknown function (DUF885) superfamily {Xanthomonas oryzae pv. oryzicola BLS256}	ATGACGAAGGGCAGCGTATTACGTGCGAGCGCATTGAGTCTGTTGATCGCAGCCAGCCTGAGCGGTCTGGCCCTGCCGGCGCAGGCAGCCGACGCCGCTGTGGCGGCCACGCAGGCCAGCGCAGCGGCACGCTTCAAGGCCTTGTACACGCGCGAATGGCGCTGGCGGCAAGCCCAGGCGTCCGGCGCGGTGGATGAGGACAATCAGGCCACGCAGGAGCAGCAATCCGATCATCTGCCCAAGGTCGATGTCGCTACGCAGAATCTGCGCACGGCGTATTGGCAACAGGCGTTGACCGCACTGGATGCCATTCCGCAGGCGCAGTTGTCCGCCGAAGATCAGGTGAGTTACCAGGTGTATCGGCAACAGTTGCAGGTGTTGCTGGATCAGCAGCATTTT…
>XOCORF0385 Bacterial protein of unknown function (DUF885) superfamily {Xanthomonas oryzae pv. oryzicola BLS256}	ATGAAGCACCTGCGTCCTGTCGCCATCGGTCCGGTTGTCGCCGGTCTACTCGCAGCCGCGTTGTTCACCGCCTGCAAGCCGGTGCCGCCTGCAGCGGAGCAGGCGGCTACACCTGCCTCCGCCTCGACCGGCGAGCAGGCTGCCAAGGCCTTCGACGCGCTGCTGGACAAGCAGTGGCAGTACCAACTGCAGCACAACCCGGAGTTCGCCAGCATCATCGGCGACAAGCGTTACAACGACCGCTGGAGCGATGACTCGCTGGAGGCCGTGCAAGCAGATCGCACCGCAACGGCCGACCTGCTCAAGCAGTTCGAAGCAGTGGATGCCAAGACGCTGGACGAACAGCGCCAGCTCAGCCTGCAGATGATGCTGGGCCAGTTGCGCAACACGCTGGAAGGC…
>XOCORF0386 proline dipeptidase (pepQ) {Xanthomonas oryzae pv. oryzicola BLS256}	ATGAGCAGCCAGATCGGCGGGCTGTCGCTGGAGCAGGCGCGCGCGCAGCTGGCACCGTGGACCCAACGCGCCGCGCCGATCGCCGCGGACGAATACGAATGCCGCATCGAGCGCGCACGTTGTTTGATGCGCGCGCATGGCGTGGATGCGCTGTTGATCGGCGCCGGCACCTCGCTGCGCTATTTCACCGGCGTGCCATGGGGGGCGAGCGAACGTCTGGTAGCGTTGCTGCTGATGCTGGACGGCGACCCGGTATTGATCTGCCCCGCATTCGAAGAAGGCTCGCTGGATGCGGTGCTGAAGATCCCGGTGGCTAAATACCTGTGGGAAGAACACGACGACCCGTACGCACTGGTGGTGCAGGCCATGGACGAGCGCCATGCGCATGCCTTGGCGCTG…
>XOCORF0387 ketoglutarate semialdehyde dehydrogenase {Xanthomonas oryzae pv. oryzicola BLS256}	GTGCTGCGATGCGTCCGCCGCTGCGGATGTGGAATGCAGTGCTGCATCCTCATCACCTTTCTGGTCGGCCGCTGGCGCACAGTGCGCAGGCCCTGCATCCCTGTCACCGAAGGTGCCGCAATGAACGATACGAACCACTCCAGTCCCACGACCACGGCAGAGATCCTGCTCGGTGGCCGATGGCAACGCAGCGGTGCCGCTACCGGCAGCTTCCGCGCCGCCAACCCGGCCACCGGCGAGCCGATCGGGCCGCATTTTCCGATCAGTGGTGCGGACGATGTGGAAGCGGCCGTCGTTGCGGCGCAGGCAGTGGCAGCGGAACTCGCGGCCGCGCCGGTCGAGCGCATCGCTGCCTTTCTGGAAAGCTACGCCGACGCGCTGGATGCCGATGCCGACACC…
>XOCORF0388 dihydrodipicolinate synthetase (dapA) {Xanthomonas oryzae pv. oryzicola BLS256}	ATGAGCATTGCTACGTTCTGGCACGGCGTGTTGCCGGCCATCACCACCCCGTTCACCGCCAACGGCGAGATCGACCACAACTTCCTCGGCACGCACGCGAACCAGTTGGTGGATGCCGGTTGCACTGCGATCGTGCCGCTGGGCTCGTTGGGCGAGGCCGCCACCTTGAGCGTGGAGGACAAGCTGGCGATTCTGCGCACGCTGGTCACCGCCTTGAACGGCCGCGTGCCGGTGGTGCCGGGCATCGCCAGCCTCGCCACTGGCGAAGCAGTCGCGCTGGCCAAGGCGGCCAAAGACATCGGCTGCGGTGGCTTGATGGTGCTGCCGCCGTACGTGTATTCCACCGACTGGCGCGAGATGGGCGCGCATGTGCGCGCGGTGATCGCCGCGACCGATCTG…
>XOCORF0389 oxidoreductase (PA1266) [1.-.-.-] {Xanthomonas oryzae pv. oryzicola BLS256}	ATGGCTGAGCGCGTGCTGCATTTCGATGTGTTGGTCATCGGCGCCGGCCCGGCCGGGCTGGCAGCGGCGCAGGCGGCGGCCAGCCAAGGTGTGCGCGTGGGCGTGGTGGACATGCAACCGCGTGCCGGCGGGCAGGTATGGCGCAGCGATGTGCAACACGGCGCGCCGGCCGATGCGCGCGTGCTGTTGCAGCAGGTGGCGGGCAACGCAGCGATCAGGGTGTTGACGCGCACGCAGATTCTGCTCGCGCAACCGGGCTGGTTACTGGCCGATGGCCCGGACGGCACGCTGCAACTGCATTACGCCGCGTTGGTGCTGGCTACCGGTGCGCGCGAACTGCTGCTGCCGTTTCCAGGGTGGACCTTGCCCGGCGTCACCGGGGCCGGCGCGGCGCAGGCG…
>XOCORF0390 sarcosine oxidase alpha subunit (soxA) [1.6.5.-] {Xanthomonas oryzae pv. oryzicola BLS256}	ATGAGCGCGAGGGTGCGTCTGCACGTGGATGCGCAACTGGTCGAAGTGCCGGCCGGTGCCAGCGTGGCGGCGGCCGTGGCGCAGGCCACGTTGCGGTTCTGCAAATCCAGCAGCGGGCAACCGCGCGCGCCCTTGTGCGGCATGGGCGTGTGCTTCGAATGCCGCGTGCGCATCGATGGCATCGGTCAGCAGCGCGCATGCCTGGTGGACGCGCGCGATGGCATGCAGGTGCGCACCGATGGCTGA
>XOCORF0391 D-amino acid oxidase {Xanthomonas oryzae pv. oryzicola BLS256}	ATGGCCGGAACGTCGTCGGGGCCTGCATTCGGCGTCGGTGCCGACTCTCGCTCCGGCTTGGCAACGTCTGCCACTTCCACGCGACGCAGTTACGACCTGATCGTGATCGGCGCCGGCATCGTGGGCGCGGCTTGCGCCGAAGCCGCGGCGGGCGAAGGGCTGCGCGTGGCGATCGTCGAGCCGGGACCGATCGGCGGCGGTTCCACCGCAGCGGCGATGGGGCACCTGGTCGCGATGGACGACGACCCGGCCGAGCTGGCGTTGTCGGCGTATTCGCTTCACTTGTGGGAGCGCTTCGCCACGCTGAGCAACGCGGAATTCAGCCGCTGCGGCACGCTGTGGGTGGCCCGCGATGCGCACGAATTGGCGGCGGTACCGGCCAAGATCGCCCGCCTGGCG…
>XOCORF0392 unnamed protein product {Xanthomonas oryzae pv. oryzicola BLS256}	ATGCACGTCATCGATGTCATCGACTCCCATACGGCCGGCGAGCCTACCCGTGTGGTCCTCTCCGGTTTCCCCGATCTGGGCGATGGCGACCTGGCGCAATGCCGCGATCGCTTCCGCAGCGAGTTCGACCAGTGGCGCAGCGCCATCGCCTGCGAACCGCGTGGGTCGGACACGATGGTGGGTGCCCTCTTGCTGCCGCCGCGCGACCAGAGCGCCTGCACAGGGGTGATCTTTTTCAACAACGTGGGCTACCTGGGCATGTGCGGGCACGGCACCATTGGAGTGGTACGCACGCTTGCCGAGCTGGGGCGCATCGCGCCGGGCCGGCACCGGATCGAGACGCCGGTAGGCACCGTTGGAGTGGAGCTGGCCGACGACGGCACGGTGTCGGTGGACAAT…
>XOCORF0393 transcriptional regulator {Xanthomonas oryzae pv. oryzicola BLS256}	GTGACCGCTACCATGACCCTGATGGACCTCAACCTGCCCGCTCTGGAAATGCAGACGCTGTTCGACGCACTGCCGGATGTGGTGTTCTTCATCAAGGACAGTGAGGGCCGCTACACCCACTGCAACCTGACCCTCGTGCGCCGGCTGGGAAGCAAGCTACGCAGCGAGATCATCGGCCGTTCGCCGCTGGAGGTCTTCCCCTTGCCGCTGGGCGGCAGCTACATGATGCAAGACCGCCGCGTGCTATGCGGCGAGCTCATCGATAACCAGCTCGAAGTGCATCTGTATCCCAACCGCCTGCCGGGTTGGTGCCTGACCTTCAAACGCCCGTTGTGCGAGGCCAATGAGGTGATCGGCGTGGTCGGCATCTCGCGCGATCTGGGCCAGCCCGACAGCCGT…
>XOCORF0394 cell division protein (ftsY) {Xanthomonas oryzae pv. oryzicola BLS256}	ATGCACGTGGCGTTGCGGTGCATGCGCAGCGCTCAGCCAGCGCGCTGCGCTAAGGGCGCGTCAAGGCGTCGGAAGGCCCGGGTGATAGAATTTCGGGTTTCCCCTATTGCGTTGCCAATGGCCAGCTTTTTTCGCCGCAACAAGCCAACCACGCCCGAAAGCTCGCGCACCTCACGCTATAGCTTGGAAGAACTGGCAGCCGCATTCCCCACCGCGCCGTCTGCCGCCCACCCGGCATCGCCGGTCGAGGCGATGCCTCATGCCGAGCCACGGATAGACACAGCCGCAGCGCCGGCTGTCGCTCCAGGCACTGCTGCTGCGGCGCGTACCGAAGCTGCTGCGCCTGCACCGGTCGCTGCGACGCCGCCTGCCGCCACGCCCGCCGATCAGCTTGCGCAG…
>XOCORF0395 A/G-specific adenine glycosylase (mutY) {Xanthomonas oryzae pv. oryzicola BLS256}	GTGCTCGGAACGGCATGTGCCAGTCGTACACTCCGGTTCTGCGCGCGCCGTCCGTGCCCACCTGACAGCTGCTCGCTACGTTTTGTTAGCCGCTCTTCATCGCCAACAGCGCTCATGCCAGCCAACCACGCCACGCCCTCCGCTGACGCATTTGTCGACCGCCTGCTGCATTGGTTCGACGGCCACGGCCGTCACGATCTGCCCTGGCAGCATCCGCGCGCGCCGTATCGGGTGTGGCTGTCGGAAATCATGCTGCAACAGACCCAGGTCGCCGTGGTCATTCCGTACTTCCACAAGTTCGTGGCGCGCTTCCCTGCGCTGGCCGACCTGGCGGCAGCCGACAACGACACCGTGATGGCGCATTGGGCCGGGCTGGGCTACTACGCCCGCGCACGCAAT…
>XOCORF0396 Uncharacterized conserved protein (OrderedLocusNam) {Xanthomonas oryzae pv. oryzicola BLS256}	GTGTCTCCCAAAGGAATCCGCATGTCCCGTACCGTGTTCTGCCACTACCAGCAAAGCGACGCCGAAGGCCTGGATTTCGTGCCGTATCCGGGCGAACTCGGCCAGCGCATCTTCGCGCACATCGGCAAGACAGCCTGGCAAGCGTGGCTGGCGCATCAGACCATGCTCATCAACGAAAACCGGCTGTCACCGCGCGACCCCAAGCACCGCGCCTTTCTCGAAACCGAGCTGCAGAAGTTCCTGTTCGAGCGCAATGCCGACAAGCCCGACGGGTATGTGGCGCCGCTTGGCGAGGAGTAG
>XOCORF0397 ATPase, histidine kinase-, DNA gyrase B-, and HSP90-like domain protein protein {Xanthomonas oryzae pv. oryzicola BLS256}	TTGAACGATCGCGGTCACGGAGAGCTACGCGCGCCTCATATCAGCGACTCTCGCAGCCTGCCTGTCGAGAAGCATCGCTCGGACATCTTTTTTGCTGCGGTGGAGACCACGCGCATGCCGATGACGGTGACCGATCCGCATCTTCCGGATAATCCCATCGTGTTCGCCAACCGTGCGTTTCTGGAAATGACCGGGTATTCGGCCGAGGAGGTCATCGGTAACAACTGCCGCTTTCTGCAGGGTCCCGAGACCGACCCGGCCAGCATCAGCGATGTCCGTCAATCGATCGAAACCCGCAGCGAATTCGCCACCGAGGTGCTGAATTACCGCAAGGATGGCTCGTCGTTCTGGAATGCCTTGTTCGTCTCGCCGGTGTTCGACGACCAGGGCAACCTGGTG…
>XOCORF0398 hypothetical protein {Xanthomonas oryzae pv. oryzicola BLS256}	GTGATCGGCGATGGCTACGCGCGGGTAACGCCATCGTTGGAGTCAAGCGCTGCGGCTGCGTTGTTTTCCATGCAGATTGCGAGCGCCAGAAACATCCAGTGCGTCTTTGATATCGCCTCGGCAGCAAAGCGTCGATGA
>XOCORF0399 Orfc374-2 (orfc374-2) {Xanthomonas oryzae pv. oryzicola BLS256}	TTGATATCGCCTCGGCAGCAAAGCGTCGATGATCATCATCCGCGAGAACTGCTTGTTGCCTACGCCAACGACCTTGCATCATTGCTGCTGAAATGCTCACTGAAAGCCGCGCAAGCACAGCAGTGTGCAAGCGGGCGTGGGCATCGTTTTGCCGTAGCATGCACGGGCCACACGCAACTCTTGCGCTTGACGGTCGGTTCCGGCTGTACCAGTGCGCGTTCTTTTCACGCCAGTGCCGTTGTCTGGCGACCATGCGATGTCATCATGCCGGGCTACCAAACCCAGATCCACGAGCTGACGTTCGGACAACTGACCTACGTCATCCGAGCGCTGGCCGACAAGCAGCAGTACGCCGATCCGGACCATACCGCAGCCGAGGCCGGTATTTCATCGGCGCAG…
>XOCORF0400 conserved hypothetical protein {Xanthomonas oryzae pv. oryzicola BLS256}	GTGTTCCACAAGCGCGTGATCGAGGCGTGGGAAATGAACACCCAGGACACGCCCGATGCCGATGCGCTGCGCCTGAGCGAACACAAGGAAATTGCAGCCGACCCGCGTCGGCAGATATTGCTGTCTGCCTACACCCCAGCGCCGTGA
>XOCORF0401 conserved hypothetical protein {Xanthomonas oryzae pv. oryzicola BLS256}	ATGAGCGTCGCCAGCGCAGATCCGACCGGTGATGGCCGGCAGCATTATGTCCTCGCGTTACGCGACTTGGCAGAGGACACGTTGCGCACGAATGGCCGAGCAGCGCCATCGCGCATCTTGCGGGTGCTGGTCGCCAACGCAGACGGGAGCTTTGTCGACGCCGCATGCAACACGCGGGTGATCTTCACCGCCGACGAGGGCGGGCAGTGCGATCCGTTTCTGGACAGCGACCAGGGCCGGGTCGCCAAGGGTTCGTACTTCACCGTGCACAACGGGGTGGCGTGCGGCCAGCATTGA
>XOCORF0402 hypothetical protein {Xanthomonas oryzae pv. oryzicola BLS256}	ATGACGGCCGCGCGCGCGGCGGGGTGCAACTTCGTGGCGACCTGCAACGCATTGCCTGCGCTGCAATGGTTGGAATGCTGCGTCGACGGCGTGCATGGCTTATGGCAATCACGCATTGTGCAGCCGCCGTTCCAGGCCTCTGCGCAGAATCCAGGAGCGGTCGCGATCGAAGTCGCCAGGTCCTGCTTTCACGTTGCGCGCAGCAGTCAACGCGCTGGTGCTGCCCAGCGAGTGCCGGTCACGCGGCACTGA
>XOCORF0403 conserved hypothetical protein {Xanthomonas oryzae pv. oryzicola BLS256}	ATGCACCCGGTCGCGCGGCGTGAACAGGCGCAGGAAACGCGGGCAACGGCAGCAGGCAGCGGGCAGCAACTAAAGTTGGTCGCAGCGCTTGCCCAAACTGCGCCTGCTCGCTATAGTGCGCGTCCTCGCAACGCAGGCATCGCGTTGCAGGTAAGTGGCCGAGTAGCTCAGTTGGTAGAGCAGGGGATTGAAAATCCCCGTGTCGGCGGTTCGATTCCGTCCTCGGCCACCATATCCAAGCCTTCGTTCGCAAGGCTTACCGGTTATCACCGGATTGGTTATCCACCCCGTGGCTCGCCCGATTGCACTTGCGGTGCGCACTTTTCGTGTTGCATGCGCGACGGCAACGCTTCGCTGTTCAGGCGTGGGCGCAAGTTTATCTGTCCGTTTGGCATGGCT…
>XOCORF0405 hypothetical protein {Xanthomonas oryzae pv. oryzicola BLS256}	TTGCGAACGAAGGCTTGGATATGGTGGCCGAGGACGGAATCGAACCGCCGACACGGGGATTTTCAATCCCCTGCTCTACCAACTGAGCTACTCGGCCACTTACCTGCAACGCGATGCCTGCGTTGCGAGGACGCGCACTATAGCGAGCAGGCGCAGTTTGGGCAAGCGCTGCGACCAACTTTAGTTGCTGCCCGCTGCCTGCTGCCGTTGCCCGCGTTTCCTGCGCCTGTTCACGCCGCGCGACCGGGTGCATGGCCTAGCCTGCGCGCGTCCACCGGAGATTGTCATGCGCCTGCCCCGCNNNNNNNNNNNNNNNNNNNNNNNNNNNNNNNNNNNNNCACACACTTAATTAATTAA
>XOCORF0406 hypothetical protein {Xanthomonas oryzae pv. oryzicola BLS256}	GTGNNNNNNNNNNNNNNNNNNNNNNNNNNNNNNNNNNNNNGCAGCCTGACCCAGGCCCAGGGCGTGGCGCGCCCGGTCGAAGGGCCAGCCGGGGCAGTTGCAAGTGCGCTTTGCGCCGGAATGGCTGGGCTGGTTGCCGCTGGTGTGGGCCGATTATTGGGTGATCGCGCTCGACCCGGACTATCAGTGGGCGGTGGTCGGCGAGCCGGATCGCAAGTACCTGTGGATCCTGTCGCGCTCGCCACAGATGCAGCGCGCGCAGTTCGAACGGCTCAAGGCCCAGGCTGCCGAGATGGGCTACGACCTGTCGCCGCTGATCGTGGCCGCGCCGTTGTTGTGAGGCCTTCCCGCGCCGCAGCCCGCTGA
>XOCORF0407 outer membrane lipoprotein Blc (BLC) {Xanthomonas oryzae pv. oryzicola BLS256}	GTGCGCTTTGCGCCGGAATGGCTGGGCTGGTTGCCGCTGGTGTGGGCCGATTATTGGGTGATCGCGCTCGACCCGGACTATCAGTGGGCGGTGGTCGGCGAGCCGGATCGCAAGTACCTGTGGATCCTGTCGCGCTCGCCACAGATGCAGCGCGCGCAGTTCGAACGGCTCAAGGCCCAGGCTGCCGAGATGGGCTACGACCTGTCGCCGCTGATCGTGGCCGCGCCGTTGTTGTGA
>XOCORF0408 lipoprotein, putative {Xanthomonas oryzae pv. oryzicola BLS256}	ATGCGTCGCGCCTATCGCCTTCTTCTTGTGTCGCTGGCCTGCGGGCTGCTGCTGAGCGCCTGCGGCGGCGCGGTACGCCGGGTGTCCGAACCGGCCGCCAGCATCCAGCAACTGACCGTGCGTGCCGATGGCTCCTGGTCGGTGGACCTGCGGCTGCAGAATTACAGCAGCATCCCGATGCAGTTCGAGCGGGTGGCGCTGGACATCTCTGCCGGCGACCAGTTGGCCGGCAAGCTCGACCAGACAGTCGGCATGTCGATCGGCCCGGAAACCGCCGACGTGGTGACCGTCACCGTGCACCCCACATCGCTGGGCCGCATCACCGTGGCCGATGTATTGGCGGGTGGCCGCTCGTTCCCGTACACGCTCAAGGGCACCGTCTGGGCGACTCCCCAGGAC…
>XOCORF0409 acyl-CoA dehydrogenase (PA0507) [1.3.99.-] {Xanthomonas oryzae pv. oryzicola BLS256}	GTGCTCGGCGCCGACGCCTTGTTCGCCCGGCTCGGCTATGCCGACGCCAGCGCCGACATCATCGATGCCGTGCTCGAAGAAGCCGGCCGCTTCACCGCGCAAGTGCTGGCGCCGCTCAACAGCGTAGGCGATGAGATCGGTTGCGCCTTCGACAAGAGCACCCACGCGGTCACCACCCCGCCCGGGTTCCGTGCGGCCTACGACCAGTTCGTGGAAGGCGGCTGGAACGGACTCACCGCCGAGCCGCAATTCGGTGGCCAGGGCATGCCGCATACGCTGGGCGTGCCGCTGAGCGAAATGATCAACGCCGCCAACCTGGCCTGGGGTAACTTCCCGCTGCTATCGCATGGCGCGATGGAAGCGCTGCGCCAGCACGGCGAAGCCTGGCAACAGGACGTC…
>XOCORF0410 HNH endonuclease domain protein {Xanthomonas oryzae pv. oryzicola BLS256}	ATGGAGACAGGCACGCACGTTCGTGATGTGATCTTCCCCGGAGGCAACGCTGCCCCGGACGCGGGCAGCGTTGTCGCTGCGATCCACCAACTTCCCACGCTTCGCCTGCTGTCGCTCGATGCGCACGGCCGCGTGCTGGACTGGATCAACTGGCAAGACGCTGCCTGTCTGTACGCGCGCGATGCGGTGTCGTGGACGCTGGGCGAACCCTGCATTCAGATCCACGGCGGCATCTCGCGCTTGACCGGCGAGCGCAGCACGCTGGAATTGCACCCCATCATCGCCGCACGTGGACATGCCCGTTCGCGCGCGCTGGATCCCACCCCCACCCTCAGCAACACCGCCCTGTTCGCACGCGATGCGCAGCTGTGCATGTACTGCGGCCAGCATTTCAGCCGC…
>XOCORF0411 1-deoxy-D-xylulose-5-phosphate synthase (dxs) [2.2.1.7] {Xanthomonas oryzae pv. oryzicola BLS256}	ATGATCGACACCACCCGCTATCCGCGCCTGTCGCGCATCCACACTCCCGACGATCTGCGCCGCTTCGACGAAGCCGAGCTGACCGCGATCGCCGAAGAACTGCGTTCCTACCTGATCGAATCGGTGGGCAAGAGCGGCGGGCATTTCGCGGCCGGCCTGGGCGTGATCGAACTGACCGTTGCCCTGCACTACCTGTATCAAACCCCGGTCGATCAGCTGGTGTGGGACGTCGGGCATCAGACCTATCCGCACAAGATCCTCACCGGCCGCCGCGACCAGATCCACACGGTCAAGCAGAAGGACGGCGTGGCACCATTTCCCAAGCGCGAAGAGAGCGTATACGACACGTTTGGCGTGGGTCATTCGTCGACCTCGATCTCGGCTGCGCTCGGCATGGCC…
>XOCORF0412 GumO (fabH) {Xanthomonas oryzae pv. oryzicola BLS256}	ATGCTGCGCGCCTTTTGTCTTGAGAGCTCCGTGTTGAACGCGTTGCCGCTGCGCATTCTGGGCACCGGGTGCCATGTTCCGGCGACGGAAGTGACCTCGCACGAATTGGACGAGCGTTGGCAGTTGCCGGCGGGCACCAGCTTCGCGCGTCTGGGCGTGGAGACTGGCCATTACGTGGGCGAGGGCGAGACTGCATCGTCGATGGGCGCAGCCGCTGCGCAACCTGGCGCAGTACCGCCGGTCTAG
>XOCORF0413 GumN (gumN) {Xanthomonas oryzae pv. oryzicola BLS256}	ATGCTGGCAGCCGGCGAGTTGTATCAGGCGGCGCTGAAGCGCGCGGGCCTGACCCGCGTGCCGGTGATCTGGTCGGTCGTGGAGCGCGCCGCCAAGCGCGCAGGCATCAAGCCGACGCCCACGGTGCTGGATCACACGATCGCGGACCCGCGACAGGCGCTCAATGAATTCCGTGCCGGTAGCATGAACGATATCGCATGTTTTCGCCGCATTGTGGTGACGGTGGAACGCGATTTGCCTACGATGGTCGAGCGTGCCAATGCCTGGCCGGTAGGCGATCTGGAGGTCTTGCGTCAGCCACCGCGCCAAGACCCGCGGGCCGCCTGCATGAGTGCGGTGGCTAGCTCCGGTGCTGCGAAGACGCGTGGCATCGACGATCTGGAACGGCGCATGCGCGAC…
>XOCORF0414 GumN (gumN) {Xanthomonas oryzae pv. oryzicola BLS256}	ATGCTGATGTCGCTATTGGCGACCGCGAGCGAGACGGTGCCGCCACCGCCGCCGGTGGTGGATCTGGAGGCCATGGTCGTGCGCGGCGTGCAGCCCGGACCGGGCTTGTGGAATGTCAGCAAGGGCGAGCACGTGTTGTGGATACTGGGCACGCAGTCGCCGCTGCGCAAACGCCTGCAATGGCAATCGACCGAAGTGGAAACCAGCATCGGCCAGTCCCAGCAGGTATTGATGGCGCCGAGCATAGCGCTCGATGTCGGCATGGGGGTCTTCGGCAGGCTGACGTTGTTGCCATCGGCGATGAAGGCGATGAAGAACGAAGATGGCCGCGAACTGCGCGAGGTGCTGCGGCCCGATCTGTAG
>XOCORF0415 Cupin superfamily (DUF985) superfamily {Xanthomonas oryzae pv. oryzicola BLS256}	ATGCAGCGGTGGCGCGTCTGGCCTAGCATGCATCCGACCGCCGCCGCCCTGATCCACGCGCTGGACCTCGCTCCGCATCCGGAAGGCGGGCACTACCGCCGCGTCTATGCCTCCGCACGCCAGGTGACCGACAACGGTAAGACCCGCCCGGCATTGACCGCTATTCGTTTTCTGCTGAGCGCAGGCCAATGCAGTGCGTGGCACTGTGTGGATGCCGAAGAGACGTGGCATTGGCAGCAAGGCGATGCGCTGGAACTACTGATCTACGACGCCTCCAGCGCGCGATTGCAGCGTGTGGTTGTGGATGCCGCCGAGCGCGGCGAACCGATGCATGTGGTGCCCGCAGGCTGCTGGCAAGCGGCACGTTCGCTCGGTGACTTCACCCTGGTGGGCTGCACG…
>XOCORF0416 GumM (gumM) {Xanthomonas oryzae pv. oryzicola BLS256}	GTGTTGTCCACAACCCAGGAAGCCTTCGCGCTGGATCTATTCCATGCGTTGGCAGCACGTCAGCCGCGTCGGGTGTTCTTCGCCAATACCAATTTCATCGTGCAATGCCAAGCGCTGCGCATGCGTATGCGCGAGCCCAGCGTGCGCATCGTCAATGACGGGATCGGCATGGATCTGGCCGCCCGGCTGATCCACGGCCGCCGCTTCGCCGGCAACCTCAATGGCACCGACCTGATTCCGTATCTGTGCCGTGAGAGTGCGCAGCCGCTCAAATTCTTCCTGCTGGGCGGTCGTCCCGGCGTCGGCAAGACCGCTGCAGCCACGCTGACCGGGACGTTGGGTCAGCAGGTGGTCGGTATGTGCGATGGCTACGGCGAATTCGCGGCGGCCGGCGAGGGT…
>XOCORF0417 GumL (gumL) {Xanthomonas oryzae pv. oryzicola BLS256}	GTGTTGTCTTTGCAGGACAAGACGCTGATCGAGAAGCAGGATCTGAGCAAGAAGCTGATCGCGATCGGCTCGGTGCTGCATTTCGCCAAAGATGGTGACACCGTCTGGGGCAGTGGCATCAACGGCAAGATTCCTGCCGAACGCAACACCTTCAGTACGCTCGATGTGCGTGCAGTGCGTGGTCCGAAGACACGCAAGTTTCTGCTTGATCGCGGTATCGCGGTGCCGGAGGTATATGGCGATCCCGGGCTGCTGACGCCGATGTTCTTCCCGGCCGACGCGCTGGGCCCGATCAACAAGCGGCCGTTCGCCATCGTTCCGCACTTCAATGAGCCGGTCGAAAAGTACAGTGCGTATAAGGAACACTTGGTGTTCCCCAACGTGAAGCCTGCGACCTTC…
>XOCORF0418 glucuronosyltransferase GumK (gumK) {Xanthomonas oryzae pv. oryzicola BLS256}	ATGAGCGACACACCCGCCGCCGCTTCCGGTATCCGCCGGCCTTGCTATCTGGTCTTGTCCGCCCACGATTACCGCACGCCGCGGCGCGCCAATATCCATTTCATCACCGATCAACTGGCGCTGCGCGGAACCACGCGGTTTTTCTCGCTGCGCTATAGCCGGTTGTCGCGCATGAAGGGGGATATGCGGTTGCCGCTCGACGAGACTGCCAACACGGTTGTCTCGCATAAGGGCGTCGACTGCTACCTGTGGCGTACGACGGTGCATCCGTTCAATACGCGCCGTCCGTGGCTGCGTGCGCTCGAGGATGCAATGTTCCGCTGGTACGCTGCGCACCCGCCACGCCAACTGCTCGACTGGATGCGCGAGTCCGATGTGATCGTCTTCGAAAGTGGCATA…
>XOCORF0419 GumJ (gumJ) {Xanthomonas oryzae pv. oryzicola BLS256}	ATGCTTGGCCAGTCGGTCAAGATGGTGGTGCAGTTCGGCGGCATCATCCTGTTGGCGCGATTGCTGACGCCTTACGACTATGGCCTGATGGCGATGGTCACCGCGATTGTGGGGGCTGCCGAGATCCTGCGCGATTTCGGCCTGTCGGCAGCGGCGGTGCAAGCCAAACATGTCAGCCGTGAGCAACGCGATAACCTGTTCTGGATCAACAGCGGCATCGGTTTGCTGCTATCGCTGGTGGTGTTCGCGTCGGCGCATCTGATTGCGAACTTCTACAAAGAGCCGGCCCTGGTGACGATTTCCCAGGCACTGGCGGTCACCTTCCTGATCAATGGCATGACCACGCAGTACCGCGCGCACCTGAGCCGTGGGTTGCGCTTTGGGCAGGTAGCGCTCAGT…
>XOCORF0420 GumI (gumI) {Xanthomonas oryzae pv. oryzicola BLS256}	ATGAGCGCGCTGGCCTCTCCGTCGATGACCCGTGCGGCGACCCAACCGCAGGTCACGGTGCTGTTTTCCACCGAAAAACCCAATGCCAACACCAACCCGTACCTGACCCAGCTCTACGATGCGTTGCCAGCCGCAGTGCATCCACGTTTTTTTTCGATGCGCGATGCTTTGTTGTCGCGCTACGACGTGTTGCACCTGCATTGGCCCGAATACCTGCTGCGCCATCCAACCGCTGCCGGCACCTTGGCCAAGCAGATCTGTGCTGCGTTGTTGTTGCTCAAGCTGCAGCTGACCGGCACGCCGGTGGTGCGCACCTTGCATAATCTTGCACCGCATGAAGACCGCGGTTGGCGCGAACGGAGCCTGCTGCGCTGGATCGACCGGCTGACACGTCGCTGG…
>XOCORF0421 GumH (gumH) [2.4.1.-] {Xanthomonas oryzae pv. oryzicola BLS256}	ATGAAAGTGGTGCATGTCGTTCGCCAATTCCATCCTTCGATCGGAGGCATGGAAGAGGTCGTTCTCAATGTTGCCCGCCAACATCAAGCCACTAGCGCCGATACGGTTGAGGTCGTGACGCTGGACCGTGTGTTCACCGATCCCAGTGTGCGGCTGTCGTCGCACGACACGCATCAAGGGCTGCCGATCCGGCGGATTGGCTATCGCGGATCGTCGCGCTATCCGTTGGCGCCGGCGGTACTCGATGCGATTCGTTCGGCCGATGTTGTCCATCTGCACGGTATCGACTTTTTTTACGACTATCTGGCATTGACCAAGCCGCTGCACGGCAAGCCGATGGTGGTGTCCACGCATGGCGGGTTTTTCCACACCGCTTACGCATCGCGCATGAAGCAGCTG…
>XOCORF0422 GumG (gumG) {Xanthomonas oryzae pv. oryzicola BLS256}	ATGACAAGCGAACTCTCTCCAACGCATGGTGCGCGTGTGCACAGCTCGGCAGACGCCAGGCCGACGCGCGATTGGCAGATCGATGCTGCGAAGGCGGTGGCCATCGCGCTGGTGGTGCTGGGCCATGCCAGCGCAATGCCGCCCGCATACAAGCTGTTCGCTTATAGCTTCCATGTGCCGCTGTTTTTCGTGTTGTCGGGCTGGGTCGGCGAACGGTTTGGGCAGCGCGCATTGACGGGCGCAACGGTTGCGAAGCTGGGTCGCACCTTGCTGGTTCCGTATCTCGCATTTTTTATGGTGGCCTATGCGCTGTGGTTGCTGACCGCTGCGATGGATGAGCATGCGGGGCATCCACAGACGCGACCGTTGTGGCACCCGCTCACCGGATTGCTGTGGGCC…
>XOCORF0423 GumF (gumF) {Xanthomonas oryzae pv. oryzicola BLS256}	ATGAGTGTGTCGGCAACGCAGGCATCGCCGTCGGCTTTGCCGGCCGCCGGGTCGCAGGTTGCATCCACTGGTCGCGCCCGCGATCCGCGCATCGATGCCACCAAGGCCATTGCGATCCTGTTGGTGGTGTTCTGCCATGCCAAGGGCGTCCCACATGGCATGACTTTGTTTGCCTATAGCTTCCACGTGCCGCTGTTTTTCCTGGTGTCGGGTTGGTTGGCAGCGGGCTATGCCTCGCGCGATACCGGCCTGACGCAGACGATCGCCAAGCAGGCACGTAGCTTGCTGCTGCCATACGTCACCTTTTATCTCCTGGGCTACGCATACTGGTTGCTGACCCGCAATATCGGTGAGAAGGCTGCGCGCTGGGGAAGTCACCCCTGGTGGGAGCCGATGGTG…
>XOCORF0424 GumE (gumE) {Xanthomonas oryzae pv. oryzicola BLS256}	ATGCTGATTCAAATGAGCGAGGAAACTCGCGTCCGCTGGCACAACTTGTTGATTGAGCTGACGTTGCTGGTAGGCGTGGGTTACAACCTGGTACTGGCGTTCGTCAACGCGAACGTGTTCACCGTGCGACCGGTGATCACCTACGCGGTCGAGGTCATGGTTTACGCGGCTTGCTTTTTGCTTGGTCTGGGCTCGCTGAGCCGTAAACGCATTGCCTTGATCGTCAGTGGACTCGGCTTCATCGTCGCGCTGATGTTCGTGCGTTTTTTGGTGAACTGGCAGATCGACCCCAAATTTTTCCGCGACGCGCTGGTGGTTTTCGCCTTCGTCGTGCTTGGCTCGGCTTACACTGGTTCGGTGCCCAAGCTCTTCATCCGCATTACCATCATCGTCTCTCTG…
>XOCORF0425 GumD (gumD) [2.7.8.-] {Xanthomonas oryzae pv. oryzicola BLS256}	ATGCTTTTGGCAGACTTGAGTAGCGAGACTTACACAACTTCCTCGCCGCGATTGTTGTCCAAATATTCGGCTGCGGCCGATCTGGTTCTGCGCGTCTTCGACCTGACCATGGTTGTGGTGTGCGGTCTGGTCGCTTACCGAATCGTGTTCGGTTCCTGGGTGCCGGCAGCGCCGTATCGGCTGGCGATTGCCACCACGCTGCTGTATTCGGTGATCTGCTTTGCGCTGTTCCCGTTGTACCGCAGCTGGCGCGGCCGTTGCCTGTTGAGCGAACTGATGGTGCTGGGCGGTGCGTTCGGCGGTGTCTTCGCGCTGTTTGCGGTGCATGCGTTGATCGTGCAGGTAGGCGAGCAGGTGTCGCGCGGTTGGATCGGTCTGTGGTTCGTGGGTGGCCTGGCA…
>XOCORF0426 GumC (gumC) {Xanthomonas oryzae pv. oryzicola BLS256}	GTGGTTGCGCACCATGCTGGAACTGACTCCTCTTGCGATGGTGTGGCGCGCTTACCGATGAGTATGAATTCCGACAATCGTTCCTCTTCGTCTCATCGTCACTGGCATCTCGAACTTGCCGATGTGGGCTTGCTCGATTACTGGCGCGCCCTGGTGTCGCAGCGCTGGTTGATCATCGGCATCGCGCTGGCGGGACTGTTGCTGGCGCTGGTCATCACGCTGCTGATGCCGGATAAGTACCGCGCGACCAGCACGCTGCAGATCGAGCGCGATTCGCTCAACGTGGTGAATGTCGACAACCTGATGCCGGTGGAATCACCGCAGGATCGCGACTTCTACCAAACGCAGTATCAATTGCTGCAGAGCCGTTCGCTGGCGCGCGCGGTGATCCGCGAAGCC…
>XOCORF0427 GumB (gumB) {Xanthomonas oryzae pv. oryzicola BLS256}	GTGGTGTCTTGCAGCTCAATCGTTCTGTGCCATAGTGCAGTGCAACACGCATTACCTGTCGTGATCCCAATGTCTTGGGACGAACTCTCTGTCGTACGTTCGTGCTGGCGTGTTTGGCCGGTTGAATGCTGCGCGAGCTCCTGTCCCACCCAATCGAGGCAGCCAGCCACACGCATGAAGAAACTGATCGGACGATTTTGCCAGGCGCTGAGCCTGGCCTTGATCTGCTCGATGACACTGGGCGCTTGCAGCACCGGGAAAGACATGGCGACGTCGTTGCCGCTTCCCGATCCGCTCGCAATGTCTGCGGTGCAACCCGAGTATCGACTCTCTCCAGGCGATCTGCTGCTGGTCAAGGTGTTCCAGATCGACGATCTGGACCGACAGGTGCGTATCGAT…
>XOCORF0429 transcription regulator protein (XF0744) {Xanthomonas oryzae pv. oryzicola BLS256}	ATGCTGGATCCGGGCAGTAATCGCGAGCTACCGCCGATTCCGGCCAAGCGCTACTTCACCATCGGTGAGGTGAGCGAGCTATGCGACGTCAAACCGCATGTGCTGCGCTACTGGGAAACTGAATTTCCCAGCTTGGAGCCGGTCAAACGGCGCGGCAACCGGCGCTACTACCAGCGTCACGATGTGCTGATGGTGCGTCAGATCCGCGGGCTGTTGTACGAGCAGGGCTACACCATCGGCGGTGCGCGCTTGCGTCTGGAAGGCGATGGTGCCAAAAGTGAGTCGGCGCTGAGCAATCAGATCATCAAGCAAGTGCGGATGGAGCTGGAAGAAGTCCTGCAACTGCTGCGCCGCTAG
>XOCORF0430 integration host factor, alpha subunit (ihfA) {Xanthomonas oryzae pv. oryzicola BLS256}	ATGGCATTGACGAAAGCGGAGATGGCCGAACGTCTGTTCGATGAGGTCGGTCTGAACAAGCGTGAGGCAAAGGAATTTGTCGACGCGTTCTTCGATGTGCTGCGCGATGCGCTGGAGCAGGGGCGTCAGGTGAAGTTGTCCGGTTTCGGCAACTTCGATCTGCGGCGCAAGAACCAACGACCCGGTCGCAATCCCAAAACCGGCGAAGAAATTCCGATCTCGGCACGGACGGTGGTGACGTTCCGCCCCGGGCAGAAACTCAAGGAACGGGTGGAGGCTTATGCTGGATCCGGGCAGTAA
>XOCORF0431 phenylalanyl-tRNA synthetase, beta subunit (pheT) [6.1.1.20] {Xanthomonas oryzae pv. oryzicola BLS256}	ATGAAATTCTCTGAAAATTGGCTGCGCAGCCACGTTCCGATCCAGGCCACGCGCGACGAACTGGCCGCGACGCTGACGGCGATTGGTCTGGAAGTCGAAGAAGTCACACCGCTGGGTGAGTCGCTCGGCCAGGTGGTGGTGGCACGTATCGTCGAGGCGGTGCGTCATCCGGAAGCTGATCGTCTGCAGGTCTGCAGCGTCGATGCAGGGCGGGGTGAGTTGCTGCAGATCGTGTGTGGCGCGCCGAACGCGCGTCCGGGTCTGGTGGCGCCGCTGGCGCTGGTCGGTGCGAAGATCGGTGAGCTGACCATTACCGCTGCCAAGCTGCGTGGTGTGGCGTCCAATGGCATGTTGTGTTCGGCCAAGGAGCTTGGTCTGGATAGCGACGCTGCCGGCCTG…
>XOCORF0432 phenylalanyl-tRNA synthetase, alpha subunit (pheS) [6.1.1.20] {Xanthomonas oryzae pv. oryzicola BLS256}	ATGAGTGAGATTCAATCCCTGACCGAGCGCGCGCTGGCCGATGTTGCCGCGGCGCAGACGCCGGACCAACTGGAAGCCTTGCGTGTCGCGTTGCTGGGCAAGAGCGGCAGCATTACCGCTCAGCTGAAGCAGCTCGGTACGTTGCCGGCCGATCAACGTAAGGCTGCTGGCGAGGCGATCAATCTGTCGCGCGACGCGCTGACTGCGGCGTTGGCCGAACGCAAGAACACGCTGGAAACCGCCGCGCTGGATGCACGCCTGGCTGGCGAACGCATCGATGTCACCTTGCCCGGCCGCCGCAGCGAGCGCGGTGGTCTGCACCCGGTGACGCGCACGCTCGAGCGCATCGTCGAAATCTTCGCGCGGCTCGGCTACGAGCTGTCGGACGGCCCGGAAATC…
>XOCORF0433 ribosomal protein L20 (rplT) {Xanthomonas oryzae pv. oryzicola BLS256}	ATGGCACGAGTAAAGCGTGGCGTACAGGCGCGTCGCCGCCACAAGAAAATTCTGACCCTGGCGAAGGGCTACTACAACGCTCGCCGCAAGGTCTTCCGCGTTGCCAAGCAGGCAGTCATCAAGGCACAGCAGTACGCCTACATTGGCCGCAAGCAGAAGAAGCGTAATTTCCGTTCGCTGTGGATCACCCGCATCAATGCGGCTGCCCGCATCAACGGCTTGAGTTACAGCCGTTTCATGAATGGCCTGCTCAAGGCGGGTATCACCCTGGACCGTAAGGTGCTGGCCGATATCGCCGTGCACGACGCCGCCGGTTTTGCCGCGCTGGCCGAGAAGGCAAAGGGCGCGCTGGCTGCGTAA
>XOCORF0434 ribosomal protein L35 (rpmI) {Xanthomonas oryzae pv. oryzicola BLS256}	ATGCCCAAGATCAAGACCAACCGGGCGGCGGCCAAGCGTTTCCGCAAGACCGCCTCCGGCAAGTACAAGTGCGGCCACGCCAACCGTAGCCACATCCTCACGAAGAAAGCGACCAAGCGGAAGCGCAACCTGCGGCAGACGAATCACGTCCGTGCCGAGGACGCTGGCCGTCTCGATCGTATGCTTCCCTACCTCTGA
>XOCORF0435 translation initiation factor IF-3 (infC) {Xanthomonas oryzae pv. oryzicola BLS256}	GTGCCGCGCGTTCGCGTGATCGGTAGCGACGGTGAGATGGTCGGCGTGTTGTCGCGCGACGAAGCGCTCGCCAAGGCCGAAGAAGAAGGCCTGGATCTGGTCGAAATCCAGCCGCAGGCCGATCCGCCGGTCTGCAAGATCATGGATTTCGGCAAGTTCAAGTTCGAGCAGCAGAAAAAGGCCAACGAGGCCAAGAAGAAGACCAAGCAGGTCGAGATCAAGGAACTCAAGTTCCGTCCGGTCACCGACGAGGGCGACTACCAGATCAAGTTGCGCAACATGCGCCGCTTCCTGGAAGAGGGCGACAAGGTCAAGGTCAACATCCGCTTCCGTGGCCGTGAAATGAGCCATCAGGAGCTGGGCCGCGAGATGGCGGCGCGGATCGAGGCCGATCTGGGC…
>XOCORF0436 threonyl-tRNA synthetase (thrS) [6.1.1.3] {Xanthomonas oryzae pv. oryzicola BLS256}	ATGGCGCTGTCTCGACTCACTTCCCGCATTCCCCTCCGAGCCTGTCCAGCAATGGCCAGATCTCCCATGGCAGCCGACCGCTGCAGCCAGACCAGACCTCAATTCTTGCCCATGATCAACATCACGCTCCCCGACGGCAGCCGCCGTGAATTCGAATCCCCCGTCTCGGTGATGCAGGTCGCCCAGTCGATCGGCGCCGGTCTGGCCAAGGCCACCATCGCCGGCCAGGTCGACGGCCAGCTGGTCGATGCCAGCGACGTCATCGACCATGACGCCAGCCTGCGCATCATCACCGCCAAGGATGCCGAAGGCGTCGAAATCATTCGCCACTCCTGCGCACATCTGGTCGGGCATGCGGTCAAGCAGCTGTATCCCGAGGTCAAGATGGTGATCGGCCCG…
>XOCORF0437 IS1404 transposase {Xanthomonas oryzae pv. oryzicola BLS256}	GTGAAGAAGCGTTTTTCCGAAGAACAGATCATCGGCTTCCTGCGGGAAGCCGAATCGGGCATAGCGATCAGGGACCGGTGCCGGCGGCATGGCTTCAGCGAGGCCTCGTACTATGTGTGGCGCAGCAAGTTCGGCGGCATGAGCGTGCCCGATGCCAAGCGGCTCAAGGACCTCGAGTCCGAGAACGCGCGGCTGAAGAAGTTGCTGGCCGAGTAA
>XOCORF0438 hypothetical protein {Xanthomonas oryzae pv. oryzicola BLS256}	GTGCTGGATCGGTTGGCACACAGTCGCGGCCTGCCGAAGATGATCCGCACGGACAATGGCAAGGAGTTCTGTGGCAAGGCCATGGTCGCCTGGGCGCATGCCAATCGTGAGCAGCGACGCCAGATCCAGCCTGGCAAGCCGAACCAGAATGCCTACGTCGAATCCTTCAACGGCCGGCGACGCGACGAATGCCTCAACGAACACTGGTTCCCAACGCTGCTGCATGCGCGCACCGAGATCGAACGCTGGCGCCGCGAATACAACGAACACCGCCCCAAAAAAACAATCGGCGCAATGACGCCGGCGGCCTATGCCCAGCAGTTGGCCAATAGCGATATCATCAACCCCGGACTCTAA
>XOCORF0439 hypothetical protein {Xanthomonas oryzae pv. oryzicola BLS256}	GTGTGNNNNNNNNNNNNNNNNNNNNNNNNNNNNNNNNNNNNNACCGTTGTGCGCGCTCAACCAGACACCGATGCGCTCACGCACGACGGTTCCAGCTGGGCCAGCTTGCGTTGCAGATCGCGTAAGACGCGTCCCAGGATCGTGCGTGGCGTCGCAGTACCTTGCGCATGCGCTTGA
>XOCORF0440 IS1478 transposase (cca) {Xanthomonas oryzae pv. oryzicola BLS256}	ATGCGTACACGCCGTCCTGCCGCCGAGCAATTGCATGCCGATGAGCTGTTTCGTTCGCGTCTGGAGAACCAGATCGACGTGCGCCATCCACTGGTCCAGCTGAGCCATCGGCTGCCGTGGAGTGCGTTGGAGCAGGCGTTGTCGCCGCGGTTGCCGGCCACCACCGGCGCAGGCGGTCGACCCGCATTGCCGCTGCGTCTGATCGCTGGGCTGCTCTACCTCAAGCACGCCTACGACCTGTCCGATGAAGCGGTGTGCGAACGTTGGCTGGAAAATCCATACTGGCAGTTCTTCACCGGCGAGGTGGTGTTCCAGACCTGCTTGCCGTGCGATCCCAGCTCCCTGACCCGTTGGCGACAGCGTCTGGGCGAAGCCGGTATGGAAGAGCTGTTGGCGCAT…
>XOCORF0441 DNA gyrase, A subunit (gyrA) [5.99.1.3] {Xanthomonas oryzae pv. oryzicola BLS256}	ATGCGCAAGAGCTATCTCGATTACGCGATGAGCGTGATCGTGGGCCGCGCACTCCCCGATGCCCGTGATGGCCTCAAGCCCGTGCACCGACGCGTGTTATTCGCGATGCACGAGCTGGGCGCACACAGCAACAAGGCCTACTTCAAGTCGGCGCGTATCGTCGGCGACGTCATCGGTAAATACCACCCGCACGGCGACCAGTCGGTATACGACACGCTGGTGCGCATGGCGCAGCCGTTTTCGCTGCGTTACATGATGGTGGACGGCCAGGGTAACTTCGGTTCGGTCGACGGCGACTCCGCCGCGGCGATGCGTTATACCGAGTCGCGCATGTCGCGGCTGGCGCATGAGCTGATGGCCGACATCGACAAGGAAACCGTCGATTTCCAGCCTAATTAC…
>XOCORF0442 initiation factor eIF-2B (Name=mtnA; Orde) [5.3.1.23] {Xanthomonas oryzae pv. oryzicola BLS256}	GTGCTCGGTGCGGCATGTACCGCTCTTACACTGCAGTGCCTCCGCGCCATCCAGGCCCACCTGACGATTGCTCGCTACGTGTTGTTAGCCGTTCTGAGGCCCACGCGGCCACCCAGCGGCGCAGCCAATGTCCGTGCGCCTTACAATGGACGCATGAATGACAGCGCCCATATCGATTACGCCCGCTACGACCACATCCGCCCACTGTTGTGGACCGGCGATGCCCTGGAATTGCTCGACCAACGCAAGCTGCCCTTTGTGGTGGAGCACGTGCGTTGCGACACCAGCGACGCGGTGGCCGAAGCGATCCATTCGCTAGCCGTGCGGGGTGCGCCGGCGATCGGCATCGCAGCCGGGTGGGGCGTGGCGCTGGCCGCGCGCGACATCGCGGCCGACGAC…
>XOCORF0443 conserved hypothetical protein {Xanthomonas oryzae pv. oryzicola BLS256}	ATGAAGTGGCTGATCAGCTTATGCGGTTTGTGGTGCCTGCCGCTGCTGATGCTCGCCGATGCGCGCGCTTCGGACCCCGTGGCCGGCGTGGTGCGCTGCGAGTCCGAGGACTTGGCGCGCGTGCACTGTGCGATGGACACCGCCAAAGGCGTGCAACTGGTGCGCCAACTTTCCGAAACCAGCTGCATCCGCGGCAGCGAATGGGATGTCGAACGCGATGGCGTGTGGGTCGAACAGGGCTGTCGCGCCGAATTCGCAGCGACCCGCGTGCAGGCCGCAACGGTGATGCGTCGCGTGGTGCGTTGCGATTCCAATGGCGGCACGGTGGCATGCCCGGTGGTGCTGCGCGGTGCGCCGGTGCGGCTGCTGCGTCAACGCTCGATGTGGCCGTGCAAGGAA…
>XOCORF0444 lysyl-tRNA synthetase (LysS) {Xanthomonas oryzae pv. oryzicola BLS256}	ATGAGCACCGCGCAGCTCGATCTGGCCGCGTTGCAGTTGCGGGCCCGGCTCAACGCCACGATCCGCAACTTCTTCGCCGAGCGCGGCGTGCTGGAAGTGGAAACGCCGGTGCTCTCGGAGGCCGGCAACACCGAACCGAATATTGAAAGTTTCAGCACGCGCTTTACCGGCCATGTCGACGCCGGTGCGCCGGTGCGCTGGTTGCGCACCTCGCCGGAATATCCGCTCAAACGCCTGCTTGCCGCCGGCGTGGGCGATTGCTACGAACTGGGGCGGGTGTTTCGCAATGGCGAAGCCGGTGGCCGCCACAACCCCGAGTTCAGCATGCTCGAATGGTATCGGATCGGCTGGAACGACCGCAGCCTGGCGCAGGAAACCATCGCGCTGATACGCCGCGCA…
>XOCORF0445 DNA ligase, NAD-dependent (ligA) [6.5.1.2] {Xanthomonas oryzae pv. oryzicola BLS256}	ATGACGCCTTGCTTCTGCATCGAATCGGCGAACACGCCTGCATCGCGCTTGACGTCCAGCAGGAAGCAGTTGGCCTGCGAGGGCAGGGCAGGTGTAGCCCTTGCCCTTGAGCCAGACGATGGTATGTCATCATACCACTTCGCTTGCAGAGCGATAGAATTGAAGATCTTGAGTGGGCAATTGGTTGAGACGATGGAGCAAGGTGTGATTGAGCGGGCACGAGAGCTTCGGCGGCGTATCGAAAATGCTGACCACCGGTATTACGATCTTGCAGATCCTGAAATTACAGATGCTCAGTACGACCAGCTCTTTAGAGAGTTACAGGAACTGGAGCAGAAGTATCCAGAACTAGTCACGGCTGACTCACCGTCCATGAGGGTGGGGGGAGCAGTGCGGAAA…
>XOCORF0446 hypothetical protein {Xanthomonas oryzae pv. oryzicola BLS256}	GTGGTCAGCATTTTCGATACGCCGCCGAAGCTCTCGTGCCCGCTCAATCACACCTTGCTCCATCGTCTCAACCAATTGCCCACTCAAGATCTTCAATTCTATCGCTCTGCAAGCGAAGTGGTATGA
>XOCORF0447 aminotransferase (hisC) {Xanthomonas oryzae pv. oryzicola BLS256}	ATGCAGAAGCAAGGCGTCATCGTCGGCCGCAGCTGGCCGATCTGGCCCAAACGCGTGGATGTGAGCGTGGGCACTGAAGCGCAAATGCTGCGCTTCCGCGAGGCGTTCGGTAAAGCCAAGCGCTAA
>XOCORF0448 cell division protein ZipA (zipA) {Xanthomonas oryzae pv. oryzicola BLS256}	ATGTCCGACATGGCCATGATCCGGATCGGGATCCTGATCGCTGGATTGCTGCTGGTCGCGGCCATCTTCCTGTTTGGTCGCCCGAAGAAATCGCCGCAAGGGCGCCGGGTCGACAAGGACGAGGGCCAGCCGCGCGAACGTCGCGAACCGGTGATTTCCAGCGGGCCCGGCGTGGAGGGTGAAGCTGCGGAGCGCGGTGAAGGCGTCGAGCAGAGCGAGCTGAACCTGGAAGAGCACGATGCCGTCGGCGGTAACGAGGTCGGCAAACGCCCGAACCAGGATTTCGACAAGATCGTGTCGTTGTTCGTGGCCGCCAAGGCGGGCCAGGTGCTGCGCGGCGAAGATGTGGTGGTCGCTGCCGAAAAGACCGGACTGATGTTCGGCCACATGAATGTGTTC…
>XOCORF0449 chromosome segregation protein SMC (smc) {Xanthomonas oryzae pv. oryzicola BLS256}	GTGCGGGCATGCCCGTTATACTCATGCCCCATTGCCGGTTCCACGGCCCGCAGATCTTATGGATCAAGGGCTTGCGTGCTGGCTTCACAGGAAAAGCGCCTGCCGGCTTGGTCCGCGCGGTGCCCGGAATCTCCAGTCCCCATGCGCCTGTCCACGATCAAGCTGTCCGGTTTCAAGTCGTTCGTCGACCCGACCACGTTGCATCTGCCCACCAATATGACCGGCATCGTCGGCCCCAATGGGTGCGGCAAGTCCAACATCATCGACGCGGTGCGCTGGGTGATGGGCGAAAGCTCGGCCAGCCGCCTGCGCGGCGACTCGCTGACCGACGTGATCTTCTCCGGCTCCTCGGCGCGCAAGCCGGTGTCGCAGGCGACGGTGGAGCTGATCTTCGACAAC…
>XOCORF0450 ribosomal protein L9 (rplI) {Xanthomonas oryzae pv. oryzicola BLS256}	ATGGATCTGATTCTTCTGCAGAAAGTGACCAACCTGGGCAACCTGGGCGACAAGGTCAGCGTCAAGCCGGGCTACGGCCGCAACTTCCTCGTTCCGCAGGGCAAGGCCGTGCCGGCCACCGCTGCGAACGTGGAAGCGTTCGAAACCAAGCGCGCCGAGTACGAAGCCAAGGCCAGCAGCATCCTGGCCGACGCACAGAGCCGCGCCGCCAAGTTCGAAGGTGCCAGCGTCGCCATCGGCGCGCACGCGTCGACCGAAGGCAAGCTGTACGGCTCGGTGGGCCCGCGCGACATCGCCGAGGCGTTCACTGCCGCCGGCCTGCCGCTGGAAAAGAGCGAAGTGATCCTGGGCGAAGGCGCATTCCGCAATGTCGGCGAGTACGACGTTGTGCTGCACCTG…
>XOCORF0451 ribosomal protein S18 (rpsR) {Xanthomonas oryzae pv. oryzicola BLS256}	ATGTCCAAGTTCTTCCGTCGTCGCAAGTTCTGCAAATTCACCGCCGAGGGCGTCAAGGAGATCGATTACAAGGATCTCAACACCCTGCGTCAGTACCTCACCGAGAACGGCAAGATCGTGCCGAGCCGCGTGACCGGTACCAAGTCCAAGTACCAGCGTCAGCTGGCGACGGCCGTCAAGCGCTCGCGTTTCCTGGCGCTGATTCCGTACACGGACAATCACGACGTCTAA
>XOCORF0452 30S ribosomal protein S6 (rpsF) {Xanthomonas oryzae pv. oryzicola BLS256}	ATGAGTCGTCATTACGAAGTCGTGTTCCTGGTCCATCCGGACCAGAGCGAGCAGGTCCCGGCCATGATCGAGCGCTACAAGTCGCTGATCGAGGGCGGTAACGGCACCATCCACCGTCTGGAAGACTGGGGCCGTCGTCAGCTGGCCTACCCGATCCAGAACCTGGTGAAGGCGCACTACGTGCTGCTCAACATCGAAGTCGACCAGGCCGTGCTGAGCGAGCTGGTGGAAAGCTTCCGCTTCAACGATGCAGTGCTGCGTCACCTGGTCGTCAAGCGCGATGGCCCGGACACCGAGCAGTCGCTGATCATGAAGAGCAAGGACGAGAAGGGCGACAAGCCCGAGCGTAGCGAGCGTCGTCGTCGTGACGATGAAGAGGGCGATGTCCCCGCTGCCACC…
>XOCORF0453 Iron-sulfur cluster assembly accessory protein subfamily, putative {Xanthomonas oryzae pv. oryzicola BLS256}	TTGTCGCAGGCGCGCATTGCCCCCATCTATGGAAAACGCCGCTGCTCAGCGTTCTGCCCGGTTGATGCGGCCTGGCTATACTTGTCACCACTGTTTTGGAGTGCCCTCATGACCGTCAGCCTCACCCCCGCCGCGCTGGAGCGCGTGCAGCGTTTCGTGCAGCAGACCCCGGGTGCGTTGGGTCTGCGCTTTGGCGTGACCAAGACCGGGTGTTCCGGCTGGGGCCATATCACCGACCTGGCGCGCGAGGCGCGCGATGACGACGCGGTGTTCGAGCAGGGCGGGGTGCGCATCTTCGTCGACCCCGTCAGCCTGCCGTTGGTGGATGGCACCTGCATCGACTTCGGCAAGCACGGCCTCAGCGAGACATTCACCTTCAGCAATCCCAACGCCACCGCC…
>XOCORF0454 asparaginyl-tRNA synthetase (asnS) [6.1.1.22] {Xanthomonas oryzae pv. oryzicola BLS256}	ATGACGGTGGTCAGCGTTGAACATGCGCTTGCGGGGAAGCTCCCCGAAGGCGGCGAAGTCACGGTACGGGGGTGGGTGCGCACCTTGCGCGGATCTGCCGGACTGGCCTTCATCAACGTGACCGACGGCTCGTGCTTCGCTCCGATCCAGGTGGTAGCCAACGACACGCTGCCCAATTTCGACGAGATCAGGCGCCTGACCAGTGGCTGCTCACTGATCGCCAAGGGCGTGCTGGTGAAGTCGCAGGGCAAGGGCCAATCGTTCGAGATCCAGGCCAGCGGCGTGGAGATCGTCGGCTGGGTCGAAGACCCGCTGACCTATCCGATCCAGCCCAAGCCGATGACGCCGGAGTTCCTGCGCGAAGTGGCGCACTTGCGCCCGCGCACCAATCTGTTCGGC…
>XOCORF0455 hypothetical protein {Xanthomonas oryzae pv. oryzicola BLS256}	GTGAGCTTGCCGGCCGCCATCCCCATATTTCAATCGCGGGCCTTCGGGCTAGCGGCGATCACGGGCGGGCTGACAGCGATACGTAGCGTGTTGCTGGCAGGGCTGGCGTCGCGCCAGCTCGACCCGCAACGCTGGTGGCAGACCAACACCGCGCGCGCCGCGACCCGGCATGCCACGGCTCCGATGCGCTGGGCCATTGCAGCGCTGATCATTGGCGCGGCGCTCCCACAGCCTTTCCTGATGCTGGCGGCCACATGA
>XOCORF0456 conserved hypothetical protein {Xanthomonas oryzae pv. oryzicola BLS256}	ATGATTCTGTTCTTCGCCCTGTGCTTCGTCGGCCTGGCCGTCGCAGGTCTGACCGCGCTGCTGATCTTCTGGCCGCTGACCCTGGTGCACATGCGCGACCGCCATCCGGAGGCATTGGCCAGCTTCGGCGACACAGCCTTCATCAGCCCCGTGGCATTGCGCTGGTTGCTGGCGCGGCGTTACCGCGGCTACCGCGACAGTGGGCTGTCCGGTCTGGCCACACCCGCCTGGCTCTCGCTGCTCACCATTTTTTTCGGCCTGGGCATGGCGGCCCTGCTCGGACTGATTTCCAAGGTAATGCAATGA
>XOCORF0457 conserved hypothetical protein {Xanthomonas oryzae pv. oryzicola BLS256}	ATGACAACGTACGAAGACACCCTGCAGGGCGCCCACGACTCCTGGTGGCTGGCCACGATCGGCCGCACGCTGATCTGGGCGCGCCTGCGCGTCAATGAAGCCGGCACCGCCGAAGTACTGGACAGCGACGGCAAGACGCTGCCCTACGACAGCGAAGACAGCGCACGCGCGGCCTTGTTCGATGCCGAATTCGTGGCGCTGGACGGGCTGGACGAAGAAGACGCGCTCATCCGCGGCTTTTCGCTGCACGAGGTCTCGCCGCCGCAGGGAGAAGACGATGCCGACCTGCGTGCGCGCATGGTCGTGAACATCGGCGGCCGCGCCTGA
>XOCORF0458 transcriptional regulator protein Pai2 (paiB) {Xanthomonas oryzae pv. oryzicola BLS256}	ATGGACGCCCCGCGCGCATTTGCGCAGACCGATCTGGCCTTGCTGGACTGGCTGTTCGCACGCGATGCGTTGGTCGCCCTGATCAGACAGGGCGAAGACGGACAGCCGGCGATCTCGCACCTGCCGGTGCTGTATCAGCGCGATGGCCAGGATGTCGTGATCGAAGGCCATTGGGCACGTCCCAATCCGCAGGCGCGCACTGCTGGCAATGCGGTGATCGTATTGCAGGGCCCGCATGCCTATGTCTCGCCCACCTGGTACCTGGACAAGGACGCGGCTGCGCGCGTACCTACCTGGAACGATGCTGTTGCGCATCTGCATGGACGCTGCAGCCAGGTGCGCGATGAAGACGCGCTGGGTGCGTCGATCGGCCGCATGAGCGCGCACTTCGAACAGCGC…
>XOCORF0459 carbonic anhydrase (XF0880) [4.2.1.1] {Xanthomonas oryzae pv. oryzicola BLS256}	ATGAACGAACTCAACCATTTACTCGAAAACAACCGCGCATGGTCCGAGCGCATCCGCCGCGAAGATCCCGAGTTCTTTTCCAAACTGTCGACCCAGCAGACCCCGGAATATCTGTGGATCGGTTGCTCCGATTCGCGCGTGCCGGCCAACCAGATCATCGACATGGCACCGGGCGAAGTCTTCGTCCACCGTAATATCGCCAACGTGGTGGTGCATACCGATCTGAATTGCCTGTCGGTGATCCAGTTCGCGGTGGACGTACTCCAGGTCAAACACGTGCTGGTGGTTGGCCATTACGGCTGCGGCGGCGTGTTCGCCAGCCTGACCCAAAAGCGTATGGGTTTGGTCGACAACTGGATCCGCCACGTCACCGACGTGGCCGACAAGCACGAAGCCTGC…
>XOCORF0460 3-hydroxyanthranilate 3,4-dioxygenase (Haao) [1.13.11.6] {Xanthomonas oryzae pv. oryzicola BLS256}	ATGCCGGACACCTTCCCCGCCGAGGAACCATTGATGCTGATCCCGCCGATCAACCTGCATGCCTGGATCGAGGAACACCGCCACCTGCTCAAACCGCCGGTGGGCAACAAGTGCATCCAGCAGGATGGCTTCATCATCATGATTGTCGGTGGCCCGAATGCACGCACCGACTATCACTACGACGAAGGCCCGGAGTGGTTCTTCCAGCTCGAAGGCGAGATGGTGCTGAAGGTGCAGGACGATGGCGTGGCGCGCGACATTCCGATCCGTGCCGGTGAAATCTTTCTGCTGCCGCCCAGGATGCCGCATTCACCGCAACGCGCTGCCGGCTCAATCGGCATCGTGATCGAGCGCGTGCGTTTGCCACATGAGCAAGATGGCCTGCAGTGGTATTGCCCG…
>XOCORF0461 Bacterial membrane protein of unknown function (DUF893) superfamily {Xanthomonas oryzae pv. oryzicola BLS256}	ATGCTGCGCGCACTGATCGACCTCAAACCGCGCGATGTGCCCTTGCGCGTCGCGCTGCGCAACACTGCCGCAGTGGTTTTGCCGCTGACGATCGGCGTGGCGACCGGACATGTCGCCGCAGGCCTGGCGGTATGCAGCGGCGCGCTCAACACCATGTTTTCCGACCAGCCGGGGCCGTATCGCGCACGCCTGCAACGCATGCTGATGGCAGCGCTGACGGCCGGCCTGGCGGCATTGCTCGGCATCTGGGTCGGCCACACCACGCCAGCGCTGGTGCTGGCCGGCCTGTTGCTCGGCCTGGGCGGCGGCTTGCTGGTGGCGCTCGGCCCGGTGGCAGCGCGGGTCGGCCTGACCAGCATGATCCTGCTGGTGGTCAGCGCAGACATGCAGCTGCCGGTG…
>XOCORF0462 kynureninase (kynU) [3.7.1.3] {Xanthomonas oryzae pv. oryzicola BLS256}	ATGACCGACCTGCTGTCCCGCGCCCATGCCGATGCCCTGGATGCCGCCGACCCGCTGCGCAGCCTGCGCGATGCCTTCGTGTTCCCGCAGCACGGCGATCGGGATCAGACGTATCTCGTCGGTAACTCGCTTGGCCTGCAGCCGCGCGCGGCGCGCGCAATGGTGGACGAAGTGCTCGATCAGTGGGGCACGCTGGGGGTGGAAGGTCACTTCACCGGCCCCACCCAATGGCTGACCTATCACCAGCTGGTACGCGATGCGCTGGCCCGCGTGGTCGGCGCGCAACCCGGCGAGGTGGTGGCGATGAACACCCTCAGCGTCAATCTGCACCTGATGATGGCGAGCTTTTATCGTCCCACGCACGAACGCGGCGCGATCCTGATCGAAGCCGGCGCGTTT…
>XOCORF0463 kynurenine 3-monooxygenase {Xanthomonas oryzae pv. oryzicola BLS256}	GTGTACGAACGGCGTGGCGACCCGCGCATCAAGGGCTACGAGTCCGGCCGCTCGATCAATCTGGCGCTGGCCGAACGCGGCCGGCATGCGCTGCGCCAGGCCGGCGCCGAAGAGCTGGTAATGGCCAAGGCGGTGATGATGCGTGGGCGCATGGTGCACCCGCTGGTCGGCGAACCGCAGTTACAGCGCTACGGGCGCGACGACAGCGAGGTGATCTGGTCGATCCACCGCGCCGCATTGAATGTCGCACTGCTCGATCTGGCCGAACAGGCAGGCGCGCGCGTGCATTTCTACCGCCGCCTGCATACGGTGGACTTCGACGCCGGCTACGCGCGCTTCATCGACGACCGCGACGACCAGCCGCACGAAATCCACTTCCAAAGTCTGATCGGCAGCGAT…
>XOCORF0464 exodeoxyribonuclease I (sbcB) {Xanthomonas oryzae pv. oryzicola BLS256}	ATGCCTGACAGCTTTCTCTTCTACGACCTGGAAACCTTCGGCCAGGACCCGCGCCGCACCCGCATCGCACAGTTCGCCGCGGTGCGGACCGACGCGCAACTGCGCGTGATCGAAGAGCCGATCAGCTTCTTTGTGCAGCCGGCCGACGATCTGCTGCCCTCGCCCTACGCCACCATGGTGACCGGTATCACGCCGCAGCACGCGCTGCGCGAAGGCGTCACCGAGGCCGAGGCGTTCGCGCGCATCGCCGAACAGATGAGCCGGCCGCAGACCTGTACGCTGGGCTACAACTCGATTCGCTTCGACGACGAGTTCGTGCGCTGCGGCCTGTTTCGCAATTTTTACGACCCCTACGAGCGCGAGTGGCGCGGCGGAAACTCGCGTTGGGATCTGCTGGAT…
>XOCORF0465 conserved hypothetical protein TIGR02453 {Xanthomonas oryzae pv. oryzicola BLS256}	ATGACCAGCTACTTTTCCGACGCCAGTTTCACGTTCCTGCGCGCCCTGGCCCGGCACAACGACAAAACCTGGTTCAACGACCATCGGCATCAGTACGAGGCGCATGTGCGCCAGCCGTTTCTGCAGCTGATCACCGATCTGCAGCCGGCACTGGCGCAGGTCAGCGCACACTATCGCGCCGATCCCAAGACCCAGGGCGGCTCACTGTTCCGCATCTATCGCGATGCGCGGTTTTCCAACGACAAGTCACCGTACAAGAACTGGCAGGGCGCGCGCTTGTTTCATGAGCGCCGCCGACAGATGCCGGCGCCCTCGTTCTATCTTCACTTGCAGCCGGGCGAAAGTTTTGTCGGCGCGGGTTTGTGGCATCCGGAGCCGGACACGCAACGCAAGCTGCGC…
>XOCORF0466 putative oxidoreductase (lolS) {Xanthomonas oryzae pv. oryzicola BLS256}	GTGCGCGGCCCTGGATCTGGAATTTTGAAGACTCAGGATCTACCGCTAGGCCAGCAGCGACGGACGCTGGGCCGCACCAAGCTATTGGTCTCACCGATCGGTTTGGGGTGTTCCGGCTTTTGGGGCCACCGCCGCTTCGAGGAAGGCACCGCCGCACGGGTGGTCGAGTCCGCGCTGGCGCAGGGCGTGAACCTGCTCGACACCGGCCACAACTACTCCGACTTTCATGCGGAACCGCGTCTGGGACGGATACTTCGCCCCCTGCTCGCGCAATATCCGCGGGATTCGCTCGTCGTCTCCAGCAAGGGTGGCACCTTGACCGGTCAGGCCGGTATCAGTGGTGCAGAGCAGCGTGACTTCTCTGCAGCAGCGATCACTGCCAGTTGCGAAGCATCGCTG…
>XOCORF0467 conserved hypothetical protein {Xanthomonas oryzae pv. oryzicola BLS256}	ATGAAAAAAGCCATCGGCATTCTCGCTGTTGTCTTGCTGGCCGTCACTGCGTGGTGGTTCGGCGGGCCTTACCTGACCATGCAGGGCCTGTCCAAGGCTATCGCGCAACGCGACATCGCCGCACTGGAACACTACGTCGACTTCCCGCGTGTGCGTAGCAGCCTGCGCGCCCAGCTCAACGATTATCTGGTGCGGCAAGCCGGTCCAGACATCGCCGCCAGTCCGTGGGGCACGTTGCTGGATGGCCTGGGGAACCAACTCGGTGGTGCGGCGGTGGATACGCTGGTGACGCCGATCGGCATCGGTGCACTGTTGCAGGGGCATGTCCTGTGGAAGCGCGGCCGCAATGAACTGCAGGGCGGCGATCCCTTCGGCCCCACCGAACCCGCGCGACCGTTG…
>XOCORF0468 5-nucleotidase (XF2089) [3.1.3.5] {Xanthomonas oryzae pv. oryzicola BLS256}	GTGGAGGCGTATTCGGCGTTCCAGCGCGAGCACGAGGACGATGTCTTGCAGCCGGGCGTTGCGTTTCCGGTCGTGCGCAAGCTGCTGGCGCTCAATCACGATGTGCCCGAAGACGCGCCGCGCGTGGAAGTGATCCTGCTGTCGCGCAATTCCGCCGATACCGGTTTGCGCATCTTCAACTCGATCCAGCATTACAGCCTGGGCATCGTGCGTGCCACGTTCACCTCGGGCCAGCCGACCTGGCCGTACGTCAAGCCATTCGGCACTGATCTGTTCCTGTCGGCCAATCCTGAATCGGTGCGGCGCGCGCTGAGCCATGGCATCGCGGCGGCGACCATCATGCCGCGCGCACCCGGCGAACGCGCCGAGGCTGCCGCAGCAATTGCAGATAACGACGAA…
>XOCORF0469 ATP-NAD kinase domain protein (ppnK) [2.7.1.23] {Xanthomonas oryzae pv. oryzicola BLS256}	ATGCCGCGCCGTGCAACGGCCGCGCTTGCCTGGCGGCTGCCCAGGCGTTGGTTCGTCGCGCTTGGACACGCAGACGCAATCGCGGCCGCCCATGCGCGTACAGGGCATGACCGCAACAAGCCCGGCACAGGGCTGCGGTATGCTGATTCGCATGCTTTGGAGTCAACGATGACCGCACCACCTCGCATCGCCTTTCTTGCCAGTCCCGCCGAGCCGGCGGTGGCCGCGCGCGCACGCCTTGTGCAGCGCTTTGGCGACCATGCGCTGGACAGCGCGGACATCGTCTGTGCATTGGGCGGCGACGGCTTCATGCTGCAGACGCTGCACCGACATGGCGCCTGCGACAAGCCGGTGTTCGGTATGAAGCTGGGTTCGGTCGGCTTCCTGATGAACCAGTAC…
>XOCORF0470 Putative RNA methylase family UPF0020 family {Xanthomonas oryzae pv. oryzicola BLS256}	GTGAAATTCTTCGCATCCTGCGCCAAGGGCCTGGAATACCTGCTTGCCGACGAACTGCTTGCGCTCGGTGCCAGCAAGGCCACCGCTACCATCTCCGGCGTCAACGTCGAAGGCGAACTGCGCGATGCCCAGCGCGCCGTGCTGTGGTCGCGCCTGGCCAGCCGCGTGCTGTGGCCGCTGAGCGAGTTCGATTGCCCGGACGAAGACGCGCTGTATGCCGGCGTGGCCGAGCTGCCGTGGGACGCGCATCTGTCGGTGGGGCACACGCTGTCGGTGGACGCGCATGTGTCCGGCACCGCGATCACGCACGCCCGCTACGCGGCGCAGCGCATCAAGGACGCGGTGGTGGACACCATGCGCCGGCAGGGGCTGGAGCGCCCGTCGGTAGACGTGGAAAGC…
>XOCORF0471 hypothetical protein {Xanthomonas oryzae pv. oryzicola BLS256}	GTGAACTCAGGCCGTCAACCGCCAGGCACGGTGAATCCGCGCATGCCGCTCGAAATCCGGGTCGATGGTACGCGGGCTGATGTCCTCGCACTGCGCGAACTCCGCCACCCCTTCCTCATCCAGCTTGAAGCGACGAAAGTTGTTGGAGAAATACAACACGCCGCCAGGCGCCAACCGTGCCACGGCCGCACGCAACAGACGCACATGCTCGCGCTGGACATCGAAATCTTCCGCGCGCGCAGAGTTGGAGAAGGTCGGCGGGTCGCAAAAAATGACGTCGAAATGCGCGCGTTCGGCTTCCAGCCAGGCCAATGCATCGGCCTGCACCAGCTTGTGCTTGCTGCCGGCCAGCCCGTTCAACGCAAGATTGTCGGCGCACCACTGCAGGTATGTTCCCGA…
>XOCORF0472 ABC transporter ATP-binding protein (PA1425) {Xanthomonas oryzae pv. oryzicola BLS256}	ATGCGCAGCCGCGTGATCGAGCAACAGGCGGCCAGCAATCTGCCGGCCCAGCGCAAACACGCACGCGCACACGCACACGCACGCGCACGCGCACGCGGCGAGCAGGCGTTGCGCGCGCAACTGCAGCGTCAACTGCAAGGCCAGGCGCGCGGCGCGCGTGCTGCGGGGCAGGCGAATCAGGCCGCGATGCTGCTTGGCGGGTACAAGCACCGCAGCGACGTCAGCGCGGGGCGGCTGCAACAGCAACGTCAGGCCGAACAGGCGCGGCTGAGTGAAGTGGTGCGGCAGACCGCAGCGCAGGTGGAGGCCGATCAGGCGATCGCTGTGCTGGCGCCGACCGCATCACCCGGCGGATCGCCGCGCCTGACCACGCTGAAACAAGTGGAACTGGACGGGCGG…
>XOCORF0473 ABC transporter ATP-binding protein (PA1425) {Xanthomonas oryzae pv. oryzicola BLS256}	ATGACCTGTGCGTCGCTGACGCTGGAAAGCGTTGCGTATGTGCTGCCCGATGGCAGCCCGTTATTTTCCGATCTGAACATCCATATCGACCAGCGCGCTACCGGCCTGGTCGGGCGCAACGGCGTGGGCAAGAGCGTGCTTGCGCGCCTGCTGGCCGGTGAGCTGCTGCCCAGTGCCGGGCGCTGTGTCCGTAGCGGCAGCGTGCATGACCTGCCGCAGCGGGTGAGCGTTGCGCCGGAGCAAAGCATTGCCGAATTGGCCGGTGTCGCGCCGCTGCTGGATGCGCTGAAGCGCATCGCCGCTGGCGGTGTTGCGCCCGCCAATTTTGAACGCGTCGGTGAGCGCTGGACCGCCCATGCGCAATTTGCCGCCGAACTTGAACGGCAAGGCCTGGGTGGG…
>XOCORF0474 acetyltransferase {Xanthomonas oryzae pv. oryzicola BLS256}	ATGCGCGCTTGTTACTGGTCGACGACGACCATCGCCTGGCCTCGCACGTCGACGCGTCGGCACGTGCGTTCGCAGAACTGTTGCAGCGCCTGTGATGCGGACCCTGTTGAGCCACGGCTGCGCGCGGAGCCACCGATGAAGGTGTTGATCCGCGAAGCGACCGAAGGCGACGCCGCCGCCATCGAACTGCTGACGATGGTGGCCTTCATGCGCGCCGAGCACAGCCGGCATGACGAGCACCAGGTGATTGCCAGCTTGCGTCAGGACGGCGCATTGGCGTTGTCGCTGGTGGCTGACGACGATGGCTATGTCGTCGGCCATCTGGCCGTCTCGCCGGTGACGCTGTCGGACGATTCGCCCGGCTGGTTCGCACTCGGCCCGCTCGCCGTCGGGCCAGGC…
>XOCORF0475 hypothetical protein {Xanthomonas oryzae pv. oryzicola BLS256}	ATGAAGGCCACCATCGTCAGCAGTTCGATGGCGGCGGCGTCGCCTTCGGTCGCTTCGCGGATCAACACCTTCATCGGTGGCTCCGCGCGCAGCCGTGGCTCAACAGGGTCCGCATCACAGGCGCTGCAACAGTTCTGCGAACGCACGTGCCGACGCGTCGACGTGCGAGGCCAGGCGATGGTCGTCGTCGACCAGTAA
>XOCORF0476 MOSC domain protein (DR0273) {Xanthomonas oryzae pv. oryzicola BLS256}	ATGGCTTTGAATCCCGACAGCCCTCTGGGCAAATTAATGGCGACGCTGCCGCAGACCGGTCAGGTGACCTGGATCGGCGTGCGTCCGGCGCGCGACGTGGCAATGCTGGAAGTGGACGCGGCGCAGGTCACCACCGGCATTGGTCTGGTGGGGGATCGCTACAAGGGCGGCAGCGGCAAGCGCGGCGTGACCCTGATCCAGGCCGAGCATCTGCCGGTGATTGCGGCGTTGGCAGGACACGCGACCATCGCGCCGGCCACGCTGCGGCGCAACGTGGTGGTGTCCGGCATTCCGTTGATCGCGCTGAAGGGGCGGCGGTTTCGCATTGGCGAGGTGGAGCTGGAAGGTACCGACCCGTGCGATCCGTGTTCGCGCATGGAAGATGCGCTGGGCGCGGGC…
>XOCORF0477 amidase (XF2656) {Xanthomonas oryzae pv. oryzicola BLS256}	ATGTCCGATGCCGTCCTGCCGTCGCCACCGATCACCTACGCGCCGTTGTCCTACGAATCGCGGTTGGCAACACGCGCGCTCACCCAGATCGACATGGTGGTCATCCATTGCACCGAGTTGCCGGACATGGCGATGGCGCGCGAATACGGCGAGCGTGTGCTCTACGACAGCGGCACCGGCAACAGCGGGCATTACTACCTCGATCGCAACGGCAGCATCCAGCAATACGTCGCGCTGGAGCGCGTTGCGCACCATGTGCGTGGGCATAACCTGCATACGCTGGGGATCGAACTGGTCAACCGCGGCCGCTATCCGCACTGGCTGGATTCGCGTCATCAAGAAATGACCGAACCGTATCCCGAAGCGCAGATCGCTGCGCTGATCAGCTTGTTGCAATGG…
>XOCORF0478 Protein of unknown function (DUF1684) family {Xanthomonas oryzae pv. oryzicola BLS256}	GTGCGCGCCGGCCAATACCGTGTGGGCAGCGACCCGCACAGCCATATCGTGTTGCCTGCGGGTCCTGCGCAGCTGGGGCAACTGACGTTGGATGCTGCGGGACAGATACGCTTTCGCGCGGATGCCACCGCGTCGGTGACGCTCAATGGGCAGCGTATCGACGAGGTTCGCCTGGAACCGGAGCGGGCAGGGCAGCGCGGCGATCGGCTGGACGTGGATGGCCGGCAGTTCTATCTGGTGCAGACCGGTGCCTTGTACGGATGGCGCTTCCGCGACCCGGCATCGCCGGCGCTGAGGCAGTTCGGAGGGTTGGAATATTTCCCCACCGATCCACAGTGGCGCATCCAGGCGCAGTGGCAACCCTATCCAGCGCCGCGCACGACCACCTTGCTGACGTCG…
>XOCORF0479 lipoprotein, putative {Xanthomonas oryzae pv. oryzicola BLS256}	ATGTTGCATGAGTGCCGATCCGAACTGGAGCACGCTGGTCGATGCCGCCACGCTGGCGGCCACGTTGCAGCATCCGCAGCTGCGTCTGCTGGATGCGCGCGCCGCGCCACCGACCGCGCCAGACCCGGACGCCGCGGGCAAGGCGTACGCGCAGGGACATCTGCCCGGCGCGCATTACGCCGATCTCGACCACGATCTGGCCGACCTGTCGCGACCGGCGCACGGGCGGCACCCGTTGCCGCACAGCGCGGCATTCGCCAAACGTCTGGGCGAATGGGGTATCGATCCACACAGCCAGGTGGTGGTCTACGACGCGGGCGATGGCAGCATGGCGGCCGCACGCGCGTGGTGGATGTTGCGGCTGATGGGGCATCGCCGGGTGGCGGTACTGGACGGCGG…
>XOCORF0480 thiosulfate sulfurtransferase (sseA) [2.8.1.2] {Xanthomonas oryzae pv. oryzicola BLS256}	ATGAGTGCCGATCCGAACTGGAGCACGCTGGTCGATGCCGCCACGCTGGCGGCCACGTTGCAGCATCCGCAGCTGCGTCTGCTGGATGCGCGCGCCGCGCCACCGACCGCGCCAGACCCGGACGCCGCGGGCAAGGCGTACGCGCAGGGACATCTGCCCGGCGCGCATTACGCCGATCTCGACCACGATCTGGCCGACCTGTCGCGACCGGCGCACGGGCGGCACCCGTTGCCGCACAGCGCGGCATTCGCCAAACGTCTGGGCGAATGGGGTATCGATCCACACAGCCAGGTGGTGGTCTACGACGCGGGCGATGGCAGCATGGCGGCCGCACGCGCGTGGTGGATGTTGCGGCTGATGGGGCATCGCCGGGTGGCGGTACTGGACGGCGGTCTGGCC…
>XOCORF0481 hypothetical protein {Xanthomonas oryzae pv. oryzicola BLS256}	GTGCGGCCGCCATGCTGCCATCGCCCGCGTCGTAGACCACCACCTGGCTGTGTGGATCGATACCCCATTCGCCCAGACGTTTGGCGAATGCCGCGCTGTGCGGCAACGGGTGCCGCCCGTGCGCCGGTCGCGACAGGTCGGCCAGATCGTGGTCGAGATCGGCGTAATGCGCGCCGGGCAGATGTCCCTGCGCGTACGCCTTGCCCGCGGCGTCCGGGTCTGGCGCGGTCGGTGGCGCGGCGCGCGCATCCAGCAGACGCAGCTGCGGATGCTGCAACGTGGCCGCCAGCGTGGCGGCATCGACCAGCGTGCTCCAGTTCGGATCGGCACTCATGCAACATGCTCCAGGCGACGACGAAGATTGAGAAGGATGGCCGCAGTTGCGCCCCAGATGCGGTG…
>XOCORF0482 MutT/nudix family protein {Xanthomonas oryzae pv. oryzicola BLS256}	ATGAGTGGCAGCGATGTCGAAACCGATGTCGATGTAGATCCCGATCCCGATTTCGCGGCCGGCCGGCTGCCGAGTCCGTGTATCGGTGTATGTTCGCTGGATGCGCAGTCGCACTGTGTCGGCTGTTTGCGCAGCCTGGATGAAATTGCACGCTGGATGAGCATGAGCGACGCCGAACGCCAGAACGATCTGCATACGGTGCTGCCCGCACGCGCGCTGACGGCGCAGCTGCCTGAGTACGCGCAGCTCAGGCGAGCGTTGTATCCGCTGGACGCTGCGCCGGCAGGGCCGGGCTGGAACCATGCCGAACTGATCGATCTGACCGACCGCGACGCGTCTGCCGAGGCGGCAGTGCTCTGCGGGCTGGTGCCCCGCGAACAGGGCACCACGGTGCTGCTG…
>XOCORF0483 hypothetical protein {Xanthomonas oryzae pv. oryzicola BLS256}	ATGCGTCCGCCCGGGAAGCTGACCTGCCCGGCGTGGTGGCGCAGGCTGTCGGTGCGACGCGTCAGCAGCACCGTGGTGCCCTGTTCGCGGGGCACCAGCCCGCAGAGCACTGCCGCCTCGGCAGACGCGTCGCGGTCGGTCAGATCGATCAGTTCGGCATGGTTCCAGCCCGGCCCTGCCGGCGCAGCGTCCAGCGGATACAACGCTCGCCTGAGCTGCGCGTACTCAGGCAGCTGCGCCGTCAGCGCGCGTGCGGGCAGCACCGTATGCAGATCGTTCTGGCGTTCGGCGTCGCTCATGCTCATCCAGCGTGCAATTTCATCCAGGCTGCGCAAACAGCCGACACAGTGCGACTGCGCATCCAGCGAACATACACCGATACACGGACTCGGCAGCCGG…
>XOCORF0484 peptidyl-prolyl cis-trans isomerase {Xanthomonas oryzae pv. oryzicola BLS256}	ATGAAGTTGCGTTCTATCGCGGTCGCTGTGGCGGCCCTGGCCCTGACGGGCAATGCACTGGCCCAGGACACAACGTCCGAGAAGGGCAAGTTGAGCTACTACTTCGGCTATGACTACGGCAATAACCTTGCCGAGCTCACCGGTCGCGGCGAGCAGCTCGACATCAACTCGGTGGTAAAGGGCCTGCAGGACGCCTATGCCAAGAAGCAGCCGGCGATCACTGCCGACCAGCTGAAGCCGGCCGTTGAAGCGTTCCAGAAGCGCGAGCAGGGCCGTGCCCAGCAGGCCAAGGCCGAGTACGACAAGGCCGCTGCCGCCAACAAGACCAAGAGCGATGCATTCCTGGCCAAGAACAAGGGCACCGCTGGCGTGCAGACGCTGCCGAGCGGCGTGCAGTAC…
>XOCORF0485 3-hydroxybutyryl-CoA dehydratase (crt) {Xanthomonas oryzae pv. oryzicola BLS256}	ATGTCCAATCACGTCATTCTGATCGCCGATCACGCCAGCATCCGGACGATTACGATCAATCGGCCGGACAAACTGAACGCCTTGAACCAGCAGACCATGCAGGCCCTGGATCAGGCGTTTCAGGACGCAGCCGCTGCAGACGACGTACGTGCAGTGATTCTCACCGGCGCTGGCCCCAAGGCGTTCGTGGCAGGCGCAGATATCGCCGAAATGAGTGATCTGTCGGCAATCCAGGGCCGCGCGTTCTCGCTGCTGGGCCAGCAGCTGATGCGCCGGATCGAACGCATGCCTAAGCCGGTGATTGCAATGATCAATGGCTTTGCGCTCGGCGGCGGCCTGGAGCTGGCAATGGCCTGGCATCTGCGCATCGCCGCGACCACCGCGCGCCTGGGGCAACCG…
>XOCORF0486 hypothetical protein {Xanthomonas oryzae pv. oryzicola BLS256}	GTGGCGTTGCCTGCGGTGCGTTCATGGCTGCGCTCCGCCGGCGGCTTTGGCCTTGGCACGTGCCAGGATGGCGGCGGCCAGCGGCGGCAATGCCGGCGTTGCCGGCTGGCTGGGTGCCGGAGCGGGTGCCCTGCGTGCGTCGCGCTCGGCGGCGCGGCGTTGCAGACGCGCGGCGCGCGCGCGATAGCGTTCGCGCGCGGCCCATGCATCGCGCAAACGCTGCTGTGCACCCAGCAACGTGGCGCAGACCTGCGGGCAATCGGCGTCCAGCACGTCGTGTTGCGGGTCTGGCAGATACGCCATCAGGCCGAGTGCCAGCGCGCGATCAAGATCATCGGCTTGCACGCAGTCGAATAA
>XOCORF0487 endonuclease III (nth) [4.2.99.18] {Xanthomonas oryzae pv. oryzicola BLS256}	ATGTTCGAGCGCCTGCGCGAACTCAATCCGCACCCGACCACCGAACTGGAATACACCACCCCGTTCGAGTTGTTGATCGCCGTGCTGTTGTCGGCGCAGGCCACCGATGTGGGCGTCAACAAGGCCACCCGCAAGCTGTATCCGGTGGCTAACACACCGCGCGACATTCTCGATCTCGGCGAAGAAGGCCTGAAGCGGTACATCGCCACCATCGGCTTGTTCAACGCCAAGGCCAAGAATGTCATCGCCACCTGTCGCATTCTGCTGGAGCATTACGGCGGCGAGGTGCCGCACGACCGCGCCGCACTCGAGGCATTGCCCGGCGTCGGCCGCAAGACCGCAAACGTGGTGCTCAACACCGCGTTCGGCGAGCCTGCGATCGCAGTGGACACGCATATC…
>XOCORF0488 sulfate transporter (PA0103) {Xanthomonas oryzae pv. oryzicola BLS256}	GTGGTCTTTCTTGTCGCGCTCCCGTTGTGTATGGGTATTGCAATCGCATCCGGCATGCCGCCGGCCGCAGGCCTGATCACCGGCATCATCGGTGGTCTGGTTGTTGGCTGTTTGGCGGGCTCTCCATTACAGGTGAGCGGGCCGGCCGCCGGCCTGGCTGTGTTGGTGTTCGAACTGGTCCGTGAGCACGGCGCTGCCGCACTTGGGCCGGTGATTCTGGTGGCCGGCGCAATTCAGCTGGTTGCCGGTCTGTGCCGCGCAGGTGTGTGGTTCCGCATGACATCGCCGGCCGTGGTGGCCGGCATGTTGTCGGGCATCGGCATCCTGATCGTGGCTTTGCAGGCGCACGTGCTGATGGATGCCGCGCCCAAGGCGCGCGGTCTGGAAAACTTCGCCGCC…
>XOCORF0489 carbonic anhydrase (cynT) [4.2.1.1] {Xanthomonas oryzae pv. oryzicola BLS256}	ATGGCTATTGGTTGCCCAGAGGAATCTCCCATGGAAAGTTTGCTAAAAGGTTTTCGTCATTTCCGTAAGGAAGTCTATCCGCGTCAGAGTGCGCGTTTTCAGGAACTGGCAGGCGGCCAAAGCCCGCATACGCTGTTCATTACCTGCGCCGATTCGCGCGTCATGCCGGAGCTGATCTTCTCCGCGCAGCCCGGCGAACTGTTCGTCTATCGCAATATCGGCAATGTGGTGCCGCCCTACTCGCAACACGTCAGCGGCGTGGTGGCAGCGATCGAATACGCCGTTGCAGTACTGGGTGTGCGTCACATCGTGATCTGCGGCCATACCGATTGCGGTGCGATGAAGGCCGTGCTGAAGCCGGAGTCGCTGGAAGACGTGCCCTCCGTGGCAGCGTGGCTC…
>XOCORF0490 hypothetical protein {Xanthomonas oryzae pv. oryzicola BLS256}	ATGTTTACTCGATTCCTCCAAATGCTGTTGGTCTGCTCGCTCGCGCTTGGCGTGTGGTCGGCAGCCAACGCACACGCGCGCGTCCATGACGCGTTGGTGGGCGACGGCTTGGCGGTAATGGTGGATGCTGGCGACGAACGCGATGCAGCAGAAGATCCGCAGGACGACGGCGATACGCAAAGCCAAGTCGATACACAGCCTGCAGACGATATCCCATTGCTCTCCCAGGCATGGCCGATGCTGGCGCGGTATTCCCCTTCTTGGAACGCGCATCACGCGCCGGCAAATCAAAAACGCGACCTGATTCCACAGCTGCGCCCTCCAGACGCATTGCTTGGCTGA
>XOCORF0491 polyphosphate-selective porin O (oprO) {Xanthomonas oryzae pv. oryzicola BLS256}	ATGAAACTCGCTCCCACCCTGCTTGGTTCCGCGCTGCTGCTGGCACTCGCCGCTCCTGCTGCACACGCCGAAATCGCCATCGATGTGATCGGCGGCTCGGAGGTCTCGCTGGAAGGCCTGGTCCAGGCCGACGGCAACTGGTTCCACAACGATGTCCAAGACCTCAATGGCGCGATCGGCGCCAATGGTGACAATTCCGAGTTCGGCATCCGTCGCGCCGAGCTGGTGCTCAAGGGCAAAGGCCCGGGCAATGTTGAGTGGGCGCTGGGTTACGATCCGAGCTTTATGAAGCAGGTGACCATCAAAGGCACCACCGTCAGCAGCACCGGCCGTTTCCTGGATAACAACGTCAAGTACAAGTTCGGCGGCAACGCGAACAACTATCTGCAGATCGGCCAG…
>XOCORF0492 phosphate ABC transporter, phosphate-binding protein (pstS) {Xanthomonas oryzae pv. oryzicola BLS256}	GTGATCCACTCCTTCAAGACCCGTCTGGCCGTTGGCGTCCTCGCCGCTTCGCTGGCTCTGTGCGCCCAGGCTGCCGATGTCACCGGCGCTGGCGCGTCGTTTATTTACCCGGTGATGTCCAAATGGTCGGCCGACTACAACACTGCCACCAAGAAGCAGGTCAACTATCAATCGATCGGTTCGGGCGGCGGTATTGCCCAGATCAAGGCGGCCAGCGTGGACTTCGGCTCGTCCGATGCCCCGCTCAAGCCGGAAGAACTGGCCGCAGCCGGCCTGGCGCAGTTTCCCTCGGTGATCGGCGGCGTGGTGCCGGTGGTCAACGTGCCGGGCGTGGCCGCCGGTGCGCTCAAGCTGGACGGCAAGACCCTGGGCGACATCTTCCTGGGCAAGGTCAGCACC…
>XOCORF0493 phosphate ABC transporter, phosphate-binding protein (pstS) {Xanthomonas oryzae pv. oryzicola BLS256}	ATGAAACTGCAGTCGGCCAGCCTGACCGCCCTGTCCCTCACCATCGCCCTCGCCCTGGCCGCGTGTTCGCCCGGCAAGGACGCACAGTCCGGCGACGCCGCAAAGGGCGCGCCGACCGCAGGCGCTACCGCCAGCGACACCAAGGGTGCTGAAATCTCCGGCGCCGGCGCTTCCTTCATCTACCCGCTGGTGTCCAAGTGGTCGGCCGACTACAACGCCGCCACCGGCAACAAGGTCAATTACCAGTCGATCGGCTCCGGCGGCGGCATTGCGCAGATCAAGGCCGGCACCGTGGATTTCGGCTCGACCGACAAGCCGCTGGACAGCGCCGAACTGCAGCAGGCCGGCCTGGGCCAGTTCCCGTCCGCCATCGGCGGCGTGGTGCCGGTGGTCAATCTG…
>XOCORF0494 phosphate ABC transporter, permease protein PstC (pstC) {Xanthomonas oryzae pv. oryzicola BLS256}	ATGACCGCGCCACGCGGCCGCGACCTGCGCGATGCACGCATTGATCGCCTGTTCAAGCTTGCGCTGGCCGCTACGGTCGTTTTCGTCCTGTTGGCGCTCGGCAGCGCGGCGCTGTCGATGCTGTGGGGCGGACGCCATGCCTTGCAGATGCAGGGCCTGAGTTTCTTCTATTCGGCCGAATGGAATCCGGTCGAAAACAAATATGGTGCGCTGGCACCGATCTACGGCACCCTGGTCACGGCGGTGATTGCGATGCTGATCGCGGTGCCGGTGAGTTTCGGTATCGCGTTCTTTCTCACCGAAGTGGCGCCGCGCTGGTTGCGTGGCCCGGTCGGCACCGCGATCGAACTGCTGGCCGGCATCCCGTCGATCATCTACGGCATGTGGGGCCTGTTCGTG…
>XOCORF0495 phosphate ABC transporter, permease protein PstA (pstA) {Xanthomonas oryzae pv. oryzicola BLS256}	ATGTCCGCCGCTTCGGTGTCGCAATCGCTGTACAACCGCCGCCGGGTCACCAACGCCATTGCGTTGCTGTTCTCGTGCGTCGCGGCCTTGTTCGGCCTGTTCTTCCTGGCCTGGATCGTGTGGACACTGCTGTCCAAGGGCGTACCGGGCATCGACGTCAATCTGTTCACCAAGATGACACCACCACCAATGCAGGAAGGCGGCTTGCTCAATGCCTTCTTCGGAAGCGCGGTGATGTGTGGGCTGGCGCTGGCCATCGGTACACCGCTGGGCATCGCTGCGGGCACCTGGCTGGCCGAATACGGCAATGCGCGCAAGACCGGCGTGGTGGTGCGCTTCGTCAACGACATCCTGTTATCGGCACCATCGATCGTGTTGGGCCTGTTCGTCTACACCTTG…
>XOCORF0496 phosphate ABC transporter, ATP-binding protein (pstB) [3.6.3.27] {Xanthomonas oryzae pv. oryzicola BLS256}	GTGGCCGCACGCAATCTGGATTTCTATTACGACAAGTACCACGCGCTCAAGAGCATCAATATCGAGATCCCGGAAAAGCGCGTGACCGCGTTGATCGGGCCGTCGGGCTGCGGCAAGTCGACCTTGCTGCGCATCTTCAACCGCATCTACGCGCTGTATCCGAAGATGGAAGCGCGCGGTGAAGTGTTGCTGGACAACCAAAACATCCTGTCGCCGAAGTATCCGATGAACCGCCTGCGCAGCAAGGTGGGCATGGTGTTCCAGAAGCCGGTGCCGTTTCCGATGACGATCTTCGAAAACGTCGCCTACGGCATCCGCCACCACGAAAAACTGTCCAAGGCCGACATGCAGAACCGCGTCGAGCACGCACTGCGTCAGGGCGCGCTGTGGGATGAGGTC…
>XOCORF0497 phosphate transport system regulatory protein PhoU (phoU) {Xanthomonas oryzae pv. oryzicola BLS256}	ATGGGCGACACGGCGGTGGCGCAGCTGGAAGCCGCGTTGGATGTGGTGGAACGTCGCGACGATAACGCCGCGCATCGCATCGTGGTCAACGACGAAGCGATCGACACGCTGGAGCATGCGATCAGCCATGACGTGATGCGGCTGGCATTGCGCGGCCCGATGGCGCGCGATCTGCGCGAGATTCTCGCCGGCCTACGCATTCCGGCCGATATCGAACGCATCGGCGATTACGCAGCCAACGTGGCCAAGCGCTCGATCGCGCTCAATTCCGCACCGCCGCTGCCGCAGACCGTCGGCCTGCGCGCGCTGGGCCAGATGGCGGCCACCGCGGTACGCGACGCAGTGCAGGCCTATCGCGACAAGGATGCCACTGCCGCGATCCGTGTCCGCGACGAAGAC…
>XOCORF0498 conserved hypothetical protein {Xanthomonas oryzae pv. oryzicola BLS256}	ATGAAACGCTTCGTCGGATCTTTGATGGCTTTGTCGCTGCTGACCGCTGGCGCAGCATTCGCGGTGCCACAACAGCACAACGACCACGATCGTGACCGCAATGCGCAGCGTTACGACCAGCATGGCCCTGACCGCCGTGATGATCATCGCGATGACCGGCATGACGACCGGCGCGACGATCGCCACAACGCACATCATGACGATCACCGCCATGGCCCGCCTTATCGGCGCGGCGAGCGTCTGGCACCGGACCACCGTGGCAACCGCGTTGCCGACTACCACAAGCACCATGTCAAGCCAGCGCCGCGCGGGCACGAATGGCGTCGTGTGGATAACACCTACGTGCTGATCGCAGTGGCCACCGGGCTGACCACCAGCGTCGTCGCCGGTCGCTGA
>XOCORF0499 ribonuclease T (rnt) [3.1.13.-] {Xanthomonas oryzae pv. oryzicola BLS256}	ATGAACGAACCGGTCGATGCACAGCCTGCCCCCTCTTTTTTGCCGATGTCGCGCCGCTTTCGCGGCTATCTGCCCGTGGTGGTGGACGTCGAAACGGGCGGGTTCGATTCGAATAAGCATGCGCTGCTGGAAATCGCCTGCGTACCGATCGAAATGGATGCCGACGGTCGCTTCTTTCCCGGCGACACCGCCAGCGCGCATCTGGTGCCTGCGCCCGGGCTGGAGATCGAGCCGAAATCGCTGGAAATCACCGGCATCGTGCTCGACCACCCGTTTCGCTTGGCGAAACAGGAAAAGGACGCACTGGACCATGTGTTCGCGCCGGTACGCGCGGCAGTGAAGAAATACGGCTGCCAGCGCGCGATCCTGGTTGGCCACAACGCGCATTTCGATCTGAAC…
>XOCORF0500 diguanylate cyclase (GGDEF) domain protein {Xanthomonas oryzae pv. oryzicola BLS256}	TTGCGCGCAGGGCGTTGCAGCAAGCCTTTCAACATATGCGCAGCCATCGTTGAACGCGACGTGGCGTTTTTGCCCACCATATCGCCAGCAAACGGCGCGTTGTGTGTGATGAACGATGGGGTGGGCGCCTTTCCTGCTGCCAGAGCGAATCGAATACCGTACCCGTCTGGAGGGCCTGGACACTGCATGGACCGAACGCGGCCGGCAGCGCAGTGCGGAATTCATCGGCTTGCCGTCCGGCCCTTATCGCCTGCATGTGGTGCGCGCCACCCGGGCGGTGCGTGGAGCCCGCACGAAGCGGTGTGGGCGTTCGAGGTATTGCCGCTGTGGTGGCAACGCCAGGATGTGCGCTTTGCCGCGGTGCTTGGCGCGCTTCTGCTGCTTGCTCTGCTGTATCGC…
>XOCORF0501 RNA methyltransferase, TrmH family, group 3 {Xanthomonas oryzae pv. oryzicola BLS256}	ATGAGCAAGCAGAACCAGTGGATCGTCGGCGTCAATGCTGTCGCCTCGTCCGTCGAGAACGACGCCGATAACGTGCGCGAGGTATTGATCGAGGCCGGCAGCAAGAACCCGCGCCTCACCGAGATCGAAGAGCAGGCGCGCCGCAAGGGCATCGACGTGCGCCGGGTCAACACCCAGGCGCTGGATGGCGTAGGCGGGCAAGTGCGTCATCAGGGCGTGGCCGCCCGCTATGCCGCGGCACGGCTATGGGCAGAGAATGAGCTGGAAGGCCTGGTCGAGGCAGCCGAAGGGCGCGCGCTGGTGCTGATCCTCGACGGCGTACAGGACCCGCACAACCTCGGCGCCTGCCTGCGTAGCGCGGCAGCCGCCGGCGTCACCGCGGTGGTGATTCCCAAGGAC…
>XOCORF0502 DUF636 (AGR_C_1978) {Xanthomonas oryzae pv. oryzicola BLS256}	ATGCACACTTCAAGGGAATACAGCGGTGGCTGCCAGTGCGGGGCCGTGCGTTTTCATGTGCGCGGTGCGTTGGTAGACGCGTCGATCTGTCACTGCCGGATATGCCAGAAAGCGTTCGGGGCCTATTACGCACCGCTGGTGTCCGTGCGCGGCACCGAGTTTCGCTGGGCGCGTGGTGCGCCAAAGCGCTTTGCATCGTCATCGGTCGTGCAACGCGGTTTCTGCGCCGAGTGCGGCACGCCGTTGATCTATGAAGCGCCCGACCGCGTGGCGGTCGCGGCAGGTGCATCCGACACGCCCGAGCAGTTGCCGCCGCATCTCCAGGACGGGTTGGGTCGCAAGCTGCCCTTCGTCGATACCGTGGCCCAGCTACCCGCGCGCCCACCGGCAGACGATGCG…
>XOCORF0503 hypothetical protein {Xanthomonas oryzae pv. oryzicola BLS256}	ATGGCGATTCCGAGCACCGGCCGCGCCCGCCTGGGTGAGCGCAGTAAGCGCTCGGAGTCGGCCGGAACCGCTTGCACGCTGCGGTTCCGCAGCACCGTCCACACCCACCTGAGTACGACTCGCGAGGTTGCGGTGAACGCTCTTGCTTACTCCTGCACTGCATTGCTGGCCGCCATCTCGGCCGCCCGCACTGCCATCACCTCAGGACGATTTCTTCTTGCGCTTGGTCGACTTTTCGCGCGGCGGCAGCGGCGCTTCGGGCGCTGCACCATCTTCGGCCAGGCGGAAGTCGATCTTGCGTTCTTCCATGCTGGCCTTGAGCACCAGCACGCGCACCGGGTCACCCAGACGGAATTCGCGACCACGGCGTTCGCCACTGAGCGTCTTGCGGATCGGGTC…
>XOCORF0504 ribonuclease R (rnr) [3.1.-.-] {Xanthomonas oryzae pv. oryzicola BLS256}	ATGACAAAGAAAAACACCCCAGATTCCAACCGGCCGAGTCGCCGTAAATCCACCAGCGCAGGCGAGTCCAGCACCGCCGAGCAGCAGAAGTTGCCAGGCTGGATGCCCGACTTCCTGGTCCGTGCCGCCGCCGGCGCGTCGACCAAGTCCGCCAACAAGCGCGCTGCCGACAAAGCCTCCAATGCTGCGCCGCAACCGCCGGCCGCCCTGCCAACGCCGCCGGCCCCGCGCGCACCGCATCCGCGCAAGAGTGGCCCGCCTGCGCCGCCGCCGGAACGCTTCCAGACCGTCGCGCCGCCCGCTGCCGCCGAATTCAAGGATCCGCACGCCGACCGCGAGGCCCTGCGTTATGCAGAGCCGATCGCCAGTCGCGAAGCGATCCTGCAGCTGCTTGAAGCC…
>XOCORF0506 hypothetical protein {Xanthomonas oryzae pv. oryzicola BLS256}	TTGCCGCGCGAGGCTCGCTTGATGCGCCGGGGCACGTTCGCTTTGCTTGCGTTGAATACGACAGACCTGATCGCGCGCTTTGCCTCTTTCGCCGATCGCCTCGCTTGA
>XOCORF0507 acetylhydrolase {Xanthomonas oryzae pv. oryzicola BLS256}	ATGTCCTGGTCTTCGCACGCTACGACGTCTCGCGTTTCCCTGTCTGGCCTCGCGCGCACGCTTTGCTGTTTGGGGCTATTGCTGATGTGCACTGCGGCAAGCGCGCAAACGCCGCCACCGTCGATCGTGCCGACCGACCGTCTGCAGGAAGCCTGGTGGGCGCAGCGACATGCGCAGGTGCTGGAGCAGGTGAAGCAGCACCCGGATGCCAAGCTCCTGTTGATCGGCGATTCGATCACCCAGAACTACGAAAAAGCCGAGGCGCCGGACGAAGACTTTCAACCGACCTGGCAGACCTTTTACGGCAGCCGCGGCGCACTCAATCTGGGCTTCGGCGGCGATGGCACCGAAAACGTACTGTGGCGGCTGGCCAATGGCGAAGTCGACGGGCTGCAGCCG…
>XOCORF0508 acyl-CoA dehydrogenase (acdA) {Xanthomonas oryzae pv. oryzicola BLS256}	ATGATCCAGGATGTGGCGCGCCGCATCGCGCAGGAAAAGATCGCGCCCAGCGCCGAGCACTTCGACCGTAGCGGCGAATTCCCGCTGGAAAATATCCGCTTGCTGGGCGAAAACGGTCTGATGGGCATCGAGGTGCCGGTCGACTATGGCGGCGCCGGCATGGACCCGATCAGCTATGCGCTGGCGATGATCGAAATCGCCGCGGCCGATGGCGCGCACTCCACCATCGTCTCGGTCAACAACTCGCTGTTTTGCACCGGTATTCTGAAAAACGGCAGCGAAGCGCAGAAGCAGCTGTACGTGCGCGCGATCGCCGAGGGCACGCACATCGGTGCGTTCGCGCTGACCGAGCCGCAGTCCGGCTCGGATGCTTCGGCAATGCGCTGCCGCGCGGTCAAG…
>XOCORF0509 Methyltransferase small domain family {Xanthomonas oryzae pv. oryzicola BLS256}	TTGACCGCACCTGCCGCCGGACCGAAAATATCTCCATATCGCGATATAGAGATATTCATGGATCTGGAAGACTGGTCGGCCCGCTTGAAGGTATTCGCCGACGCCACCCGAGTCCGCCTGCTGGCCTTGCTGGAGCAGGAAGAACTCACCGTGGCCGAGCTGTCGGCCATTACCCGGCTGGCGCAGCCGCGGGTGTCCACGCACCTGGCCAAACTCAAGGAAGCCGGGCTGGTGCGCGACCGTCGCGCTGGCGTGTCGGCCTATTACCGCTTCGACGAAGTGTCGCTGGACCCTGCCCAGCGTGCGCTATGGCTGGCACTGAGCACCGGCAGCGACGACCCCTTGCTGCGCCAGGACGCCGAGCGCGTGGCAGCGGTGCTGGCCAACCGCGCCGCCGAC…
>XOCORF0510 5-methyltetrahydrofolate-homocysteine methyl transferase (metH) {Xanthomonas oryzae pv. oryzicola BLS256}	ATGACGCACGCGCGAATCCCCCATTCCGAATCCCCAATCCCGTTTGCATTGCCGTGGCTGCATCCCGAGCGCGCGGCCAAACTCACTGCCGCGCTCGCCGAGCGCATCCTCATCATCGATGGCGCGATGGGCACCATGATCCAGCGCCATGACCTGAAGAAGCCCGACTATCGTGGCACGCGCTTTGCCGACGGCTACGACAGCGCACATGTGCACGGCCGCGGATGCGACCACGCGCATGCACCGGAAAGCCACGACCTCAAGGGCAACAATGATCTGCTGTTGTTGAGCCGCCCAGAGATCATTGCCGGCATCCACCGTGCGTATCTGGATGCAGGCGCAGACCTGCTGGAAACCAATACCTTCAATGCCACGTCGGTGAGCCAGGCCGACTACCAC…
>XOCORF0511 hypothetical protein {Xanthomonas oryzae pv. oryzicola BLS256}	ATGCAAAACCCGGGCAGGAAGACGGCTGCGCGTGCGGCGGGAAGAAACGCTGTAGATGAAACGCACCCAACACCTGTGGATCAGCGTTGCTTCTGGCAGATGCATACGAAGAACGCGACCTGCGATGTAAGTGCGTCGTGCGCATCACTCCGCCAACTTCTGCGCACCAGGTCGCTGCCGTGGCGGCAAATCAGCCACGGCTTCGGCAATCGCGCGAATATGGTCTGGCGAGGTGCCGCAGCAGCCACCCACCAGATTGAGCAAGCCGGACTCGGCAAATTCGCGCAATGTTTCTGCCATTTCCTCAGACGTCTCATCGTATTCGCCGAAGGCGTTCGGCAAGCCGGCATTCGGATGCGCGCTGACATAGGCGTCGGCGATCTGCGAAAGCGTCTCCAC…
>XOCORF0512 5-methyltetrahydrofolate-homocysteine methyl transferase (metH) {Xanthomonas oryzae pv. oryzicola BLS256}	GTGTACGAGTTGAACAAGGCCGGCGCGCAGGTGGCGCGTGCATGCTGCGATGCCGTGGAAGCGCTGACGCCGCAGAAACCGCGCTTTGTGATCGGTGTGCTCGGCCCTACCAGCCGCACCGCCTCGATCAGCCCGGACGTCAACGACCCCGGCTAG
>XOCORF0513 5-methyltetrahydrofolate-homocysteine methyl transferase (metH) {Xanthomonas oryzae pv. oryzicola BLS256}	TTGATCGATGGCGGCGCGGATACGCTGATGGTGGAAACCATCTGCGACACGCTTAACGCCAAAGCCGCGTTGTATGCGATCAAAGAAGTCTTCGAAGCGCGCGGTGGGCGTTTGCCGGTGATGATCTCCGGCACCATCACCGACGCATCCGGGCGCACCTTGTCCGGGCAGACCGCCGAAGCGTTTTACGCGTCTGTCGCGCACGGGCGACCGTTGTCGGTCGGCCTGAATTGCGCACTTGGCGCCAAGGATCTGCGCCCGCACGTGGAGACGCTTTCGCAGATCGCCGACGCCTATGTCAGCGCGCATCCGAATGCCGGCTTGCCGAACGCCTTCGGCGAATACGATGAGACGTCTGAGGAAATGGCAGAAACATTGCGCGAATTTGCCGAGTCCGGC…
>XOCORF0514 5-methyltetrahydrofolate-homocysteine methyltransferase (METH2) [2.1.1.13] {Xanthomonas oryzae pv. oryzicola BLS256}	ATGAGCACTTCCCGCTACACCCGTCTGTTCGGCCTTGAGCCGTTGGTCATTACGCCAGACCTGTTATTCGTCAACGTCGGCGAGCGCACCAACGTCACCGGCAGTGCGCAATTTCGCAAGCTGATCAAGGAAGAGCGCTACGAGGAAGCGGTGGAGATCGCACGTCAGCAGGTGGACAGCGGCGCGCAGATCCTCGACGTCAACATGGACGAAGGCCCGATCGATTCGGAAAAAGCCATGACGCGCTTTCTCAATCTGATCATGTCCGAACCGGGTATCGCACGCATTCCGGTGATGGTGGACTCGTCCAAGTGGAGCGTGATCGAAGCCGGATTGAAATGCCTGCAAGGCAAGAGCGTGGTGAACTCCATCTCGCTCAAGGAAGGCGAAGTGGTGTTC…
>XOCORF0515 5-methyltetrahydrofolate-homocysteine methyltransferase (METH2) [2.1.1.13] {Xanthomonas oryzae pv. oryzicola BLS256}	GTGCACGGCATCGACGCATTTGTGGAAACCGATATCGAACAAGCGCGCCAGCAATCCACACGCCCGCTGGACGTGATCGAAGGTCCATTAATGGACGGCATGAACGTGGTCGGCGATCTGTTCGGCGCCGGCAAGATGTTCCTGCCGCAGGTGGTCAAATCCGCGCGCGTGATGAAAAAAGCGGTGGCGTACCTGCTGCCGTACATCGAAGCGGAAAAATGGCGTACCGGCGATAGCGGCAAGTCCAACGGCAAGATCATCATGGCCACCGTCAAGGGCGATGTGCACGACATCGGCAAGAACATCGTCGGCGTGGTGTTGGCGTGCAACAACTTCGATGTCGTGGATCTGGGCGTGATGGTGTCGGCGCAGGTGATCCTTGACCGTGCGCGCGAAGAC…
>XOCORF0516 hypothetical protein {Xanthomonas oryzae pv. oryzicola BLS256}	ATGTGCAGAGCTCTCAGTAAAACAGCTTGCCAACTGTCTGGCGCGGTGTCCTTCCCGATTGCAGGCGCGATGRCGGNNNNNNNNNNNNNNNNNNNNNNNNNNNNNNNNNNNNNCACACACTTAATTAATTAA
>XOCORF0517 N-acylglucosamine 2-epimerase (GlcNAc 2-epimerase) superfamily [5.1.3.8] {Xanthomonas oryzae pv. oryzicola BLS256}	ATGAGCCGTTTGCCTGCAACACCCGCACCCGATTTCCGTTCGGCTGACGTCTTGCGCCAGCACATCGCCGACACCATGGCGTTCTACCATCCGCGCGCGATCGATCCGGCGGGCGGGTTTTTCCAGTATTTCCGCGATGACGGTTCGATCTACGATGCCGGGCATCGGCACCTGGTCAGCAGTACGCGCTTCGTCTTCAACTATGCGATGGCGTACCGCGAGTTTGGCGATGCTGCGTATTTGCAGGCGGTGCGTCACGGGCTGGACTATCTGCGCAACGTGCATCGCAACCCGCAAACCGGCGGTTATGCATGGACGCTGCGCGATGGTGTGGTCGAAGACGACATGAATCATTGCTACGGCGTGGCCTTCGTGCTGCTGGCGTATTCGTGCGGCCTG…
>XOCORF0518 fructokinase (scrK) {Xanthomonas oryzae pv. oryzicola BLS256}	ATGAATGCGGCCAAGCATCAGGTGGTGTGTTTCGGCGAAGCGTTGATCGACATGCTGGCGTTGCCGCAGGCCAGCCCGGACGAGGCCCGCACCTTCGCGCAATACGCCGGCGGTGCGCCGGCCAATGTCGCCGTTGCGGTGGCGCGCCTGGGTGGCGCTGCGCATTTCGTCGGCATGCTCGGGCGCGACATGTTCGGTGATTTCCTACTACAGAGCTTGCAGCAGTCCGGCGTGGTGACTGATGGCATCGTGCGCACCGATCAGGCCAAGACTGCATTGGCCTTCGTCGCACTGGACGAAGCGGGCGAGCGCAGCTTCAGTTTCTACCGTCCGCCGGCAGCAGACCTGTTGTTCCGTCCCGAGCACTTCGCTGCCGACGGGTTTATGCAGGCAGCGGTA…
>XOCORF0519 glucose-galactose transporter (fucP) {Xanthomonas oryzae pv. oryzicola BLS256}	GTGCAATTCACCTTCTTCGGTGCGTACTTCCTGATGTCGCTGCCGGCCGGTTGGCTGGTGAATCGGTTGGGCTACAAGCAGGGCATCGTGGCCGGATTGGCGGTGGCGGCGGTGGGCGCGCTGGGCTTCTGGCCGGCGGCGGAATTGCGCGTGTACGGCGCATTTCTCGGCGCATTGTTCGTGCTGGCCACCGGCATCACCATCTTGCAGGTCGCGGCCAATCCCTACGTTGCCTTGCTGGGTCCGGAGCGCAGCGCTTCCAGCCGCTTGACCCTGGCGCAGGCGCTGAATTCGCTCGGCACTGCGATCGCACCGCTGTTGGGCGGCTGGTTGATCCTGTCCAACACGGTGATGAGCGGCGATCAACTGAAAGCCTTGCCGGAAGCTGGGCAGCTCGCC…
>XOCORF0520 transcriptional regulator {Xanthomonas oryzae pv. oryzicola BLS256}	ATGCCAATGTATGCGCCTTTCTTTCACCGCAAGGCTTGCCACGTGACACCCGCCAAGCCGACACCCGAGTGCACTGCGGATGGTGACGCGCGACGCGCGCGTCGCGGCGCGGTGACCTTGCGCGATATCGCAGGGGCCATTGGTGTGTCGCGGGCGACGGTGTCGCTGGTGCTGCGCGGTAGCCCGCTGGTGCATGCAAGCACGCGCGCGCGCGTGGAGGCCGAGCTGGATCGGCAGAATTATGTCTACAACCGTGCTGCGGCGAATTTGCGCCAGCGCACCTCGTCCAGCATCGCGCTGGTCATCAACGATTTGTCCAACCCCTTTTTTGCCGAATTCGCCGCCGGTGTCGACGAGGCATTGGGCGCGGCCGGTTATGTGACCCTGCTCGGCAGCACC…
>XOCORF0521 conserved hypothetical protein {Xanthomonas oryzae pv. oryzicola BLS256}	GTGCCGTGGCGTTGCCCTTTTCTTGATCGCTCCGTCCTGCCAATGGTGCTGCGTATGTCCATGTCGTCGAAATCCTTGAACTCCCATGCCGAGGCGTCCGTCAACGCGCAGGCACGTGGTGGCGTGCATGTGCAGATGACAAGCCGAATGGTCTCGACCGCAATGGCGCTCGCTCTGTGCCTGGCTAGCGGCCACGCCATCGCACAGGCAGACGATGCACCGGCATTCGACCGCCCAGGTATTCCGTTCTCCACGGAGGTAGTGCAGCCAGGCGCCTTCGCCTGGGAACAGGGCCTGCCGGATGCGAGTACCGATCGCAGCGATGGGCAGCGAACCACTGAATACACTGCCGATACGCTGCTGCGCCTGGGGCTGTTCCAGAACGTCGAGCTGCAGCTG…
>XOCORF0522 conserved hypothetical protein {Xanthomonas oryzae pv. oryzicola BLS256}	ATGAGCGATACCTTACGTGACCAGTTGCTTGGGTTGGGCTTCAAGTCCGCCCCCCAGCCCGAACGCAAACCCGACGCACGGCCTGCAGCGCGTGCGCATGGCAACGGTGGCAAGCCAGGACCCGGCGGCAATCGGCCGGGCCAGGGCAGGGGACCGCAGCGGCCGCATGCCGCTGCAGCGACCGACGGCAATGGCGAGCGCAAACCCAATGGCAGGCCCGAGCGTCGGCATGACGGCAAGCCCGGCGCAGCGCCGCGTCCGCAGCATCCGGCTGCAGACCGTCGTGGCTCCAGGCCGGCACGCACGCGCGAAGATATCGATCTGGCCAAGGCCTATGCGATCCGTGCGCAGCGCGAGAAAGACGAGCGCATCGAAGCCGAGCGAGTGAAGCAGGAAGAA…
>XOCORF0523 SlyX protein (Name=slyX; Orde) {Xanthomonas oryzae pv. oryzicola BLS256}	ATGCATGAGCAACTCTCGCCGCGCGACCAGGCACTGGAAGCGCGGTTGGTTGAACTGGAAACGCGCCTCTCCTTTCAGGAGCAGGCGCTTAACGAACTGAGTGAAGCACTTGCGGACGCCCGTTTGACGGGCGCCCGCAATGCCGAACTGATCCGCCACCTGCTCGATGATCTGGGCAAGGTGCGCTCCACGTTGTTCGCCGATGCAGCGGATGAACCGCCGCCTCCGCACTACTGA
>XOCORF0524 UDP-glucose dehydrogenase (ugd) [1.1.99.-] {Xanthomonas oryzae pv. oryzicola BLS256}	ATGCGAGTTGCGATCTTTGGTACCGGTTATGTTGGTCTTGTCACCGGAACCTGTCTGGCCGAAGTCGGTCATCACGTTATCTGTGTAGACATCGATCAGGCGAAAGTTGATGGTCTCAATCGTGGGGTGATTCCCATCTATGAACCCGGCCTGGAGCCGATGGTGAAAGCCAATCACGCCTCTGGCCGGTTGCGCTTCACCACCGATGCTGCCGAGGCGATCGCGCATGGCGAAATCACCTTTATCGCCGTGGGCACGCCGCCGGATGAAGACGGCAGCGCCGACCTGCAGTACGTGCTGGCGGTTGCGCGTACGGTGGGCCGCCATATCGATGGGCCCGCGGTCGTGGTGAACAAATCCACCGTGCCGGTCGGCACCGCCGACAAGGTGCGCGTGGCG…
>XOCORF0525 FKBP-type peptidyl-prolyl cis-trans isomerase; rotamase (fkpA) {Xanthomonas oryzae pv. oryzicola BLS256}	ATGCGACAATGCGCATTCGGCGCCATCGGTGGCGCGTCTTTTCACTTTTGGGAAGTGCATCGAATGAAGATGGGAAAGCGCGGCGCGGCGGCGTCGTTACTGATGGTGGCAATGTCGGCATCGATGCCGGCCATGTCGCAGCAACCGGTCGCAGCGGCCACCAAGGAGAAGCCAGCTTTGAATGCATCGTCTGAGAAGAGCACGCGCGACAACGTCAGCTACGCCATCGGTATGGACGTCGCACGTTCGTTCGAGCCGATTGCTCAGGACATCGACGTGAACGCGATGCAACGCGCCATCGAAAATGCATTCAAGGGCGGCAAGCCGCTGTTGTCGGATGAGCAGACCCAGGCCACCGACACCGCACTGCGTACCGCGCTCGCTGCCCGCAACGGCCAG…
>XOCORF0526 ABC transporter vitamin B12 uptake permease (BtuE) {Xanthomonas oryzae pv. oryzicola BLS256}	ATGGCGAACAGGGTGCTGCCGAACAGCAACAGCGGAATTGGTCGCGTGAAGCGTGTGCTGTTCATGCGTTCCCCTCTGCGTTGGATGACTGGTGTTGTATTAAACTATAACACCGACACGCGGGCAGTCAACTGCTTGTCACCCCCAACTGATGGCACCCCCTCACCGGTGCGCCGCCTCCACTATCGAAGGGCCTTGCTCATGTTGCTCAATCGTCTATTAGCTATTGTATTTATTGGATTTTTTGCGACATCGGCGTTCGCCGCCGGCACTCCGGTGCTGGATGTGGAATACCGTCCGCTGGCCGGCAAGACACCGATCAACCTGAACCGTACCTACGGCGGCAAGGTCGTCATGGTGGTCAATACGGCCAGCAAGTGTGGCTACACCCCCCAATAC…
>XOCORF0527 transcriptional regulator gntR family (VPA0034) {Xanthomonas oryzae pv. oryzicola BLS256}	TTGCCTGGGAGCCGCTTCCAGTCAGGTGACGGAGTCCGGCGCCGATTATGGCGTGTCGGAGGCGGTTACGGAAAACGCGACAACTCCCCCCGAAGCGCGTTCCCGGCCTGGCCGGCATGTGCGCGCTTCGCTGTCGATGCCTTATTTCTCCTTCGCGCAAGCGCTGCGCCCACGGAGCTGATCATGAATGACATTCAGTGGAGCGATGGCGCTCCCATCTACCGCCAACTCAAAGAACGGGTAATTGCCATGATGCTCGATGGAATCCTCAAACCCGGCGATGCCCTGCCCTCGGTGCGCCAAGTGGCGGCCGACTACCAACTCAACCCCATCACCGTCTCGCGCGCCTATCAGGAATTGGCCGACGAGAACCTGGTGGAGAAACGCCGCGGCCTGGGC…
>XOCORF0528 ABC transporter ATP-binding protein (nodI) {Xanthomonas oryzae pv. oryzicola BLS256}	ATGACCGCCGTCTCCTCCGACCATGTGGTAAACGCACATGGCCTGCGCAAGGCCTACAAGCATCGGCTCGCGCTGGACAACACCAGCTTCACCATCGACGCCGGCCGCATCGTCGGCCTGATCGGCCCCAACGGCGCCGGCAAGACCACTGCGCTCAAAGCCGTGCTGGGGCTGACCGATTTCGATGGCGAGTTGCGCGTATTGGGGATGGATCCGCGCACCCAGCGCAACGCGCTGATGAACGAGGTCTGCTTCATCGCCGACGTGGCGGTGCTGCCGCGCTGGCTGCGGGTGGGCGAGGCGATCGATTTCGTTGCCGGCGTGCATCCGCGCTTCGATCGCGCCAGGTGCGAACGCTTCCTCGCGAATACCCAGCTCAACCGCAAATCGCGGGTGCGC…
>XOCORF0529 membrane protein, putative {Xanthomonas oryzae pv. oryzicola BLS256}	ATGAATGCAGTGACCAACCAAGCATCACCCGCGCGCACCTTCGCCTGGCTGCTCAAACGCGAGTACTGGGAGCACCGTGGCGGCTTCGTGTGGGCACAAGTCATCACCGGCGGCATCGCCGTATTCTTCGCGCTGCTGGGCGCGGTGATCGGTGCGATCAGTGCACGCCGCAACATGGTCGGCGACAGCATCACCATGGACGATCTGGCCGAATACACGCGTAGGCTGGGCCAGGTTGGCGACGGTCTGTTGCTGGGCGGCATCGGCATCGCCTCGCTGGTCCTGGCGTTTGTGGTGTTTTTCTACGCGCTCGGCAGCCTGTACGACGACCGTCGCGACCGCAGCGTGCTGTTCTGGAAATCGTTGCCGGTGTCGGACGTGCAGACGGTGTTGTCCAAG…
>XOCORF0530 conserved hypothetical protein {Xanthomonas oryzae pv. oryzicola BLS256}	GTGAAGTCGGTGCTGTTCGAGGTCGCCTCCAACGACCTGCATCTGGACGCGTTAGCGAGCAGCAGCGGAAAACTGAGCGGGCGCGCCTGTGCTGCGAGGGCTGAGTTGCTCAAGAGCTTGACCGTGACCCAGAAGCGCGTCGGCGACAAGCTGGTGGTGACCTTGCACGATGACCGCCGGTTTTCCTTCGGCAAGAGCTATTCCTACCTGGATCTGCACGGCAGCGTGCCCAACACGATGCTGGTGCAATTCGACGTGGGTTCCGGCGATGCGCAGATCAACGGGGCCGCCGCAGTGAGCGCCGACGTGGGTTCCGGCGACATGACGATTCGTCACACCAAGGGCCGCGTGACCGCTAAGGTCGGCTCCGGCGATGTCGAGCTGGAAGATCTGCACGCA…
>XOCORF0531 conserved hypothetical protein {Xanthomonas oryzae pv. oryzicola BLS256}	GTGTGCCGGCAGACAAATGACGGATTCTTTCAGGATGCGGGACAATTGCTGATGAAATTGCTTGTTTCAGCGGTAGTGGAGCATGTTTCTGGTGGGCTGCGGCAAGCCCGAACCTTGAAGAACAACGCCATGCAGATCTGCGATCAGCTGGCCACGCTGCGCACTGCACAGGATGCAGCGGCGCAACTGGTGCCGGCATTTGCGCCGTATTCAAGCCTGACGCAAAACGAGATCGACGATTGCCGTCGGTAA
>XOCORF0532 conserved hypothetical protein {Xanthomonas oryzae pv. oryzicola BLS256}	ATGACGCGCACGTCGACCACATGGGCCACGCCCTGCGACATTTTGGCGCGTACTCCGCTGCTATTTGGCAGATCCACACACCGGAGCGGGATTACACTAGTGCGCTCCCCCCAGTCCATCGATCCCATGAATAAGTTCGTGATGCTCTGCATGGCGCTTGTGCTATGCACGCTCACCGCCTGTGGCGACCAATCGTCCCGCCGCGCAGAACGCGGCAAGCCGCGCGTTGCAATCACCACCCAATCGGTGATGATCCGCCGTCCGCCGGCTGCAAACGCTGAAATCACGCCGGACGGCACGCTCAAGATCGACGACATCGTGCTGCCGCAGAAAGAGCCGACACGCGCCAAGTTGCAGTTGCTGTTCGGCTACCTGCAGATGTTGCGTCAGCAGGCGGTC…
>XOCORF0533 fumarate hydratase (fumC) {Xanthomonas oryzae pv. oryzicola BLS256}	ATGAGCGAACGTTTCAGGACCGAACACGACAGCATGGGCCAATTGCAGGTGCCCGCCGATGCGTTGTGGGGCGCGCAGACCCAGCGTGCAGTGAAGAATTTCCCGGTGTCCGGGCAGCCGATGCCACGCGGCTTCATTCGCGCGCTGGGCCTGATCAAGGCGGCGGCGGCCGGCGTCAATGCCGAACTTGGATTGCTGCCGAAATCGATCGGCAAGACAGTGCAGGCCGCTGCGTTGCAAGTGGCCGAGGGCAGCTTCGATGCGCAGTTTCCCATCGATGTCTACCAGACCGGTTCGGGCACCTCCTCCAACATGAATGCCAATGAGGTCATCGCCACATTGGCCACGCGTGCCGGCAAGGACGCGGTGCATCCCAACGATCACGTCAATCTCGGTCAG…
>XOCORF0534 hypothetical protein, putative {Xanthomonas oryzae pv. oryzicola BLS256}	ATGGATACCGCCACGCGTCAACGCGGCCGGGTCGAGCAATCGTCGCAGGTCCGCTTCGCTGAGCCCGCTGTCTTCCCTGGCCACATCGAGTACCGGCCGCTGCTCCTTGTAGGCACGCTTGGCGATCGCTGCGGCTTTTTCGTAACCGATGATCGGATTCAGCGCGGTCACCAGAATGGGATTGCGGTCCAGCGCCTCGCGGACGCGCGCCTGGCGCACCTGCAGCCCGGCAATCGCGGTATCGGCCAACAGGCGCGAGACATTGCCCAACAGCGTGATCGAATCCAGCAGGTTGTAAGCGATCAGCGGCAGCGTCACATTCAACTGGAAATTACCGGTCTGCCCGGCCACGGTGATCGCGGTGTGGTGGCCGATGACCTGCGCGCAGGCCATCACTGT…
>XOCORF0535 Domain of unknown function, putative {Xanthomonas oryzae pv. oryzicola BLS256}	TTGCAGCGCATGGCGGCGGACCTGTTAGGTAACGTCTTGCTCCTGTTGGTCGCGCTGTTGCTGGTGCTGTTGAACGGATTCTTTGTTGCCGCCGAGTTCGCGCTATTCAAGCTGCGGCACACGCAGGCGGTGGGCCTGGCGCAGACCAATGGGTGGCACGGGCGATTGCTGCTCGGCGTGCATGCGCATCTGGATGCGTATCTGTCGGCCTGCCAGCTCGGTATCACCCTGGCCTCGCTCGGACTGGGCTGGGTCGGCGAGCCGGCCTTCGCACATCTGTTGCAACCGTTGTTCGATACGCTGGGCCTGTCGCCGGAAGCGGCACAATTCACTGCGCTGGCGATCGCCTTCAGCCTGATTTCCTTCCTGCACATCGTGCTGGGCGAATTGGCACCCAAG…
>XOCORF0536 Transporter associated domain protein {Xanthomonas oryzae pv. oryzicola BLS256}	ATGCGCAGCCTGCGCGAAGGCATGAATCTGGAAGCGGTCCTGGCCGAATTCAGTGCGTCGCGCTACAGCCGCTACCCCTGGTTCGATGCAGATGGCGAGCAAGTGCTGGGCATTCTGCACACCAAGGATCTGCTGGTCGCGATGGCGCGCGGCCGGGACCTGGAGGATCTGCGCCCGCTGCTGCGTCCCCCCACCGTGCTGACCCTGGAAACGCCGATTCCCAGCAGGCTGGAACAATTCCGTACCGGCACCACCCATCTGGCGCTGTGCGTGGAAGAAGAAGGCCGCATCCTGGGCTGTTTCATCCTGCAAGACCTGCTGGAAGTGGTGGTCGGCGAGATCGAGGATGAGCATCGCCACGTGGTGCGCGATGCCCCGATCCGTGGGCAGGACGGCTCA…
>XOCORF0537 hypothetical protein {Xanthomonas oryzae pv. oryzicola BLS256}	GTGGGGCCAGCATTCTACGCCGCCAGCGCTGCGGGCAGGCCCGGTGGGCGGCGAAGTGGGTCGCCAAGCCCACGCCAGGGTGGCCTGAATGGTGGGCTATCTGTGCGGCGGCGGGCCCCGACAGAGTGCGACCTACACTTTAAGGTAGAGCTCCCTGCGCTGTTCCGGCCTGCCATGCGTCCGATCTTCGCTCGCCTTGCCATCGCGATCTTGCCCGCCGCGCTGCCCGCCGCTGCGCGGGATGCCGACTTCGCTGCGCAGGCGGCGGCGCTGTATCGCACCCCGCCCACGATCGCCGGTTGCCGTGCCGGCGAGCTGCAACCGGCGCAGCGACAACGCGTGCTGGCGCTGATCAACGATATTCGTCGGCTGCACGGTCTCGACGCGGTCGACGACGAC…
>XOCORF0538 adenylosuccinate lyase (purB) [4.3.2.2] {Xanthomonas oryzae pv. oryzicola BLS256}	ATGCTGGCCCCACCGTCACCGCTGCCTCTCTTGCCCATGTCGGATTCCGCCCTGCTCGCCCTGTCCCCGCTCGACGGCCGCTACGCCTCCAAAGTGGATGCGCTGCGCCCGATCTTCTCCGAATACGGCCTGATCAAGGCGCGGGTCAAGGTCGAAATCGAATGGCTGCTGGCACTGGCCGCCGAGCCGGGCATCGCCGAGCTGGCGCCGTTCTCGGCCGCTGCCACGCAGCGCCTGCGCGCCCTGGCCGACGGCTTCAACGTTGCCCATGCAGCGCGGGTCAAGGAGATCGAGCGCACCACCAACCATGACGTCAAGGCGGTGGAATACTTCATCAAGGAGCAGCTCAAGGACGACACCGAGCTGGGTCCGGCGCTGGAATTCGTGCATTTCGCATGC…
>XOCORF0539 lipoprotein, putative {Xanthomonas oryzae pv. oryzicola BLS256}	ATGCGCGTCACTCACACAGCACCGTCCCTGTTGACGCTGACAAGCGTCCTTGCACTGAGTGGATGCGGCGGCGACGGCCACGCCGCGCAGGCGCTGTCGGCGGTCTCGTCCACGCTGAGCGATCCCGCCAGCGGCGCAGACTGCGCCGGCAAGGATATCCGGCTGACCCGCAACGACAGCGAGTGGATCCTGCGCGGCGAATGCGGCACGGTCACCATCACCGCCTCGCGTGGCGCAATGAATCTGGACACCGCGCGCAGTATTGGGGTGGAAGGAAGCAACTTCACCGTACTCAACAAGCAACTTGGCCAGTTCAGCGTGAGCGGTCACGACAACACGCTCAATCTGACCACTGTCGATCGCGTGGACATCCAGGGCAACAAGAATCTTGTGCTGGCG…
>XOCORF0540 serine protease (TTHA0099) [3.4.21.-] {Xanthomonas oryzae pv. oryzicola BLS256}	GTGTGCTGCTGCCTCGCTTTGGAAATTGCTTGCATGAATCGTCGGACGCTGATGATGCTGCTGTTGTTGACTGCGACGCTGGGAATGCACAACCCCGCGCAGGCCGCCGATGACAAGGGGAGGTTCGGCCTGAGTTTTGCGGTGGAAAGCCAGGGGTTTTCGCTCAATCCCACGCTGACCTCGGTCACGATCGATGCGGTAAAGCCTGCCTCACCCGCAGCCACAGCCGGGCTGCAGGTGGGCGATGCGATCGTGTCCGCGCAAGGCATCGCGGTGGCGGGAAGCAAGGCCGATGTGCGCAAGCAGGCCGTCAACCGCAAAGTCGGGGAGACCCTGCGCGTGGTGATCGTGCGCGGCGCAGCCAAGCCGCGGGAGGTCACGCTGGTGGCGGCGCGACGG…
>XOCORF0541 unnamed protein product (XF1552) {Xanthomonas oryzae pv. oryzicola BLS256}	ATGCCGCGCACCGCACTCTCTTCTACATCGTGTAAGGACCCCCAAATGGCCGTACGTAAAGCGCCCCCACTTGCCATCGAAGTCCAGGCCCGTCCGGGACAGCCGCTGGGCATGCCGGTCGAGCGTTTCCTGCGCAATTACTGGCACAAGCACCCGCTGTTGATCCGCAACGCGTTCGCGGATTTCGCCTCGCCGCTGCAGCCGGAAGACCTGGCCGGGCTGGCCTGCGAAGACGGCGTGCTGGCGCGCCTGATCAGCCACGACCGCGCCACCGACAGCTGGGACGTGCGCAGCGGCCCGTTCCAGGAAACCGATTTCCCCGGCCTGCCCGACCATGACTGGACCTTGCTGGTGCAGGACGTGGACAAATGGGACGCCGATGTGCGCGCCCTGCTGGAG…
>XOCORF0542 acetyltransferase, GNAT family family {Xanthomonas oryzae pv. oryzicola BLS256}	GTGGCCTGCGTCACCGACACCGCTGGCGCCACCAGCGGTGCCGAGTGGGATGCATTGGACCCGCTCAGCCTGCATCTGGCAGCGCGCACCGAAGACGGCCAGTTGATTGGCTCGGTGCGACTCACTGCCGACCGCCGACTCGACCGGCTCGGCATTCTCCCCGACTGGCGCCGCCGCGGATTAGCAGATCAACTGCTCGCTGCCGCCGTCGACACGGCCCGGCAGCACGGCTGGCCCAGCCTGCACGCGAGCCCCAGCCCAAACGCGGAAGCGGTCTTCGCCCGCCAGGGCTTCCTGCCCGATACAACCCTAGTTCCCCTCCCTGAGCGCATCGGCCAGACACACGCGGCGCCCGGCGGCGGCGTGCACCGTCGCCTCGACGGCCCGATGGCCGTCGAA…
>XOCORF0543 2-oxoglutarate dehydrogenase, E1 component (sucA) [1.2.4.2] {Xanthomonas oryzae pv. oryzicola BLS256}	TTGGTCTACCCCGCCGGTCAGCTCGCAGACGCCCCCCTCACTAGCGCAACGGGGTATAATTTTCGAGATTTAAGACCGACCGACAGGGCATGCCGCCCTGCCGCTTCCGCACAATCATCCCCACAGCAGACCCGACTTACCATCGTGGATAATCTCCTAAAGCAGTTCGCGCAGTCATCGCAGCTCGCCGGCGGCAACGCCGCCTATATCGAGGATCTGTACGAGCAGTACCTCGTCGCCCCGGACAGTGTCGATCCGAAGTGGAAGAGCTACTTCGATGGTTTTGAAGGTCGCAGTGCCGGTGATGTGCCGCACTCGGCGGCCATCGCCCACATCCGCAGTGCGTCAAAACACGCTGCCAACGCCGGGACCGGTACAGACGCCAGTGACGAGCGCGAG…
>XOCORF0544 hypothetical protein {Xanthomonas oryzae pv. oryzicola BLS256}	GTGGGACGCAGTTGCCTGGCGCCCCCGACCCCTCTCCCGATGGGAGAGGGGCTTCAAGGCTTACAGACCGAACAGCATGCGGCCCGGGTTTTCCAGCTGGTTCTTGATGTCGACCAGGAACTGCACCGAATCCTTACCATCGATGATGCGGTGGTCGTAAGACAGCGCCAGATACATCATCGGGGCGATCACGACCTGGCCATTCTCGGCGATCGGGCGTTCCTTGATCGTGTGCATGCCCAGGATGGCGCTCTGCGGCGGGTTGATGATCGGGGTGGACAGCAGCGAGCCGAAGGTGCCGCCATTGGTGATGGTGAAGGTGCCGCCCTGCAGGTCATCCAGGCCCAGCTTGCCGGCGCGTGCCTTGGCGGCGTAATCGGCGATGCCCTGTTCGACATC…
>XOCORF0545 2-oxoglutarate dehydrogenase, E2 component, dihydrolipoamide succinyltransferase (sucB) [2.3.1.61] {Xanthomonas oryzae pv. oryzicola BLS256}	ATGGCCACCGAAGTCAAAGTTCCGGTACTGCCCGAATCCGTTTCCGACGCCACCATCGCCAGCTGGCACAAGAAGGCCGGCGAAGCGGTCAAGCGCGACGAGAATCTGGTCGACCTGGAAACCGACAAGGTCGTGTTGGAAGTTCCGTCGCCGGTCGACGGCGTACTGAAGGAAATCAAGTTCGAAGCCGGCAGCACGGTCACCAGCAACCAGATTCTGGCGATCATCGAAGAAGGCGCTGTGGCTGCGGCTGCACCGGCGGACGAGAAGAAGGCCGCCGCACCGGCAGCAGCAGCTCCAGCTGCCGCGCCGGCTGCCGCCGCTGCACCGGCGCCTGCGTCCACGTCTGCTGCCGATTCCCTGCCGCCGGGTGCGCGTTTCTCTGCGATCACCCAGGGT…
>XOCORF0546 dihydrolipoamide dehydrogenase (lpdA) [1.8.1.4] {Xanthomonas oryzae pv. oryzicola BLS256}	ATGATTGGCTGTTCACTAACTCCATTTCGCAGTGGCTCGCTTCATATCGGGAATACCGGGCAGGCAACCACAGCGCACCCTCATCCGGCGCTACGCGCCACCTTCTCCCGCTGGAGAAGAGAAAGGCAAAGGACTCTAGAAATGGCTGAAAACTACGACGTCGTCGTCATCGGTGCTGGCCCGGCCGGCTATCACGCGGCGATTCGCGCGGCCCAGCTGGGCATGAAGGTCGCCTGCATCGACGCGGCACTCGGCAAGGACGGCAAGCCCGCGCTGGGCGGCACCTGCCTGCGTGTGGGTTGCATTCCATCCAAGGCGCTGCTGGATTCCTCGCGCCAGTTCTGGAACATGGGTCACCTGTTCGGCGACCACGGCATCAGCTTCAACGATGCCAAGATG…
>XOCORF0547 hypothetical protein {Xanthomonas oryzae pv. oryzicola BLS256}	ATGTCATCTGGAAAGCCGTGGAATGCACTTTGCACGACTGTTCTGACTGGGCCTGAAAAACATAACGCCGGAATCTACCCGGCGTTATGTCATGGCTGGGACATCGTCAGAGGCGGGAACCGCAGTTGCGATTCCCCACTCCCGATTCCCGCCTTAGTTGGCCTTATGAATCGCGCGCTTGCTCACCGCCATCGCGGCATCGTGGATCGCTTCGGAGAGCGTCGGATGCGCGTGGCAAATGCGGGCGAGGTCGTCGGCGGAGCCGTTGAATTCCATCGTCAGCACACCTTCGTGCACCAGCTCGGACACGCCCACGCCGACCAGGTGCATGCCCAGCACGCGGTCGGTTTCGGCATCGGCGATCACCTTGACGAAGCCAGCCGGCTCGCCCATGGCCAC…
>XOCORF0548 conserved hypothetical protein TIGR00730 {Xanthomonas oryzae pv. oryzicola BLS256}	ATGACATCGACGCGCCGCGCCCCGCTGTTACCAATCCCCAATCCCCAATCCCCAATCCCGAATCCCATGAAAAGCATCTGCGTCTATTGCGGCTCCAACGCCGGCAACAAAGCGGTCTATGCCGAACGCGCCACCGCCTTGGGCACGCACATCGCCGAGCAAGGCCTGCGACTGGTCTACGGTGGTGGCAATGTCGGTCTGATGGGCACGGTGGCAAACGCCGTCCTCGCCGCCGGCGGCCAGGTCACCGGCGTGATCCCCCAGCAATTGGCGGATTGGGAAGTGGCCCACCGCGGCCTGACCGAACTGGAAATCGTCGGCTCCATGCATGAGCGCAAGATGCGCATGTTCGAGCTGTCCGATGCGTTCGTGGCCCTGCCCGGCGGCTTCGGCACCATG…
>XOCORF0549 Uncharacterized protein family UPF0029 family {Xanthomonas oryzae pv. oryzicola BLS256}	GTGGATCGACGAGAAGCGCCGCTCCACCCTGGTGTAACCGAAGACAGCCAAAACACGCGTCGTCTCGCTGCGAGTCGCTGTCCTGAAAGGCACGACGCACCAGGTTACCCGGCACCGTGGCTGCCAGCCGCAGCCACGGTGCCGGCAAACGCGATGCCGCGGTGGGCGCCTCACCACCCGTCACGACGCACTGCGCAGGCGCTGCTGCACGCTGGCGCACGCACGGGCGTGTTGTGCCAGCGTGCAACGGCAGTCACGATGGCCGCAGCAACCCGCAACACCGCCTCGCATAGAATGGCGGCGATGCTCGATACCCTCGCCGCTGACGCGCACCATAGCCTGGACATCAAGCACAGTCGCTTTCTGGCCCACGCTGCCGCCCTGGACACTCCCGCGCAT…
>XOCORF0550 ABC transporter, ATP-binding/permease protein {Xanthomonas oryzae pv. oryzicola BLS256}	ATGACCCAGCCAGCCGCTGCACGTCCCAACCCGTTGCGGAAGCTGGGCAGCCTGCGCACCTTGTGGCCATTCGTCCAACGCCAGCGCGGCCTGTTCGTTGCCTGGCTGGTCGCGCTGACGATTTCCGCTGCCGCCACACTGAGCCTGCCGGCAGCGGTCAAGCGCATGATCGATCAAGGCTTCTCCGGCGATGCGCAGATCAACCAGGCATTCGCGCTGTTGTTCGCAGTCTCGGTGGTGCTGGCGTTGGCGACCGCTGCCCGCTTCTATTTCGTCGCACTGCTGGGCGAAAAAGTCGTCGCCGACCTGCGTGGCCGGCTGTACGCACACCTGATCGGCCTGGACGCCGGATTTCATGACCGCAGCCGCAGCGGCGAACTGGTGTCGCGCCTGTCGGCC…
>XOCORF0551 hydrogen peroxide-inducible genes activator (oxyR) {Xanthomonas oryzae pv. oryzicola BLS256}	TTGGAAGCCATCATCGGCGCGCCGCTGTTCGAGCGCGGCGCGCAGGCGATCCTGACCCCGCTGGGTCGCGATCTGCTCGACCGCGCACGCAGCATCCTGCTCGATGTCACCGATCTGGAAGAGGTCCGCGCCACCGCCGCCGACACCTTGGTCGGCACCATCCGGCTCGGGGTGTCGCCCACGCTGGGCGCCTATCTGATGCCAAGCCTGGTGGCACGTTTGCATCGCGCACATCCGGCCTTGCGCGTGCATGTGCGCGAAGGGCTGCCGACCGCGCTTGCCGCCGGTCTGAGCAGTGGCCTACACGATCTGGTCCTTGCGCAACTGCCGGTGCCGGGCCGCGGCCTGCACAGCGAGCGGCTATTCCGCGAACTGCTGCATGTGACCATGGCCGCCGAC…
>XOCORF0552 IS1478 transposase (cca) {Xanthomonas oryzae pv. oryzicola BLS256}	TTGCCAGCTTTCGTTACGCTACGTCCTGGTTTCTGGCAGTTTTCGCCCATGCGTACACGCCGTCCTGCCGCCGAGCAATTGCATGCCGATGAGCTGTTTCGTTCGCGTCTGGAGAACCAGATCGACGTGCGCCATCCACTGGTCCAGCTGAGCCATCGGCTGCCGTGGAGTGCGTTGGAGCAGGCGTTGTCGCCGCGGTTGCCGGCCACCACCGGCGCAGGCGGTCGACCCGCATTGCCGCTGCGTCTGATCGCTGGGCTGCTCTACCTCAAGCACGCCTACGACCTGTCCGATGAAGCGGTGTGCGAACGTTGGCTGGAAAATCCATACTGGCAGTTCTTCACCGGCGAGGTGGTGTTCCAGACCTGCTTGCCGTGCGATCCCAGCTCCCTGACCCGT…
>XOCORF0553 IS1478 transposase {Xanthomonas oryzae pv. oryzicola BLS256}	ATGAAGGCGGTGGACGCACGCGAGTTGTCGCGGGTGATCGTGGATACCACCGTGCAGGAAAAAGCGATCGCCCATCCCACCGACAGCCGTTTGCTGGAGGTGGCGCGCAAGAAGCTGGTGCTGCTGGCCAAGCGCCACGGCATCGTCTTGCGGCAGACCTATGTGAGGCAAGGTCCGGGGTTGAGCCGCAAGGCCGGGCGCTATGCGCATGCGCGCCAGTTCAAGCGCATGCGCAAAGTACTGCGACGCCAACGCACGATCCTGGGACGCGTATTACGGGATCTGCAACGCAAGCTGGCCCAGCAGGAACCGTCGGTACGTGAGCGCATCGGTGTCTGGTTGGAGCGCGCACAACGGTTGTTGACACAGCGTCCCAAGGACAAACAAAAACTCTACGCC…
>XOCORF0554 chorismate mutase; prephenate dehydrogenase (tyrA) {Xanthomonas oryzae pv. oryzicola BLS256}	ATGCAGCTGGAGGTGATCGGGTTCGATCCGGCCGACAGCGGCAGCACGGACGAAGCCACACTGGCACAGCATGCAGACGTGCTGATTTTCGCCGCGCCGATTCGCCATACCGCCGTATTGATCGAGCGGTATGTAGAACTTGCCGGTGCGCGCGCTGCCTCGCAGCTGTGGCTGGATGTCACCTCGATCAAGCAGGCACCGGTTGCTGCGATGTTGACCTCGCAGGCGGAAGTGGTCGGCCTGCACCCGATGACGGCACCGCCCAAATCGCCGACCTTGAAAGGGCGTGTGATGGTGGTCTGCCAGGCGCGGCTGCAGCACTGGGCGGCCTGGGTGCAGAGCTTGTGTGACGCGCTGCAGGCCGAATGCGTGTACGCCGCTCCCGAGCACCACGACCGC…
>XOCORF0555 hypothetical protein {Xanthomonas oryzae pv. oryzicola BLS256}	ATGGATCGACGACAGGTTCACCCCGTGTCGCTCGAAGACATGCAGCAACGTGCGCAGCGAACCGGGCTGGTCGTCGGGCAGATACACGCTCAGTGTCAGCGGCTCGGTGAGATCGGCCAGCAGGTAGCCCACGCGCTCGTAGGTGTAATTGCCTGCCGCAAGCGCGTCGTGCTGCAAGGCTTGCGCGTTATCGTGCAGAAATTGGGTGCGGAACTGCGCACGCGCGGCATCGTCGCCCTGTGCCACCAAGGCACGCAGCTGCTGCAATTGCAGCAGCAGCCGGTCGAGCATCTCGCCGACATACGGGTTACCGAACTGGATGTCTTCGTAGATCGATGGGTTGAGCGAGAGAATGCGCGCGATGACCGCGGTATCCAGTTCGAACGATGCCGAGCGATA…
>XOCORF0556 pyridoxal kinase [2.7.1.35] {Xanthomonas oryzae pv. oryzicola BLS256}	TTGCCATCTCTTCCCAACACGGCCGCCCGCATGAGCGATGCAACCGACAGCCACCTCGTCCATGGTCGCCGCCAGCGTCCGGATGGCCCTTCGCCGATCGATGTGATTTCGGTGCAATCGCAATTGGTCTATGGCCATGCCGGCAACAGCGCTGCGGTGCCGCCGCTGCGCGCGCTGGGACTGCGTGTGGCCGAAGTGCCCACCACGCTGCTGAGCAATGCGCCGTTCTACGCGACCCTGCGCGGACGCATTCTGCCAGCCGACTGGCTGGCGGATTTGTTGCTGGGCGCCACCGAACGTGGCTTGCCACAACGTGCACGCATGCTGGTGTCCGGCTATTTCGGCAGCCTGGCCAATGGCGACGCCTTCGCCGACTGGCTGGAGCAGACCTTGCCGCAG…
>XOCORF0557 chaperone protein DnaJ (dnaJ) {Xanthomonas oryzae pv. oryzicola BLS256}	ATGAAGCACCACCCGGACCGCAATCCTGGCGATGCGGCTGCCGAAGCGGCGTTCAAGGAATGCAAGGAAGCCTACGAGGTGCTGTCCGACGGCAATAAGCGGCGCGCCTACGACGCGCATGGCCATGCGGCGTTCGAGCACGGCATGGGCGGTGGGCCGGGTAGCCCGGACATGGGAGATATCTTCGGCGATATCTTCGGCAATATTTTTGGCGGTGGCGCCGCCGGTCCGCGCGCTGCGCGACGTGGCGCCGACGTCGGTTACGTACTGGAACTGGATCTGGAAGAAGCCGTCGCCGGGATCGAGCGACGCATCGAGATCCCGACCCTGATCGAATGCGTGTCCTGCCACGGCAGCGGCTCGGAAGACGGCAAGGTCCAGACCTGCGGTACCTGCCAT…
>XOCORF0558 chaperone protein DnaK (dnaK) {Xanthomonas oryzae pv. oryzicola BLS256}	ATGGGCAAGATCATTGGTATTGACCTCGGCACCACGAACTCGTGCGTGTCGATCATGGACGGCGGCAAGGCCCGCGTCATCGAAAACTCCGAGGGCGATCGCACCACGCCCTCGATCGTCGCCTACACCAAGGACGGCGAAGTGCTGGTCGGCGCCTCGGCCAAGCGCCAGGCGGTGACCAACCCGAAGAACACCTTCTACGCGGTGAAGCGCCTGATCGGCCGCAAGTTCACCGACGGCGAAGTGCAGAAGGACATCTCGCACGTGCCGTACGGCATCCTGGCGCACGACAACGGCGACGCCTGGGTGCAGACCAGCGATGCCAAGCGCATGGCGCCGCAGGAAATCTCCGCGCGCGTGCTGGAAAAGATGAAGAAGACCGCCGAAGACTTCCTCGGC…
>XOCORF0559 co-chaperone GrpE (grpE) {Xanthomonas oryzae pv. oryzicola BLS256}	ATGAATCAAGACCACCCCGAATTCGATTCCGAAGACCTGGCCCAGAATCCACCCGAGACCGATCCGCTCAAGGCCGAGATCGAATCGCTGCGCAGCGAGATCGCGCTGGTCAAGGCCGATGCCCTGCGCGAGCGCGCCGACCTGGAAAACCAGCGCAAGCGCATCGCCCGCGACGTGGAGAACGCGCGCAAGTTCGCCAACGAGAAGCTGCTGGGCGAGCTGCTGCCGGTGTTCGACAGCCTGGACGCGGGCCTGACCGCCGCCGGCACCCAGCCCAGCCCGCTGCGCGATGGTCTGGACATGACCTACAAGCAATTGCTCAAGGTTGCCGCCGACAACGGCCTGACCCTGCTCGACCCGGTTGGCCAGCCGTTCAACCCGGACCAGCACCAGGCGATC…
>XOCORF0560 heat-inducible transcription repressor HrcA (hrcA) {Xanthomonas oryzae pv. oryzicola BLS256}	ATGCGCGCGTCCCAGTCCCCAATGCTCGCCCCCCGCGCCCGTCAGTTGCTGCGCACCCTGATCGCGCGCTACATCCGCGATGGCGAGCCGGTGGGCTCCAAGACGCTGGCTCAGCATGCGGGGCTGGATGTCAGCCCGGCCACCATCCGCAATATTCTTGCCGACCTGGAAGACGTGGGCCTGCTCAGCTCCCCGCATACCTCGGCCGGGCGTGTGCCCACCGCGCATGGCTACCGGGTGTTCGTCGACAGCCTGGTGCAGATGCAGCCGCCCGGCGAAGAGGAAGTGCGCCGCCTGCGCGCGGAGCTGGCCAGCGGCAACGGCACCCAATCGTTGCTGGGCAGCGCCTCGCAGATGCTGTCGGCAATGAGCCATTTCGTCGGCGTGGTCAGCGCGCCG…
>XOCORF0561 DNA repair protein RecN (recN) {Xanthomonas oryzae pv. oryzicola BLS256}	GTGAGACTGGTCATAGATAATGTCTGGTCACCGGGATGGCAAGCGTCCGATTTCCCGGTTGCCCCTGCCACCCTAAGCGTCCCCAAAGCGTTCACACTCGACCTCATGCTCAGACATCTCTCGATCAAGGATTTCGCCGTTGTCCGCGCCACCGAGCTGGAATTCGGGCCGGGCATGACCGTGGTGTCGGGCGAAACCGGCGCCGGCAAATCGCTGATGGTGGATGCGCTGGGCTTTTTGTCCGGCCTGCGCGCCGACAGCGGCGTGGTCCGCCACGGCGCCGACCGCGCCGAACTGTCGGCCGAATTCCAGCTGCCCGCCGAGCACCCGGGCCTGCGCTGGCTGGCCGACAACGAACTCGACGACGAGGCGCAATGCCAGCTGCGCCGGATCATCCGC…
>XOCORF0562 ferric uptake regulator Fur (fur) {Xanthomonas oryzae pv. oryzicola BLS256}	ATGGAAACCCACGACCTGCGCAAAGTCGGGCTCAAGGTGACCCATCCGCGCATGCGGATCCTGGAATTGCTGGAGCAAAAGAGCAATCACCACCACCTCAGCGCAGAAGACATCTATCGCCAGTTGCTCGACCACGGCGACGAGATCGGCCTGGCCACGGTGTATCGAGTGCTGACCCAGTTCGAGGCCGCCGGCCTGGTGCTGAAGCACAATTTCGAGGGCGGGCAAGCTGTGTATGAGCTCGATCGCGGCGGTCACCACGACCATATGGTCGATGTGGATACCGGCCATGTGATCGAATTCGAGAGCGAGGAAATCGAGGCGCTGCAGCGCCAGATTGCCGCCAAGCACGGCTATGAACTCGAAGAGCACTCGCTGGTGCTGTACGTGCGCAAGAAG…
>XOCORF0563 outer membrane protein (smpA) {Xanthomonas oryzae pv. oryzicola BLS256}	ATGCGTAATCTCCTGCTGGTCGCCGCCGTTGCTCTTTCCACCGCTGGCTGCGGCATCATCTACAAGCAGCCGATCTACCAGGGCAATCTGATCAAACAGACCGCCGTGGAGCAACTGCAGGTAGGCCAGAGCAAGCAGCAGGTCAGCGCGTTGCTGGGCACCCCCTCGATTCCAGACCCGTTCCACGCCCAGCGCTGGGACTACACCTCCACGCAGCGTGTGGATCGTCTGGCGCACACCGAGGTCAAGAACTTCACCGTGTTCTTCGAGAACGAGCAAGTTGTGCGCTGGGAAGGCGACTATTTCCCGTCGCAGGACGAGCAGCTGGCCAAATCCGCACCCAAGCAGTTCGGCCGCAACCTGGCACGCGACAAGAAGAAGCAGCGCGGCCGTTGA
>XOCORF0564 Uncharacterised protein family (UPF0125) superfamily {Xanthomonas oryzae pv. oryzicola BLS256}	ATGCGCATCGAGGTCGTGCTGGCCTGGCCGGATCGCTACAGTGCGGTGCAACTGGACTTGCCCGACGGCGCAACGGTGGCAGACGCAGTCGCACTCTCCAGTTTGGCGTTGGAGCAAGCGCCTGCAGCCCATGCGGTGCACGGGGTGATCGCGCGCCCGGAGCAGGTGTTGCGCGAAGGCGACCGGGTTGAATTGCTCAGGCCGCTGCTGCTGGATCCAAAGCAGGCGCGGCGTCGCAGGGCCGGACTAAGCAAAAAAGCCGGTCCCAACGCCTAG
>XOCORF0565 Streptomyces cyclase/dehydrase superfamily {Xanthomonas oryzae pv. oryzicola BLS256}	ATGCCTACCATCCGTCGCAGCGCCCTGGTCGAACACAGCGCCAACTGCATGTTCGATCTGGTCAATGATGTCGAAGCCTATCCGCGCCGCTTCGGCTGGTGCGACGCTGCCCATGTGCTCGAACAGGACCAGGCGCATGTCGTGGCGCGCCTGGATCTGGGGCTGGGGTCGTTCCGCACCTGGTTCACCACCGAGAACATCCTTGAGCGCCCCGAGCGCATCGTCATGCACTTGCGCGACGGCCCGTTCAAGCGATTGGAGGGCCTGTGGGAATTCCAGGCGCTGAGCGAGAACGCTTGCAAGGTGAGTCTGACCCTGGAACTGGAGACCAGCTCGCGCTTGCTGGGCCCTGCGCTGGCGCTGGGTTTCCAGGGCCTGGCCGATCGTATGGTCAACGAT…
>XOCORF0566 SsrA-binding protein (smpB) {Xanthomonas oryzae pv. oryzicola BLS256}	ATGAGTAAGAAACCCACCAAGGATAAAGCAAACGGCGCGAAGGCCACCAAAACCATCGCGTTGAACAAGCGTGCGCGCCACGAATACCACCTGGAAGAACGCTACGAAGCTGGTCTGGCGCTGCAGGGCTGGGAAATCAAGGCGATCCGCGCCGGCCGCGCCAACATCGTCGACGGTTACGCCTATGTCCGCTCCGGCGAGATCTATTTGATCGGCGCGCAGATTACCCCGCTGATTCAGGCGTCCACCCACACCGTGCCGGTGGAACGCCGCGACCGCAAACTGCTGCTGCACCGGGCCGAGATCGACAAGGTACTCACCCGCGTGGAGCGCGAGGGCTACACCCTGGTGCCCACCGCGCTGTACTGGAGCAGCAACAAGGTCAAGCTGGAAATCGCC…
>XOCORF0567 serine peptidase {Xanthomonas oryzae pv. oryzicola BLS256}	ATGGCGACAGGCAAGCCCCCAGGTTCGACGCCTGCGCGTGCGGTACTGCGCAAGGCGTCTGCAAGCATAGAAAAACCGGCGCGGCCGCGTGCAAGGCGCGCGCAGCAGGCCGAGGCACAAGAGCCCGCAGTGACCCGTGTGCAAGGCAACGCGCGTACCGTGATTTACATCCACGGCATCGGCAACAAGCCGCCGGCCGATGTGCTGCGGTGTCAGTGGGACAAAGCCTTGTTCGGGCGGCCGATGGGCGAGCGCACGCGTCTGGCGCACTGGGTCAATCGCGAGCGCTATCCGGTGGCCGAGCCAGGCAATTGCGATGCGCGCGATGTGGGGCCGGCGCTCAATCAGAGCGTGCAGCGCGCCTTGAGTACGCTCGGCTTGGTGCCGGGCGAACAGGAC…
>XOCORF0569 transposase (tnp37) {Xanthomonas oryzae pv. oryzicola BLS256}	ATGATGAAGAGAGACGGACGCTTGGTATCGCGGGCGGCGCTGGAAGAAATGCGCCTGATGGCGTTGCAACGAATGGGCGAAGGCGAATCGCCGGCCGAAGTGGCGTCGTCGTTCGGGTTGCATCGCGGCTGGGCGTACAAAGTGCTGGCGCGAGCACAGGAGGGCGGCGCTGGCGCATTGATGACGCGTAAGGGCAGCGGTCGCCCGCGGACGTTGACGCCGGCGCAGGAGCGCCAGGTATTTGGCTGGGTCAATGGCAAGAACCCTCGCCAGCATGGCGTCGCCTTCGGTCTGTGGACGCGGCAGGTCGTGCGTGAACTGATCGAGAAGAAATGTGCCGCAAAGTTGAGTCTGGCCAGCGTCGGGACGTTGCTGGCGCGGCTGGGGCTGAGCCCACAG…
>XOCORF0570 IS1478 transposase {Xanthomonas oryzae pv. oryzicola BLS256}	ATGCGTACACGCCGTCCTGCCGCCGAGCAATTGCATGCCGATGAGCTGTTTCGTTCGCGTCTGGAGAACCAGATCGACTTGCGCCATCCGCTGGTCCAGCTGAGCCATCGGCTGCCGTGGAGTGCGTTGGAGCAGGTGCTGTCGCCGCGGTTGCCGGCCACCACCAGCACAGGCGGTCGACCCGCATTGCCGGTGCGTCTGATCGCTGGGCTGCTCTACCTCAAGCACGCCTACGACCTGTCCGATGAAGCGGTGTGCGAACGTTGGCTGGAAAATCCATACTGGCAGTTCTTCACCGGCGAGGTGGTGTTCCAGACCTGCTTGCCGTGCGATCCCAGCTCCCTGACCCGTTGGCGACAGCGTCTGGGCGAAGCCGGTATGGAAGAGCTGTTGGCGCAT…
>XOCORF0571 metallopeptidase {Xanthomonas oryzae pv. oryzicola BLS256}	ATGACGCCGCAGACCGTCAATGCGTATTACGACCCCAGCACCAACTCCCTCAATTTCCCGGCCGGAATTCTGCAGCCGCCGTTCTTCGACGCCAGTGCGGACGATGCCTTGAACTACGGCGGCATCGGCGCGGTGATCGGGCACGAAGCCACGCACGGCTTCGACGATGAAGGCAGGCAGTTCGACAGCGCCGGCAACAATGTCGACTGGTGGACGCCGCAGGATCGCAAAGCCTTCGAGCAACGTGCCGAGCGACTGGTACAGCAGTTCGATGCCTACATGCCGCTACCCAGCCACCCCACGGTGCATGTCAATGGCAAACTCAGCCTGGGCGAAAACATCGCCGACCTGGGTGGCCTCGACGTCGCCTACGATGCGTTACAGGCAGATCTGCGCGCC…
>XOCORF0572 metallopeptidase {Xanthomonas oryzae pv. oryzicola BLS256}	ATGCCCACCATTCGTCCGCTTGCCCTCGCTCTTGGCTTCAGCCTGATCTCGCTGCTGTCCGCCACCGACGCCGACGCCGCTCGCAAGAAGAAGGCGGCAGCGCCCAAGGCTCCGGCCGTCGCGGCGGCCTGCACCAATTTCTACGACTACGCCAACGCCAGCTGGCTCAAGGCCAACCCCGTGCCGCAGGCCGGCGCCGTCACCGCGCTGGGCCAATTGTCCGAGCACGCCCTGCAGCAGCAGCGCGAATTGCTCGATGCATCGATGAATTCCCCGCAAGGCAACGTGCAGAAGCTGCTCGGCGATTTCTGGGCCAGCGGCCTGGACGAAGCGGCTGTCGAAAAGGACGGTTCCAACCCGATCGCCCCCCTGCTCTCGCGCATCGACGCGATCAAGAAG…
>XOCORF0573 Integrase core domain, putative {Xanthomonas oryzae pv. oryzicola BLS256}	GTGATCGACTGCAGCACGCGTCAGCTGCTTGGCTGGCACCTGTCGCGGACGGGAAAGGCCAGCACGGCTGCGGCCGCGCTGGAGCAGGCCCTGATCACGCGCTTCGGCACGCTGGGCAAGGTCAAGGAGCCGTTCCTACTGCGCTCGGACAATGGCCTGGTCTTCACCTGCCGAGACTACACCCGGTTGGTGCGCAGCTATGGCCTGAAGCAGGAGTTCATCACCCCGCACTGCCCTCAGCAGAACGGGATGGTGGAACGGGTGATCCGGACGCTGAAGGAGCAGTGCATGCACCGGCATCGCTTCGAGAGCCAAACTCACGCATTGCGCGTGATCGCTGACTGGATCGCCTTCTACAACCAACAGCGCCCTCATCAGGCGCTGAAGATGATGACCCCA…
>XOCORF0574 hypothetical protein {Xanthomonas oryzae pv. oryzicola BLS256}	ATGAAGCAAGAAGGTGTTTCAGTTCCGATGACCAAGCTGTGCCAGTGGTTCGGCGTGGCACGTCGCACGATGTACTACACGCCGACCAGATCGCCCGCCAAGGTGAAGCCGGAGCTGGCTGAGCCAATCAAGGAGCTGATCGAGGCGCAGCCGTCGTTTGGCTATCGCACCGTGGCTGCGTTGCTTGGTATGAACAAGAACACCGTACAGCGGATCTTCCAGCTCAACGGCTGGCAGGTTCGTAAGCGGCCCCTTGGCCAGCGCCCGCGGGTCGAGGCCAAGGTATCGCGTGCGCAGAAGCCGGATCAACGTTGGGCGACCGACCTGTGTCGCGTATAG
>XOCORF0575 transposase {Xanthomonas oryzae pv. oryzicola BLS256}	ATGAGCGAAGTGATGGAAGAAGATATCAAGCGCTGGACCGCACGGCGCAAGTCGGCTCTGGTCCTTGAGATCATCCAAGGCAAGACGACGGTGGCTGCTGCCAGCCGCCAGTTCGACCTGACGCCGGCTGAGATCGAAAGCTGGGTCGACGATGGCAAGCGCGGCCTGGAGAACGCGCGACGAGCCAAGCCGGAAGACGTGCGCGAGCAGTACGCGCGCCAGCTGAAGGACCTGCAGGAAGCCTACGGCGAGGCCATGCTGGAGATCCGTGCGCGAAAAAAGCTGGTATCCCTGCTGGGAAAGGACGAGAGCTGA
>XOCORF0576 transposase {Xanthomonas oryzae pv. oryzicola BLS256}	ATGGCCATGAATCGTGTGCAGTTCCAAGCCGGGCTGTCGTTGCCGGCGTTGCTCAAGCGCTATGGCAACGCGCAGCAGTGCGAGCAGGCGTTGGAGATCTCGCGCTGGCCACAGGGCTGTGTTTGTCCGCGTTGCGCCGCCACCGCGCACAGTCGATTCCAGCGTCACGGCACCACGTACTGGCAGTGCACGGCCTGCTATCGCCAGACCCGCCTGCGCTCGGGCACGGTGATGGACAACAGCAAGCTGCCGCGACGCACCTGGCTGCTTGGCATGTATCTGCTGGGCCAGAGCAAGACGAACCTGTCGGCGCTGGAGTTGATGCGACACCTGGGAGTGAGCTACCCGACAGCGTGGCCAATGAAGCACAAGCTGATGCAGGCCATGACCCAACGCGAG…
>XOCORF0577 IS1478 transposase {Xanthomonas oryzae pv. oryzicola BLS256}	ATGCGTACACGCCGTCCTGCCGCCGAGCAATTGCATGCCGATGAGCTGTTTCGTTCGCGTCTGGAGAACCAGATCGACGTGCGCCATCCACTGGTCCAGCTGAGCCATCGGCTGCCGTGGAGTGCGTTGGAGCAGGCGTTGTCGCCGCGGTTGCCGGCCACCACCGGCGCAGGCGGTCGACCCGCATTGCCGCTGCGTCTGATCGCTGGGCTGCTCTACCTCAAGCACGCCTACGACCTGTCCGATGAAGCGGTGTGCGAACGTTGGCTGGAAAATCCATACTGGCAGTTCTTCACCGGCGAGGTGGTGTTCCAGACCTGCTTGCCGTGCGATCCCAGCTCCCTGACCCGTTGGCGACAGCGTCTGGGCGAAGCCGGTATGGAAGAGCTGTTGGCGCAT…
>XOCORF0578 integral membrane protein (XF0649) {Xanthomonas oryzae pv. oryzicola BLS256}	GTGCGCTCACCATTTTTTTCCAGCGCCTCCTTGATCAGGTCGTTCTGGAACACCTGCTCGGCCAGCAACTTCTTCAGCCGCGTGTTCTCGGCCTCCAGGTCCTTGAGCTGCTTGGCATCGGGCACGCTCATGCCGCCGAACTTGCTGCGCCACAGCGAACTTGCTGCGCCACAGGTAGTAGGAAGCCTCACTGAAGCCATGCCGCCGGCACAGGTCCTTGATCGGCATGCCGGCCTCGGCTTCGCGCCGGAAGCCAATGATCTGTTCTTCGGAAAAACGCTTCTTCACGTCCAATCTCCTCGGGATAGGGAATTGGACTCCAAACAGATGTGCTACTCAAAATCGGGGGGACGTCGCAGCGTTTGGATGCGGCCGTGTGGGGGCCTTCATAAGCCTACC…
>XOCORF0579 IS1404 transposase {Xanthomonas oryzae pv. oryzicola BLS256}	ATGGTGAGCGCACCTGCGCGTCGTGCGCTGGTGCGCGAGTGGATCGAAGGTTCCGCCGAAGGCAGGGCAATCAAATGCCTGGTGATCGTGGACGACGCAACCCACGAAGCGGTCGCCATCGACGTGGAGCGTGCGATCTCGGGACACGGCGTTGTGCGCGTGCTGGATCGGTTGGCACACAGTGGCGGCCTGCCGAAGATGATCCGCACGAACAATGGCAAGGAGTTCTGTGGCAAGGCCATGGTCGCTTGGGCGCATGCCAATCGTGTGCAGCGACGCCAGATCCAGCCTGGCAAACCGAACCAGAATGCCTACGTCGAATCCTTCAACGGCCGGCTACGCGACGAATGCCTTAACGAACATTGGTTCCCAACGCTGCTGCATGCGCGCACCGAGATC…
>XOCORF0580 hypothetical protein {Xanthomonas oryzae pv. oryzicola BLS256}	ATGCGGTCCTCGCCGATCGCCTGGGTGTGGATAGGCGTTTGGTCGGTGGCAGTGGCCTACGGCATTGGTTCGGCCGCCCTAGAGGGTCGGCAGGGATTCGTGTANNNNNNNNNNNNNNNNNNNNNNNNNNNNNNNNNNNNNCACACACTTAATTAA
>XOCORF0581 avirulence protein (pthA1) {Xanthomonas oryzae pv. oryzicola BLS256}	ATGGATCCCATTCGTTCGCGCAGGCCAAGTCCTGCCCGCGAGCTTCTGCCTGGACCCCAACCGGATAGGGTTCAGCCGACTGCAGATCGTGGGGTGTCTGCGCCTGCTGGCAGCCCTCTGGATGGCTTGCCCGTTCGGCGGACGGTGTCCCGGACCCGGCTGCCATCTCCCCCTGCGTCCTCGCCTGCGTTCTCGGCGGGCAGCTTCAGCGATCTGCTCCGTCCGTTCAATCCGTCGCTTTTTGATATATCGCTTCTTGATTCGATGCCTGCCGTCGGCACGCCGCATACAGCGGCTGCCCCAGCAGAGTGGGATGAGATGCAATCGGCTCTGCGTGCAGCCGATGAACCGCCACCCACCGTGCGTGTCGCTGTCACTGCCGCGCGGCCGCCGCGCGCC…
>XOCORF0582 VgrG protein (vrgS) {Xanthomonas oryzae pv. oryzicola BLS256}	ATGGCAGATCTACATTGTCTTACGACACGCATCGGTAGATCTGGCGCGCGTCAATCAGCTTGCCGAACCATCCGGCACCACGGCGGCAAGCGCAAGGTCAACGGCGTGGTGACCGCCGTGCGGCAGTTGGGCGCCGATGGCGGCCTGTCCAGCTACCGCTTGCCGATACAGCCCGCGCTGGCGCTGTTGGCCTATCGCCGCACCTGCCGCATCTTCCAGCAGGAGAGCGTGCCGGACATCGTTGCGCAGATCGTGCAGGAACATCGCGCCAGCAATCCCCCGATCGCCGCCAGCTTCCGCCTGGACCAGCAGCTGCGCCAGCGACGTCTCCCCGAAGTTGCGTACTGCCATGCGTACTCGGAAGAGCATGTAGGGACCACAGACCCTTAG
>XOCORF0583 ISxac3 transposase {Xanthomonas oryzae pv. oryzicola BLS256}	ATGACTGATTCGGAGGTGTCCATGAGCAGCAAGCGGTATACGGATGAGTTCAAGATCGAAGCGGTCCGGCAAGTGACCGATCGTGGCTTCAAGGTGGCAGAGGTCGCACAGCGGCTGGGTGTCACCACGCACAGCCTGTACGCCTGA
>XOCORF0584 ISxac3 transposase {Xanthomonas oryzae pv. oryzicola BLS256}	GTGGTGCAGCGTGCCGAGGTGGACCAGAGCGCCGAGGTTCGGCGGCTGAAGACCGAGTTGCGCCCGGTGACGGAGGAGCGCGACATCCTAAAAAAGGCCGCCGCGTACTTTGCCAAGGGGTAA
>XOCORF0585 ISxac3 transposase {Xanthomonas oryzae pv. oryzicola BLS256}	ATGCAAGCCCACCGCGAAGAATTCAGTGTGTGCGCGATGTGCCGGGTGTTGCGGGTGAACCGGGCTGGATACGACGCGTGGCTAAAGTCGCCCGACAGTAAGCGCGCCAAGGAAGACGAACGCCTGCTGGGGCTGATCAAGCACCACTGGCTGGCCAGCGGCAGTGTGTATGGGCATCGCAAGATCGCCAAGGATCTGCGCGATCTGGGTGAGCGTTGCAGTCGCCATCGGGTGCATCGGCTGATGCGCGCCGATGGGCTGCGTGCCCAGGTGGGCTATGGTCGCAAACCGCGCTTCCATGGCGGAATGCCGTGCAAGGCGGCAGCCAACCTGCTGGATCGGCAGTTCGACGTGACCGAGCCGGACACGGCCTGGGCGAGCGACTTCACCTTTATCCGC…
>XOCORF0586 avirulence protein (pthA1) {Xanthomonas oryzae pv. oryzicola BLS256}	ATGGATCCCATTCGTCCGCGCAGGCCAAGTCCTGCCCGCGAGCTTCTGCCCGGACCCCAACCGGATAGGGTTCAGCCGACTGCAGATCGGGGGGGGGCTCCGCCTGCTGGCGGCCCCCTGGATGGCTTGCCCGCTCGGCGGACGATGTCCCGGACCCGGCTGCCATCTCCCCCTGCGCCCTCGCCTGCGTTCTCGGCGGGCAGCTTCAGCGATCTGCTCCGTCAGTTCGATCCGTCGCTTCTTGATACATCGCTTCTTGATTCGATGCCTGCCGTCGGCACGCCGCATACAGCGGCTGCCCCAGCAGAGTGGGATGAGGTGCAATCGGGTCTGCGTGCAGCCGATGACCCGCCACCCACCGTGCGTGTCGCTGTCACTGCCGCGCGGCCGCCGCGCGCC…
>XOCORF0587 IS1404 transposase {Xanthomonas oryzae pv. oryzicola BLS256}	ATGAGCGCCAGTGCGCTGCGCGATCGCCCGCGCGAGGACCGCAACGTTGAGTTGCGCGAGCGCATCCTTGCGTTGGCGCATCGCCATCGCCGCTATGGCGTGGGGATGATCTATCTCAAGCTGCGACAGGAAGGGCGTCTGGTGAACTATAAGCGGGTGGAGCGGTTGTATCGCCAGCAGCAGCTGCAGGTCCGCCGCCGCACGCGTAAAAAGGTGCCGGTAGGCGAGCGTGCGCCGTTGCTGCGGCCCACCAAGGCCAACCAGGTGTGGTCGATGGACGTCGTGTTCGACCGCACCGCCGAAGGCAGGGCAATCAAATGCCTGGTGATCGTGGACGATGCAACCCACGAAGCGGTCGCCATCGGCGTGGAGCGTGCCATCTCCGGCCACGGCGTTGCG…
>XOCORF0588 IS1404 transposase {Xanthomonas oryzae pv. oryzicola BLS256}	GTGAAGAAGCGTTTTTCCGAAGAGCAGATCATCGGCTTCCTGCGCGAAGCCGAGGCCGGCATGCCGATCAAAGACCTGTGCCGACGGCATGGCTTCAGTGAGGCTTCCTACTACCTGTGGCGCAGCAAGTTCGGCGGCATGAGCGTGCCCGATGCCAAGCGGCTCAAGGACCTGGAGGCCGAGAACACGCGACTGAAGAAGTTGCTGGCCGAGCAGGTGTTCCAGAACGACCTGATCAAGGATGCGCTGCAAAAAAAATGGTGA
>XOCORF0589 hypothetical protein {Xanthomonas oryzae pv. oryzicola BLS256}	ATGGTGTTTGAGGTGTTGCCGGCCAACTACGTGCGGGCATCCAAGGTCTACCGCCGGGGGCGTCAAGCCGCGTTGAAGGCGTTGGCCAAGCTCCAGCGCCAGGGCAAACCCGCCAAGCGCACGCTATAG
>XOCORF0590 avirulence protein (pthA1) {Xanthomonas oryzae pv. oryzicola BLS256}	ATGGATCCCATTCGTCCGCGCAGGCCAAGTCCTGCCCGCGAGCTTCTGCCTGGACCCCAACCGGATAGGGTTCAGCCGACTGCAGATCGGGGGGGGGCTCCGCCTGCTGGCGGCCCCCTGGATGGCTTGCCCGCTCGGCGGACGGTGTCCCGGACCCGGCTGCCATCTCCCCCTGCGCCCTCGCCTGCGTTCTCGGCGGGCAGCTTCAGCGATCTGCTCCGTCCGTTCGATCCGTCGCTTCCTGATACATCACTTTTTGATTCGATGCCTGCCGTCGGCACGCCGCATACAGCGGCTGCCCCAGCAGAGTGGGATGAGATGCAATCGGCTCTGCGTGCAGCCGATGACCCGTCACCCACCGTACGTGTCGCTGTCACTGCCGCGCGGCAGCCGCGCGCC…
>XOCORF0591 hypothetical 65.3K protein - Xanthomonas campestris pv. vesicatoria {Xanthomonas oryzae pv. oryzicola BLS256}	CTGCGCCGGGGTCAGGCCATGGTCCTGGCACAGCACCGGCAACAGCCGCTGCACCGTCTCCAGCGCCTGCTTGCTGCCAATATTGCTGGCGATGGCCACGACCTGGGCCGGGCTCAGGCCATGGTCCTGGCACAGCACCGGCAACAGCCGCTGCACCGTCTCCAGCGCCTGCTTGCCGCCGCCATTGCTGGCGATGGCCACGACCTGGTCCGGGGTCAGGCCATGGGCCTGGCACAGCACCGGCAACAGCCGCTGCACCGTCTCCAGCGCCTGCTTGCCGCCGTTATTGTTGGCGATGGCCACGACCTGGTCCAGGGTCAGGCCATGGGCCTGGCACAACACCGGCAACAGCCGCTGCACCGTCTCCAGCGCCTGCTTGCCGCCGTTATTGTTGGCGAT…
>XOCORF0592 reductase (gor) [1.8.1.7] {Xanthomonas oryzae pv. oryzicola BLS256}	ATGAGTGCGCGTTACGACTACGACGTGGTGATTCTGGGCGGCGGTTCCGGCGGCCTTGCTGCAGGATTTCGCGCAGCAAAACATGGCGCGCGCGTCGCGATCATGGAGCCCGACGAATTGGGCGGCACCTGCGTCAATCTCGGCTGCGTGCCGAAAAAGGCGATGTGGCTGGCAGCCGATCTGGCTGGCAAGATCGAGCTGGCAGGTGCGCTGGGATTTGCCGTGTCGCGCCCGACGCTGGCGTGGCAAGAGCTGGTCACGCATCGGCAGGGGTATATCGCCAACATCCACGCCAGCTATCGACGCCGTCTCAATGAAGATGGTGTGGCGTTGATCCAGCAGCGCGGTGTGCTGCAGGACCGCCACACCATCATGGGCAGCGACGGCGTGCCGGTGACC…
>XOCORF0593 D-amino acid dehydrogenase subunit (dadA) [1.4.99.1] {Xanthomonas oryzae pv. oryzicola BLS256}	ATGCGCGCCGTTCGCGATGACGTTCTGGTGATTGGTGCGGGCGCGATTGGCCTGGCCACCGCGCTGGCACTTGTCCAAGCGGGCCGGCAAGTGCATGTGCTCGATGCCGGTGCGCCGGGTGCAGCGACTTCTTACGGCAATTGCGGCACCATCACGCCGAGCCATGCACCGCCGCTGGCGGCGCCCGGCATGCTTGCGCAGGCGGTGAAATGGATGTTCACCCCGGATGCGCCGCTGTATATCCCACCACGTCTGGATCCCGGCTTATGGCGCTGGCTGCTGCGCTTTGCACGTCGTTGCAATGCGCGCGATTGGCAGTCCAGTGCGCAAGCGCGCGCGGCGTTGTTGCACGATGCGCGGCAGCGCTTCGACGAGTGGGTGGCGCGGTATGCGCTGGAC…
>XOCORF0594 transport protein {Xanthomonas oryzae pv. oryzicola BLS256}	ATGACATCCCGCGACATGCTGTTCCCCATTGCTGCGACCGAGCGCATCGTCGTGCTGGACGTCCTGCGCGGGGTGGCGCTGCTGGGCATCCTGCTGATGAACATGGAAGCCTTCGTCGGGCCGCTCGATCTGGCCACGACCGGGGTCGATCCGCATTGGCATGGTGCCGACCGTATTGCCGATGCGCTGGCCTACGTGTTCGTGCAAGGGAAGTTCTACACGCTGTTTTCGTTGTTGTTCGGGATGGGCTTTGCGGTGATGGCGCAGCGCGCCGCGCAGGCTGGGCGCGCGTTCTTCGGCCTGTATCTCCGTCGCACCCTGGGGCTGTTGGCAATCGGCCTTGGCCATGCCTTGCTGGTGTGGTCCGGCGACATTCTGGTGACCTATGCATTGCTGGCG…
>XOCORF0595 peptidyl-prolyl cis-trans isomerase (slyD) [5.2.1.8] {Xanthomonas oryzae pv. oryzicola BLS256}	ATGATCGGCCACGGCAACATCATCCCGGGCCTGGAAGCGGCCATGATGGACAAGCAAGCCGGCGAGAGCTTCGGCGTGGACGTCAAGGCCACCGACGCCTATGGCGAATACCGCGAAGGTCTGAGCCAGCGCGTGCCCAAGAAGCATTTCGGTGCCACCAAGCTGGTGCCCGGCACCCAGGTGGTGCTGCAGACCAACTTCGGCCCGCGTGCGGTCACCGTGCAGAAGGTCGGCATGAGCGTGGTCGATGTGGACCTCAATCACCCGATGGCCGGCAAGGATCTGCATTTCGACGTGGAAATCATCGAAGTGCGTGAAGCCACCGCCCAAGAGCGTGACCATGGCCATGTGCACGGCGATGGCGGTCATCACCACTAA
>XOCORF0596 lipoprotein (XF0653) {Xanthomonas oryzae pv. oryzicola BLS256}	ATGGCGGCCGTCCGAACCGCCCATTATCCCGGCTCCATGCAGATGACGCCAGTTTTCGCCGCTCACCCCCGACGCGTCGCGGCCAGCCTGTTGCTGGTCCTGCTGCTCCTGGGCGGTTGTTCGTCACAAGCGCCGGTCCGGCGTCCAGCCGCACCGCCGCCGGCAGCGCGCGCGTGGCCGCAGGTCCCCCCGGCCGACCCGGCCGCCGCCAACAACATCCTGATGCGCGCGTTGGGGCTGGTGGGCACGCCATACCGCTTCGGCGGCAATACGCCGGAGACCGGCTTCGACTGCAGCGGGCTGGTGACCTATGTGTACAAGGACGTGCTGGCACTGGCACTGCCACGCACCTCGCGCGAACTGGCCGCGATCCAGGGCCCACGCATCCCGCCAGAGCGG…
>XOCORF0597 NlpC/P60 family domain protein {Xanthomonas oryzae pv. oryzicola BLS256}	GTGACGAACGACGAACAGACCACAACTGGCGCCGCACCGCTTCCGCCTCGGAAACCGCTCCGCCTGCTATGCGCCACCGCTCTCTGGCTTGCAGCACTTCCCGCGTTGGCTCAGACCGGCAACAGCACACCATCCGCTCCGCAGACGACCACGCCAGACAGCGCCGTCGCCGCCGAGAAAGCCGCGACCCGCAGCCGCGCCGACGCCGCTGCTACCGCAACACTAGCCGCCCTGCTTCCGCATCTGGCCGCCAACGACGCCATTCCCCTGATGGACCGCTCGGCGATGTTCGCCGGTGACCTCAGCCGCTTGCTCGCCAATTACGATGTTTCTCAGAGCGCGGCCAACGCTGCCCAGAACGCCGTGGCCGATAGCCGCGTGCAGGTGATCTTGCAGCGC…
>XOCORF0598 hypothetical protein {Xanthomonas oryzae pv. oryzicola BLS256}	GTGCTGGGTGGCTACTTCAATGCGCACGCTGCGCGGCGAGCCGGGCGCTACTTTGCCTTCAGCACATCGCCTGCCATCGGGCAGATGACCTACCTGCGCCGTGGCGCCGGTTACCCCGAGGTATCTGCCCTGTAA
>XOCORF0599 acyl-CoA thioester hydrolase {Xanthomonas oryzae pv. oryzicola BLS256}	ATGAAGTGGATCGACCAGGTCGGCTGTGCGGCGGCCAGCGGTTGGAGCGGGCATTACTGCGTCACCGTTGCGGTGGGCGGCATTCGTTTTGTGGCACCGGTACGCATCGGCGATCTGGTGGCGGTGTCGGCCAAGCTGGTCTACACCGGCCGCAGCAGCATGCATTTGGCCATCGATGTACGCGCGCGCAGCCCGATGGGCGGCGACACGCGCCTGTGCACCCACTGCATCATTGTGTTCGTGGCGATGGACCCGGACGGCGTCACCCCGGTCGAAGTGTCGTCCTGGCGGCCCGACACCCCGGAAGATCAACGCCTGGCCGACTACGCGCTCAAGGTGATGGAATTGAGCAAGGGCATCGAGGACACCATGGCCCATTACAGGGCAGATACCTCGGGG…
>XOCORF0600 hypothetical protein {Xanthomonas oryzae pv. oryzicola BLS256}	ATGCGTGCTGGATTTCCCATGCTGCGCGAACGGCTGCAGCAACTGCCCGAGCTAGAGCGCGTCGATGGCGTGTTCGTGCAGCGCGGTTTGGCCGACGACCCGTTCGAGCAGCAGTATCTGCAGATCCGGCGCAAGGAAGGCCGGCTCTACACCGATGCGCAGGTGCGTCGCCTGCCGCGTCCAGGCGGAAAACTCGGGGCAACGCTGGAATGGCGCGCGCGCGCGCGGTCCAGCAGGTTGCTGATGCAGCACCTGCAGACGCGTGGCGGCGAAGGCGCCATCCTCGAACTCGGTTGCGGCAATGGTTGGCTATCGCGGTTGCTGGCGCAGTCGCTGCAACGCGACGTCTGCGGCATCGATGTCAATCGCACCGAACTTGTCCAGGCCGCACGCGTCTTC…
>XOCORF0601 glutamate symport protein (gltT) {Xanthomonas oryzae pv. oryzicola BLS256}	ATGGTGCATGCACTCTCCCCCGGAAGATTCGACGACATGAAACTGGTTGCGGCCTGGTTGCGCATTCCGTTCTGGCAGCGCGTGGTGGCCGGCTTTACGCTGGGTGCGGTCATCGGTGCGGCCATGGGCCCGGCAGCCGATGTGTGGTTCGGTCCACTCGGCGATCTGTATGTCACCCTGATCAAGATGATCGCGATCCCGCTGGTGTTCTTCGCGGTGATCAATGCGATCTCGTCGTTGCACGGGCAAAAGTCGGTCGCCGCCCTCGGTGGACGCACGTTTTTATGGTTCGTCATCACCGCGGCATTGGCGGTGGGCGTGGGCCTGGCGGTCGGCACGATCATGCAGCCGGGTGCCGGTCATTTCAGTTTGAGTGTGGATTCGGCCTGGAAGCCGCGC…
>XOCORF0602 alkaline phosphatase (phoA) {Xanthomonas oryzae pv. oryzicola BLS256}	ATGCGCAACCAGGCCGCAACCAGTTTCATGTCGTCGAATCTTCCGGGGGAGAGTGCATGCACCATAGCCCAGGCCCGCGCCGCCCGCGAGACCACAGCTGGAACAGCGCTGTGTCATCGGTGTGACACCACCCAGCGCGGCATAATGGGCATTGATTCAGCCACGAGTTCGATGCCGATGGGTTACCGCCTGCCTGCCCTCGCCGCCCTGACCACGCTGTGCGTCGCCGCCTGCGCCTCCACCGCCGGGAGCAGCGCCTGCGCACCGGCGTCGGTCCGCGTAGAGGTGCCGCAGGTGACGCACCCGGCCGGCGAAACCCCGCAGTGGTGGTACCGCTCCGGCGCCGCCCGCGCGGCCGGCAATGGCGCCATGGCCGGCAAGGCACGCAACGTGATCCTG…
>XOCORF0603 cell cycle protein (mesJ) {Xanthomonas oryzae pv. oryzicola BLS256}	GTGCTAACCGACACCCCGCTACGGCTGCCCGCCACCCCGCCCGGCCCGGTGCTGCTGGCCTACAGCGGCGGGATGGATTCCAGCGCGCTGCTGCAGTTGCTGGCGGCGACGCCGCGCTATCGCCAAGCAGGATTGCGCGCGCTGCATGTGCATCACGGGCTGCATGCCGATGCCGACGCCTGGGCCGCGCATTGCCAGCGCAGCTGCGATGCGCTGCAGGTGCCGTTGCAGATCGTGCGGGTGCAGGTCGAGCGCGATAGCGGCCTCGGTCTGGAAGCTGCAGCACGCAACGCGCGCCATATTGCATTCGCGCACACCCTTGCCGCTGGCGAGTGGCTGACGCTGGCGCACCATCGCGACGATCAGGCTGAAACATTTCTGCTGCGTGCGCTGCGCGCC…
>XOCORF0604 exodeoxyribonuclease VII small subunit (xseB) [3.1.11.6] {Xanthomonas oryzae pv. oryzicola BLS256}	ATGCGAATTGACCCGCTTGCGCGCGCGCCGCACACTTTAGCGATGGCCAAGAAGTCCTTGAACGAAACGTCCCCGGTTGCCCGCTTCGAACAGTCGCTGGAAGAACTCGAGCAACTGGTGCAGAAGATGGAAGTCGGCGATCTGAGCCTGGAGCAATCGCTCACGGCCTATGAGCGCGGCGTCGGGTTGTACCGCGATTGCCAGCAGGCGCTGGAACAGGCCGAACTGCGCGTGCGCCTGTTGACAGACCCTGCCCGCCCCGAGCTTGCCGAAGCCTTCGAACCGCCGTCGCTGGACGGCTGA
>XOCORF0605 geranyltranstransferase; farnesyl-diphosphate synthase (ispA) {Xanthomonas oryzae pv. oryzicola BLS256}	GTGCGTTCGGCGCTGTTCGACCACTGGATCGCCCGCACCGAACGCAGCCTGGAAGCCGCCTTGCCGAGCGCCACGCGTGCGCCGCAGCGCTTGCATGCAGCGATGCGCCATGCGGTGCTGGGCGGTGGCAAGCGCATGCGTCCGCTGCTGGTCTATGCAAGCGGCGCACTGTTCGGCGCGGCTGAAGATCAGCTCGACACGCCCGCGGTGGCAGTGGAACTGATCCACGCCTATTCGCTGGTGCACGACGACTTACCGGCGATGGACGACGACGCGCTGCGCCGCGGCCAGCCCACGGTGCATATCGCCTTCGACGAAGCCACCGCCATTCTGGCCGGCGATGCCTTGCAGACGCGCGCCTTCGAATTACTGGCCGCTGCCTCTGCCAGCGCCGAACTG…
>XOCORF0606 extracellular protease {Xanthomonas oryzae pv. oryzicola BLS256}	ATGGCATTCCGTCGCCCGTATGGCCACATATCGGCCGTGCGTGACATAACACCGGCCGCGCAGGGCACGATTTGCGCACTCCGTGCGCCAGCGCACGGTCAACGCCTTCGGGGTGATCTTCCAGCCAGAGAACGTGATCACATATCGGAACTTTTCTTGCTTGCGTTTGTGTCGGCGACTGACACGCGCGAACCTCCGAAACGTGACGGAGGTAACGATTTAATGATGAATTATCGACAAATAGCATATTTCATCACTGTTAAAAATCCGATCAATGCCAAAAATATACCCAATGAAACGACTTATCGCGTCCGCTTTGTTCTGCCTAGATGTGGATCGCCCGCATCCGCGGACGTCCCCCGATCACACGGAGAGTCACTGGTGAAGAACGTTTTTCTC…
>XOCORF0607 conserved hypothetical protein {Xanthomonas oryzae pv. oryzicola BLS256}	GTGATCTGGCTGATCAGCAAAGACGCCAGCCCGTCCAAACTCTTTGCCACCGATCAAGCCAAGGAAGCATTGAATTTCCAGATCACGGTGACGCTAGCCATGATCGCGGCTGTCATTTTGGCTGTGGTGACGCTTGGTGCGCTGGCCTTCCGGTTCACTCTGGTTTGGATTGCCAGCCTGGTGTTCTGCATCTTGGCCGCCGTCAAGGCCAACAACGGCGAGCACTACCGCTATCCGTTCGCGCTGCGCCTGATCAAGTAA
>XOCORF0608 hypothetical protein {Xanthomonas oryzae pv. oryzicola BLS256}	TTGAGCATGCTGTTGCTGGCGCCTACGTTGGTGATCTTTGGCGCCGGAATAGTGTTCGAGGCGATCCTGAAACCGGCGTTGCTGGTGGCAATGGTGTTGTCTTTGCGCGCCGCGATAACGGCGGCGTGCGGTGAGCGCTATCGCTATCCACTGCACTATGGCGGTGCCGCGATACCGCCACTGCCGTGCGCGTGA
>XOCORF0609 PmbA (pmbA) {Xanthomonas oryzae pv. oryzicola BLS256}	ATGGCCGGGCTTCGCGGACGGATCCGCGTTCTCAAGGATAAAGCATTGAACGCACTCTCCTCTGAAATCCGTGTCACCGACGACAGCCTGCAGCGCCTGGACGCGCTCACCGACATCTCGCAGCGCCTGCTTGAGCGCGCACGCGCGGCCGGCGCCACCCAGGCCGAAGTCAGCTGTAGCGAAGAGCGCGGCCTGGACGTCAATGTGCGGCTGGGCGATGTGGAGACGGTCGAATCCACCCGCGACCGCGGCATTGCGGTGACGGTCTACTTCGGCAAGCGCAAGGGCAGTGCCAGCACTGCGGATTTGCAGGATTCCAGCCTGGAATCCACCGTGGCGCAGGCCTGCGCGATCGCCCGTTTCACCGAAGACGACGCCGCCAGCGGCCTGGCTGATCCG…
>XOCORF0610 hypothetical protein {Xanthomonas oryzae pv. oryzicola BLS256}	ATGGACCTTCGGGCGTTGGTTCGTTCACTCGTTGCCGGCCACGGTCATCTTGCCTACGAGCACCGAGCCAATCTTGACGTGCGAACGCGGGTCGACATCGCTGCCCACCGCTTCGATGCCGGCGAACATGTCACGCAGATTGCCGGCGATGGTCAGGCCATCGACCGGGTAGGCGATCACGCCGTTTTCGATCCAGAAACCGCCGGCACCACGCGAGTAATCGCCGGTGACGGGATTGACGCCATTGCCCATCAGTTCGGTGACCAGCAGGCCGCGCGACATGCCGGCAATCATCGATGCCAGATCGCCTGCGTTGGCAGTGACCTGCAGGTTATGCACGCCACCGGCATTGGCGGTGGTCTGCAGGCCCAGCTTGCGTGCCGAATAACTGCCCAGCAC…
>XOCORF0611 Protein of unknown function (DUF615) family {Xanthomonas oryzae pv. oryzicola BLS256}	GTGTTCCGCCGACGCCCGGCCGTTCAAGGCCTGAGATGTTTATCAACCAAGTTTCGGGATGTAGTGGCAATGCGCGGACGCGATGAAGACACCGGTGAATTTCGCGGCGCCAGCCGTAGCCAGCAGCGGCGCGAAGCGCTGGAGATTTTCGACCTGGGCGAGAAGCTGGTCGCGCTGACCCCGGCGCAGCTGGCCAAGTTGCCGGTGCCCGAGTCGCTGATCCCGCATATCGAAGAGAGCAAGCGCATCACCTCGCATATCGCGCACAAGCGGCAACTGGCGTTTCTGGCCAAGCACATGCGCCGCGAGGACGACGAGACCCTGGCAGCGATCCGCGATGCGCTGGACGCCAACAGCGACACCGCGCGCCGCGAAGTGGCGGCGATCCACCGGGTCGAG…
>XOCORF0612 hypothetical protein {Xanthomonas oryzae pv. oryzicola BLS256}	GTGCCGCAGGTGCCAGACACACGGCAACGAACTCCCGCTGCGACGACCTCCAAATCCCGATGCCGCAAGCGCATTGGGACCGCTGCATCGCAAAAGCCAGAAACCCCGCTCTGCGCTCCTGCCATTGCGAATCCCAAATCCCGATTCCCGAATCCCCGCATCTCAGGCCTGCGTTCCGCCAACGGTAATGCCGTCGATCAACAGCGACGGCTGGCCGACGCCAACCGGCACGCTCTGCCCGTCCTTGCCGCACACGCCCACGCCTTCGTCCAAGGCCAGGTCGTTGCCGATCATCCGCACCTTCTGCATGGTCTCCGGGCCGTTGCCGATCAACGTGGCACCCTTGACCGGCGCGGTGACCTGGCCGTCTTCGATCAGGTAGGCCTCGGTGGCCGAGAA…
>XOCORF0613 TldD (tldD) {Xanthomonas oryzae pv. oryzicola BLS256}	ATGACCGATAACGCTCTCACTCTGGCCGAAACCCGGCTGCTGCTTCCTTCCGGCCTGGATGCCGGCCATCTCGACCGCACCTTCGGTGCCCTGCTGGGGCCGGGCATCGACTTCGGCGATCTGTATTTCCAGCATTCGCGGCGCGAGAGCTGGAGCGTGGAAGACGGCATCGTCAAGGACGGGACGCATTCCATCGAGCAAGGAGTCGGCGTGCGCGCGATCGCCGGCGAGAAAACCGGCTTCGCCTATTCCGACGACATCCACCGCGATGCGCTACTCGAAGCGGCGCACTCCGCGCGCGCGATCTCGCGTGAGGGCGGGGCGCAATCCACCCGTTCGCTGGTGCGCGGCAGTGGCCGCGCGCTGTATCCAGCCACCGACCCGGTCGACGACATGGAC…
>XOCORF0614 conserved hypothetical protein {Xanthomonas oryzae pv. oryzicola BLS256}	GTGAGACAAGTCGTTCCGCTGAACATGCGCGCAGCTATCATCGCTGGCCCGTTGTTTACCGATCCCCCGCGCATGAAGCTCATCGCCCACGTTCTGGACGGCCACACGCTGGACATCCGCCCTGCCCCGCATGAGCGCGCGTGGATGGACGCCACCGACCAACGCTACGCGTATCGCTGCCTGCCGCTGGCGATCGCCAATGCGCATGGCTGGGAGCTGCTGTGCCAGTCAGGTTTTGAGGCCAGCTGGGACGGCAGCGACGCGCTGGCAGCGATCACCATCACTGCCGACGCAGACACGCATGCACCGGCGATCAGCCACTTCGGCCATGGCGTGCTGACCTTCCATGTGCCCTGCCTGTTCCGCACCGACACCGGCGTCGATCTATTCGTGACCGGG…
>XOCORF0615 conserved hypothetical protein TIGR02099 {Xanthomonas oryzae pv. oryzicola BLS256}	GTGGGCGCGGCCAGCCAGGCGCTGCCGTTGGCCGAGCAACACCCGCAGCAGATTGCGCAGTGGCTGAGCCAGCGAGCCGGTCAGCCGATTGCCTTCGATCGGCTGCAGACCGAATGGACCCGGCGCGGTCCGCTGTTGCGGCTGGACGGATTGCGCATCGGTCCGCGGGGCGAGGTGCGCGTTGGCCAGGCGGAGGTGCTGCTGGCGATGTATGCGGGGCTGTTGCCGGGCCATTCGTTGACCGAAATACGCCTGCGTGGCCTGGCGCTGACCTTGCAACGCAGCGACGACGGTGTGTGGTCGGTCCAGGGCATGCCCGGCGGCGGAAACTCCGATCCGCTGGATGCGCTGCGCCGGCTCGGCGAGATCCAGCTGGCCGAAGCGCGCCTGCATGTGGCT…
>XOCORF0616 ribonuclease G (rng) {Xanthomonas oryzae pv. oryzicola BLS256}	ATGTCGGAAGAGATCTTGGTCAACGTCACTCCACGCGAGACCCGTGTGGCGGTGATCGAGAACGGCATGCTGCAGGAGCTGCATATCGAGCGCGGTTGGCGCCGAGGCGTGGTGGGCAATATCTACAAAGGCAAAGTGCAGCGGGTGATGCCCGGCATGCAGGCTGCCTTCGTCGAAGTAGGGCTGGAGCGTGCCGCCTTCCTGCACGCCAACGATGTGATCCGCCTGGCGCCGGCGCCGGCCAGCGTGGTCGATACCGAAGAAACGCCGATCCCGCCGCCACCGCCGGCCTCGGTGCCGATCGTGGAGCTGCTGCGCGACGGCCAGGACATCGTGGTGCAGGTGGTCAAGGACCCGATCGGCACCAAGGGGGCGCGGTTGACCACCCAGATCAGCATT…
>XOCORF0617 septum formation protein Maf (maf) {Xanthomonas oryzae pv. oryzicola BLS256}	ATGCTCTATCTCGCTTCCCGTTCGCCGCGCCGACAAGAACTCCTGCAACGCCTGGATGTGCCATTTCAGACGTTGCAACTGGATGTGCCCGAGCTGCGCGCAGCCGATGAATCGCCCGACCACTACGTGCAGCGCGTCGCGTTGGACAAGGCGCACGCCGGCCTGGCGCTGGTACAGGCCGCCGACCCCGATGCCATCGTGCTGGGCTCCGATACCGAAGTGGTGCTGGGCGAGCGGGTGTTCGGCAAGCCGGTCGATGTGGACGATGCCATCGCGATGCTGCGCGCGTTGTCCGGTCGCACCCACCAGGTGCTCACGGCAGTGGTTCTGGTCTGCGCACAGCGCGCGCCGGCGCAGGCACTGGTGGTGTCGGAGGTCACCTTCGACAGGCTCGACGAC…
>XOCORF0618 outer membrane protein (bp26) {Xanthomonas oryzae pv. oryzicola BLS256}	ATGCGTCCTCACCGCAAGCCGTTGTTGCTGGCCCTGTGCCTCGCTGCCGGAACCGCCATGACCGCCCACGCCCAACCTGCGTCGAGCTACACCGTTCCCAGCGACGGCACCCTGCTCAACGTGTCGGCCGAGGCCGAGGCCAAGCGCGTGCCGGACATCGCCACGCTGTCTGCCGGCGTCGTCACCCAGTCCGCCGACGGCAACGCCGCCATGCGCCAGAACGCCGAACAGATGAGCAAGGTCATGGCCGCAGTGAAGGCCGCCGGCATCGCCGACAAGGATGTGCAGACCAGCGGCATCAATCTGAGCCCGCAGTACACCTACAAAGAGAACGGGGTGCCCAAGATCAACGGCTACCAGGCCAGCAACACGGTCAGCCTCAAGGTCCGCGACATCGCA…
>XOCORF0619 hypothetical protein {Xanthomonas oryzae pv. oryzicola BLS256}	GTGGGCGCGGCCGGCGCACTCACAACCGCAGTGGACGCCTGGTCCATGCCGATTCCGAGCAACGGCCGCGCCCGCCTGGCGGCTGCGCAGTAG
>XOCORF0620 Oar protein (OAR) {Xanthomonas oryzae pv. oryzicola BLS256}	ATGCAGCCGCTCTCTAGCATCAGATGTCAGCGCACCGTCATATTCGTGACGGCGCCCATCTGGAGAGCGATAGAGATGACCATCCATTCCGCACGGCACCGCCGCCCGTTCTTCTGCTCCACGTCGCCTGTGCGCTATGGCCGCATCAGCATGCTTGCGCTTGCGTTGAGCGGAGCCGTCGGCATGCTCGCCACGGGCACTGCGGCCGCGCAAAGCACCACGGCCGGTATCTATGGAAGCGCACCGGCCAGTGCGGGGGCAACGGTCACCGCGCAGAGCGATAACGGCTTTACGCGCACTGCGCCGGTCGATGCCAACGGCCGCTATGCCATCGGCAATCTGCCAGTGGGCACTTACACCGTCACTCTGCAACGCGAAGGCCAGCCCGCCGAAACGCGC…
>XOCORF0621 TonB-like protein (tonB) {Xanthomonas oryzae pv. oryzicola BLS256}	GTGAGGACAATGGGTGCCGCCTCAAGGGCACGGTGCAACCACGCAATCGCGCGTGGCGCTTGTGCGGCCACCACCGCTGCGGTAAACCTGGGCTACCGGATGGTGATGTGCGTCCGGGTCGCGCAGGTCCTTTCCGCAGTTCCGTTCTGGAGGTGGATGATGGTTCGCACGCAATCGCAGGTTTCTTCCCGTGCCCTTGGTATCGACACCGCGCGCGTTCTGGCGATGAGCACGGCCGTGGCATTGCACCTACTGGCGGGCGGATTGTTGTTGATTCCGCTCTCGCACCGGGCAATTCCCCAGCAGAACGCACCCAAAGAGCGCTGGCTCCTGCCGGTCAGCATCCCCACGCCGCCACCGATTGTTTTTCCAGTCAACGTAACATTCACGCCGAAAACG…
>XOCORF0622 conserved hypothetical protein TIGR00246 {Xanthomonas oryzae pv. oryzicola BLS256}	GTGCGGATGAAATGCCGATTGATCGCCACTGGCGAACGTGCGCCGTCGTGGGTAGCGCAAGGGTTTGCCGAATACCAGAAGCGTCTCTCGCACTGGATGCCGCTGGAGCTCGTCGAGATCGAGCCCGGCCTGCGCGGCAAAGGTCGCGATGCACAGCGCGCGACCGACGACGAAGGGCGCCGCGTGCTCGCCGCACTTCCGAAAAATGCCTACGTGGTGGCGCTCGATGTGCCGGGGCGCCCGCTCAGTTCCGAACAGCTCGCCCAGCGCATGGAGCATTGGCGCGGGCAGGGCCGCGACCTGGCGTTGTTGATCGGCGGGCCGGAAGGCCACTCGGCAGAGGTGCTGAAAAGCGCCAGTGAAAGCTGGTCGATCGGCCCGCTCACCCTGCCGCACATG…
>XOCORF0623 conserved hypothetical protein {Xanthomonas oryzae pv. oryzicola BLS256}	ATGCCGATTTTCGATCCCGCCCGCCGCCAGGTTCTCAAGTGCGGTGCCGCCGTCATGTCTGCCGGCGCCCTTGGCAGCTTGAGCGCGTTGCAGTCGCGCCAGGCCCAGGCCGCCACTTCGTCCTCCACACGGTTGGCGCCTGCTCCCAGCCGTTACGGCCCACTCGCACCGGTCGCCGATCAGAGCACCGGCCTGCGGCCGCTGCAGCTGCCGCAGGGCTTCAGCTACCGCTCGTTCGGCTGGAGCGGCGAGCGCATGGACGATGCTCAGCCTTGCCCCGACCGGCATGACGGCATGGCCGTGGTCGGCCTGCGCCGGCCCGACTGGCGTCCCGGCAGCGATCCGCTGCGCGGCCTGGAATATGTGCTGATCCGCAACCACGAACGCGGCGCAGGCAGT…
>XOCORF0624 conserved hypothetical protein {Xanthomonas oryzae pv. oryzicola BLS256}	TTGTCAACGGCATCCAGCAGGCCAGCGAGTGTGCAGCTGACCTCGCAGCAGATTGCCGACGCCGGCAAGACGATGGCCGAAGACGATTACCGCGATACGGAGTTCTGCGGTGCGTGTTGGGACGCGTTGGCGCGCACCTTGTTCGTCAACATGCAGACGCCGGGCATCACGCTGGCGATCACCGGGCCGTGGGAACGCGGACCGTTGTAA
>XOCORF0625 DnaJ domain protein {Xanthomonas oryzae pv. oryzicola BLS256}	ATGCCGAAAAAAACTCGCGAATTGCCAGTTGCAGCCGATTCACGGGTATTGCAGCAACTGCGTGGGCAGCCAGCGCAGGAAAACGGCCCGCCGCTATCGCCGGCGCGCAAACGCTTCGACCGGCTGCTGCACGATCTGCAGCGCCACCGCTCCGAATTGGAGGCCTGGCAGCATGCGCTCGCCCAGTGGCGCGAGCGCTACGTCGCCGAATTGCAGCCCTTGTTCGACCTTCGCTGTGCGGCCGACATCGCCTTGGTCGAAGAACTCGATCGCGCGTCTGTCGCGGTCAAACTGGGCAAGGCCGACCGGCAATTTTTGTCCGATCTGGTGTGCGATATCGCCGGCCCGTTGATCGAAGCAGGGCACGAAGCGCTACGGCCGATTTACGATCGCCATAGC…
>XOCORF0626 Domain of unknown function DUF143 family {Xanthomonas oryzae pv. oryzicola BLS256}	TTGACCAGCCAAGCCCAAGTCATCAAGACCTCCCTTCCGAACCCGCCACCGTCCGTGCCGGCCCTGTTGGCCACCGTGCGCGAGGCTGTCGAAGAACTGAAAGCCAAGGACGTGGTCGAGATCGATGTGCGCGGCAAGTCCAGTGTCTGCGACTACATGGTGGTGGTCTCGGGTACCTCGACCCGCCATGTCAAATCGATCGCCGACGAAGTGGTCAAGTTCGCCAAGCGTCTGGAGGTGATGCCGCTGGGCGTGGAAGGCGAGCGCGAAGCCGAATGGGTGCTGGTCGACCTGGGCGATGTGGTCGTGCATGTGATGCTGCCGCGCGTGCGCGAGTTCTATGCGCTGGAGCGCCTGTGGACCGTGGGCGACCAGCGTCCGTCCGATACAGACGAGTCC…
>XOCORF0627 nicotinate-nucleotide adenylyltransferase (nadD) {Xanthomonas oryzae pv. oryzicola BLS256}	GTGACCGCGAGGGAGGCCGGAACCGCGGAGCAGGGCGCAGGCTCAGGAGAGCGGGAGTTGCCAACTAGCGCAACCGCAGACCCAAGCGCACAGCCGGCATTCCTCGCGAGCGCCACTCCGACGTCAGCGACCATCAACGCCCCCGCCGCCTCAGACCCGCGTCTTTCCGACTCCCAAATCCCGACTCCCGACGCCCGGCCCCACACCGATTCCCGATTCCCGATTCCCGATGCCAGGCTGCATCTCTACTACGGCGGCACCTTCGACCCGATCCATGTAGGCCATCTGGCCATTGCCTGCGCGGCGCGCGACGAACTGGGAGCACGCGTGCACCTGGTGCCGGCCGCCGACCCGCCGCATCGCCCTGCGCCCGGCGCCACCGCCGTGCAGCGTGCGCAG…
>XOCORF0628 DNA polymerase III, delta subunit (holA) [2.7.7.7] {Xanthomonas oryzae pv. oryzicola BLS256}	ATGGAACTTCGCCCCGAGCAACTGGCCGGCCAGTCCAACCAGCCGTTGCAGCCTGTCTATCTGATCGCCGGCCCCGAGACCTTGCGTGTGCTTGAGGCCGCCGACGCGGTGCGCGCGCGCGCGCGCGCTGAAGGCATCGGTGAACGCGAAGTCTTCGATGCCGATGGCCGCGATTTCGACTGGAATCAGCTCGACGCCAGCTTCAACGCGCCCAGCCTGTTCAGTCCGCGCCGCCTGGTCGAGGTGCGCCTGCCCAGCGGCAAGCCCGGCAAGGATGGCGCCGAGGTCATCACCCGCTTCTGCGCCAACCCGCCGCCGGACGTGGTGCTGCTGATCACCGCCAACGACTGGAGCAAGGCGCATCAGGGCAAGTGGGCCGAGGCCGTCGGCCGCATCGGC…
>XOCORF0629 lipoprotein (rlpB) {Xanthomonas oryzae pv. oryzicola BLS256}	ATGATTCGATTTCCTACTGCCTTCGCTGCCTCACTCGTGCTCGTCTCGAGCCTCACCGCCTGCGGTTTCCATCTGCGTAATTCGCTGGCGTTGCCGCCCGACACGCCGGCGGTGAAGGTGCAGTCCGCCGTGCAGTACAGCGAGCTGGCCAAGCTGTTGCGGCGGGGCCTCAAGGCTTCCGGCGCCACGCTGGCCGATGAAAACGCCAAGACCGGCTTCGCACAGGTGCAGGTGTTGTCCGAGCGCTGGGGCGATCTGCCGATCGCCATCGACAGCCAGGGCCGTGCCCAGGAATACAGCCTGCGCTACGCAGCCATTTTCACTGTCACCACCGCCAATGGCGCGGTGCTGGTGCCGCAGCAGGTGATCGAGCTGTCGCGCGACTACGTGTCGCCGCCG…
>XOCORF0630 leucyl-tRNA synthetase (leuS) [6.1.1.4] {Xanthomonas oryzae pv. oryzicola BLS256}	GTGCACCTGCTGCACTGCGGTACCCTGTACCGCTTTGCGCCGCCCGAGCATCCGCTCCCAATGTCCACCGTCGAACCGAACGTCTACGACCCGCAGCAGGTCGAAACCTCCGCCCAGCAGTTTTGGGATGCCACCCGCGCCTTCCAGGTCGACGAGAACTCGGAAAAACCCAAGTTCTATTGCCTGTCGATGCTGCCGTACCCGTCCGGTGCGCTGCACATGGGCCATGTGCGCAACTACACCATCTCCGACGTGGTCAGCCGCTACAAGCGCATGACCGGCCACAACGTGCTGCAGCCGATGGGCTGGGATGCGTTCGGATTGCCGGCGGAAAACGCCGCCATCAAGAACAAGACCGCGCCGGCCAAGTGGACCTACGCCAACATCACGCACATGCGC…
>XOCORF0631 membrane protein, putative {Xanthomonas oryzae pv. oryzicola BLS256}	ATGCCAACCACCGACAGCGCACAGCGCTACCTGGGCCTGATCGCCGCGACGCTCTTCGTGCTGGCGCTCGCCGGTTTCGGCGCTACGCTGCCGGGCTATCTGCAGGCCAGCCACCCGGTGGCGCTGTTGGGTGCGCAAGGCGTGCCGCATGCGTTGGGCTTCAATCTGGTCGCCTTCGTGCTGGTGGGCGCGCTGGGCATGGCCACCGGGGTCAGCCTGCTGGCGCGCATGCCGGCCAAGGCCAGCTGGAGTCTGCGCGTGGGTGGGCAGTTGATCGTGCTGGCCGGCCTGGCCTTCCTCGGCATGGGGATGCTGCCGCTGGACCCCATCGATCTGGATGGCCGCGCCAGCCAGGCCCATGCCACCGCCTGGTTGTTGTGGGCGGTGGCGTTCGTGCCC…
>XOCORF0632 thioredoxin (trx) {Xanthomonas oryzae pv. oryzicola BLS256}	ATGGCCACGACCGTGCCGGAGACGGCAGCGCCCCCGCCGAGACGCCGCATTGGGGCTAGGCTTGTGTCAGCGGCGTTTGCCACCATTACCTCCCACTGTTGCCGCACTCACTTCTGGAAGCCCATGTCCGACAAGCCGCATGTATTCGATGCCACCACCGACACTTTCGAGACCGAGGTCCTGCAGAAATCGTTGACGACACCGGTACTGGTGGACTTCTGGGCCGCCTGGTGCGGCCCCTGCAAGTCGCTGACGCCGATCCTGGAAAAGCTGGCCGGCGAGTACAACGGCGCCTTCGAGCTGGGCAAGGTCGATGTGGACAAGGAACAGCAGATCGCCGCCGCGTTCCAGATCCGCTCGGTGCCGACGGTGTTTCTGGTCAAGGGCGGCGAGATCGTC…
>XOCORF0633 conserved hypothetical protein {Xanthomonas oryzae pv. oryzicola BLS256}	ATGCGCACCGGGCCTGTGCCCGGCGTTTGCGTTCGGGGCCTGCAAGGCTTCGGCACCCGGGAGAGCGATAGCGGTGACACCGATGCGCAGTGGGCAGCAACAGACCGACCAGCATGCCGACACACCGCCATCCATACGCATGCGAATTTCGTCATCGACGACAGCGTGCTGGCGCAATTGCGCCAGGCCACTGCAAGCGGCGAGAAGCATCTGCGCTGGTTCGAAAACGAGGTGCATCACCGCGACGGCGAGGTGGTCGCACGCGTGCGCAAGCAGCTTTACGTCAAACGCAAGCCGGCACGTTGA
>XOCORF0634 Domain of unknown function (DUF378) superfamily {Xanthomonas oryzae pv. oryzicola BLS256}	ATGAAAGCGATCAACGTCATCACTCTGGTGCTTCTTATCGTCGGTGGATTGAACTGGGGGCTGGTCGGCCTGTTTCAGGTGGCCGCGCTGTTCGGCGGGCAGGACGCGCTGCTCTCGCGCGTGGTCTACACGCTGGTGGGCATCTGGGCGCTGTGGCAGCTGGTGACGCTGTTGCGCAACAACCATGGTGTTGCCGAGCATCACACCAGCCCGCACGTGCGCAACAACCCGTAA
>XOCORF0635 peptidyl-prolyl cis-trans isomerase {Xanthomonas oryzae pv. oryzicola BLS256}	ATGACGCCGGCGCATGACGTCGGCGTCATGCTGTGCGCCACGCATGCTTTGCGTCCGCGCGCGCGGCCGGCAAGAATCGCAGACACCTCCCTGCTGGCTGCCTTCATGCTCCTGCGCACTGTTGCTTCCGCCGCCCTGCTCGCTCTGCTATTACCCGCAGCCGCCAACGCGGCCTACCGTAGCCCGCAACAGATTCTGGACAGCGCGCCAGCCAGTGCGTGGCGCGTGCTCGACCCAGCCCGCACGCTGTACCTGGAACTGGATGCCGGGCGGGTGATCATCGAGCTGGCACCGCAATTTGCGCCAGAGCACGTCGGCAACATCCGTACGCTGGCGCATGAGCGCTTCTGGGACGGGCTGAGCATCTATCGCGCGCAAGATAATTTCGTGGTGCAGTTC…
>XOCORF0636 conserved hypothetical protein {Xanthomonas oryzae pv. oryzicola BLS256}	GTGGCGTGGGCCTGCGCCTGCGCCACCGCGCTGGGTGTGGTGTGCACCGGGCTGGCGTTCTTGATGTATTACCGGTTGATCCAGCACATCGGCCCGGCCCGTGCGTCCACGGTGACCTAG
>XOCORF0637 hypothetical protein {Xanthomonas oryzae pv. oryzicola BLS256}	ATGTCGTGTGTACCGACCCGGCGCAATGCCACCGACGAACGGAAGCGCAGATGTTTGTCGTCGGCACCCAGCACGATCTGCACGTGCAGCCGGTCGGCATCGCTGCGTTGTGCCAGCACCGGGAAGCGCCCGGCGAAACGTTGCGCTGCGCTCGGGTCGAGCAACGAAGACACCGGGCAACCCAGATGCGAGGTGCGAAGTCCCAACGGCTTGACCATCAGGTTGCGCAGGCGCATCAAACCGCTCACGCCGTCCTCAACTCGGCGTTACCGTTTCTGCTGTTCGCCTGGGGCGCACAACACGCGCCGGCGGGATCTGCAATGCGATGACGGTGTTGTTCACCGCGCTGATCGCATGTCTGTTTTTCGGCGAACGCATCGGCACGCGTCGTGCGCTGGC…
>XOCORF0638 hypothetical protein {Xanthomonas oryzae pv. oryzicola BLS256}	GTGGCGCAGGCGCAGGCCCACGCCACCGCCGGTACCGGCGTGGTCGGCCACTGCCACCAGGCCAGCGGCGCCAGCAACAACGCACTGCAGCCCAACGTGGACGCCGCCGACGCAGCAGGCGGTCAATCGCCCATCTGGCGCTTCACCAAGTTGTAG
>XOCORF0639 conserved hypothetical protein {Xanthomonas oryzae pv. oryzicola BLS256}	ATGACGGTGTTGTTCACCGCGCTGATCGCATGTCTGTTTTTCGGCGAACGCATCGGCACGCGTCGTGCGCTGGCCTTGTTGGTGGGCTTTATCGGCGTGCTGGTGCTGGCCACCGGCACATCGGTCGGTTTGCGCGTCGGCCCGGCGGCGCTCGCGGGCGCAACTGCCTCGCTGCTGTACGGCATCGGCTACAACTTGGTGAAGCGCCAGATGGGCGATTGA
>XOCORF0640 hypothetical protein {Xanthomonas oryzae pv. oryzicola BLS256}	ATGCGCCTGCGCAACCTGATGGTCAAGCCGTTGGGACTTCGCACCTCGCATCTGGGTTGCCCGGTGTCTTCGTTGCTCGACCCGAGCGCAGCGCAACGTTTCGCCGGGCGCTTCCCGGTGCTGGCACAACGCAGCGATGCCGACCGGCTGCACGTGCAGATCGTGCTGGGTGCCGACGACAAACATCTGCGCTTCCGTTCGTCGGTGGCATTGCGCCGGGTCGGTACACACGACATCGAGCTGATCATGGCCACACAGGTGAGCTGCCGCAACTGGTTTGGCCGCGTCTACATGGCCTGCATCCACTACGCGCACCACCACTACATCATGCCGACGATGCTACGCGCCGCAGTGGGCCGCGTGTTGCATTCCGACCCCGTCACCAGCCAGGCATGGCCG…
>XOCORF0641 conserved hypothetical protein {Xanthomonas oryzae pv. oryzicola BLS256}	ATGCCTAGGCTTGACGTCCCCAATCCCCAGGACACTCCCATGCCTACCCTTCGCATGCGTATCACCGGCACCGACGACGACGCGCGTGCCATTGCCAACCTGCTGCAGAGCATCGATGGCATCGAGCACGTGGAAGAGGTGGACGATCTGATGCCGCATCTGGACGACGAAGATTCCAGCTCGGCCGGCCTGTCCGATGACGAAGGTCCGGGCAGCCACGAGTTCGAAGTGGAGGCAGGCAGCGAGGCCACCGCGCAGAAGGTGCGCGACGCCGTAGAGGAATTGGCACTGCAGCTGGACGTGTTTGTGGAATACGAAGTCGACGAAGGTTGA
>XOCORF0642 transposase (tnpA) {Xanthomonas oryzae pv. oryzicola BLS256}	ATGGGCACACAGTACAGACACCTGGGTTCCGAAGAACGCGCTTTGCTTCAAATCGAACTCGGTAACGGAATGAGCATCAACTCCATTGCAAGGCGACTCAATCGCAGTGCGTCCACGCTGTCGCGCGAGATAAGGCGACAGGGCGAACCTGGCTATGCGGCAACCAGCGCAGCCAGCAACTATCGGCTGCGCCGCAGGGCATGCGTTCGAAGGCGCCGGCTTGTCGAAGGCAGTGCGCTCTTTCAGCAGGTGCGTGACGACTTGGTTCTGTATCGTTGGTCGCCCCAGCAAATTGCTGCCAAGCTCAAGGCCATGCATCCGGATGATCCAAGTCAACGCGTGAGCCACGAAACAATCTACGCCGCTATCTACGCGCATCCGCGTGGTGGTTTGAAGAAA…
>XOCORF0643 lipoprotein, putative {Xanthomonas oryzae pv. oryzicola BLS256}	ATGAGCCGCGTCATGCAGCGGTATGCCGCGGCCATGCTGCTTGGATGGGCGCTCTGCGGTTGTGCGAAGCATCAAGCGGAGATGGCGGCCGACGGCGGCGCTGCGGTGCCAGCACCGCCCACCGCGCAGGGCAATGCGCTGGCCTACGAACAGGATGTGCGCATCGAGCTGACTGCCGATCAGATCGGCCAGCGCATCGCCGCGATACGCAGTGCCTGCCAAGACGCGCAGTTCGGCGGTTGCGCCTTGTTGGCGGTCGACCAGGAAGGTGGGCGCGACCCCAGCGGGCGCGTCAGCGTGCGCCCGGCACCGGACGGGATCGAGCCAATGGTGCAATTGGCCGGCCAACATGGCGATGTCGCCGCGCGCAGCACGCATGCGGAAGACCTGGCGCAGCAG…
>XOCORF0644 hypothetical protein {Xanthomonas oryzae pv. oryzicola BLS256}	GTGTTGCACTTGGAAGTTGAGTCTAAGCAGTGCCGCCACTGCGCGGATCACGAACGCCACGCTGCTGGAAAATACCTCTCCAACGTCTGCGACGGCTTCGGCGATCTCGATCCCGCCCCTGCCCTGCTCGCCACCGGCACTGCGGAAATCAAGCGTCAGCAATTGCGTGCGCACGCGCCGCTGTTGCTGCGCCGCCTGTTGCTGGGGTTGCTGCGCTTCGGCTTGGATCTCGGCCAGCCGCTTGGACAAGGCCAGCAGATCGGTCACCGCCAGATCGCGGCGTTGCTGCAATTCGAGCAGGCGCGCATGTTCTGTTTGCAGCCGCGCCTGGGCCAGGCCGATGTCGGCGATCTGCTGCGCCAGGTCTTCCGCATGCGTGCTGCGCGCGGCGACATCGCC…
>XOCORF0645 Bacterial protein of unknown function (DUF885) superfamily {Xanthomonas oryzae pv. oryzicola BLS256}	TTGATTCCACCAGGACCCACGATGCGTCAACGCCTGCTTGTCCTCGCCCTGCTCACCGGCCTTAGCGCCTGCCAGCAACAGCCCGCCCCCCCACGTGCAGATGCAACCGCGCCTGCCACCCCTGCGGCACAGACCCCGGATGCGCGCTTTACAGCGCTGTCCAAACAAGCACTGGACACCTGGATGCAGCTGTCGCCGGTGACCGCCACCCAGACCGGCGACCACCGCTTCGATGCGCAGATCGACGACCTGAGCGCGAGCGGCCGTCAACGCAGCCTGGATGCAGGCAAGAAGCTGCTGGCCACACTGGATGCGATCGACGTGGCCAGGCTGTCGCGCGAGAACCAGGTGGATGCGGCAATTCTGCGCAATCAGCTGCAATCGGACATCTGGAATACC…
>XOCORF0646 ABC transporter ATP-binding protein (bapA) {Xanthomonas oryzae pv. oryzicola BLS256}	ATGCCGCCACGCAGTGTGTGGCGCTTTTATCTGCATTACCTGTGGCCCTTGTGGCCGATCCTGCTGGCCACGTTGATCGCCGGGCTGCTGCTGGCGTTGGTGGAAGTGGCGATGTTCGACTTCCTCGGCCGCATCGTCGACATGCTGTCCGACAAACCGGTGCCGGACTTTTTCCGGCTCCATGCAGGCGAACTGATCTGGATGGCGGTGATCACGCTGGTCGCGCGGCCATTTTTCACGGGCTTGCACAATCTGCTGGTCAATCAGGCGATCGTGCCGGGCCTGAGCAACCGTTCGCGCTGGCTGATGCACAACTACGTGGTGCGCCAGAGCCTGGCCTTCTTCAACAACGACTTTGCCGGGCGCATCGCCAATCGCGTGATGCAGACCGGCACCTCG…
>XOCORF0647 unnamed protein product (orf54) {Xanthomonas oryzae pv. oryzicola BLS256}	ATGACCAAGGCAAAAAAGAAGGCCACACAGCAGCCGGTGCAGGCACCGGCACCGGTGTATCAACTGCATGTGGCATTGACCAGCAGTGCGCCGTTGATCTGGCGGCGCCTGCTGGTGTCGGGCGCGGCGCGCCTGGCCACGCTGCATCGCGTCTTGCAGCCGGTGATGGGCTGGAATAACGCGCATCCCTACGAGTTCGACCTGGGCGGGGGGCGTTATGGCGAATCCGGGCTGGATGTGCCGGAGCCTCCAAGGCTCAAACATGCTGGTCGTGTCACCCTGGAAAGCGCCGTGGGCCAACTGGAAAGCTTCGATTATTTCTACGGCGCCGGGCAGGGCTGGCAGCATCGCTTGCAGGTGGAAGCGTTGCTGCCGCCGGATGCCGGCCTGCGTGTGGCG…
>XOCORF0648 acriflavin resistance protein (Acr) {Xanthomonas oryzae pv. oryzicola BLS256}	ATGAAGCTGACCCAGATGGCGATGCGCTCGAGCCGGCTGACGTTGTCTGCGGCAGCGCTGATCCTGATCGGCGGCATCGTGGCGTTTGTCGGCTTCCCCTCGCAGGAAGAACCGTCGGTGACCGTGCGCGACACGCTGGTCTCGGTGGCCTATCCCGGCATGCCCAGCGAGCAGGTGGAGAACCTGCTGGCGCGCCCGGTTGAAGCGCAGCTGCGTGAGCTGGCCGGCATCAAGCGCATCGTCACTACGGTACGCCCGGGCAGCGCGATCGTGCAGCTGACCGCCTACGACGATGTGCAGGATTTGCCAGCGCTCTGGCAGCGTGTGCGCGCCAAGGCCGCAGAGGCCGGTGCGCAATTGCCTGCCGGCACGCTTGGTCCGTTCGTCGACGACGACTTC…
>XOCORF0649 RND efflux membrane fusion protein (mexC) {Xanthomonas oryzae pv. oryzicola BLS256}	ATGACGATGTTTTATCGCGGCCTGGTGTGCGGCACGTTGCTGCTGGCACTAGCCGCCTGCAGCGGGCCGGACGCGCCCGCCACCGAGACGCCGCGCGCGGTGAAGCTGGAGCGCTTTGGCGCCGGCAGCGATAGCCCACTGCAGGTGCCGGCGCTGGTGCGCCAGGAACAACGCGCCGAGTTGGCGTTCGAAGGGGCGGGCCGTCTTTCTGCAGTATTGGTGGATGTGGGCGACCGCGTGACCCGCGGGCAGGTGCTGGCACGCCTGGACGATGAACCGCTGCGGCTGCGCGAACAGCAGGCCGACGCACATGTGCGCGCGGCGCTGGCGCAGTCTGGCGAGCGGCAACTGCAACTGCGCCAACAACAGGCGATGTTCGATGACGGTGCCAGTTCTCAT…
>XOCORF0650 MltA-interacting protein MipA superfamily {Xanthomonas oryzae pv. oryzicola BLS256}	ATGAATGCAACGTCCTTCAATCGCCTGCGTGGCACCCGTGCCGTTCGCACCAGCGTCCTCGCCTGCATGACCGCCATTCCGTGCATCGCGCATGCACAAACCGATCTGACCGGGAGCTCGCGCCTGCTGGGAGACCGGACTGAAATCACTGCGGGCGCCGCAGCAGTGGCCACGCCAGACTATGCCGGTGCCGAGCGCGCACGCGTGCAATTCAATCCGGTATTGGTGGTGCAACGTGGCGTGCTGTTCTTCGACACGGCGCGCGGCGCCGGCCTGCAATTCCAGAGCAACTCTGGCTTCTACATCTCGCAATCGCTGTATTACGACCTGGGCCGGCTGCAAAGCGACAGCAACTGGCGGCCGGGCTCGCGCCTGCTGGCGGGCATGGGCGATGTGCCT…
>XOCORF0651 outer membrane channel protein (ttgF) {Xanthomonas oryzae pv. oryzicola BLS256}	GTGTTGCCCTGTCGTCTCGATCAAATCTGGATAATTCCCGAAAACAACCTGGACGCTGCGGGTCGAGGATGTCGGTCGAGATTGGCTCTGTGCTCGGACATCATGATTCCACAAATTATTCCGCATCGTTGGTCTTGCGTGTGCCTGGTTGCCGCCAGTGCGGTGCTGGCGGCTGGGTGCTCGCTCACGCCGGCCTACCAGCGCCCGGCGGTCAGCGTGCCGGCCACGTTCGGCAGTCCGCAGGCTGCATACGCGCCGGCATCCGATCGGACCGACGCCAACGCGACGACCACCGTCGCTTTGAACGAACAAGCGCGCGCGTTCTTGCAGCGCTTCGCACCAGACCGCGACCTGCGGCCTCTGGTTGAACGTGCGTTGGCGCACAACGGCGATTTCCGC…
>XOCORF0652 two-component system regulatory protein (baeR) {Xanthomonas oryzae pv. oryzicola BLS256}	GTGCGAACGGCACGGGTGCCACGCAGGCGATTGAAGGACGTTGCATTCATCGGAAGTCTCCGGCGGAAGTCAGGAAGCGGTGGGCAGGCGCACGCCGTAGAACGCCTGAAACAGCGCAATACGGCTCAGCACGCGCTGACGTGCGGTGTCCAGGTAATCGAGTTCGGTCTGGGCGATGCGCGTACGCTCGGCCAGCAGCGCGCTGCGGTCTTCCAGACCGGCATCCACGCGCGCGTGCATTCGCGCAAGACGCAGTTGCTCGCGTTCGACCTGCTCACGCGCGCGCGGCTCGGCCTGCGACAAGGTGGCGTGCGCGTCGAGCGCGTTGGCGACCTCACGAAATGCAGACTCGATTGCCTGTTCGTAGGCGACGACATCGGCGCGTTTGCGCACCTGCGC…
>XOCORF0653 two-component system sensor protein (baeS) [2.7.3.-] {Xanthomonas oryzae pv. oryzicola BLS256}	ATGAGCGCGCTGGCGGTCCTGACCATGATGGTCATCGCCTTCGGCATGTGGTGCTATTTCAATCTTCGCTACAGCCTGATTCTGAGCAACGTGCCCGCCGAGCCGCGTGCCGAGATCTCCCAGCTGATCGCGCAGCCCAGGGCCAACCAGGCCCGCCTGTGGGAGCTGTTCCAGCGCTATTACGACATTGAAAATTTCCTGCCCGGGCTGGCCAATCCGGACTGGTGGATGCTGGGCGCCATGATGACCATCTCGGTCCCGGTCATCCTGTTCTGCGGCCTGCTCGCGTCACGGCCGCTGTCGCGGCAATTTTCGCAGGTGGCTTCCGCGGCGCATCGGGTCAGCGATGGCGATTTCGGCGCACGCGCACACGTGGTGCGCGGCGCACCGGACGAGCTC…
>XOCORF0654 cation:proton antiporter {Xanthomonas oryzae pv. oryzicola BLS256}	ATGATTGCCGGCGTGATGCTGGGGCCATCGCTGTTCGGCTTGCTGGCACCAGGCGCGCAGGCGGCCTTGTTCCCCAAGCAGACCATGGACGTGCTGTACGTGTTCGCGCAGTTCGGCGTGGGCCTGTACATGTTTCTGGTCGGTACCGATTTTCGCAGCGATCACTTTCGCACGCGCTATCGCAGCGCGATGAGCGTGTCGCTGGCGGGCATCGCGGTGCCGTTCCTGCTGGCGTTTGCCATGTGCCCATGGTTGATCGACGTGGAAGGCCTGTTCTCGGAAAAGGCCAAGCTGATGGAAGCGTCGCTGTTTCTGGGCGCGGCGATCGCGATCACCGCCTTCCCGATGCTGGCGCGCATCATCCACGAGCGCGGTCTGACCACTCGCCCTTTGGGGACC…
>XOCORF0655 hypothetical protein {Xanthomonas oryzae pv. oryzicola BLS256}	ATGGCCGGCTGGTCGTCAGCAACCGCCCCGGCGGTGGCCTGCTGGCCGGCGTGCGGTTACCGCTGGGGCGTTGACGCCCGCCAAACGCGCACGCCGCTGCAGTTGCCTGCCACAGCAGACAACTGCGCGCTATCACTGCGATTACAGGCTCGGCACCGCGTCGCTCACGTGGGCGTAGCGGCGCATGATCCAGTTGAACAACGGCGTGGCCATCAGCGTGGACAGGATCGCCATCAGCACCAGCACCGAGAACAGGCCTTGTTCGATCACACCCGCCTGCAAGCCGATGTTGATGATGATCAGCTCCATCAGCCCGCGTGCATTCATCAGCGCGCCGATCGCCATCGCGTCGCGGTTGTTCTCGCCGGTCGCACGCGCCGCGGCCCAGCAGGCCACGCC…
>XOCORF0656 beta-lactamase {Xanthomonas oryzae pv. oryzicola BLS256}	ATGGTGGCAAGCTTGGTGGCGACAACGCACGCGGCCGAACTTCCCGCCGGCATGCAGCAGTTCGACGTGCAGATGGAGCGTGTGCGCAAACAGTTCGATGTGCCAGGTATCGCGGTGGCCATCGTCAAGGACGGCCAGGTGGTGCTGGAGCGCGGATACGGCGTGCGCGAGACCGGCAAGCCCGCGCCGGTGCAGGCCGACACCTTGTTTGCCATTGCATCCAACACCAAGGCCTTCACTGCCGCATCGCTGTCGATCCTGGCCGACGAAGGCAAGCTCTCGCTCGAGGACAAGGTCATCGACCATCTGCCGTGGTTTCGCATGTCCGACCCGTACGTGAGCGGCCAAATGCGCATCCGCGATCTGCTGGCGCACCGCAGCGGCCTGAGTCTGGGGGCG…
>XOCORF0657 S-adenosylmethionine:2-demethylmenaquinone methyltransferase (menG) [2.1.-.-] {Xanthomonas oryzae pv. oryzicola BLS256}	ATGGCGCATGGGCATTGCAGCCTGTCGGAGACGATCTGGGTAAGAGGCCAACAGCGCAGTTGTCGGCAGCCGCAGCGGCCGCGTCATGCGCGTCGATGCGCCAGAGCTGCGCATTCGCAATGCGCGTTCTGGGCTGTCGCGCCGGGGGCTGTTCGCGCATGGGCGACTGAAAACGGCCAGCACGCAGCACACAACGCACGGCGCGCCTACCGCAGCGGCAACCAAGAAACAGCAGGGCGACGTACTGCCCACATCCGCGCACCGCCGCTGCCTGGGTGCTTACGCGGCGCCTCACCGGCCGCCCGCACACCGCCGCGGCCGGCTACCATGCCAGCTTTGCCGCGCGAGACTGCCCCGATGACCTGGACCACGCCTGATCTGTGTGACCGCTACCCCGAG…
>XOCORF0658 DUF72 (AGR_C_2792) {Xanthomonas oryzae pv. oryzicola BLS256}	ATGATCGGAAAAGGCGCATTGCACCTGCTGAAGAACCTGTCATGGCGCACGCCCCCGACAGCGAGTATCCACGCGATGACCGATCTGTTCGCTTCCGCCCCACCCGCCCTCGACGGCATCCATATCGGCATCGGTGGCTGGGTGTATGCGCCGTGGCGCGCGGGCATGTTCTACCCGGAAGGGCTGGTGCAGCGCCGCGAGCTGGACTACGCAAGCCGCCACGTCACCGCCATCGAGATCAATGGCACCTACTACGGCACGCAGAAGCCGGCCACCTACGCAACGTGGCGCGACGAAGTGCCGCCGGGCTTCGTATTCTCGGCCAAGGCGCCGCGCCGCATCACCCAGGCACGCAAGCTGGCCGGCACCAAGGCGCAGGTGGAAGACTTCATCGGCGGC…
>XOCORF0659 Integral membrane protein DUF6 domain protein {Xanthomonas oryzae pv. oryzicola BLS256}	GTGCTGCTTTGGGGCATCACCGCGATCCTGGGCAAACTGATCACGTTGCAGGCATTGCCGCTGGTGTGGTGGCGCATGTTGATCGTGGTGGTGGCGCTAGCCTTGTGGCCACGCGTGTGGCGCGGGCTGCGTGGCGTGTCCTGGCGTGTGGTGCTCGGTTATTGCGGCATCGGCGCGCTGGTTGCCCTGCACTGGCTCACCTTCTACGGCGCAATCAAGCTGGCCAATGCGTCGGTAGCGGCGACCTGCATCGCGCTGGCGCCGGTCTGTACGGCGGTGATCGAGCCGTGGGTGACCAAGCGCCGGTTCCGCCCGCGCGAGCTGCTGTTCGGGCTGGCCGTGTTGCCCGGCGTGGCGCTCGTCGTTGGCGGGGTGCCGGAGGGCATGCGGGCCGGCGTG…
>XOCORF0660 hypothetical protein {Xanthomonas oryzae pv. oryzicola BLS256}	TTGCCAGGCCGGCGTGATCAGCAGGCGTACGACAGACACGCGGCGGCGCGGTCGGCGCGTCTGCCGGGGTTACCAGTCGGTGCGTTGCGGCAGCAGGCCGCGCAATTCCGCATCGCTGAGGTTGCGCCACTGCCCTGGCTTGAGCGCGGCCAGCTTGATGTTGTCGATGCGCACGCGGCGCAGTTGCGTGACCCGATAGCCGAACTCGGCGGCCATCAGGCGGATCTGCCGATTCAAGCCCTGCTCCAGCACGATGCGGAAGCCGAATTTGGCGATGCGCGCGGTGCGGCATGGCAGCGTGGTCTCGTTGTGGATACGCACGCCGCGCGCCATGCCACGCAGGAATTCGTCGGTGACCGGCTTGTTGACCGCCACCAGATATTCCTTCTGGTGGCGATT…
>XOCORF0661 pseudouridylate synthase (VC2223) {Xanthomonas oryzae pv. oryzicola BLS256}	ATGACGACGCGACTCAACAAATACATCGCCGAAACCGGCTTCTGCTCACGCCGCCAGGCTGATCGCTTGATCGGCGAACGGCGGGTAACCGTCAATGGCGTGTCCGCCGGCACCGGCGCGGTGGTCGGCGAGGAAGACACCGTGCTGGTGGATGGCCAGCCGCTGCGCGTGCGCGAGGCCAAGAAGCTCGGTGGCCGCAGGCATGTCTACATCGCGCTCAACAAGCCGGTGGGCATCACCTGCACCACCGAGAGTTCGGTCAAGGGCAATATCGTCGAATTCGTTGGCCACGAGCAGCGCATCTTCCCGATCGGCCGGCTCGACAAGGAGTCCGAAGGGCTGATCCTGATGACCAGCAACGGCAACATCGTCAACGAGATCCTGCGCGCGGAAAATCGC…
>XOCORF0662 EAL domain protein {Xanthomonas oryzae pv. oryzicola BLS256}	GTGGGTGTCCGGTCAGCAGCTCAACATGCGCAAGCTGGAAGAGGGCGAGGCAGCCGCGTTGCCGGCCAAGCCGCGCTTCCCGCGTGGCGGCAAGCCGTCCGGTCGTCCGAACGGCCCGCTCCGTCCGATGGACCGCGCTGGCGCACCGCACCGCAAGGGCCCGCCGAAGCCGCGCGGCGAGTAAGCGTGGCCGGCAGCGTCTGCGGGGTCACCCTGCAGGCGGTGTGGTTGCCTAGTATCGCTATGCACAAATTCGCATGGCGCGCCTGTGACGCGTTCCGGCACCTCACTGCGCCGGCGATCAGGCTGACCTGGTCAGCGTCGCTAACCCGACGTGCATTACGCCAAACGGGTATTGCCATACAGACTGAGCCGTTGCGGCCGTTACTGTCTTCGGGG…
>XOCORF0663 ATP-dependent RNA helicase (deaD) {Xanthomonas oryzae pv. oryzicola BLS256}	ATGAAGGCTGTTGCCAATGTTGGCTACGAGTCGCCGTCGCCGATCCAGGCTGCCACCATTCCCGCGCTGCTCGCCGGCCGCGACGTCCTCGGCCAGGCCCAGACCGGCACCGGCAAGACCGCCGCGTTCGCGCTGCCGGTGCTGTCCAACGCCGATCTCAACCAGGTCAAGCCGCAGGCATTGGTGCTGGCCCCGACCCGCGAACTGGCCATCCAGGTCGCCGAGGCGTTCCAGAAGTATGCCGAAGCCATTCCGGGCTTCCGCGTGCTGCCGGTGTACGGCGGCCAGCCGTATGCCCAGCAACTGAGTGCGCTCAAGCGCGGCGTGCATGTCGTGGTCGGTACCCCCGGCCGCGTGATCGATCACCTGGACCGCGGCACGCTGGATCTGTCCCAGCTC…
>XOCORF0664 RNA polymerase ECF-type sigma factor (rfaY) {Xanthomonas oryzae pv. oryzicola BLS256}	GTGGCCGCGCTATATGCCTTCATCGCACACCAACCGCCGCTGGAACGCGCGCTGCTGTTGCTCTATCTGGACGAGCACAGCTGTCGCGAAATCGGCGCAGTGCTCGGCATCAGCGAAACCCATGTCGCCACCAAACTCAGCCGACTGAAAACGCGCATTCGCGCCGAGCTGTGA
>XOCORF0665 conserved hypothetical protein {Xanthomonas oryzae pv. oryzicola BLS256}	ATGGAACTGGACGACATCGCCCTGGCCTGGCGTTGGCTGGAACAGCGACTGGACCAACACGCCGCACTCACCGACCAGGTGCTCGGCGACCTGCGCAGCCACAACGCGCCCACCTGCGCCCGTTGTGGCTGCGCCAGTCGGCGCAATTGCTGTGCGCCATCGCATTGA
>XOCORF0666 hypothetical protein {Xanthomonas oryzae pv. oryzicola BLS256}	GTGGCCACTGCGCTGCAGCCGCCGATAGCCCAGCCAGGTGCCGATGCCGCCAAGCACGCCGACCAACACGTTGCACAGCAGCCAGGCGTACGGCAACCAAACGCCGGTGAAGGCCCGCCACGCAGCGTCTGCCACCGCTACCCACAGTACCCAGAACGCTACGCCCAGCCACGGCACCACGCGCGTGCGCCAGCGCCGCAGCTGTGCAAGCGCGTGCTGTGTCTGCAGCAGGGGCCTGGCGAAATCCAACTGCGACAACAGCCACAGTTGACGGGCCGCAGACGCTGCCAGCGCAACGCACCACGCCTGCAGCAACACGCCGCCGACGACGGCAGCGGCCTGTTCGGCGCACCTAAGCCAGCTGTGGGCAATGATGCCACTCAATGCGATGGCGCACAG…
>XOCORF0667 conserved hypothetical protein {Xanthomonas oryzae pv. oryzicola BLS256}	TTGCTGTGCGCCATCGCATTGAGTGGCATCATTGCCCACAGCTGGCTTAGGTGCGCCGAACAGGCCGCTGCCGTCGTCGGCGGCGTGTTGCTGCAGGCGTGGTGCGTTGCGCTGGCAGCGTCTGCGGCCCGTCAACTGTGGCTGTTGTCGCAGTTGGATTTCGCCAGGCCCCTGCTGCAGACACAGCACGCGCTTGCACAGCTGCGGCGCTGGCGCACGCGCGTGGTGCCGTGGCTGGGCGTAGCGTTCTGGGTACTGTGGGTAGCGGTGGCAGACGCTGCGTGGCGGGCCTTCACCGGCGTTTGGTTGCCGTACGCCTGGCTGCTGTGCAACGTGTTGGTCGGCGTGCTTGGCGGCATCGGCACCTGGCTGGGCTATCGGCGGCTGCAGCGCAGTGGC…
>XOCORF0668 inner membrane protein (BMEI0142) {Xanthomonas oryzae pv. oryzicola BLS256}	ATGCAACTGACGATCGAGCTGCAGATGCTGGGCTGGGCGATGGTGCTGGGGTTGGTGCAATTGCTGGCTGCCTCGGCCAGCATGACCGCCCAGCGCGGCGCCAAGTGGAATGCCAGCGCACGCGATGGCGCGGCCAAGCCGCTTACCGGCGTGGCCGCGCGGTTGGACCGTGCGTTCGGCAACTATCTGGAAACCTTTCCGATCTTCGCTGCTGCCGTGCTGGCGCTGAGCGTGGCGGGGCGCACCAGTGCAGAAACAGCGCTCGCCGTGCAGCTCTACCTGTGGGCGCGCGTGGCGTATGTGCCGGTGTATGCCGCGGGGATTCCGTACCTGCGCAGCGCCATCTGGGTGGTGTCGTTCTGGGGCATCGTCAAACTGGTGCGCGCACTGCTGGGCATT…
>XOCORF0669 hypothetical protein {Xanthomonas oryzae pv. oryzicola BLS256}	ATGCCTCGTTCTCGTCTGGTTATCGCGTTGGCACTGGCTCCAGTGCTGGCGTTCGCTCAACAGCCGCAGGCCGCCAGTCGCACCGCTAGCCCGGCGGCGCGGCCGGCACCCGCTGCGCCCGCAGGCCAGCCGGCGCTCACCCCCGCGCAGCAAGCGCAGCTGACCAAGCAGAACACCGAAATGACCCAGGCGGCCCTGCGCGTGGCGCAGATGGTGGACGGCAACCAGGTCGCTTCCTTGTGGGATGGCGCGTCCAAAGTGGCTAAGACCGCCGTCAAGCGCGATGTCTTCGTCAGCCAGATCGGCACCGAACGCGCGCGGCTGGGTGCGGTGGTCGGACGCGGGCAGGGCTCGGTGACGCGGGTCAAGTACGGCCCCGGCGCGCAGGTGCCCGAAGGC…
>XOCORF0670 DNA methylation and regulatory protein (ADA) {Xanthomonas oryzae pv. oryzicola BLS256}	ATGCAGACCGCGACGCCCGACCGAACCCAATGCGACCGTGCCCGCCTGGCGCGCGATGCACGTTTCGACGGGTTGTTTTTCACCGCCGTGCGCAGCACCGGCATCTATTGCCGCCCGGTGTGTCCGGCACCGCCGCCGAAGCCGGCCAATGTCAGCGACTACCCCACTGCCGCGGCGGCCAGCGCGGCCGGATACCGCCCGTGTCTGGGCTGCCGGCCGGAGCTGTCGCCGCAGGCGCAGCAGCATCTGGGCGAAGAAAGCGTGCAGCGCGCACTGAGGATGATTGCCGACGGCGCGCTGCAGGAGCAGCCGGTGCAGACGCTGTCCGATGCGGTGGGCTTGAGCGCGCGCCAGCTGCAGCGGCAATGCGTGCAACAGTTGGGGGCCACGCCGATCCAG…
>XOCORF0671 phosphodiesterase-nucleotide pyrophosphatase (XF2599) [3.6.1.9 3.1.4.1] {Xanthomonas oryzae pv. oryzicola BLS256}	ATGATCGACCGACGTTTTGGAGTTGCCGCAGCGGCGCTTGCCCTGCTTGCTGCCTGTAGCAGCCCGCCTTCTTCGCGCAGCGCGCCCACGCAGTTGCCAACTGCAGCGGCGAACGCCGCATCGGCCAGCACACCGCACACCTTGTTGTTGATTTCCATCGACGGCCTGCGCGCAGACATGCTCGATCGCGGCATCGCGCCGAACCTGTCGCAACTGGCACATGAGGGCGTGCGTGCTGGATGA
>XOCORF0672 phosphodiesterase-nucleotide pyrophosphatase (XF2599) [3.6.1.9 3.1.4.1] {Xanthomonas oryzae pv. oryzicola BLS256}	ATGACGCCCTCGTATCCATCGCTGACGTTTCCCAATCACTACACCCTGGTCACCGGCCTGCGCCCGGATCACCACGGCATCGTGCACAACAGCATGCGCGACCCGACGCTTGGGGGTTGCTGGTTGCACACGTCCGAGGCGGTGGGCGATGCGCGCTGGTGGGGCGGCGAACCGCTGTGGGTGGGCGTGGAAAATACCGGCCAGCATGCGGCAACCTGGTCGTGGCGAGGCGGCGAGACGGCGATCACGGGCGTACGCCCGTCGCAGTGGCGCCATTACCAAAAAGGCATGCGCCTGGACACGCGCGTGGACGCGGTGCGGGGCTGGCTGAAAACCGACGGTACCCAGCGCAATCGCCTGGTCACGCTGTACTTCGAACGCGACCCGGAATCGCGCGAA…
>XOCORF0673 chloride channel (AGR_C_1521) {Xanthomonas oryzae pv. oryzicola BLS256}	ATGTGGAACGTTGAAGACACGGCTGCCGCCAGGCAGTGCGACAATAGCGAGATGTCTGGTTCAAATCCCCCGCCGCGTCGCTCGCGGCCGCTGTTGTCCAGTGAAGGCTGGCGTCGTCGTGCTGCTCTATGGGGCGGCGCAATTGCAGTGGCGCTGGTGGCAATCGTGTTCGCCAAGGCCAGCGATGCGGCCTTCCATCTGTTTCAACGCATCACAGCGCATTCGATCTGGTGGGCATTGCTGCTGACGCCGGGCATCTTCGCCCTGCTTGCCTGGCTCACCTCCGGTGCGCTGCGGCCAACGCGCGGCAGCGGCATCCCGCAAGTGATTGCCGCGCTGGAGCACCCCGACCCGGCCTTTCGCGACAGCAACCTCTCGTTGCGCGTCTCGGTCGGCAAG…
>XOCORF0674 alcohol dehydrogenase {Xanthomonas oryzae pv. oryzicola BLS256}	ATGCACTTCGAGCGTTTTGAACAGGTCCCGGAAATTCTGCAGCTCCCCGACCCGACCCCAAGCGATGACGGCGTGGTGATCAAAGTGGCAGCCACCGGCATCTGCCGCAGCGATTGGCACGGCTGGATGGGGCACGATCCGGACATCGCATTGCCGCACGTGCCGGGACACGAGTTCGCCGGCGAAGTGGTTGCCATGGGAAAACGCATATCGGGCTTTGCGATCGGCACCCGGGTCACCGTGCCGTTCGTGTCCGGGTGCGGGCGCTGTGTGCAGTGCCATGGCGGCAATCAGCAAGTATGCTCGAGCCAGTTCCAGCCCGGCTTCACCGCATGGGGATCGTTCGCCGAGTATGTCGCGATCGATTTTGCCGAGACAAATCTGGTCAGACTGCCGGAG…
>XOCORF0675 conserved hypothetical protein {Xanthomonas oryzae pv. oryzicola BLS256}	TTGCATGCTGCCCGATGCCAGTTCGCCACTGCGTGCACTGCGCCTGAGTCAGATCGCTCTGCAAGGTCAGTCGGGCGCTGCCTGTCTACGCTGGCCGGAGCCGCCGTGGTAGGCTTGCCGGCCTTGTGCGAGGGTGCCGCCGGTGAAACCTCGCCAGACCCGTGCCAGCACGGGAATTTGTATTCACATTCAGGAGTCGACGAAATGGGTAAGGGTGACCGTAAGACCGCCAAGGGCAAGCGCTACAACGCCAGCTACGGCAATTCGCGTTCGCACGCGGTGAGCAAGGTTGTCGTGGGTGCAGCTGCCCCGGTTGCCAAGAAGGGCGTGGTCAAGGCTCCGGTCAAGAAGGCCGTCGCCAAGAAGACCGTCGCCAAGGCCAGCTGA
>XOCORF0676 conserved hypothetical protein {Xanthomonas oryzae pv. oryzicola BLS256}	ATGCCTTCACCGACCCTTCGTCATCTTCTCGACCGCTTCGGTGCCACCGGGTCGCTGCTGTGCGCCGTGCACTGCGCGGTATTGCCGCTGGTGCTGGCCCTGGCACCCTCGTTGGGCCTGTCGTTCTGGCTGGGCGATGGGGTGGAACTGGCCATCGTGGTGTTCGTGACGCTGCTGGGCCTTTTCAGCCTGGTGCTTGGGTATCGCCAGCACAAAGCGCTGCATGCGCTGGCATTGCTCCTGCCCGGCCTGGCGCTGCTATGGGTGGGCCTGTTGTACGACCCGCTGCATCATTCGGTGGTGCCGCATGCGGTGGTGATGACGCTGGGCGGTGCCCTGGTCGGCATCGCGCACTTGGTCAATTTGCGCCTGAATCATGGGCATGTCCATGACGCCAGC…
>XOCORF0677 outer membrane hemin receptor (phuR) {Xanthomonas oryzae pv. oryzicola BLS256}	ATGTGGAATAATATAACATCTTACTGTTCCAGCCCCGCATCACTGCATCGCGCAGCCGTGCAGGTCTTCGCCGCCGGCGCAGCAGGCAAGCTGCGCCTGCCACTGTTACACGGTAACAATTACAGAGTCCCGCCTATCATGCCTGCACGTTTCGATCCCTCGTTCCGTCGCTCTGCGCTCTCGCTGGCGCTGGCGCTGACCAGTCTGTTGACCCCTGCCCTGGCCATGGCAGAGGACGCTCCGGTCGTTGCAGATGCACAGACCCCGCCCAGCTCGGACACGCGCCACGCTGCCAGCCCATCCAGCGGCCGGCACATCAAGGATCTGGACAAGGTGGTGGTCACCGCCAGCCCGCTGCGCGATGCGGCCGGTGAGTTGAGCCGCCCGGTGGAAGTGCTG…
>XOCORF0678 TonB-dependent receptor (fhuA) {Xanthomonas oryzae pv. oryzicola BLS256}	ATGCGTTTTTCATCACCCCGCTACACCCTCTCGCTCGCCGTCGCTGCCGTGCTGCTGGCACCGGATGGCCGCACGCAGACCGTCACGCCTGCATCGGGCAATCAGGACGCCACCACGCTGGATGCGGTCATCGTCAGTGGTACCGCGCGCTTCAAAGGCCTGGCCAAACGCGACGCCAGTTTTTCGATCACCACGGCCAGCCCCGAGCAGATCCAACAAGCGGTGCCACAGAGCACCGCAGATCTGCTCAAGATCGTGCCCGGCGTGTGGGCCGAGCCCAGCGGTGGCGGCACCGGCGCCAACATCTTCGTGCGTGGCATGCCCTCCGAAGGCGATGCGCCGTTCGTGACCATGCAACTGGATGGCTCGCCGCTGTTCCCGCCGCCGACCTTGTCGTTC…
>XOCORF0679 transposase (ISPlu1B) {Xanthomonas oryzae pv. oryzicola BLS256}	ATGTCCTCCAGCCGCCTGGACCTGTCGGAACGAGACCGTCTCCATGCGCTACATGAAACCGGGATGTCGATGCGCGCCATCGCCGATGCATTGGAGCGTGCGCCCAGCACGATCAGCCGCGAACTGCGCCGTAATCAGCACGCTGCGCGGTACCGGCCCGATCACGCGCAGCGCATCAGCGAGCATCGGCGCACACAGGCCAGCCGGCGTCCACGCATCGACGCTGAGCGTATCGGCCAGATCGAGGACCTGCTGAGGGAGGACTTCAGTCCCGAACAGATTGCCGGTCGCACCGGCTTGGCCAGTCACGAATGGATCTATCGGCACATCGACGCCGATCAGAAGCGCGGTGGTCAGTTGTTCATGCATCTACGCAAACGCCGCCGCAAGCGCCGTCGG…
>XOCORF0680 hypothetical protein {Xanthomonas oryzae pv. oryzicola BLS256}	TTGCGGCTGGCCCTGAGCGGATACTGCTTCGGCACTGATAGGTCGCTCACGTGCTGGTCGTATCATGTGCGCGGTCTCCCGCACGTTAGTCATGCCATGCCCGCAAAACGTTCCAGCTTCCCGATGCCGACCAGTCCCGCCGAGTGGAAGCGGCTGCAAGCCGCTGCCGCAGCAGAGCTTGACCAGCGCACCGCGCAGGCGCATCTGCAGATCCTGGGGCTGTTGCGTACGCATGGGCATCTGTTGAGCGATGCGCAGCGCCGTAGCCTGCACAAGCGCCTGCTGCGCGGCGGGCGTTGA
>XOCORF0681 conserved hypothetical protein {Xanthomonas oryzae pv. oryzicola BLS256}	GTGCAGGAGTGGGGCAAGCCGGCGCAGCAGATCCGCCCGGACGACATCGTGTGGATTCCGCCCGGCGTCAAGCATTGGCACGGCGCCAATGCCAACGTGGCGACGACGCATATCGCCATTGCCCAGTCGCAGGGCGGCACGCCCGTCACCTGGCTGGAGCAGGTGAGCAAGGCGCAATAG
>XOCORF0682 conserved hypothetical protein {Xanthomonas oryzae pv. oryzicola BLS256}	ATGAATCTGTTCGCCAATGCACTCTCGCTATCGATGATGGCCGCTGTTGGACCGGGCGAAGCCGCAACGCCGATCAAGGTGAGCAAGGCGGGCGGGGCGCCATCGGCAGTGGGGTCGGCCGAGTATTTCACCGGCAAGGTGCGCATCGACGCACCGTTCCAGGCCGACGCGCCGGCGCGGGTCGGCGGTGCCACCGTCACCGTCGAGCCGGGCGCGCGCACCGCGTGA
>XOCORF0683 hypothetical protein XF1767 [imported] - Xylella fastidiosa (strain 9a5c) {Xanthomonas oryzae pv. oryzicola BLS256}	ATGCGGCATCGGCCGGGCTGCTGCGCAGTCGCAGCACGCCACAACTGCAGGACGCCACCGAAGCGGCGCGAGGTCTGCCGTGCTCAGCACGGGCCGCACAGCGGCCGCTGCAATCGACCGCAGCGTTCGCTCACGTTAAAGCGGCACCATCACCGCCTCAGCATCGGCATCACAGCTGTCTACTCCGCCGCCTATTGCGCCTTGCTCACCTGCTCCAGCCAGGTGACGGGCGTGCCGCCCTGCGACTGGGCAATGGCGATATGCGTCGTCGCCACGTTGGCATTGGCGCCGTGCCAATGCTTGACGCCGGGCGGAATCCACACGATGTCGTCCGGGCGGATCTGCTGCGCCGGCTTGCCCCACTCCTGCACGCGCCCGGTGCCGGCGGTGACGATCAGC…
>XOCORF0684 transcriptional regulator fur family (zur) {Xanthomonas oryzae pv. oryzicola BLS256}	ATGACCAAGCCCACCCACGCACCAGACCTCGCCTGCACCGCACCGCATCACCACGTCGACGACGCCAATGGCTTCGTGCGCGCGGTGGAGCGCGCCTGCAGCGAACGCGGCCTGCGGCTGACGCCCATCCGCGCCAACGTGCTGCGGCTGATCGCCGACGCCGGCAAACCGGTCAAGGCCTACGAACTGCTGGACTGGGTGCGCGAAGGCAAGGGCGTCGGCGCCGATGCACCGCCCACGGTCTACCGCGCGCTGGATTTCCTGATGGCCAATGGCTTCGTGCACAAGCTCGAATCGGTCAACGCCTTCGTCGCCTGCCACCACCCCAACAGCGCTCAGCACTCGGTGCCGTTCCTGATCTGCGACCGTTGCCATAGCGCAGTGGAACTGGAAGACCAC…
>XOCORF0685 glutamyl-tRNA synthetase (gltX) [6.1.1.17] {Xanthomonas oryzae pv. oryzicola BLS256}	ATGGCCTGCCGCACCCGTTTTGCCCCCAGCCCCACCGGTTACCTGCACATCGGCGGCGCGCGCACCGCCCTGTATTGCTGGCTGGAGGCACGTCGCCGCGGCGGGCAGTTCGTGCTGCGCATCGAAGACACCGACCGCGAGCGCAGCACCCAGGCGGCCATCGACGCCATCCTGGAAGCGATGCAGTGGCTGGGCCTGGGTTACGACGACGGCCCCATCTACCAGACCCAGCGCGTTGCCCGCTATCAAGAAGTCGCCGAGCAGTTGCTGGCGCAGGGCAAGGCGTATTACGCCTATGAAACCCGCGAAGAGCTCGACGCCATGCGCGAGGTCGCCATGGCCAAGCAGGAAAAGCCGCGTTACAACGGCGCCGCCCGCGAGCAGAACCTGCCGTATCGC…
>XOCORF0686 conserved hypothetical protein {Xanthomonas oryzae pv. oryzicola BLS256}	ATGGCCCAGAAAACCCTGATTCCGTATAGCGTTCGGCTCGAATTCGCGCCCGGTGCGCTGGTGCACAGCAATCTGTCCGGTGCCGCCTTCACCGACGACTGGCTGTGGGTGGCCGGCGATGAAGCCTGCGCGGTGGACCGCCTGCGCAAGCTCGACCCGGTACAGCGCCAGACGCTGCGCTTCGGCGAAGGGCAGAGCTTTCCATTGGCTGACCTGCTCGATCTGCCGGACGAAGACGGCGAGGAAGCCGACCTGGAAGGCATGGGCCTGTCGGACGGATTTCTATGGGTCATCGGCTCGCACGGCAGCAAGCGCAAGAACGCCGAGCCTGGCCGCGACGATGCCGAAAACGCCAAACGCCTGACCAAGTTGAAGCTCGATGGCAACCGCCGTCTGCTG…
>XOCORF0687 nitrilase (nthA) {Xanthomonas oryzae pv. oryzicola BLS256}	ATGTCTTCGCCAGCTGATCTGATTGCATCGCCCCAACAATCCAAAGGCCACCAGATGAAAATCGCCGTCGCCAAATACCCCATCGGCCAGCCCGTCGATTTCGCCGCGTTTGCTGCGCGCCAGTCGGCCTTGATCGGCGAGGCCGCCGCTGCCGGTGCGCGGGTGGTGGTGCTGCCCGAATACCTGTCGCTGGAGCTGGGCGCAACGTTCGACACGCAGATTTCTGCCGGCCTGCCCGAATCGCTGGCGGCCATCCAGGCGCTGCGTGGGCAATGGCTGGAACTGTTTGCCGGATTGGCGCAGGAACATCGGCTGCATCTGATTGCCGGCAGCTTTTTGCTGGATCTGGGGCAGGGCCGCTACCGTAATCGCAGCGACTGGTTGACGCCCGAGGGCCTG…
>XOCORF0688 inner membrane protein (creD) {Xanthomonas oryzae pv. oryzicola BLS256}	ATGAGGATGGCCGATGAAATCCCTGAAACTGTTATTGCGGTTCGCCACCATCGGCGGGCTGATCCTGCTGTTGCTGATTCCTTGACTGCTGATCCGTGGCGCGGTGCAGGACCGTGCGCGCTACCGCGACGAGGCGGTAGCGCCGGTGGCGCAGAGCAAGGCCGGCGAGCAGCAGTTCAGCGCGCCGGTGCGGGTGCTGCCGTATACCGAAGATGTGCAGGTCACCGAGCCGGACGAGCAGGGCAACCAGCGCAAGGTCTGGTGCAAGCATGCGTTTTTGCAGGCAGCACCGCGATGCCGGGTTTCGGCCCGCAATGCACGCGCCCGCAGCGACGGGCCCTGGCAAAGACTCAGCAACGGCCGCTATTGGGCACGCAGCACCGATGCGCTGCTTGGGGT…
>XOCORF0689 inner membrane protein (creD) {Xanthomonas oryzae pv. oryzicola BLS256}	GTGGCGCAGAGCAAGGCCGGCGAGCAGCAGTTCAGCGCGCCGGTGCGGGTGCTGCCGTATACCGAAGATGTGCAGGTCACCGAGCCGGACGAGCAGGGCAACCAGCGCAAGGTCTGGTGCAAGCATGCGTTTTTGCAGGCAGCACCGCGATGCCGGGTTTCGGCCCGCAATGCACGCGCCCGCAGCGACGGGCCCTGGCAAAGACTCAGCAACGGCCGCTATTGGGCACGCAGCACCGATGCGCTGCTTGGGGTGCTGCTGGCCACCGACGACGCGGCGGTGTGGTTGCTGTGGCAACAGCCCGAGACCAAGGTTTCGCACCGTGGGCATTGGCTGCGTTGA
>XOCORF0690 cysteine protease {Xanthomonas oryzae pv. oryzicola BLS256}	TTGCTGTTGTCCTCGGACGTTTTAGCCGCGTTCGCTGCCTCAGCGCTTTCGCGGCTGCGTGTCTGCTCCGCTGTGGTTGTAGAACTGCGCACGGCTGCATTCCTTTTCGCCTGGAGTTTCCTTCGCATGAACACGCACCGCTCATTTGCCCTTTGCCTGCTCGCCACCTTGAGTCTGACCACTACCACCGCACAGGCGGCAGGACACGGAATGGGCCTGAAACCGTCGTCATTGATGCAGCCGGTCACCAGGCTGTTCGGTACCGAAAGCGTTAGCAAACCGCTGCCTGCCAGTGTCGACCTGACTCAGTGGGCAATCACGCCGGGCGACCAGGGCGAGGTAGGGGCATGTGCGTCATGGGCGACCGCGCATACCTTGACCGGTTGGTACGCCAACGCC…
>XOCORF0691 two-component system sensor protein (creC) [2.7.3.-] {Xanthomonas oryzae pv. oryzicola BLS256}	TTGGGCCGCGATGCGCTGGCGCGGCTGCGCGCCGATCCGGCCGATATGGTGGTGCTCGATGTGGGCCTGCCGGACATCAACGGTTTCCAGTACGGCGCGCGTTCCAGCCTGGACATCGATGGCGATCCCACCGCAACGGTGATGCATGTGGCCGCACCGATGTACGCGCCGGACGACCCGGAAAAGCGGATCGGCGTGCTGGCCCTGGCGCAGCCCAACCGCAGCATCGACCCGTGTATCGAGGCCAGCCAGCGCAACATCCTGCAGCGTGGCGCCTGGTTGATCGGCATTTCTGCGTTGATCGGTGTTGTGATGACCTGGTGGTTGATGCGCGACATCGGCCGGCTCAATCGCTATGCGCAGGCGGTGAGCGCCGGCATCCCGGTGCCCCCCACCCTG…
>XOCORF0692 Protein of unknown function (DUF519) family {Xanthomonas oryzae pv. oryzicola BLS256}	ATGCCGCGCAGCATAACGGCATGCGGGCACGGCCCACAGACCAGGATGTTCCGCGCGCGGCTTAGCGCGACATGTCGTTTGCGGTATCGCACAGCATCCCAATCTCGCCACCGCGCGCTTGCGCCGGCCGCCCCTGCGATGGCCTGCAACAAACTGCTCCGCAGCCTCTACACTGCCGCGATGAACTATCGTCACGCCTTCCATGCCGGCAACCACGCCGACGTGCTCAAACACATCGCCCTGCTTGCCCTGATCGACACCCTCAAGCGCAAGGACACCCCGTTTTTCGTGCTCGATACCCACGCCGGGCGCGGGCGCTACCAACTCGGTGGCGAAGAGGGCCGCAAGACCAACGAGGCCGATGCCGGGGTGATGCGGCTGATGGCCGAAGCGAGCTTG…
>XOCORF0693 acetyltransferase, GNAT family family {Xanthomonas oryzae pv. oryzicola BLS256}	ATGGCCATTCGCAATCGCATGCCTCCCTGGCATGAAAACTTCAGTCTGCCCAATGGCCGCACCCTTCTGCTCCGCCCGATCCGTCCCGAGGACGGTCCGCCGCTGCAGGGGGCTTTCAGCCTGTTGGGACCGGAGGAAATTCGCGCGCGCTTCGTGCGCTCCACCGCCGAAATCACCCCCGAGATGGTGCAGCGCCTGACCCACCCCAACCCGAAGAGCGAGATCGTACTGGTCGCCGCCGAGCAGTTGCCGCCAGGCGAAGCGCTGGTAGGCGCGGTCGCGCGCGCCGCGCTGGTGCCGGGCACCCGCCAGGCCGAATACACCATCCTGGTCAGCAGCTTCGTCGCCGGCCAGGGACTGGGGCGGCAGCTGATGCGCAAGCTGGTCAAATGGGCACGG…
>XOCORF0694 transcription-repair coupling factor (mfd) {Xanthomonas oryzae pv. oryzicola BLS256}	ATGCCGTCGCCTACCTTCCCCTCGCCACCGCTGCCCAGGTCTGGCCAGCTCCGCGCCTACTGGCGCGCCCCGTCCTCTCCGACCGCGCTGGCGTGGTCGATTGCGCGTGCAGCCGAGGCGCATGCCGGCCCGCTGCTGGTCATCGCACGCGACAATCAGAGCGCACATCAGATCGAAGCGGATCTGCATGCCTTGCTCGGCGAGCACTCCGCGCTGCCGGTGGTGCCGTTTCCCGATTGGGAAACCCTGCCCTACGACCAGTTCAGCCCGCACCCGGAAATCATCAGCCAACGGCTGGCCGCCCTGCACCACCTGCCCGGCCTGCGCAAGGGCGTGGTGATCGTGCCGGTGCAGACCTTGCTGCAGCAGCTGGCCCCTGTGAGCTACATCGTCGGCGGC…
>XOCORF0695 STAS domain, putative {Xanthomonas oryzae pv. oryzicola BLS256}	ATGAACACGCCACTGTCCGATCTACCCGCGCCGCTGACCCTTGCCCTGGAAGGCGAGATGACCATTCGTCGCGCAGCCGAGCTCAAGCCGTTGCTGCAGCCGGCCTTGCTGCATCCGGGTGGATTGCATCTGGATCTGGGCGCCGTCAGCGAGATCGATACCACCGGTCTGCAATTGTTGCTGGCCACCAAACAGGCGATCCAAGCCGATGGCCGGCCGTTTTCGCTGACCGATTCCAGCCGCGCGGTGGTCGATGTGATCGAACTGCTCGGCCTGCTCGAAGCCCTGTACCCGCATGCAGTTGCAGGTATTGGCGAACACATTCACTAA
>XOCORF0696 chemotaxis histidine protein kinase (cheA) {Xanthomonas oryzae pv. oryzicola BLS256}	ATGAACCAGCTGATGCAGACCTTCCTGGCCGAAAGCCGGGATCTGCTCGAAGACATGGAACGCCATCTGCTCGAAGCCGAGCGTGGCGAGTCCTCGCCGGATGCGGTCAATGCCATCTTCCGCGCCGCGCACACCATCAAGGGCTCCGGCGGCCTGTTCGATCTGCCGCAGCTGGTTGGCTTCACCCATGTGGTGGAAAGCGTGCTGGATCTGGTGCGCGACGAAGCGCTGACGCTGAGCTCGGACCTGATCGGACTATTGCTGGTGTGCTGCGACCATATCCATGCCTTGGTGGAAACCGCCGCAGATCCGAGCCACGCCGACCCGGCCGCGTTGGCTGCCGAAGCCGAGCCGCTGCTGGCGCAATTGCAGACCTATCTGCAGGGCTGCGCCTGTGGC…
>XOCORF0697 chemotaxis protein (mcp) {Xanthomonas oryzae pv. oryzicola BLS256}	ATGTCACACCGTCTCCCTATCGCTACGCAGTTGTGGTTTAGCGCCGCGCTGGCCGTCGCCCTCCCCGTTATCGTGGTCGTCGCCGGCATTGCGCTGACGCTGTCGCATGCCACCCTGCTGGGTACCAGCCTCGTTGCTGCATTCATCAGCGGCGTCTTGCTGGTCTGGGCAATCCGTATCGCCAGCGAATCACTGGAGTTGGCCACCACCACATTGGACGCGTTCTCGCGCGGCAACTTCGATGTAGCCCTGCCGCACGTGCGCGACGAGCAGGCCGGCGATGTCCTGCGCGGGCTGCGGAAGGTGCAGAGCGGCATTCGCCACGTCAACGAAGAAATCAACCGCGTCTCGCGCGAACACGATGCTGGCGACATCGACGCACGCATCGACGTGGCAGGC…
>XOCORF0698 chemotaxis protein (cheW) {Xanthomonas oryzae pv. oryzicola BLS256}	ATGCACGCACACACTGCAACCAACCACGAGCTGCCGTCATCGACGGCACCGCAGCAATACCTCACGTTTCTGCTGGGTGGGGAAATGTTCGGCCTGGGCATCCTGGGCATCAAGGAAATCATCGAATACCGCGTCCCCACCGACGTGCCGATGATGCCGCCCGCGCTGCGCGGGGTGATCAATCTGCGTGGAGCGGTGGTGCCGGTGGTGGACCTGCAGCAACGCTTCGGACGCAACGCCAGCGCGATTACCAAGCGCAGCTGCATCGTGATCGTGGAGATCGCGCATGGTGAGGTGCATCAAGTGCTTGGGCTATTGGTGGATGCAGTCAGCGAAGTGCTGGAGATCGCACCGGCCGACATCGTCGACACACCCAGCTTCGGCACCGGCATCGCGCGC…
>XOCORF0699 response regulator (vieA) {Xanthomonas oryzae pv. oryzicola BLS256}	ATGCGCCCTGCCCTTCTCTCCTGCAACTGCATGCTGGCCGGCCCGGTCCTGGTCGTGGACGACAGCGTAGTCCAGCGCGAGCACGCCATGGCCCTGTGTCGCCAGCTCGGCGCCAGCGTGGTCGACGGTGCAGCTGACGGACATGCAGCGTTGGCGTGGCTGACGCGTGCCGATGCGCCATCGCTGTTGCTGGTGGACCTGGAAATGCCGGGCATGGACGGCGTGCAGTTGCTCGACGCGCTGGCGCGCGGCAAATACAGCGTGCCGGTGGTGGTGGTGTCGCAACGCGGCGGCACCCTGATCGATGCGGTGATGCAACTCAGCCGCAGCGCCGGCGTGCGCGTGCTGGGCGGCATCGAAAAACCGATGAACCTGCAGGACCTGGCCACCGTGCTGGAT…
>XOCORF0700 response regulator for chemotaxis (cher) [2.1.1.80] {Xanthomonas oryzae pv. oryzicola BLS256}	ATGCGGACGTGGCCTGAGCCGATGAGTACCGCCACCACCATCACCGAACAGGAGTTCGGCCGCTTCCAGCGTTTCATCTTCGAAGCCGCCGGCATCAGCATTTCCTCCGGCAAGAAAGCCATGCTGTGCGGCCGCCTGGGCAAGCGTCTGCGCGAGCATCAGTTCAGCACCTACACGCAGTATCTGCAGTTGCTGGAAAGCCGCAAGGACCGTGACGAAATCCAGACCGCGATCGATCTGCTCACCACCAACGAAACCTACTTCTTCCGCGAGCCCAAGCATTTCGAACTGCTGCGCAAGCTGGCCGGCGAACACCGTGGCGGGCTGCCGTTCCGCTGCTGGAGCGCCGCCAGTTCCAGCGGCGAAGAGGCCTACAGCATGGCGATGGTGCTGGACGAC…
>XOCORF0701 ISxac3 transposase {Xanthomonas oryzae pv. oryzicola BLS256}	ATGCAAGCCCACCGCGAAGAATTCAGGGTGTGCGCGATGTGCCGGGTGTTGCGGGTGAACCGGGCTGGATACGACGCGTGGCTGAAGTCGCCCGACAGTGAGCGCGCCAAGGAAGACGAAGGCCTGCTGGGGCTGATCAAGCACCACTGGCTGGCCAGCGGCAGTGTGTATGGGCATCGCAAGATCGCCAAGGATCTGCGCGATCTGGGCGAGCGTTGCAGTCGCCATCGGGTGCATCGGCTGATGCGCGCCGATGGGCTGCGTGCCCAGGTGGGCTATGGTCGCAAACCGCGCTTCCATGGCGGAATGCCGTGCAAGGCGGCAGCCAACCTGCTGGATCGGCAGTTCGACGTGACCGAGCCGGACACGGCCTGGGCGAGCGACTTCACCTTTATCCGC…
>XOCORF0702 ISxac3 transposase {Xanthomonas oryzae pv. oryzicola BLS256}	ATGACTGATTCGGAGGTGTCCATGAGCAGCAAGCGGTATACGGATGAGTTCAAGATCGAAGCGGTCCGGCAAGTGCCCGATCGTGGCTTCAAGGTGGCAGAGGTCGCACAGCGGCTGGGTGTCACCACGCACAGCCTGTACGCCTGA
>XOCORF0703 Uncharacterized protein conserved in bacteria {Xanthomonas oryzae pv. oryzicola BLS256}	GTGGCAGATCTACATTGTCTTACGACACGCATCGGTAGATCTGGCGCGCGTCAATCAGCTTGCCGAACCATCCGGCACCACGGCGGCAAGCGCAAGGTCAACGGCGTGGTGACCGCCGTGCGGCAGTTGGGCGCCGATGGCGGCCTGTCCAGCTACCGCTTGCCGATACAGCCCACGCTGGCGCTGTTGGCCTATCGCCGCACCTGCCGCATCTTCCAAGAGGAGAGCGTGCCGGACATCGTCGCGCAGATCGTGCAGGAACATCGCGCCAGCAATCCCCCGATCGCCGCCAGCTTCCGCCTGGACCAGCAGCTGCGCCAGCGACGTCCCCCCCGAAGTTGCGTACTGCCATGCGTACTCGGAAGACATGTAGGGACCACAGACCGTTAG
>XOCORF0704 hypothetical 65.3K protein - Xanthomonas campestris pv. vesicatoria {Xanthomonas oryzae pv. oryzicola BLS256}	CTGGTCCGGGGTCAGGTCATGGTCCTGGCACAGCACCGTCAACAGCCGCTGCACCGTCTCCAGCGCCTGCTTGCCGCCGCTATTGCTGGCGATGGCCACCACCTGGTCCGGGGTCAGGCCATGGTCCTGGCACAGCACCGGCAACAGCCGCTGCACCGTCTCCAGCGCCTGCTTGCCGCCATCGTGGCTGGCGATGGCCACCACCTGCGCCGGGGTCAGGCCATGGGCTTGGCACAGCACCGGCAACAGCCGCTGCACCGTCTCCAGCGCCTGCTTGCCGCCATCGTGGCTGGCGATGGCCACGACCTGGTCCGTGGTCAGGCCATGGGCCTGGCACAGCACCGGCAACAGCCGCTGCACCGTCTCCAGCGCCTGCTTGCCGCCATTGCTGGCGATGGC…
>XOCORF0705 avirulence protein (pthA1) {Xanthomonas oryzae pv. oryzicola BLS256}	ATGGATCCCATTCGTTCGCGCAGGCCAAGTCCTGCCCGCGAGCTTCTGCCCGGACCCCAACCGGATAGGGTTCAGCCGACTGCAGATCGTGGGGTGTCTGCGCCTGCTGGCAGCCCTCTGGATGGCTTGCCCGCTCGGCGGACGGTGTCCCGGACCCGGCTGCCATCTCCCCCTGCCCCCTCGCCTGCGTTCTCGGCGGGCAGCTTCAGCGATCTGCTCCGTCCGTTCGATCCGTCGCTTCCTGATACATCGCTTTTTGATTCGATGCCTGCCGTCGGCACCCCGCATACAGCGGCTGCCCCAGCAGAGTGGGATGAGATGCAATCGGCTCTGCGTGCAGCCGATGACCCGCCACCCACCGTGCGTGTCGCTGTCACTGCCGCGCGGCCGCCGCGCGCC…
>XOCORF0706 ISxac3 transposase {Xanthomonas oryzae pv. oryzicola BLS256}	ATGCAAGCCCACCGCGAAGAATTCAGGGTGTGCGCGATGTGCCGGGTGTTGCGGGTGAACCGGGCTGGATACGACGCGTGGCTGAAGTCGCCCGACAGTGAGCGCGCCAAGGAAGACGAACGCCTGCTGGGGCTGATCAAGCACCACTGGCTGGCCAGCGGCAGTGTGTATGGGCATCGCAAGATCGCCAAGGATCTGCGCGATCTGGGTGAGCGTTGCAGTCGCCATCGGGTGCATCGGCTGATGCGCGCCGATGGGCTGCGTGCCCAGGTGGGCTATGGTCGCAAACCGCGCTTCCATGGCGGAATGCCGTGCAAGGCGGCAGCCAACCTGCTGGATCGGCAGTTCGACGTGACCGAGCCGGACACGGCCTGGGCGAGCGACTTCACCTTTATCCGT…
>XOCORF0707 ISxac3 transposase {Xanthomonas oryzae pv. oryzicola BLS256}	GTGGTGCAGCGTGCCGAGGTGGACCAGAGCGCCGAGGTTCGGCGGCTGAAGACCGATTTGCGCCGGGTGACGGAGGAGCGCGACATCCTAAAAAAGGCCGCCGCGTACTTTGCCAAGGGGTAA
>XOCORF0708 ISxac3 transposase {Xanthomonas oryzae pv. oryzicola BLS256}	ATGACTGATTCGGAGGTGTCCATGAGCAGCAAGCGGTATACGGATGAGTTCAAGATCGAAGCGGTCCGGCAAGTGCCCGATCGTGGCTTCAAGGTGGCAGAGGTCGCACAGCGGCTGGGTGTCACCACGCACAGCCTGTACGCCTGA
>XOCORF0709 Uncharacterized protein conserved in bacteria (PA0095) {Xanthomonas oryzae pv. oryzicola BLS256}	GTGGCAGATCTACATTGTCTTACGACACGCATCGGTAGATCTGGCGCGCGTCAATCAGCTTGCCGAACCATCCGGCACCACGGCGGCAAGCGCAAGGTCAACGGCGTGGTGACCGCCGTGCGGCAGTTGGGCGCCGATGGCGGCCTGTCCAGCTACCGCTTGCCGATACAGCCCGCGCTGGCGCTGTTGGCCTATCGCCGCACCTGCCGCATCTTCCAGGAGGAGAGCGTGCCGGACATCGTTGCGCAGATCGTGCAGGAACATCGCGCCAGCAATCCCCCGATCGCCGCCAGCTTCCGCCTGGACCAGCAGCTGCGCCAGCGACGTCCCACCCGAAGTTGCGTACTGCCATGCGTACTCGGAAGACATGTAGGGACCACAGACCCTTACTGTTGA
>XOCORF0710 hypothetical 65.3K protein - Xanthomonas campestris pv. vesicatoria {Xanthomonas oryzae pv. oryzicola BLS256}	CTGSGCCGGGGTCAGGCCATGTKCCTGGCACAGCACCGGCAACAGCCGCTGCRCCGTCTCCAGCGCCTGCTTGCCGCCATCGTGGCTGGCGATGGCCACSACCTGGTCCGGGGTCAGGCCATGTKCCTGGCACAGCACCGGCAACAGCCGCTGCRCCGTCTCCAGCGCCTGCTTGCTGCCGCCATKGCTGGCRATGGCCACSACCTGGTCCRGGGKCAGGCCATGGTCCTGGCACAGCACCGGCAACAGCCGYTGCACCGTCTCCAGCGCCTGCTTGCCGCCGYYATKGCTGGCGATGGCCACSACCTGSGCCGGGGTCAGGCCATGGTCCTGGCACAGCACCGGCAACAGCCGCTGCACCGTCTCCAGCGCCTGCTTGCCGCCRWTATTGYTGGCGAT…
>XOCORF0711 avirulence protein (pthA1) {Xanthomonas oryzae pv. oryzicola BLS256}	ATGGATCCCATTCGTCCGCGCAGGCCAAGTCCTGCCCGCGAGCCTCTGCCCGGACCCCAACCGGATGGGGTTCAGCCGACTGCAGATCGGGGGGTGTCTGCGCCTGCTGGCGGCCCCCTGGATGGTTTGCCTGCTCGGCGGACGATGTCCCGGACCCGGCTGCCATCTCCCCCTGCGCCCTCGCCTGCGTTCTCGGCGGGCAGCTTCAGCGATCTGCTCCGTCCGTTCGATCCGTCGCTTCTTGATACATCGCTTCTTGATTCGATGCCTGCCGTCGGCACGCCGCATACAGCGGCTGCCCCAGCAGAGTGGGATGAGGCGCAATCGGGTCTGCGTGCAGCCGATGACCCGCCACCCACCGTGCGTGTCGCTGTCACTGCCGCGCGGCCGCCGCGCGCC…
>XOCORF0712 avirulence protein (pthA4) {Xanthomonas oryzae pv. oryzicola BLS256}	ATGGATCCCATTCGTCCGCGCAGGCCAAGTCCTGCCCGCGCGCTTCTGCCCGGACCCCAACCGGATAGGGTTCAGCCGACTGCAGATCGGGGGGTGTCTGCGCCTGCTGGCGGCCCCCTGGATGGCTTGCCCGCTCGGCGGACGGTGTCCCGGACCCGGCTGCCATCTCCCCCTGCGCCCTCGCCTGCGTTCTCGGCGGGCAGCTTCAGCGATCTGCTCCGTCAGTTCGATCCGTCGCTTCTTGATACATCGCTTTTTGATTCGATGCCTGCCGTCGGCACGCCGCATACAGCGGCTGCCCCAGCAGAGTGGGATGAGGCGCAATCGGTTCTGCGTGCAGCCGATGACCCGCCACCCACCGTGCGTGTCGCTGTCACTGCCGCGCGGCAGCCGCGCGCC…
>XOCORF0713 hypothetical 65.3K protein - Xanthomonas campestris pv. vesicatoria {Xanthomonas oryzae pv. oryzicola BLS256}	CTGGGCCGGGGTCAGGCCATGGTCCTGGCACAGCACCGGCAACAGCCGTTGCACCGTCTCCAGCGCCTGCTTGCCGCCGCCATTGCTGGCGATGGCCACGACCTGGTCCGGGGTCAGGCCATGGGCCTGGCACAGCACCGGCAACAGCCGCTGCACCGTCTCCAGCGCCTGCTTGCCGCCGTTATTGTTGGCGATGGCCACGACCTGCGCCAGGGTCAGGCCATGGTCCTGGCACAGCACCGGCAACAGCCGCTGCACCGTCTCCAGCGCCTGCTTGCCGCCGTTATTGTTGGCGATGGCCACGACCTGCGCCAGGGTCAGGCCATGGTCCTGGCACAGCACCGGCAACAGCCGTTGCACCGTCTCCAGCGCCCGCTTGCCGCCGCCATGGCTGGCGAT…
>XOCORF0714 avirulence protein (pthA3) {Xanthomonas oryzae pv. oryzicola BLS256}	ATGGATCCCATTCGTCCGCGCAGGCCAAGTCCTGCCCGCGAGCTTCTGCCCGGACCCCAACCGGATGGGGTTCAGCCGACTGCAGATCGGGGGGTGTCTGCGCCTGCTGGCAGCCCCCTGGATGGCTTGCCCGCTCGGCGGACGGTGTCCCGGACCCGGCTGCCATCTCCCCCTGCGCCCTCGCCTGCGTTCTCGGCGGGCAGCTTCAGCGATCTGCTTCGTCCGTTCGATCCGTCGCTTCTTGATACATCGCTTCTTGATTCGATGCCTGCCGTCGGCACGCCGCATACAGCGGCTGCCCCAGCAGAGTGGGATGAGGTGCAATCGGCTCTGCGTGCAGCCGATGACCCGCCACCCACCGTGCGTGTCGCTGTCACTGCCGCGCGGCCGCCGCGCGCC…
>XOCORF0715 hypothetical 65.3K protein - Xanthomonas campestris pv. vesicatoria {Xanthomonas oryzae pv. oryzicola BLS256}	CTGGTCCGGGGTCAGGCCATGGTCCTGGCACAGCACCGGCAACAGCCGCTGCACCGTCTCCAGCGCCTGCTTGCCGCCGCTATTGCTGGCGATGGCCACCACCTGCGCCGGGGTCAGGCCATGGTCCTGGCGCAGCACCGGCAACAGCCGCTGCACCGTCTCCAGCGCCTGCTTGCTGCCAATATTGCTGGCGATGGCCACGACCTGGTCCGGGGTCAGGCCATGGTCCTGGCACAGCACCGGCAACAGCCGTTGCACCGTCTCCAGCGCCTGCTTGCCGCCGTTATTGCTGGCGATGGTCACCACCTGCGCCGGGGTCAGGCCATGGTCCTGGCACAGCACCGGCAACAGCCGCTGCACCGTCTCCAGCGCCTGCTTGCCGCCGTTATTGCTGGCGAT…
>XOCORF0716 avirulence protein (pthA2) {Xanthomonas oryzae pv. oryzicola BLS256}	ATGGATCCCATTCGTCCGCGCAGGCCAAGTCCTGCCCGCGAGCTTCTGCCCGGAACCCAACCGGATAGGGTTCAGCCGACTGCAGATCGTGGGGTGTCTGCGCCTGCTGGCAGCCCCCTGGATGGCTTGCCCGCTCGGCGGACGATGTCCCGGACCCGGCTGCCATCTCCCCCTGCGCCCTCGCCTGCGTTCTCGGCGGGCAGCTTCAGCGATCTGCTCCGTCCGTTCGATCCGTCGCTTCTTGATACATCGCTTCTTGATTCGATGCCTGCCGTCGGCACGCCGCATACAGCGGCTGCCCCAGCAGAGTGGGATGAGGCGCAATCGGGTCTGCGTGCAGCCGATGACCCGCCACCCACCGTGCGTGTCGCTGTCACTGCCGCGCGGCCGCCGCGCGCC…
>XOCORF0717 avirulence protein (pthA3) {Xanthomonas oryzae pv. oryzicola BLS256}	ATGGATCCCATTCGTCCGCGCAGGCCAAGTCCTGCCCGCGCGCTTCTGCCCGGACCCCAACCGGATAGGGTTCAGCCGACTGCAGATCGGGGGGGGGCTCCGCCTGCTGGCAGCCCTCTGGATGGCTTGCCCGCTCGGCGGACGGTGTCCCGGACCCGGCTGCCATCTCCCCCTGCGCCCTCGCCTGCGTTCTCGGCGGGCAGCTTCAGCGATCTGCTCCGTCCGTTCGATCCGTCGATTCCTGATACATCGCTTTTTGATTCGATGCCTGCCGTCGGCACGCCGCATACAGCGGCTGCCCCAGCAGAGTGGGATGAGATGCAATCGGCTCTGCGTGCAGCCGATGACCCGCCACCCACCGTGCGTGTCGCTGTCACTGCCGCGCGGCCGCCGCGCGCC…
>XOCORF0718 hypothetical 65.3K protein - Xanthomonas campestris pv. vesicatoria {Xanthomonas oryzae pv. oryzicola BLS256}	CTGGTCCGTGGTCAGGCCATGGTCCTGGCACAGCACCGGCAACAGCCGCTGCACCGTCTCCAGCGCCTGCTTGCCGCCGTTATTGTTGGCGATGGCCACGACCTGGTCCGTGGTCAGGCCATGGTCCTGGCACAGCACCGTCAACAGCCGCTGCACCGTCTCCAGCGCCTGCTTGCCGCCGCTATTGCTGGCGATGGCCACCACCTGCGCCGGGGTCAGGCCATGGTCCTGGCACAGCACCGGCAACAGCCGCTGCACCGTCTCCAACGCCTGCTTGCCGCCATCGTGGCTGGCGATGGCCACCACCTGGTCCGGGGTCAGGCCATGGTCCTGGCACAGCACCGGCAACAGCCGCTGCACCGTCTCCAGCGCCTGCTTGCCGCCGCCATTGCTGGCGAT…
>XOCORF0719 avirulence protein (pthA1) {Xanthomonas oryzae pv. oryzicola BLS256}	ATGGATCCCATTCGTCCGCGCAGGCCAAGTCCTGCCCGCGAGCCTCTGCCCGGACCCCAACCGGATGGGGTTCAGCCGACTGCAGATCGGGGGGTGTCTGCGCCTGCTGGCGGCCCTCTGGATGGTTTGCCCGCTCGGCGGACGATGTCCCGGACCCGGCTGCCATCTCCCCCTGCGCCCTCGCCTGCGTTCTCGGCGGGCAGCTTCAGCGATCTGCTCCGTCCGTTCGATCCGTCGCTTCTTGATACATCGCTTCTTGATTCGATGCCTGCCGTCGGCACGCCGCATACAGCGGCTGCCCCAGCAGAGTGGGATGAGGCGCAATCGGGTCTGCGTGCAGCCGATGACCCGCCACCCACCGTGCGTGTCGCTGTCACTGCCGCGCGGCCGCCGCGCGCC…
>XOCORF0720 ISxac3 transposase {Xanthomonas oryzae pv. oryzicola BLS256}	ATGCAAGCCCACCGCGAAGAATTCAGGGTGTGCGCGATGTGCCGGGTGTTGCGGGTGAACCGGGCTGGATACGACGCGTGGCTGAAGTCGCCCGACAGTGAGCGCGCCAAGGAAGACGAACGCCTGCTGGGGCTGATCAAGCACCACTGGCTGGCCAGCGGCAGTGTGTATGGGCATCGCAAGATCGCCAAGGATCTGCGCGATCTGGGTGAGCGTTGCAGTCGCCATCGGGTGCATCGGCTGATGCGCGCCGATGGGCTGCGTGCCCAGGTGGGCTATGGTCGCAAACCGCGCTTCCATGGCGGAATGCCGTGCAAGGCGGCAGCCAACCTGCTGGATCGGCAGTTCGACGTGACCGAGCCGGACACGGCCTGGGCGAGCGACTTCACCTTTATCCGC…
>XOCORF0721 ISxac3 transposase {Xanthomonas oryzae pv. oryzicola BLS256}	GTGGTGCAGCGTGCCGAGGTGGACCAGAGCGCCGAGGTTCGGCGGCTGAAGACCGAGTGGCGCCCGGTGACGGAGGAGCGCGACATCCTAAAAAAGGCCGCCGCGTACTTTGCCAAGGGGTAA
>XOCORF0722 ISxac3 transposase {Xanthomonas oryzae pv. oryzicola BLS256}	ATGACTGATTCGGAGGTGTCCATGAGCAGCAAGCGGTATACGGATGAGTTCAAGATCGAAGCGGTCCGGCAAGTGCCCGATCGTGGCTTCAAGGTGGCAGAGGTCGCACAGCGGCTGGGTGTCACCACGCACAGCCTGTACGCCTGA
>XOCORF0723 Uncharacterized protein conserved in bacteria (PA0095) {Xanthomonas oryzae pv. oryzicola BLS256}	GTGGCAGATCTACATTGTCTTACGACACGCATCGGTAGATCTGGCGCGCGTCAATCAGCTTGCCGAACCATCCGGCACCACGGCGGCAAGCGCAAGGTCAACGGCGTGGTGACCGCCGTGCGGCAGTTGGGCGCCGATGGCGGCCTGTCCAGCTACCGCTTGCCGATACAGCCCGCGCTGGCGCTGTTGGCCTATCGCCGCACCTGCCGCATCTTCCAGGAGGAGAGCGTGCCGGACATCGTCGCGCAGATCGTGCAGGAACATCGCGCCAGCAATCCGCCGATCGCCGCCAGCTTCCGCCTGGACCAGCAGCTGCGCCAGCGACGTCCCCGCGAAGTTGCGTACTGCCATGCGTACTCGGAAGAGCATGTAGGGACCACAGACCGTTAG
>XOCORF0724 hypothetical 65.3K protein - Xanthomonas campestris pv. vesicatoria {Xanthomonas oryzae pv. oryzicola BLS256}	CTGGTCCGGGGTCAGGCCATGGGCCTGGCACAGCACCGGCAACAGCCGCTGCACCGTCTCCAGCGCCTGCTTGCCGCCATCGTGGCTGGCGATGGCCACGACCTGGTCCGGGGTCAGGCCATGGTCCTGGCACAGCACCTGCAACAGCCGCCGCACCGTCTCCAGCGCCTGCTTGCCGCCGTTATTGCTGGCGATGGCCACCACCTGGTCCGGGGTCAGGCCATGGTCCTGGCACAGCACCGGCAACAGCCGTTGCACCGTCTCCAGCGCCTGCTTGCCGCCATGGCTGGCGATGGCCACCACCTGGTCCGGGGTCAGGCCATGGTCCTGGCACAGCACCGGCAACAGCCGCTGCACCGTCTCCAGCGCCTGCTTGCCGCCATGGCTGGCGATGGCCAC…
>XOCORF0725 IS1404 transposase {Xanthomonas oryzae pv. oryzicola BLS256}	GTGAAGAAGCGTTTTTCCGAAGAGCAGATCATCGGCTTCCTGCGCGAAGCCGAGGCCGGCATGCCGATCAAAGACCTGTGCCGACGGCATGGCTTCAGTGAGGCGTCCTACTACCTGTGGCGCAGCAAGTTCGGCGGCATGAGCGTGCCCGATGCCAAGCGGCTCAAGGACCTGGAGGCCGAGAACACGCGACTGAAGAAGTTGCTGGCCGAGCAGGTGTTCCAGAACGCCCTGATCAAGGATGCGCTGCAAAAAAAATGGTGA
>XOCORF0726 IS1404 transposase {Xanthomonas oryzae pv. oryzicola BLS256}	ATGAGCGCCAGTGCGCTGCGCGATCGCCCGCGCGAGGACCGCAACGTTGAGTTGCGCGAGCGCATCCTTGCGTTGGCGCATCGCCATCGCCGCTATGGCGTGGGGATGATCTCTCTCAAGCTGCGACAGGAAGGGCGTCTGGTGAACTATAAGCGGGTGGAGCGGTTGTATCGCCAGCAGCAGCTGCAGGTCCGCCGCCGCACGCGTAAAAAGGTGCCGGTAGGCGAGCGTGCGCCGTTGCTGCGGCCCACCAAGGCCAACCCGGTGTGGTCGATGGACGTCGTGTTCGACCGCACCGCCGAAGGCAGGGCAATCAAATGCCTGGTGATCGTGGACGACGCAACCCACGAAGCGGTCGCCATCGACGTGGAGCGTGCGATCTCGGGACACGGCGTTGTG…
>XOCORF0727 phosphoglycerate mutase (gpm) {Xanthomonas oryzae pv. oryzicola BLS256}	GTGACCCGCAAACTCGTACTGCTGCGCCATGGCCAGAGCCAATGGAATCTGGACAACCGTTTCACCGGCTGGGTGGATGTGGAACTCACCGACCAGGGCCGCCAGGAAGCTGTGGCGGCCGGCAAGCTGATGAAGGACGAAGGGCTGCAGTTCGATGTCGCCCACACCTCGGTGCTCAAGCGCGCCATCCACACGCTGCAGGGCGCGTTGAAGGAACTCGACCAGGACTGGTTGCCGGTGTCCAAGAGCTGGCGCCTCAACGAGCGCCACTACGGCGGCCTGCAAGGCCTGGACAAGGCCGAAACCGCGGCCAAGCACGGCGAGGAGCAGGTCAAGATCTGGCGCCGTTCGTACGACATCCCGCCGCCGGCGATGGACGTCGACGACCCGGGGCACCCG…
>XOCORF0728 hypothetical protein {Xanthomonas oryzae pv. oryzicola BLS256}	GTGCCACACGAAGGCAGGCGCTGCGCGCGACGCACGCAGCGCTGCGACCATCAGCGGCGTTTACTTCGCCTTGCCCTGGTTGGCCACTGCCTCGGCCGCACGCTTGGCCGCTTCCGGATCGCCCAGATAACGGAAGCTGCGCACCTGCAGATTGTCGTCCAGCTCGAACAACAGCGGGATGCCGGTGGGGATATTGAGCTCCAGAATCTGTTCGTTGGAGACATCGTTGAGGTACTTGTACAGCGCACGCAGCGAGTTGCCGTGCGCGGTCACCAGCACGGTCTGCCCGGCCTTCAACTGCGGCGCAATCGCGTCGTGCCAATACGGCAACACGCGCACCAACGTGGTCGCCAGCGACTCGGTGCCCGGCAACGCATTGCGATCGAGCGTGGCGTAGCG…
>XOCORF0729 endonuclease V (NFI) [3.1.21.7] {Xanthomonas oryzae pv. oryzicola BLS256}	TTGCGGGTCACTACGGTTCTCCGATTGGGGGCCGATCAGCCTGCGATTGTAGCGGCAGCGCGTGCATCGCAGGCGTGCACGAGATCGCCACGGACAACGCGCGATGCTATGGCCATGCACACCAATGGCCCCGTCTTCGCCGGTTGGGACGGCAGCGTGATTCAGGCGCAACAGTTGCAACATCAACTGGCGCAGCGCGTGCTGCTGCACGACGAAGTAAGCGCAACGCCGCAGTTGCTTGCAGGCTTCGACGTCGGCTTCGAAGACGATGGCCAGACCACGCGCGCGGCCGCGGTGTTGCTGGATGCGCACACGCTGCTGCCACTGGAAACGCATGTCGCGCGCGTACCGACCTCGATGCCGTACGTCCCCGGCCTGCTCAGTTTTCGCGAATTGCCC…
>XOCORF0730 PIRIN (mlr7473) {Xanthomonas oryzae pv. oryzicola BLS256}	ATGGTCACCCTGATCGTTCCACGCGTCCATGACATCGGCGGGCTGAAAGTGCGCCGCGCCGTGCCCACCCTGCAGGCGCGCAGCGTCGGTCCGTTCGTGTTCGTCGACCACATGGGCCCAGCCGTGCTGGAGCCGGATCACGGCATCGATGTACGCCCACATCCGCACATCGGCCTGGCCACGGTCACGTTCCTGTGGGCCGGCGAAATCGGCCACCGCGACACGCTAGGCTCGGATCAGGTGATCCGCCCCGGCGACGTCAACTGGATGACCGCCGGCCGCGGCATCGCCCATTCCGAACGCACGCCGGGCCCGGAGCGCGCACGCGAACACGCCTTGCACGGCATGCAGACCTGGATCGCCTTGCCGCGCTCGGCCGAAGAAACCGCGCCAGCCTTC…
>XOCORF0731 conserved hypothetical protein {Xanthomonas oryzae pv. oryzicola BLS256}	TTGGGCGGGGAGCTCAAGGCACTGCGACGGCACGAGATCGGCGCGCCCGCATCGTCATCCAATGCCAGGGAATCGTGTATGAAGTCTGCATCCTGCCTTGTCGGCCTGAGCCTGCTGCTGGCCACTGCCACTGCCACTGCCAATGCCAATGCCACCGCCACCGCCACTGCCACCGCCCACGCCCAGACCTCGCCGGTCTGCCCGCCGTTGCCGCCGGGCTCCGGCCTGCAGTGGAACGAGCTCGCCGGTGCCGATTACCTGGTCTGCAAGGCCATGACTGCCGATGGCCGGCAGGTGGTCGGGGTGATGCTCACCACGCGCGACCCAGACATGGCGCTGGCACGCGACCGCCGCGCCGAAAAGGGCCAGATCCGGCAGGAAGAGTTTTACTGGTACAAG…
>XOCORF0732 unnamed protein product (PA3290) {Xanthomonas oryzae pv. oryzicola BLS256}	ATGAGCGACTTCAAACCTGGGTGGTACGCGGTCAAGCGCCTGCACGATGGCGCGATGGACAACTGGTATTTCGAGACGCGGGAGCGGGTGACGCTGACCGCGCGCGTATTGCCCAATGGCGACCAGATCCTGCTTTTCCGTCCCACGCCACAGCAGCCTTATCTGTCCAAGACCTGGTCGTCGGCCTACGAATGGTTGCCCACCGCCAAGCCCGGCGACCATTGGGACAACGACAAGTACGGTGCGGTGGCCGACGGCAAGACCGAATTGCCGGGCAAGTTCTCGCGCCGCCAGCGCAAGCCCAGCGCGCGCGAACTGAGCCAGCGCGCCAGCAAGGCCTGCTTCTCGTCGGTGGACGGCCTGAGCTGTACGCGCGAGATCCACGTGGGGATCTTCTTC…
>XOCORF0733 conserved hypothetical protein {Xanthomonas oryzae pv. oryzicola BLS256}	ATGAGCGACTTCAAACCTGGGTGGTATGCGGTCAAGCGCCTGCACGATGGCGCGGTGGACAACTGGTATTTCGAGACGCGGGAGCGGGTGACGCTGACCGCGCGCATGCTGCCGAATGGCCACCAGATCCCGTACTTCCGTCTCACCTATTAG
>XOCORF0734 hypothetical protein {Xanthomonas oryzae pv. oryzicola BLS256}	ATGCACCGGTCAAACCCGATAACTGGCCGCCGCTACCGCCGCCACCGATATTGCCGGACGCAAAATCCGAACACACCGATGCGGAGCATCAGCCATGAGCGACTTCAAACCTGGGTGGTATGCGGTCAAGCGCCTGCACGATGGCGCGGTGGACAACTGGTATTTCGAGACGCGGGAGCGGGTGACGCTGACCGCGCGCATGCTGCCGAATGGCCACCAGATCCCGTACTTCCGTCTCACCTATTAGCGGCCTACTCTGGTGCACTGAATGCCTGCAACCAACGCACCACTGCTTCGCCAATGCAATACGAGGACATGATGCAACACCACGATAAAGACCAAACTCATAGCAGAAGCTATCGTGCCGTTGCCTGCCTGCTGGCGGCGCTGGCACTGTTC…
>XOCORF0735 conserved hypothetical protein {Xanthomonas oryzae pv. oryzicola BLS256}	ATGAGCGACTTCAAACCTGGGTGGTATGCGGTCAAGCGCCTGCACGATGGCGCGGTGGACAACTGGTATTTCGAGACGCGGGAGCGGGTGACGCTGACCGCGCGCATGCTGCCGAATGGCCACCAGATCCCGTACTTCCGTCTCACCTATTAG
>XOCORF0736 conserved hypothetical protein {Xanthomonas oryzae pv. oryzicola BLS256}	ATGAGCGACTTCAAACCTGGGTGGTATGCGGTCAAGCGTCTGCACGATGGTGCGGTGGACAGCTGGTATTTCGAGACGCGGGAGCGGGTGACGCTGACCGCGCGCGTGCTGCCCAACGGCGACCAGATCCTGCACTTCCGTCTCACCTATTAG
>XOCORF0737 hypothetical protein {Xanthomonas oryzae pv. oryzicola BLS256}	ATGAAGGAAAAGGTCGTCCCCATCGAACGCTATGAGAAACCCGGGACGCGGCTCAATGTGCACTTTCTGCCGGAAGGGAAGGTGCGGCTGTTGATCTGGAACGGCGCGGCCGGATCGAAAGGCTACAAAGGCCCCGATGCACCAGTCAAACCCGATAACTGGCCGCCGCTACCGCCGCCACCGATATTGCCGGACGCAAAATCCGAATACACCGATGCGGAGCATCAGCCATGA
>XOCORF0738 lipoprotein, putative {Xanthomonas oryzae pv. oryzicola BLS256}	GTGGCGATCAAAGCCGGCGGGCAACTGCAGGCTCAAGACGCAGTACAACGCGATGTCGTCCTCGCGCCGCAGGCCTTGTCGTCGTGCCCGATGCATGCGTGCCCGGATGAGACGAACGCGCGCGCATTGGTCGAGGTGCTGCAGTAA
>XOCORF0739 hypothetical protein {Xanthomonas oryzae pv. oryzicola BLS256}	ATGATGGTGAACGGTGCCAATGCATCGCCCAACCTCGCCAACTGCGCTTTCGTCAGTTCAAGCCTGGGACGTTGCCTGCGCGAGGTTGATGGCTCGATCAAATGA
>XOCORF0740 hypothetical protein {Xanthomonas oryzae pv. oryzicola BLS256}	ATGTCGCATGTCGGCGAGGAGCAATACCTGATCGCCCTGCTCGACCCGACCCGCTATGAAAATATCGACACCTGCGTCGCGGCCCTGGGATTTAGCCAGCAGGAATTCGAGGCGCTCCCCAACCTCTATGAAAAATACGCCCTGACGCTCAGGACGCATGGCCCCCGCGTCTTCAGCGCACGCCTGCAGTCCCTTCTGTGGCCTAGCATCTTCGAGCAGGCTTATACCTGCCAGGCCGCAAGCTTCCTCGTTGCCGATGTCCGTGCGGGTCTGCTCGACCACCTGCTGTCGTTGACGCGCCTCAAGCAGCCTGACGGCAGCAACTTGCTGTTCCGGTTTCAAGACGTGACCGTCCTGTCCGCATTGGCACCCGTACTGGACGAGATACAGCGAGCAGCC…
>XOCORF0741 Uncharacterized protein conserved in bacteria (orf15) {Xanthomonas oryzae pv. oryzicola BLS256}	GTGGGCCAGGCGAACCACTCCCAGCTGATCGCCGAGCAGGCGCCGCTGCCGGCGCTGCTGACCAGCGTGAAGACCACGGTGCCGGGCACGGCCTACGCCGACGCCAAGGGCGCGGCGGCCGAGCGCCGCGCCAGCCCGGGCGACGACCGGGTGCCGCACACCGGCGATGCGCTGCTGGGCCTGGCCGCACCAGCGGGGATCGGCGTGGTGGCCGGCCAGGGCCTGAGCTGGAGCGTGGGCGAGACGCTGACGCTGGCCAGCGGCGCGGGCAGCGAAGCGGCCATCGCCGGCGACGCCCGGCTGCACAGCGGCCAGGCAATCGGCGTGCTGGCCGCGGCGGTGGACGGCGGGCAAACGCAGGCGCACAGCCTGAGCCTGGTCAGCGGCGAAGGCGCGCTG…
>XOCORF0742 Uncharacterized protein conserved in bacteria (orf15) {Xanthomonas oryzae pv. oryzicola BLS256}	GTGTGGCATGCGGGTATCAACAACTTGCCGGTGGACGTGCGCGCGGCGGTGCAGTCGCAGTTGGGGGCCGCGCCGGCGTGGCCGGACGCCAGCGCGGTGGCCGCACGCAGCACCTGGGCGCAGGCCGAGGCGGTGGGCTACGGCAACGCCTTCGAGGCGGTGGACCGGCAGCAGCCGTGGCGGCCGGTGCTGGCCGACGGCACCGGTGCGCGGCTGCACCCGCGGCCGACCGCGCCGGGCTACCAGAGCGCCATCGTGGTCGGTGCCGATGGCAGCACCGGCGGCAGCCAGGAGGTCCATGCCGACGCGCTGGGCCGGATCCGGGTCAGGTTCCACTTCCAGCACGCCGCGTCGGCCCCGGCCGCGCAGGACAGCACGTGGCTGCGGGTGGCGCAGCGC…
>XOCORF0743 unnamed protein product (PA3290) {Xanthomonas oryzae pv. oryzicola BLS256}	ATGGCATTTAGACAGGGGTGGTACCAGACCCGCCGCGAGACCGGCGGCCCCAACGAAGGCCGGGTGCATTGCCGTTATTTCGTGGATGCGTCGACCTACAGTGCGCAGTGCATCGTAGAGGCCAACGGCGCGCAAATTCTGACATGGCAGGCGCAGGATCCCTCGCACTATCGCAAGGCGGCCTGGTCGAGCGAGTATGTGAAGCTGGCCAGCGCCAAGTCTGGCGACTGGTGGGACAACCCGGCGACATCTGCAGGGTATAACCCCGACATCCCCGGGGATTACTCGCGTGAAAAGCGCAAGCCAACCGCCCGCGAATTGTGCCAGCGTGCCAGCCATGTCGATCCGGCCGCCACCGATGGGCTGCAGTGCAGCAAGGAGATCCATGTCGGCATCTTC…
>XOCORF0744 hypothetical protein {Xanthomonas oryzae pv. oryzicola BLS256}	ATGAGCGAGCTTTCCTTTGCCAACGCGCCCCCTGACGATCAACAGCTAGCGCGGTTGGCCGATACACTGATGTTGCATGACGTACCCGCCGGGCGGCTTTGGGCACTGATCGATGTTGCCCTGGTCGGAGCCGAGCGGTTCGGCGCTTTCAGAAAACGCATGAAGTTTCAAACCTACAATGCGTTGGCCGAATCCTCGCTGGTGGCATTTGGTCAGCATGCCCCGCATTTTCTGGAATGCCCGGAAGATCAGGAAGCTCGCCACTACACCATCCGGCAGTTGTACCGTTTTGCCGGAAGTGCAACGGCGGTGAGTTGGTTGTGGAGCGATCAAGCACGCATTGCTTTACAGCGAATGGCTGGTTATTTGGCCAAGGTGCATATAGAAGACAGAAAAGCG…
>XOCORF0745 Uncharacterized protein conserved in bacteria (orf15) {Xanthomonas oryzae pv. oryzicola BLS256}	ATGTTGCCCGGGGCGAGATGGCCCAAGGACAGAGGTATTGTGATGGAAGCACTGAATGCGTTGATGTTTCAGGGGGCCTTGCTGTCCGACAGCGGTCGCCTATACCGCTTGCAGCTGCCTGGCGGGGATGTCCAGGTGGTGGAGCGCTGGAGCGGGTCGGAACGGCTGAGCGGCGGTTTTGAGTGGTGGGTGGACGTGCTGAGCACGCAGGCGGGCTTGCCGCTGGAGGCGTGGCTGGGGCGGCGCGCGACGCTGTACACCCGGCTGGCCGATGGCGATGAAAGCCCGCGCACGGGGCTGATCCACGACGCGTACGCACTGGGCAGCGACGGCGGGCTGGCGCGCTACCGGGTAGGCCTGGTGCCGTGGACGTGGTGGTTGTCGCAGGGCCGGCACAGC…
>XOCORF0746 possible hydrolase (PA1203) {Xanthomonas oryzae pv. oryzicola BLS256}	GTGCTGTGCGCACCGGGTGCGTGCACGGCCATCACGGTGTCGCTGGTGGCCGCGCGCAAGCAATGGCCGCTGACGGCGGTGCACGTGCATCTGCATGACACGCAGCGCGGCGCTGCCGGCATGGCGATCACCCGCGAGATCGTGCTCGACGGTGCGCTGGACGATGAGCAGCGCGCACGATTGATCGAGGTGACCGACACATGGTTCTTCTCCCGATTGAGGGGAGCAAGGCGCACGCTGCGGCCTGTCCGGATGCCTACAGCGCCATCTGCACAGTAA
>XOCORF0747 pirin (glr2532) {Xanthomonas oryzae pv. oryzicola BLS256}	TTGCTTCGCCACAGAGCACAGGGACAAGCGATGAGCACCACGACCACCACGGCCGCGCACGTGTTGCGCACGATCCGCGGCATGCCGACTTCCGACGGGGCCGGCGTGAAGCTGACCCGCGTCATCGGGACGCAGCAGCTACCGGAGCTGGACCCGTTTCTGATGCTCGATGAGTTCCGTACCGAGAAGGCCGAAGACTATCTGGCCGGGTTCCCCAGCCACCCGCACCGCGGCTTCGAGACGGTGACCTACATGCTCGACGGGCGCATGCGCCACAAGGACAACCACGGCAACGAAGGCCTGCTGACCCCGGGCAGCGTGCAGTGGATGACTGCCGGCCGCGGCCTGATCCATTCGGAAATGCCCGAGCAGGAATCCGGACGCATGCGCGGCTTTCAG…
>XOCORF0748 carbon starvation protein A (cstA) {Xanthomonas oryzae pv. oryzicola BLS256}	GTGCTCTGTGGCGAAGCAACAATGATGGGTGCGGGCGGCCCGGCGCCCAACCGCGACCACTGCAACCGATCGTTCCAAACGACGCCGGCGCGGCAGCGTCCCTACCCATCGGTGCCCGTAGCACTCTACGACCAACGGTTTACCCACTCGCGCCCGGCTGGCATTGACCGCGACCGGGCGTGGGTGGACCCTTGGGCGAATGGTTCCGGAGGGGCATGCATGAAAGGGGTCTCGAAGCTGGCCTGGGGCGCGTTGGCGCTACTGGCCGCGTTCTGCCTGGGTACCGTCGCGCTGCGACGTGGTGAGCACATCAACGCGTTGTGGATCGTGGTGGCGGCGGTATCGATCTACCTGATTGCCTACCGGTTCTACAGCCTGTTCATCGCCGACAAGGTGATG…
>XOCORF0749 Uncharacterized small protein (PA4605) {Xanthomonas oryzae pv. oryzicola BLS256}	ATGGGCACGCAACTCGTCCTGGCCAGTCAATATCAGGTGCACCGCCGCATCTGGCGGCGCCTGATCCAGACCGCGCGGCTGTGCTGCGGCATTCCGGATTACGACAACTACGTGCGGCATATGCTGGAAAAGCACCCCGACAAGCCGGTGATGGACTACCCCGCCTTCTTCCGCGAACGCCAGGACGCGCGCTATGGCGGCAAGAGTGGGTTTCGGTGTTGTTGA
>XOCORF0750 hydrolase (PA0562) {Xanthomonas oryzae pv. oryzicola BLS256}	ATGGATGTTCCGCGCATGGCACAACATTGGCGACATGCTCGGGGCCGCCTGCGTTGGTGGCGCGCACGGTGCGGGCAGGCGAAGGGGCCCCGCTGCGCCAACCTGCAGCGGGCTACAGCCAACGGTCACACCTCGGCCGGCATAATGGTGCTTTGCGAGCAGATGGGTGCAATGGCGTACGAGCTACTGATCAGTGACTGTGATGGCGTTCTTGTCGACAGCGAGATATTGGCCGACCAGGTGATGCGTGAGGCGCTCGCGTCCTTCGTACCGAGCGCGCCGCTGGAACATCTGCTGGAAACCACGTTCGGGCAGACCACGCGTGAGGTGTTGCGGCGGGTGGAAGAGCGCTTTGCGCTGCAGTTGCCGGAGACGTTGCTGGCGCAGATTCAGGCGCGC…
>XOCORF0751 conserved hypothetical protein {Xanthomonas oryzae pv. oryzicola BLS256}	GTGCTGGCGACCAGCCTGGGCCTGCTGCTGAGCTTCACCCGTGCACGCACGCTGGAAGGCGCGGGCGCTTCCAAAATAGGCACGTTGCTGTTCCTGCGACTGCGTGTCCTGCGCGTTCATCACCGAATCCATGCCGTGCAGATTCAGCCGATGCTTGAGCATCATGCCCGGCACCAGACGCTGGCCGAACGACGACGGCTCCGGCTATTCGATCTGATGGCCGGCCGCGTCGGGCGTGCTCCATTTGAGCGGAATGCTGTCTTCCTGCAGATGGGTGAGGATCTCGTTATCGTGCGCAATGGCTTTGGCGATATTGGTCAAGGCGGGGTCGCGGAAAGCGACGGTGTGGTCCTGCAGCGTCGCTGA
>XOCORF0752 Protein of unknown function (DUF819) superfamily {Xanthomonas oryzae pv. oryzicola BLS256}	GTGCTGCTGCCTGCCGCACTGATCCGGCTGACCTTGAACATCGATCTGCGCGCGATGCTGCGGCTCGGTCCCAAGCTGCTCGCAATGTATCTGGGCGCATCGCTGAGCATCATGCTGGGCGCGGTGGTGGCGTTTTGGGTGATGCGCTGGTTGCATCCGGCCACCGTCGCCGGCAACACCTGGGCCGGCATGGCGGACCTGGCGCGCAGCTGGATCGGTGGCGGTGCCAACATGCTGGTGATGCGCGAAGTGTTCGATGTCGACGCAACCACCTTCGGGCAGTTTGCGGTGGTTGATGTGGGCGTGGGCTATGTATGGATGGCGGTGCTGATCTTCCTTGCCGGGCGCGCGCGCAACATCGACGCGCGCAGCGGTGCCGATATCCGAGCGCTGGATGCC…
>XOCORF0753 conserved hypothetical protein {Xanthomonas oryzae pv. oryzicola BLS256}	GTGTTCGGCCTGATCGCCGCCATCCTGGGTGCGGTGTTCTGCACTTCCGCACGCGAGCAGGGCCTCTGGCGACGTTTCTACGCGTTCGTGCCGGCCTTGTTGTTGTGCTACCTGCTGCCGGGCGTCTACAACACAAGTTAG
>XOCORF0754 hypothetical protein {Xanthomonas oryzae pv. oryzicola BLS256}	ATGCGCGATGGTGAGCCGTTGCTGCGCCGCGCCGCACGCATGGCCTTGCAGACTGCGCCACGCCGCTGCGTGGTGGTGCTGGGCGCGGATGCCGATGTGTTGAGCGAGGTGCTGCAGGATCTGGATATTGAAATACTGCGACATGCCGACTGGTCCGAAGGCATGGGCTCCAGTTTGGCCGCGCTACGTCAGTATGTGCAGGACGACACGACGTTGCGACGCAGCCTGATCCTGGGCTGCGATCAGCCTGCGCTGTACGCTCCACATTTGCGTACCTTGCTGGAAGAAGCTGATCGCGCCATCTCCGGTTGCGCGACCAGCGGCTATAGCGGCGTACGCGGCATTCCCGCAGTCGTCACGCATGCGGCGTGGGCGGATGTTCCATTGCAGGCCGATAGC…
>XOCORF0755 xanthine dehydrogenase accessory factor, putative subfamily, putative {Xanthomonas oryzae pv. oryzicola BLS256}	GTGAGCGCAGTCGTTGCCCCGGTGAAGCATGCACTGCCGGCCGAGCCGGCGTGGCCGGCTTGGCCGGGCTACGCGCTGCACGATGACTTGCTGCCTACGTTGTCGGCGTGGCATCGCGCCGGCCAACGCGTGGCGATGGCGACCTTGATCGATGTGCAAGGCTCCTCGCCGCGCCCGCTCGGCAGCGAGATGGCGATCAGTGCCGATGGTGGGGTCGTCGGCTATGTGTCCGGCGGTTGCGTGGAAGCGGCCGTGGCGCATGAGGCCCTGGTTGCGCTGCGCGACGGTCAGCCGCGTTGGCTGGATTATGGCGAAGGCAGCGAAGTACTGGATATCCAGCTTAGCTGCGGTGGGCGTATTGGCGTGTTGGTGTGGCCACTGCCGGATCTAGGCGAGCAC…
>XOCORF0756 oxidoreductase (csw008) [1.1.1.204 1.-.-.-] {Xanthomonas oryzae pv. oryzicola BLS256}	ATGAAATTCGACACTCCCGCCGGTACCAATCCCATCGATCAGCTCAAGGTCGTCGGCAAGCCCGTCGATCGCATCGATGGGCCACTCAAGACCACCGGCCAAGCGCCGTATGCCTACGAACATCACGACCTGCCGGGCCGCGCGGCTTATGGCCATGTGGTGGGCGCAGGCATCGCCAAAGGCACCATCCGCAGCATCGATCTGAGCGCTGCGCTTAAGGCGCCAGGCGTGCTGGGGATCGTGACTGCACAGAACGCAGGCAAGCTGCAGAAGGGCAAATTCAACACCGCCAAACTATTGGGTGGGCCGGAGATCGCGCACTATCACCAGGCGCTTGCTGTGGTGGTTGCCGAGACCTTCGAGCAAGCGCGCGCGGCCGGCCAGTTGATCAAGGTCGAT…
>XOCORF0757 oxidoreductase (csw007) [1.1.1.204] {Xanthomonas oryzae pv. oryzicola BLS256}	ATGAAGGCCTTCAGCTACGAGCGCGCCACTTCGCCGGCCGATGCGGCAGCCAAGGCCGCGCGTCAGCCCGGTGCCAAGTTCATCGCAGGTGGCACTAATCTGCTGGATCTGATGAAACTGCAGATCGAAACGCCGTCGCACTTGATCGACGTCAACGGCCTGCGTCTGGACACCATCGATGCCACTCCCGAAGGCGGCTTGCGCATCGGTGCGCTGGTGCGCAACACCGATCTTGCAGCCGACAGACGCGTGCGCCGCGATTACGCCGTGTTGTCGCGCGCCTTGCTGGCTGGTGCTTCGGGGCAATTGCGCAACCGCGCCACCACGGCCGGCAACCTGCTGCAGCGCACGCGTTGCCCGTATTTCTACGACACCAATCAACCGTGCAATAAGCGACTG…
>XOCORF0758 oxidoreductase {Xanthomonas oryzae pv. oryzicola BLS256}	ATGAGAGATATCAAGATGACCCGTCGCGAGGTACTGATCGCGGGAACGGCATCCGCAGCCAGCGTTGCCGCAACCCACTCGATGGCCGCCACTGCCGCGACTGCCCTGTCGCAGGAGCAGGCGGTCGAGCCAGCCAATGCATCCAGCCAGGTCGCCTTCGACGTCAACGGCAAGCCGGTAACGCTGACCCTGGATAACCGCACCACCTTGCTGGATGCGCTGCGCGAACATCTGCATCTTACCGGCACCAAGAAGGGCTGCGATCACGGCCAATGCGGCGCATGCACGATCATCGTCGATGGGCAACGCATGAACGCGTGCCTGTCGCTGGCGGTGATGCATGAAGGTGCAAAAGTGATCACCATCGAAGGGCTGGGCACGCCGGACAAGCTGCATCCC…
>XOCORF0759 alcohol dehydrogenase (mlr1913) [1.1.1.1] {Xanthomonas oryzae pv. oryzicola BLS256}	ATGTCGGCGCAGGTGCTGGACATCACCGATGGGCGCGGCGTTGACCATGTGGTCGAGGTCGGCGGGCCGGGCACGCTGACGCAATCAATTCGTGCGGCGCGCTTGGGAGGACATATCGCCTTGATCGGCGTGTTGACCGGTGGGGCTGGAGAGGTGCCGACCGCCGAAATGATGGAACGCCAGCAACGTCTACAGGGATTGGTCGTTGGCAGCCGCGAGCACCATCAGGATCTCGTGCGCGCGCTGGATGGCTTGCCGCTGCGGCCGGTGATCGACCGTCGCTATGCGCTGGAGGAGATCGGCAAGGCCTTCGAACTGCAGAAATCCGCTGGACACCTCGGCAAGATCGCGCTGGAGTTCTAA
>XOCORF0760 alcohol dehydrogenase (mlr1913) [1.1.1.1] {Xanthomonas oryzae pv. oryzicola BLS256}	GTGGGCGATCATGTCGTTTCCACCTTCTTTGCGCAGTGGCTGGATGGCGAGCCGTTGCATGCCGGTTTCGCCACCACCCCAGGTGACGGCGTCGACGGCTACGCGCGCACTGCGGTCGTTGCCGATGCGCAGGCATTCACCCACGCACCCCGCGGTTATAGCCACGCCGAGGCCGCGACGTTGACCACCGCCGGAGTTACTGCGTGGCGCGCGCTGGTGGTCAATGGCGGACGCAAGGCCGGCGACAGCGTGCTGGTGCTGGGTAGCGGTGGCGTGCCGATCTTTGCGCTGCAATTCGCCAACGCGATGGGCGCACGTGTGATCGCCACTTCATCATCCGACGAGAAGTTGGAAAAGGTGCGCGCGCTCGGAGCCGACCACCTCCTCAATGATCGGCAG…
>XOCORF0761 hypothetical protein {Xanthomonas oryzae pv. oryzicola BLS256}	GTGCCCACTGGTGATGTTTTCCCGCGCAAGCGCAGCGAATACATGGCAACCGCCTTGCGTGCCGCAACGCGCGCAAGCGGGCTGTTGCATGCAGCGTGA
>XOCORF0762 response regulator {Xanthomonas oryzae pv. oryzicola BLS256}	GTGAGGCGTCAATCACAGTTCTGTCATTGCGCATCTTCAGTCGCTTATTCGCGTGCGCAGGCCCGCGTAGGCTGGCACGGCGGTTGCATGGCAATGGTTTCCAGACAGGTAGCCACAGTGACGTCAACAACCAAGCGGCGACGGCAACGTGCACAGCGCATCGCGCTGCATTTCGTGCTGATCGCCTCCTGCATGCTACTGCTCGGTTCGGAGTACTGGTCCATCCATCAAGAGCGCGCGACTGCGCTGCGCAGCGCCCAGGCGCAGTCATTGAATCTGGCCAACTCCCTGGCGCAACATGCCAGCGACACCCTGTCGATTGCCGACGCGGTGCTGTCCGGGCTGGTGTCGCGGGTTGAACACGACCAGCGCTCCAGTGCCGCGCGTTCGGCAATGCAT…
>XOCORF0763 single-stranded DNA binding protein (ssb) {Xanthomonas oryzae pv. oryzicola BLS256}	ATGGCCCGCGGCATCAATAAAGTCATCCTCGTCGGCAACCTCGGCAACGATCCCGACACCAAGTACACCCAGGCCGGCATGGCGATCACACGCGTGAGCCTGGCCACCACCAGCATGCGCAAGGACCGCGAAGGCAATAACCAGGAACGCACCGAGTGGCATCGCGTGGTGTTTTTCGGAAAGCTGGGCGAAATCGCCGGCGAGTACCTGCGCAAGGGCTCGCAGGTCTATGTCGAAGGCGAGCTGCGCTACGACAAATACACCGGTCAGGACGGCGTGGAAAAGTACAGCACCGACATCGTCGCCAATGAGATGCTGATGCTCGGCGGCCGTGGGGAAGGCGGTGGTGGCGGCATGGGCGGCGAACGCCCGCAGCGCTCGCAAGCCCCGCGCCAGCAG…
>XOCORF0764 octaprenyl-diphosphate synthase (ispB) [2.5.1.-] {Xanthomonas oryzae pv. oryzicola BLS256}	ATGTCTGTGCGGCAATGTTACCGCACCTGCCCGTCGACGGTCCGGGCAGTTTGCCGCGTGGGGCTAACGGGCAAGCGCCCTGTCAGGGGTCGGAAATCCAGCCCGGACAGGCCTTTGCGGCCTCCGGCAAGGCTGCATGGTGCGGTAAATGTGAAGAGACCGGTTGTGCCCAGCGGGACGGATCCGGCCCGGGCACCTATAATCGACGCACATCACGAACGCCTGCGCATGACCATCGCCGAACACCTCCCCGCCGTCCTGGGCCTGCCCCAGATCCAGTCCCTCGCCGCGCCCGACATGGCCGCGGTGGATGCGCTGATCCGCCGCCGCCTGGCCTCGGACGTCGTGCTGATCAACCAGATCGCCGATCACATCATCTCCGCTGGTGGCAAACGTCTG…
>XOCORF0765 IS1478 transposase {Xanthomonas oryzae pv. oryzicola BLS256}	TTGGAGCGCGCACAACGGTTGTTGGCACAGCGTCCCAAGGACAAACAGAAACTCTACGCCTTGCACGCGCCGGAAGTGGAATGCATCAGCAAGGGCAAGGCAAGCAGCCCGTACGAATTTGGCGTCAAGGTCGGCATTGCGGTGAGTGCGCGCAAGGGCTTGATCGTGGGCGCGCGCAGTTTCCCGGGTAACCCCTACGACGGCGATACGTTGGCCGAGCAACTGGAACAGGCGCGCGGGCTGCTGCAGGATGTGAATGTGATCCCGCAGGTGGCGATTGTGGATCTGGGGTATCGCGGGCGCGACGTGGAGGGTGTGCAGATCCTGCATCGCGGCCAAGCCAAGACGCTGACACGACGGCAATGGCGCTGGATCAAACGACGGCAAGCGGTAGAGCCG…
>XOCORF0766 NagN (NagN) {Xanthomonas oryzae pv. oryzicola BLS256}	ATGTCCGATCACCGGCTCTACCGCTTGCCGTCGTTTGATCCAGCGCCATTGCCGTCGTGTCAGCGTCTTGGCTTGGCCGCGATGCAGGATCTGCACACCCTCCACGTCGCGCCCGCGATACCCCAGATCCACAATCGCCACCTGCGGGATCACATTCACATCCTGCAGCAGCCCGCGCGCCTGTTCCAGTTGCTCGGCCAACGTATCGCCGTCGTAGGGGTTACCCGGGAAACTGCGCGCGCCCACGATCAAGCCCTTGCGCGCACTCACCGCAATGCCGACCTTGACGCCAAATTCGTACGGGCTGCTTGCCTTGCCCTTGCTGATGCATTCCACTTCCGGCGCGTGCAAGGCGTAGAGTTTCTGTTTGTCCTTGGGACGCTGTGCCAACAACCGTTG…
>XOCORF0767 IS1478 transposase {Xanthomonas oryzae pv. oryzicola BLS256}	ATGCGTACACGCCGTCCTGCCGCCGAGCAATTGCATGCCGATGAGCTGTTTCGTTCGCGTCTGGAGAACCAGATCGACGTGCGCCATCCACTGGTCCAGCTGAGCCATCGGCTGCCGTGGAGTGCGTTGGAGCAGGTGCTGTCGCCGCGGTTGCCGGCCACCACCAGCACAGGCGGTCGACCCGCATTGCCGCTGCGTCTGATCGCTGGGTTGCTCTACCTCAAGCACGCCTACGACCTGTCCGATGAAGCGGTGTGCGAACGTTGGCTGGAAAATCCATACTGGCAGTTCTTCACCGGCGAGGTGGTGTTCCAGACCTGCTTGCCGTGCGATCCCAGCTCCCTGACCCGTTGGCGACAGCGTCTGGGCGAAGCCGGTATGGAAGAGCTGTTGGCGCAT…
>XOCORF0768 Dienelactone hydrolase family superfamily {Xanthomonas oryzae pv. oryzicola BLS256}	ATGCAATCGATATGGCGTGGCGTTGGGTTGATCGGCCTCCTGGCCTCGCTGGCCTTCCCCGCAGTGGCGGCGATGCAGGCCAAGCCTCTGGAATGGAAGGTTGGCAAAGACACCTACAGCGGCGTGCTGGTGTACGACGATGCCGGCGATGCCAAGCGTCCGGGACTGGTGATGGTGCCCAATTGGCGCGGCGTCAATGACTCGGCGGTGAGCAAGGCCAAGCAACTGGCCGGCGACGAGTACGTGGTGCTGGTGGCCGACGTGTACGGCAAAGGCAAGCGCCCTGCCAACGACAGCGAAGCCGGGCAGTTCGCCGGCGCGCTGAAGAAGGATCCGCCGCAGTTGCGCGCACGCGCGTTGACAGCAGTCGAGGTGCTCAAGGCGCAGGCTGGCAAGGCA…
>XOCORF0769 UDP-N-acetylmuramoylalanine--D-glutamate ligase (murD) [6.3.2.9] {Xanthomonas oryzae pv. oryzicola BLS256}	GTGCGAATTTCGCAGCTTGAAGGCAAGGCGGTTGCGTTGTGGGGCTGGGGACGCGAAGGACGCGCGGCGTATCGTGCGCTGCGCGCGCAGCTGCCCACCCAATCGCTGACGGTGTTCTGTAACGCTGAAGAGGCGCGCGAACTCGAATCGCTTGCAGACGCAGCCTTGCATGTGGAAACCGATGCCAGCGCGCAGGCGTTGGGGCGATTCGAGATTGTGGTGAAGTCGCCCGGCATCAGCCCGTATCGCGCTGAGGCACTGGCCGCCGCCGCGCAGGGCACGCAATTCATTGCCGGCACCGCGCTGTGGTTTGCCGAGCACGCGCAGCCGGACGGCAGCGTGCCTGGCGCCATTTGCGTCACCGGCACCAAGGGCAAGAGCACCACCACTGCGTTGCTG…
>XOCORF0770 conserved hypothetical protein {Xanthomonas oryzae pv. oryzicola BLS256}	ATGAGCGCTTTCGACAAACATCAGATTTCCACCTTCCGTTTCGTGCGTTGTGCACTCGACGCACAGACCGGCGTGGCGACGCTGGTGTATGCCTTCGATCAAGGCCCGGAGCTGGTCGAGACCGTTGCCGTACCGGGCGCGCCATTCGCGCTGGGCGGCGCGAACGCCACCGCCGTGCAGCAGGCGCTGCAGCTGCTGCATCTGATTGCAGGCGTGAGTTATTTCAAGGCGGCGGTGCCGCCGAACATCGCCATCGATAGCTACAGTATCGATGCCGAAACGGCCGCGTTGGTGCAAAGCGTGTACCTGCACGGCCTGGGCGAATTTGCCTACCGCAATGGCTTGCAGCTGCACGGCAAGATCCGCTTTCCGGTCGCTGCGCAGGCGGCTGCCGCTGCG…
>XOCORF0771 conserved hypothetical protein {Xanthomonas oryzae pv. oryzicola BLS256}	ATGCGCCCGCTGGCTGAGTTCGTTGTACTCAGCACGCTGGCCGGTGGCGTGGCGATGGTGTTTTCCACCGCCATCGATATCGCCGGGCAACCGACGCCATGGACCGACAGCCTGAAGTGGGGACTGCCCGCGTTGGCCGCTGCCGGCATCGGCGCGTGGAGCGCGGCGTTATGGCAGCGTCGGCGCGCCGAGCGCGCACCAGCGCAGCGTGCCGGCGGCATGGCCTTGCGCGCGGTGGTGTTGAGTGCGCTTGGCTATCTGCCGGCCTTGCTGCTGTATCTGCTGGCCGCGTTGGCAATCACCGACGATGCAGCGGTGATTCGCTCTGAGGTGATGCTGCTGTTGTTCGTGATCGGTTGCCTGCCGCTGCTGTGGGCGGCGGTGCCGTTTTCCATGATT…
>XOCORF0772 bifunctional diaminopimelate decarboxylase/aspartate kinase (lysA) [2.7.2.4] {Xanthomonas oryzae pv. oryzicola BLS256}	GTGTCGCGTCGTCATCGCTGGGACACGATTGGAAAACTGGCGAGCAAACGGGCCAGCGAAACCGGCGGCCGCGTGCTGGTGGTGGTGTCCGCATTGTCGGGCGTGACCAACGCGCTCACCGCCATTGCCGATGGCGCTGCCGACAGCGCACAGCGCGTGGCGGCACTGGACCAACGCCATCGTGAGTTTCTGGCCGAGCTCGAACTGGACGCCGACGCGGTGCTGGGCGAGCGGCTGGCCGCACTGCATGCATTGCTGAGCGACGCGCGCGCCGCAACGCGCACGCTGGAGTGGCAGGCCGAGGTGTTGGGGCAGGGCGAGCTGCTATCGTCCACCATTGGTGCGGCGTATCTGCATGCCAGCGGCCTGGACATGGGCTGGCTGGACGCGCGCCAGTGG…
>XOCORF0773 predicted epimerase (pab) {Xanthomonas oryzae pv. oryzicola BLS256}	GTGCGATCACAGCGCGCGGGTCGCCGCTTCCACTGCCGCATCGGTTTGCGCTGCAACCATCGGTGCAGCCTCTTTCGACGGGATGTACCCGCCATCAGTAAGCACCGTTACCTGCCACTGGATGTGTTCGCCGGCCAGACCGGCAGCGGCAATCCGCTGGGCGTGATCTTCAATGCAGCGACATTGTCGTCCGAGCAAATGCAGCAGATTGCCGCGTGGCTGAATCTGTCGGAGACGATCTTTTTCCTGCCGGTCAGCGTGCCCGATGCGGATTACCACATCCGCATCTTCACGCCGCGCGCCGCGCTACCGTTTGCCGGGCACCCCAGCGTGGGAGCAGCCTGGGCAGCGGTGACTCACGGCCTGATCGCCCACACACCCAACGGCCAGCTGCGCCAG…
>XOCORF0774 unnamed protein product (pab) {Xanthomonas oryzae pv. oryzicola BLS256}	ATGCACCCTCAATGCGGATCGACGCCCATGACAACTCGCCGCTTCCTGCAATTGGATGTCTTTTCCGCCCGCCCCGGCAGCGGCAATCCACTGGCCGTGGTGCTGGATGCCCAGGGCCTGGACGATGCGGCGATGCAGTCCATCGCACGCTGGACCAAACTGCCGGAAACCACCTTCGTGTTCCCCGCCGAAAGCGCGCACAGTAGCTACCGGTTGCGCATGTTTTCGCCGCAAAAAGAGGTACCGTTTGCCGGCCACCCCAGCGTGGGCACGGCACATGCCGCGCTTGAAGCCGGCTTGGCTGCACCGATAGATGGCGTGCTGGTGCAGGACGGCATCGCCGGTCAGTTGCCGCTGCGTGTGGAACAGCGCAACGGCCACCGCAGCATCGCAATCCGC…
>XOCORF0775 Rickettsia 17 kDa surface antigen family {Xanthomonas oryzae pv. oryzicola BLS256}	TTGGTTCAGGGCGGTTTCACTGGGACAAGCCGAGCATCGGCAGCGTGTCCTCCCTATGAAGCTGCCGCAATGAAAACTCTCGTGCTTGGTGCTCTGGTGATGGGTCTGGTCGTGGCGGGTGATGCCACGGCACAGCGCTATGATGGCGGCTACAGCAATTACGGCCGCAGCGGCTACGAGGATGGTCGTTACGAGTATGCGCGCGTCGTGCGCGTGGATCCGATCATCGTTGCCGATTCTTACAACGAACGCACCAGCGAACGTTGCTACGACCGTCCCTCCAACGGTTACTACACCAGCAATGACGGCTACTACCGCGACGGCGGCTACGGCCAGTCCGGTGTGTCCAATCGCGGTGTTGCCAGCGTCATCGGCGGTATCGCGGGTGCCGTACTCGGC…
>XOCORF0776 osmotically inducible protein (osmC) {Xanthomonas oryzae pv. oryzicola BLS256}	ATGGGTATTTCACGTCACGCCACCGCTCACTGGGAAGGCGACCTCAAGACCGGCAAGGGCCAGCTCAGCACACCGCAGAGCGGCGTGATGGACGACACCCGTTATGCTTTCAGCAGCCGCTTCGGCGACGAGAAGTGTACCAATCCGGAAGAACTCATCGCCGCCGCGCATGCCGGCTGTTTCACCATGGCGTTGTCTGCGCAGCTGACCGAAGCCGGTTTTCCGCCGACCTCGCTGGATACGCGCGCCGATGTGGATTTGTCGATGGAAGGCGGCCCGCAGTTGTCGCAGATCCGTCTCAAGCTCAAGGCCGTCGTGCCGGGCATCGACGAAGCCACGTTCCGTGAGTTGGCCGATACCGCCAAGAAAAATTGCCCGGTGTCCAAGGCGCTGAGCGCC…
>XOCORF0777 aspartate carbamoyltransferase (pyrB) [2.1.3.2] {Xanthomonas oryzae pv. oryzicola BLS256}	ATGCTCGAAGGCGCCGACGCGTTGATGATGCTGCGCCTGCAGCGCGAGCGTATGGAAGAAGGCTTGGTGCCGTCGCTGGAGCAATATCACACCGAATACGGCCTGACCCGCGAGCGTCTTGCGCGCGCCGGCCGCGACGCTGCGGTGCTGCATCCGGGCCCGATCAACCGCGGCGTGGAAATCACCGATGAAGTGGCCGACGGCGCGCAATCCTGCGTGCTGCGGCAGGTCGCCAACGGCGTCGCCGTGCGCATGGCGGTACTGGAAACGCTGCTGGGCTAA
>XOCORF0778 20/24 kDa immunodominant saliva protein, putative {Xanthomonas oryzae pv. oryzicola BLS256}	ATGCCGTCGTCAGGTAGCAGGCTGGCGGGGCCGCAGACGCGGATTTCGCCGGCACCCAGCGTGCGCAGGGCATGCAGGTCCGAGCGCGCCACACGTGAGTGCTTGACGTCGCCGACGATGACGACCTTGAGTTTGGAAAATCGGTGCCCTTGGTCTGGCGCAGGTGAGCATGTCGAGCAGCCCTGGGTAGGATGCGCGCTGCGTCCGTCGCCGGNNNNNNNNNNNNNNNNNNNNNNNNNNNNNNNNNNNNNCACACACTTAATTAATTAA
>XOCORF0779 hypothetical protein {Xanthomonas oryzae pv. oryzicola BLS256}	GTGTGTGNNNNNNNNNNNNNNNNNNNNNNNNNNNNNNNNNNNNNCAGCGCAACCCAGCGCTACCAGCGCATTGCGCGGGCCGTTGCCGGCCGCCATGGCCTCAAGAATGTCGCGCGAGGTGGTCAGGAACACGCCTGCCCCACTTCCAGGCTGGAATCCCATTCGCGCGCATCGTCATGGATGACAAAGCCACGCTCCGGATGCACCGGCCCGCCGCTGAGCACGATCTGCTCGCGCAACGGCTCGTCGTCGGTGTCGATGCCCATCTGCGACAGCACTTCGCCCAAGGTGTATTCGGAGGGTCGGTTGACCAGCACGCCCATGGCACCGTTCTCGTCGTGCTGA
>XOCORF0780 transcriptional regulator (algH) {Xanthomonas oryzae pv. oryzicola BLS256}	ATGTCTGTTTTGCCCACGCCTCTGGCCAACCAACTGCTGATTGCGCTTCCGGCGCTGTCCGATCCCACCTTTTCGCGCAGCGTCGCGCTGATCTGTCAGCACGACGAGAACGGTGCCATGGGCGTGCTGGTCAACCGACCCTCCGAATACACCTTGGGCGAAGTGCTGTCGCAGATGGGCATCGACACCGACGACGAGCCGTTGCGCGAGCAGATCGTGCTCAGCGGCGGGCCGGTGCATCCGGAGCGTGGCTTTGTCATCCATGACGATGCGCGCGAATGGGATTCCAGCCTGGAAGTGGGGCAGGCGTGTTCCTGA
>XOCORF0781 hypothetical protein {Xanthomonas oryzae pv. oryzicola BLS256}	GTGCTGAAACAGTGGCCAATCGCGCAGATCCTGCGCGCGCAGCAGCGCGACGCCGGGAATCGTCATGACCAGCGTGTACCAGCAGATTCGCGCGCCCAGCTCGGTAAAGGGCTACACGCCATGTTGCTGGCGCAAGGCCGCCAGAGACAGCGGGCCGCCCTGCAACAGCGCGACCAGCACGATGAAGGCGCGGGTCTTGCGGGGCAGTGGCGCATCGAGAGGCAGTGA
>XOCORF0782 conserved hypothetical protein {Xanthomonas oryzae pv. oryzicola BLS256}	ATGGAGTTTCTGCCTTTCGACAACGGTCGGCGCGGCTATCAGGCCGTGCAGTCGCTGCGCGACACCCCCGCCTTTACCGGCAGCCCCACGCGCACGCAGCAGATGGAGCAGCGACTGGCACGTTCCAGTCGCTGGAACAGGTCTGAACCCACAGAAGATCAAACGAACCGACAGATGACCGACCTGCCCCAGATCCGCCAGCATGTGACCGTGGCTGCCGGCCAGGCAGCGCCACCGGAGGACTGGTGGCAGTCCCTGGTGAGGTCCCAGATGCCTGCGGGCTCTTGCACGCAGGGCAACAGCAACTGTGTGGCAAGCAGCAACGACCTTGATGGCGACGGCCAGCTCGACTTACTGCTGTGCAGTCTCAACAGCGAATACGCCCTCGCCTGCGTGCTG…
>XOCORF0783 DNA-3-methyladenine glycosylase I (tag) [3.2.2.20] {Xanthomonas oryzae pv. oryzicola BLS256}	ATGAGCAGCTACTGCGCCATCGCCCCGGGCCATCCGGTTCACGGCCACTACCACGATCACGAATACGGCTTTCCGCAGCGCGACGAACGCGAACTGTTCGAGCGACTGGTGCTGGAAATCAACCAGGCTGGACTGAGCTGGGAAACCATCCTGCGCAAGCGCATCCATTTCCAGCAGGCCTACGACGGCTTCGACGTGGACACCGTTGCAGCATACGGCGACGCCGAGATCGCCAGACTGATGGGCGATGCCGGCATCATCCGCAATCGTCTCAAGGTGTTGGCGGCCATCCACAACGCGCAGGTCATCCAACGCTTGCGCGCCACGCACGGCAGCTTCGCGCAGTGGTTGGACGCACACCATCCGCTCGATAAACCGGCATGGGTCAAGCTGTTCAAG…
>XOCORF0784 DUF72 (PA2157) {Xanthomonas oryzae pv. oryzicola BLS256}	ATGGCGATTCGTATTGGCATTTCCGGCTGGCGTGATGCGCGCTGGCGCGGCACGTTTTATCCGGCCGGCCTGGCCCAGCGGCGCGAGCTCGAATACGCCGCAGGCTGTTTTCCCAGCGTGGAGATCAATGGCGCGTTTTATTCGCTGCAGCAGCCGGAAAGCTTCCAGCGCTGGCATGACGAAACGCCGGACGACTTCGTCTTCTCGGTCAAGGGCCCGCGCTTCATCATCCATATGAAGCGCTTGCGCGATTGCGAGCAGGCGCTGGCCAACTTCGTCGCCTCCGGCGTGCTGCGACTGGGCGCCAAACGTGGACCGATCCTGTGGCAGCTGCCGCCCACGCTACGGTTCGATGCCGAGCTGCCAGATGCGTTTCTGAGCAGCCTGCCGCGCGATAGC…
>XOCORF0785 Uncharacterized BCR, YitT family COG1284 subfamily, putative {Xanthomonas oryzae pv. oryzicola BLS256}	GTGGTGACATGCGGCCCGTTAACGCCGCCACCGGATTCGGCTGGTACTGCCGCCGACGACCACGCGTTCCATCATTCGGTTGCAGAGGATGTGCAAGGCATGGTGCTGGCGACCCTGGTCGCATCGCTGGGTCTGGCCATCTTTGCCAAGGGCGGGTTGATGATCGGCGGCATGGCGGGCGTGGCCTTTCTGCTGCACTACGCGCTGCACTGGAATTTTGGCCTGGTGTTCGTGCTGGTCAATCTGCCGTTCTACTGGCTGAGCGTGCGCCGCATGGGTTGGGAATTCTCCTTGAAAACCTTTGTGGCGGTGGGTGCCTGCGGGGCGCTTACCGACCTGCTGCCGCGCTGGGCCGAGTACGCGCATGTCGAGACGCTGTTTTCGGCGATCGTCGGTGGC…
>XOCORF0786 hypothetical protein {Xanthomonas oryzae pv. oryzicola BLS256}	GTGCGATTACATCTGAAACCGCAACGCGCCGATGCGCAGCCCAGCCGGGCTTCTGTCGGCGGCCGCGCTGCGTCATCTCCACTACGCAGCCAGCATCCGCTCGATGGCACCGGCAGACCCGCCCTCAAGCGGGCCGAATTGGTTTCTTTGCCTGGGCGCGCCCCTGCGTGCCTGCCGACGCGCTTATCGAACTTCGGAAATCTCCACACCATCCATGCCCTGCGACAAGGTCTTGGCATCGCCCCCCTGCGAGAGCTTGATGCGCAAGCGCACTTCGTTCTGCGAGTCGGCGTAGCGCAATGCATCTTCGTAGCTGATTTCGCCAGCCTGGTAGAGCTCGAACAGGCTCTGGTCGAAGGTGCGCATGCCCAGGTTGGTGGACTCCTTCATGATCTCCTT…
>XOCORF0787 twitching motility protein (pilU) {Xanthomonas oryzae pv. oryzicola BLS256}	ATGAGCACCATCGACTTCACCTCCTTCCTCAAGCTGATGGCGCATCAGAAGGCGTCGGACCTGTTCATCACCTCAGGCATGCCACCGGCGATCAAGGTGAATGGCAAGATCAGCCCGATTACCCAGACGCCGCTGACTGCGCAGCAGAGCCGCGATCTGGTGTTGAACGTGATGACGCCCTCGCAGCGCGAGGAATTCGAAAAGACCCACGAGTGCAACTTCGCCATCGGCGTTTCAGGGGTGGGGCGTTTTCGTGTGAGCTGTTTCTACCAGCGTAATCAGGTCGGTATGGTGCTGCGCCGGATCGAAACGCGCATCCCCACCGTGGACGAGCTGAGCCTGCCTCCGGTGATCAAGACGCTGGCGATGACCAAGCGCGGCATCATCATCTTCGTCGGC…
>XOCORF0788 twitching motility protein (pilT) {Xanthomonas oryzae pv. oryzicola BLS256}	ATGGATATCGCTGAACTATTGGCGTTTTCTGTCAAGAACAAGGCATCGGACCTGCACCTGTCTGCAGGGCTGCCGCCGATGATCCGTGTCGATGGCGATGTCCGCCGCATCAATATTCCGGCGCTGGACCATAAGCAGGTGCACGCGCTGTTGTACGACATCATGTCGGACAAGCAGCGGCGCGATTACGAGGAATTCCTCGAAGTCGACTTCTCGTTTGAAATTCCGTCGCTGGCGCGTTTCCGCGTCAATGCGTTCAACCAGAACCGCGGCGCCGGTGCGGTGTTCCGTACCATTCCTTCTGAAGTGCTGACGCTGGAAGATCTGGGCTGCCCGCCGATCTTCCGCCAGCTGATCGACCAGCCGCAGGGCTTGATCCTGGTGACCGGCCCGACTGGT…
>XOCORF0789 conserved hypothetical protein TIGR00044 {Xanthomonas oryzae pv. oryzicola BLS256}	ATGCACGCCGCCGCCGCCGTGCATGCGCGTACCGACGTACGGCTACTGGCGGTATCAAAAACCAAGCCAGCCGAGGCTGTTGCCGCGCTGGCCGCGCAGGGCCAGCGCGCCTTCGGCGAGAACTACGTGCAGGAAGCCGACGCCAAGATCGCCCAATTGCGTGCGCTGGGGCTGGAATGGCATTTGATCGGCCACCTGCAATCCAATAAGGCCGAATTGGCCAGCCAGTGCTTCGATTGGGTGCAGACGGTCGACCGCGCCAAATTGATTCCGCTGCTGGCACGTCACCGCCCGGACGATTGCGCGCCGTTGAAAGTGCTGATCCAGGTCAATATCGACGACGAGGACAGCAAGCACGGGTGCGCGCCAGAGGCGATCGACAGTCTGGCCGAGGCAATC…
>XOCORF0790 pyrroline-5-carboxylate reductase (proC) [1.5.1.2] {Xanthomonas oryzae pv. oryzicola BLS256}	ATGACCACGCCTGTCGCGTCCACGCCTTCTTCCTCGTCTTCCGACGTTGCGCGCATCGCTTTCGTCGGCGGCGGCAACATGGCGCGCAGTCTGATTGCCGGGCTGATCCGGCAAGGGATGCCCGCCGTCAGCATTCGCGTGGCCGAACCGGTGGCTGAGCTGCGCGAGGCACTGGCGCGCGACTTCGGCGTGCAGGTCGTTGAAGATGCGCGCACCGCAGTCGACGCTGCAGCGACCTGGGTCTTGGCGGTCAAGCCGCAGGTCTTGCCAACAGTCTGTGCGCAGCTGGCCGAGCTAGCCCAGGCACAACAACCGCTACTGGTTTCCATCGCTGCCGGCATCACCGCCACGCAGTTGCAGCGCTGGTCGGGCGGCGATATCGCCGTAGTGCGCGCCATG…
>XOCORF0791 histone-like protein (hup) {Xanthomonas oryzae pv. oryzicola BLS256}	TTGCACCGTCACCACGTGTGCGCGTTCTGGTCTTTCCTCGCGCAAACGATCTGCTGCTGTGCGTCAGACACGCAGCGAAGGCGCGCACTGCGCTCGCAGAACGATGCGTTTTGTGGGGTTTTTCTGCCGCTGGTGAACGAATCCCGGTCGAAAGACGCGTTTTTCGTGTTGTTTCATCGTTTGCCTATTGGCGACGCGCAGCAGTTGCCCTACATTTCGCGTTGCCGACTGGGTCGGCAGACCCAACACCACCAACGAATACGGAACACATCACTCATGGCAAAAACCGCCGCTAAGAAGGCTGCCCCCAAGAAGGCAGTGAACAAGGTCGCCGCGACCAAGACCGCAAAGCCGGCCAAGGCAGCTGCTGCCAAGTCTGCTGCGCCCAAGCCGATCAAG…
>XOCORF0792 peptidase {Xanthomonas oryzae pv. oryzicola BLS256}	TTGGTCGCGCCGCCATGTGCAGCACATACCGCTCATCGACACTGCCCTACCCTGCATGCTGGTTCGCCCTCTGCAGGTGCCTGTGACCGATCCGCCGAACACCCCGCCATCGTCGCCAGCAGCCCCGCTCGCCGCGTGCGCAGTGTCGTGGTCTGGATTGTGCTGCTGTGCGCTCTGGCGGTGGCCGCGCGCTGGGCCTGGCATCTGCCGATCGCCCATCAACTCCGTACCAGTCGGGAGCTGTCGCAGATGCCGCCGCCTGCGCAATTGCATCTCCCGGTGGAAGGTGTGCGTGCACGGCAGATTGCCGACACCTTTGGTGCACCGCGTGGCCACGACCGTACACATGCCGGCGTGGATATCTTCGCACCACGTGGCACGGCGGTGGTGGCTGCAACG…
>XOCORF0793 conserved hypothetical protein {Xanthomonas oryzae pv. oryzicola BLS256}	TTGCGTCCTGCGCCTATGGTGAACACAGTCCAGAACGACGCGGCCCACATGTCCCGCAAACGCTATCGCATCACGGTCACGCCCATCGAAAACGACGGCCGCCCCTGTGACGACCGCTGCACCATCGAATTCGAACAACGCTCGCGCGCCGATTGGATGCGGTTGCTCGAAGAGTTGCACCTGCGCCGGGACCTGAGCAGCGACGAATGCGCGGCACTCACCGTCGGATCGCAATTGCTGGAGGACCTGGCGGCCCGTCCACGCGCGCAACCCAGCGATGCACTGAACGCGCTGCGTCCCAAACTGCAGTTGCTGTTGGAACGCCTGCAACGCGTGCAACCTGCCACCGGCGCCTGA
>XOCORF0794 lipoprotein, putative {Xanthomonas oryzae pv. oryzicola BLS256}	ATGCGCTGGATGGGAATGATCGTTGTCGCAGCCGCGCTCTCTGGATGCAGCTGTCATCGCAGCGCGGATCCGCAGTCAAACGACGCGTCGACGACGCAAGCTGCGAGCGCATCGCACCTGGTCAATACAGGCAATGCCGGCGACCCACCCGCACCATCAGCCCATGCCGCCGATCCCAACGACGCCATCGCGCTGGCCAACTACGCCCAAGCAAGCGCCACCGTCCAACGCTATCTCGGCGCATTACCCGGAGCGGCGCGCGCAGACGCCGATGCATTGTGGGCCGGCGGCCACCCTTCCCCGGTACCTGACGACGCTGCCTTACGTGCCATCGGCAATATCCAGTCGATGCGCATCGACAACGACCCGCCCATTGCGCTGGATGAGGCGCATCCGCCA…
>XOCORF0795 conserved hypothetical protein {Xanthomonas oryzae pv. oryzicola BLS256}	ATGAAACTGTGTTCGCTTGCCGGATCCATGCTCGCCCTTGCCTTGGCAATGCCCATCACCAGCGCGTGGGCCGCGCCGCAGATCCAGGGAAAACAGATCAGCGTGCAGGCCAGCGATCTGCAGCAATATCTGGGTGGCCGCTTCCCGCAGACGCACGACACGCTTGGCGGCCTGCTTGCGATGACGGTCAGCAATCCGGCGCTGTCATTGCCACCAGGCGATCGCCTGAAGATGGCATTCGATCTTGCCGTCGCAACCGCGGGCGGCGCTCCCGCCCCGGTTGGCAACGTGACCCTGACCAGCGCACTGCGCTACGACGTGGCCAAACAAGGCTTTTATCTCGACCAGCCGAGCATTGACGACTTTCGTCCCGCTCATGCTGGTGCAAGGCTCGACCAG…
>XOCORF0796 protease (pfpI) {Xanthomonas oryzae pv. oryzicola BLS256}	GTGGCCGCGATCTGCCATGGGCCGTGGTTGCTGCTTGAAAGCGAGGTGGTTCGCGACCGCGATGTCACCTCATGGCCGTCGGTGAAAACAGATCTGATCAATGCCGGCGCGCGCTGGCAGGATGCCGAAGTGGTGGTCGACGGTCAGCTGATCACCAGCCGTATGCCCGATGACATTCCCGCATTTGCCGCCGCCGTGGCAAAAGCCTTGTCCGCATGCACTTGCATCAGTCGCTAG
>XOCORF0797 SET domain, putative {Xanthomonas oryzae pv. oryzicola BLS256}	ATGTCGCGCAAAGTTGCCGCCCGCAAGTCACGTATCCACGGCAATGGCATGTTCGCCCTCGCCCCGCTCCGCAAGGGCGAGCGCATCATTCAGTACAAGGGTCGCCTGCGCACGCATGCCGAAGTGGACGCCGACGACACCGGCGACGTAGAGAGCGGGCATACCTTTCTATTTACGCTCAGCGACGATTACGTGCTGGATGCCAACTACGAAGGCAATGTCGCGCGCTGGATCAACCACAGCTGCGATCCCAATTGCGAAGCGGTGATCGAAGAGGCCGAGGGCGACGACCGCCGCAAGGACAAGATTTTCATCGAGGCCAAGCGCGACATCAAGCCCGGCGAAGAGCTCACCTATAACTACGGCATCACGCTCGCCGAGCGCCATACGCCGCGCCTG…
>XOCORF0798 Rrf2 family protein (XF1477) {Xanthomonas oryzae pv. oryzicola BLS256}	TTGCGCGTCACCAAACTCACCGATTACGCCACCGTTGTGCTGACCGTCCTGGCGGCACGCTGCGATCAGGTGCTCAGCGCAAGCGAGTTGGCTGAACAGGCCGGCCTGGAAGCGCCGACCGTCAGCAAGATTCTCAAGCCGCTGTCGCAAGCCGGCCTGGTCGAAGGCTTACGCGGCGTGCACGGCGGTTACCGGCTTGCGCGCGCGGCCAGCGACATCAGCTTGGTGGAGATCGTCGAAGCGATGGAAGGCCCATTGGCGATCACCGAATGCAGCCAGAACCATAGCCAGTGCGGCATCGCACACACATGCGGCGTGCGTTCCAATTGGCGCTTGATCAACGACGTGGTCGGCGATGCCCTGCGTCACGTCACGCTCGCGCAGATGTTGCAGCCCCTC…
>XOCORF0799 FeS assembly protein SufB (sufB) {Xanthomonas oryzae pv. oryzicola BLS256}	ATGGCCACCGAACTTGCTCCTCCGCAGAACGCCGAGATCCTCGAACGGCTGGGTCGACGTTACGACGCCGGCTTCATTACCGAGATCGAATCCGACTCGCTCCCACCCGGCTTGGACGAAGACGTCATCCGTGCGTTGTCGGCCAAGAAAGACGAGCCGCAATGGATGACCGACTGGCGGCTTGAGGCTTATCGCCATTGGCTGAAGATGCCGATGCCGGAGTGGGCGAAGCTGCAGATCTCGCCGATCGACTTCCAGGCGCTGAGCTATTACTCCGCGCCCAAGGGCCCGAAGTACGCATCGCTGGACGAGGTGCCCAAGGAATTGCTGGACACCTACGACAAGCTCGGCGTGCCGCTGCACGAACGTGCCAAGCTGGCTGGCGTGGCCGTGGATGCG…
>XOCORF0800 FeS assembly ATPase SufC (sufC) {Xanthomonas oryzae pv. oryzicola BLS256}	ATGCTCACAATCAACAACCTCCACGCCAGCATCGCCGGCAAAGACATCCTCAAAGGCCTGTCGCTGGACATCCAGGCGGGCCAGGTACACGCCATCATGGGGCCCAACGGCGCGGGTAAATCCACGCTGGGCAATGTGCTGGCCGGCCGCGACGGCTATGAGGTCAGCGCAGGCACCGTACAGTTCGAAGGCAAGAATCTGCTCGACCTGCCGCCAGAAGAACGTGCCGCCGCCGGCCTGTTTCTGGCCTTCCAGTACCCGGTGGAAATCCCCGGCGTCAACAACACCTACTTCCTGCGTGCCGCGCTCAATGCGCAACGCAAGGCGCGTGGCGAAGACGAGCTGGATTCAATGCAGTTCCTCAAGCTGGTGCGCCAAAAGCTGGCTGTGCTGCATTTG…
>XOCORF0801 FeS assembly protein SufD (sufD) {Xanthomonas oryzae pv. oryzicola BLS256}	ATGAGCGCCCTGCTCGATTCCCTGGCACGCGGCTTTAGTGGCGACGATACGCGTCGTGCCGAGCTCGATGCCGCCCTGCAGACCGGCCTGCCCGGCCCGCGCGCGGAGGCCTGGAAATACACCTCGTTGCGGCAGCTGGAACGACGCAGCTTCCAGCCCGCACCGCTGGTCCCGACGCTGGTGGATGCCGCCGCACTGGAGGACATCCCGTCGCCACGTTTGGTCTTCGTCAATGGTCGCCCGTCCGAAGCGCTGAGCGACCTGTCCACCCTACCGGATGGCGTGCAGCTGGACACCTTGTCGGCGTCGTTGGCCGCAAGCGATGACGCGCAGCAGTTGCTCGGCCGCCGCTTCGATGGCAGCGATGAGGTCTTTGCGCGCCTGAATGCCGCGCTTGCC…
>XOCORF0802 cysteine desulfurase (nifS) [2.8.1.7] {Xanthomonas oryzae pv. oryzicola BLS256}	ATGAATATACCGACCGTTCCGCACAGCGCGGCGCCCGATTGGGACCGCGTGCGCCTGGACTTCCCGCTGTTGATGCGACAGGTACACGGCAAGCCGCTGATCTACTTCGACAATGCCAACACCGGCCAGAAGCCGCTGCAGGTGATCGCGGCGACCGATGAGTTCTATCGCCGTCAGAACGCCAACGTGAGCCGGGCCGTGCATGCGCTCGGCAGCGAGGCGACCGACGCGTTCGAGGGCGCGCGCAGCAAGCTCGCGCGCTTTCTCAACGTGCGTGCCGACGAGTTGGTGCTGTGCAGCGGCACCACCTTCGCGATCAATCTGGTGGCGTATTCGTGGGCATTGCCACGCTTGGGCGCGGGCGATGTGATCCTGATTTCGCGCATGGAGCACCACGCC…
>XOCORF0803 acetyltransferase (gll1640) {Xanthomonas oryzae pv. oryzicola BLS256}	ATGGAAAATGGCCTATCTGGCAGCGCAACGCTTTTCCCGATTCCCGATTCCCGATTCCCGATTCCCGATTCCCGATTCCCGATTCCCGATTCCCGATTCCCGATTCCCGATTCCCGATTCCCGATTCCCGATTCCCGATTCCCGATTCCCGATTCCCGATTCCCGATTCCCGATTCCCGATTCCCGATTAAACTGCCCCCTATGCAGACCACCACTTTCCGCACCGCCACCGTCGATGACATCGAGGCCCTTGTCCTGCTGGTGACCTCGGCCTATCGCGGCGACAGCAGCCGCGTGGGCTGGACCAACGAGGCGGATATTCTCGATGGCGCGCGCATCGATCCGGCCATGCTGCGCGAAGATATTTTGCGCGAGCGCAGCCTGGTGCTGTTGGCCGAA…
>XOCORF0804 benzene 1,2-dioxygenase ferredoxin protein (bedB) {Xanthomonas oryzae pv. oryzicola BLS256}	GTGAGCGACACCTGGACCTTTGTCTGCACCAGTGACGCACTACTGCCCGGTGAAATGCACACCGTCTGGGACGAAGTCACCGACACGCCGATTGTGGTGTTCAACCTCGATGGCGCGCTGTACGCGCTGGAAGACCGCTGCAGCCACGAAGACTACGAATTGTCGCCCGGCAGCTTCGATCCGGTTGCCGGCACCATCGAATGCCAGTTGCATAGCGCGCGCTTCGATATCCGCGACGGTCGCCCGCTGTGCGCACCCGCGTACACCGCTGTGCCGAAATTTCCGGTCAAGCGCGAACACGACGGCATCTGGACGCGCGACGACCGCTAA
>XOCORF0805 IS1479 transposase (tnp) {Xanthomonas oryzae pv. oryzicola BLS256}	ATGCAACTGACGTTCGGTGACGCCGAGGGCCTGGGCAAGCGCAAGCAGACCCGGCGCGAGATCTTCCTTGCGGAGATGGAGCGCATCGTGCCGTGGAAGCGACTGCTTGCCCTGATCGAGCCGCACTATCCGGTGTCAGGACGACCGGGTCGGCAGCCGTACGCGCTGGCGACGATGTTGCGGATTCATCTGTTGCAGCAGTGGTATGCGTTGAGCGATCCGGCGATGGAAGAGGCATTGCACGAGATCCCGACCCTGCGGCGTTTTGCCCAGCTCGGCGGCTTGGATAACGTTCCAGACGAGACCACGATTCTCAACTTTCGCCGTTTGCTGGAAACCCACGGCATTGCCGCTCGGATGCTGGAAGCGGTCAACGCCCATTTGTCGCGCAAGGGGCAG…
>XOCORF0806 transposase (tnp) {Xanthomonas oryzae pv. oryzicola BLS256}	TTGACGGACAGCGCTACTCAGGACGGGGGACGTCGCGGGGACAGCGGCTACACCGGGCTGGACAAGCGCGAGGAGATGAAGCGCAAGCGCACGCTGCGCTACCTGATCGCGGAGAAGCCCTCGAAGCTGAAGCAGATCAAGAAAAAACGCGAACTGAAGTTGGCCAAGCGCTGGGAGCACACCAAGGCCAGCCTGCGGGCGAAGGTGGAACACCCGTTTCGGGTGATCAAGCGCCAGTTTGGTTACGTCAAGTTGCGCTATCGCGGCCTGGTCAAGAACACCGCGCAGATGCTGACGCTGTTTGCGCTGTCGAATCTGTGGCTGAAGCGCAAAGAGTTAATGCCTGCTGCGGGGAAGGTGTGCCTGTAA
>XOCORF0807 Bacterial protein of unknown function (DUF886) family {Xanthomonas oryzae pv. oryzicola BLS256}	GTGTCAGGCTGGTGTGGATGTCGCCACAGAGCCTCACCGCTCGAATGGCTCATGCCGTACCGTGCACTTACCACGCTCCGCCGTGCGCAGGCACCGTCGTTTGTTGGCCGATCATTCTTAGTCTGGTATGACGGTCCGCTGTGCTATGCGCTTGGCTTTGCTTTGCTGATGCGGGGGAGGCCGCCCGGCAACGATGCGCGTGAGCGCCGGGCGCGAGGCTTCAGGCACAATGCGCCGATGCAGCTGACAGATTTGAGCAGCCGGGTGATTCCGGCCAATGAGTACCGCCGTGAGCGGTGGCGCAATCAATTGGGTTGGACGCGCGAGATCCTGCGTCTGGGTGATGCAGACGGATGGGCGTTGCGGCTGTCGATTGCCGAGATCGAGCAGGATGCCGCG…
>XOCORF0808 succinyl-diaminopimelate desuccinylase (dapE) {Xanthomonas oryzae pv. oryzicola BLS256}	ATGGAAACCTGGGCGCGCGCGCAGGCCATCGACGGCATGCAGGTCGAGGTGGTGCGCCTGGAGGGCCGCACGCCGCTGATCTTTATCGAGATTCCGGCCACCGGCCCCGAATCGGGCGACGACACCGTGCTGCTGTACGGTCATCTGGACAAGCAGCCGGAAATGACCGGCTGGGATGCCGACCTTGGCCCATGGGAGCCGGTGTTGCGCGACGACAAGTTGTACGGGCGTGGCGGTGCCGACGACGGCTATGCCATCTTCGGGTCGCTGGCCGCGATTCTGGCGCTGCGTACCCAGGGCCTGCCGCATGCACGCTGCGTGGTACTGATCGAGGCCTGCGAAGAATCCGGCAGCTACGACCTGCCGGCCTATGTGGACCATCTGGCCGAGCGCATCGGC…
>XOCORF0809 transposase {Xanthomonas oryzae pv. oryzicola BLS256}	ATGCTAGGACCGTCGTTCCACCGAGACCAGATCATGGCCATGAATCGTGTGCAGTTCCAAGCCGGGCTGTCGTTGCCGGCGTTGCTCAAGCGCTATGGCAACGCGCAGCAGTGCGAGCAGGCGTTGGAGATCTCGCGCTGGCCACAGGGCTGTGTTTGTCCGCGTTGCGCCGCTACCGCGCATAGTCGATTCCAGCGTCACGGCACCACGTACTGGCAGTGCACGGCCTGCTATCGCCAGACCAGCCTGCGCTCGGGCACGGTGATGGACAACAGCAAGCTGCCGCTACGCACCTGGCTGCTTGGCATGTATCTGCTGGGCCAGAGCAAGACGAACCTGTCGGCGCTGGAGTTGATGCGACACCTGGGAGTGAGCTACCCGACAGCGTGGCCAATGAAG…
>XOCORF0810 transposase {Xanthomonas oryzae pv. oryzicola BLS256}	ATGGATCCGGTCCCAGGCTTCACCAAGGCGGCGCTGTCGGAATGGATCGGGCAACGCCTGCATCCTGGAGCAGATGTCTACAGTGATGGACTCGGTGCGTTTCGAGCACTGGAAGCCGAGCACGCGCACACGGTGATCGAAGGCAGCGGTCGAAGTCGCTGCGAGGCAGAGAACGCACGCTGGGTCAACGTGGTGTTGTCCAACCTAAAGCGTTCGCTGGACGGTGCCTATCACGCCTTCAAATTCGCCAAATACGCCCAGCGCTACCTGGCAGAGACGATGTGGCGGTTCAACCGCCGTTTCGATCTGACCCGGCTGGTGCCCAGCGTGCTGGCCGCCGCAGCCGCCAGCAAGCCGTGGTCCGAGCGGGCCCTGCGTGATGTCACCATGTTCACCGCT…
>XOCORF0811 transposase (tnp37) {Xanthomonas oryzae pv. oryzicola BLS256}	ATGCCGGTGTCTGCTGTCCAACCATCCATGAAGAAGAGAGACGGACGCTTGGTATCGCGGGCGGCGCTGGAAGAAATGCGCCTGATGGCGTTGCAACGGATGGGCGAAGGCGAATCGCCGGCCGAAGTGGCCTCGTCGTTCGGGCTGCATCGCGGCTGGGCGTACAAGGTGCTGGCGCGAGCACAGGCGGGAGGCGCTGGGGCTTTGATGGAACGTAAGGGCAGCGGTCGCCCGCGGACGTTGACGCCGGCGCAGGAGCGCCAGGTATTTGGCTGGGTCAATGGCAAGAACCCTCGCCAGCATGGCGTCGCCTTCGGTCTGTGGACGCGGCAGGTCGTGCGTGAACGGATCGAGAAGAAATGTGCCGCACGGTTGAGTCTGGCCAGCGTCGGGACGTTG…
>XOCORF0812 hypothetical protein {Xanthomonas oryzae pv. oryzicola BLS256}	TTGCACCGCATCGGCACGGAAGCCAGACTCGTCCCAGAAGTCAATCTCGGCCTTTTCCCGCTTGGCGTGCTTCACGGTCGCCGGGTACGTCTGCTTTTCCCACTGCGCTACCGCCAGTGGATCGCGCTGATAGGCGTGTTGCAGCGGCTTCTGTCGGCTCAGCCCCAGCCGCGCCAGCAACGTCCCGACGCTGGCCAGACTCAACCGTGCGGCACATTTCTTCTCGATCCGTTCACGCACGACCTGCCGCGTCCACAGACCGAAGGCGACGCCATGCTGGCGAGGGTTCTTGCCATTGACCCAGCCAAATACCTGGCGCTCCTGCGCCGGCGTCAACGTCCGCGGGCGACCGCTGCCCTTACGTTCCATCAAAGCCCCAGCGCCTCCCGCCTGTGCTCG…
>XOCORF0813 transposase (ISPlu1B) {Xanthomonas oryzae pv. oryzicola BLS256}	ATGTCCTCCGGCCGCCTGGACCTGTCGGAACGAGACCGTCTCCATGCGCTACATGAAACCGGGATGTCGATGCGCGCCATCGCCGATGCATTGGAGCGTGCGCCCAGCACGATCAGCCGCGAACTGCGCCGTAATCAGCACGCTGCGCGGTACCGGCCCGATCACGCGCAGCGCATCAGCGAGCATCGGCGCACACAGGCCAGCCGGCGTCCACGCATCGACGCTGAGCGTATCGGCCAGATCGAGGACCTGCTGAGGGAGGACTTCAGTCCCGAACAGATTGCCGGTCGCACCGGCTTGGCCAGTCACGAATGGATCTATCGGCACATCGACGCCGATCAGAAGCGCGGTGGTCAGTTGTTCATGCATCTACGCAAACGCCGCCGCAAGCGCCGTCGG…
>XOCORF0814 protein [imported] - Sinorhizobium meliloti (strain 1021) magaplasmid pSymA (PA5424) {Xanthomonas oryzae pv. oryzicola BLS256}	GTGGTCATTCCGGCTCCCGCTGCGCTAGGCAGCGACATCCGAAATGCTAGTCTGCCGATCCCGTCCACCTCCGGTGCTGCAATGAATCACTTATTTGGTAGCAACAGCTGGCTCTACATTCTGCTGGTCGGCTTTGTGGTCGGGCTGCTGGCGCGTTTCATTACGCCGGGTGCGCAACGCTTGGGCTGTCTGCTGACCATCGTGCTGGGCATTGCCGGTGCCGTGGTCGCCAGCTGGTTTGGCCGTTACATGGGGTGGTACCGCGCGGGCGAGCCGGCCGGCTTCCTCGGTGCGTTGCTCGGAGCGATTGCCATCCTGGCGCTGTTGCGGTTGTTCAGTGGCAGCAAGCGCTGA
>XOCORF0815 PtsP (XF0592) {Xanthomonas oryzae pv. oryzicola BLS256}	TTGACCCACCACTTCATGACGCCCACTCGATCCATGACGTCACTTCATCCAGATACCGCGCGCGACGCGCTTCGCCTGCATTGGGCACAACAGGCGCTCGACGACCCACAAGCGTCGCTGCAGCGCGCCTCGGTCGATGCGGGGTTTCGCAGTTATTGGCGTGCGCAGGGACGCGGTGTGGATCGCATCTTGATGGATGCGCCGCCACAGCTGGAAAACGTTGCGCCGTGGCTGCGCATGCATGCGCTGTTGGGCGCACATGGCGTGCGCGTGCCGCAGGTGCTTGCCCAGGACCTGGAAAACGGCTTTTTGCTCCTGGAGGATCTGGGCGTGCCAACGCTGGCACAGGTACTCACTGATGCCAACGCCGACGACTTGCTGGACGGCGCGATCGGCCAG…
>XOCORF0816 nucleotidyl transferase {Xanthomonas oryzae pv. oryzicola BLS256}	ATGAAGGCGTTGATCTTTGCCGCAGGATTCGGCGAGCGCATGCGCCCGCTGACCGAGCATACGCCCAAGCCGCTACTGTCGGTCGGCGGCACGCCGTTGATCGTATGGCATCTGCGCAAGTTGGCGGCGCTGGGCGTGGACGAGGTGGTGATCAACACCTCGTGGCTGGCGGAGCAATTTCCGCAGGTGTTGGGCGATGGCAGCGCGTTCGGTCTTCGTCTGACCTATTCCTACGAAGGTGCGACGCCGCTGGAAACCGGTGGCGGTATGTTGCATGCGCTGCCGCTATTGGGCGATGCGCCATTTTTGTTGGTCAATGGCGATATCTGGACCGATTTCGATTTTGCCCGTCTGTCGCACGCCCCCGACGGGCTGGCACAGCTGGTGCTGGTGGATCAA…
>XOCORF0817 hypothetical protein {Xanthomonas oryzae pv. oryzicola BLS256}	GTGCGCAGCAGGCGAGGACATGAAGGCGTTGATCTTTGCCGCAGGATTCGGCGAGCGCATGCGCCCGCTGACCGAGCATACGCCCAAGCCGCTACTGTCGGTCGGCGGCACGCCGTTGATCGTATGGCATCTGCGCAAGTTGGCGGCGCTGGGCGTGGACGAGGTGGTGATCAACACCTCGTGGCTGGCGGAGCAATTTCCGCAGGTGTTGGGCGATGGCAGCGCGTTCGGTCTTCGTCTGACCTATTCCTACGAAGGTGCGACGCCGCTGGAAACCGGTGGCGGTATGTTGCATGCGCTGCCGCTATTGGGCGATGCGCCATTTTTGTTGGTCAATGGCGATATCTGGACCGATTTCGATTTTGCCCGTCTGTCGCACGCCCCCGACGGGCTGGCACA…
>XOCORF0818 replication related protein {Xanthomonas oryzae pv. oryzicola BLS256}	GTGAGCGTTCCGCAGTTGCCGCTGGCGTTGCGCGCGCCGCCCGATCAGCGTTTCGACAGTTACATTGCCGCGCCCGATGGCCTGCTTGCGCAATTGCAGGCGCTGGCTGCGGGGCAGGTGAGCGATTGGTTGTATCTGTCCGGCCCTGCCGGCAGCGGCAAGACGCATCTGGCGCTATCGCTGTGCGCCGCTGCCGAGCAGGCCGGGCGCATGTCGGCGTATCTGCCGCTACAGGCGGCTGCCGGCCGCTTGCGCGATGCACTCGAAGCGCTGGAAGGCCGCAGCCTGGTCGCCTTGGATGGCGTGGAAAGCATTGCCGGGCAGCGCGACGACGAAGTGGCGTTGTTCGATTTTCACAATCGCGCGCGCGCGGCTGGCATCACCCTGCTGTACACCGCG…
>XOCORF0819 permease (perM) {Xanthomonas oryzae pv. oryzicola BLS256}	GTGGATCGCATCGAACGTGCAGGGCGCTCGCGCAATGCCGCGGTGATGCTGGTCTTCGTGCTGGCCACGCTGCTATTCGTGCTGGCGTTGATGATTCTGGTGCCGATGATTGAACGTCAGATCATGACCTTGATCGAGGCGCTGCCGCAGATGCGCAACTGGGCGATCGGCACGGCCATCCCGTGGCTGGAAGCCAAGACCGGCATGCAGCTGATGGCCTGGCTGGATCCGGAGCGCTTGATCGATTGGATCCGCAGCCACTGGGAACAGGCCGGTGGCGTCGCCAAGACCCTCTTCGGCTACGTATCGCGCTCGGGCTTTGCGATGGTGACCTGGGTGATCAACCTGGCGCTGCTGCCGATCCTGGCGTTCTATTTTCTGCGCGACTGGGACCGCCTG…
>XOCORF0820 conserved hypothetical protein {Xanthomonas oryzae pv. oryzicola BLS256}	TTGGCGCTGGCGTCCCATTCGGGCAACAATTCACCCGGATACGCTTATGTCATGGAACCGTCGATGCGCCGCAGTCTCGCTTTCTTTCTCGCTCTCGTGGTCGCCATGCCCGTTGCTCCGGCCTTTGCGCAGGCGGATCTGCGCACCGAAGGCGACGTTGCCAAGGCGCAAAGTGCCTACGATGCCGAAGTGTCGGTCAACAGCCAGAGCGACTCCGATCGCCCCGGCGCCCTGGCGCGCGCGCTGGGCGCGGTGCTGGGCAAGGTCTCCGGCGACCGCGGCGTGATGAGCCGCCCCGGCGTGCCGCAGGCGCTGCGCAATGCGACCAACTACGTCGAATACTATGACTACCGGCAGGATCAGGGGACCTCGCGCACCGGCGCGCCGACCTTCCGCACC…
>XOCORF0821 hypothetical protein {Xanthomonas oryzae pv. oryzicola BLS256}	ATGCAGATTCCTCGCTCAGCCGATGCGCACGCGCTCGTCGCCGTGTGCCGGCACCACCTGACCAATGCGCCAATGCGCCAGCGACTGCGCATCCAGCGCCTGGTCCAGCGCAGCCGCTTCCGCGGGCGCGGCGATCAGCACGAAGCCGATCCCGCAATTGAAGGTGCGCCACATTTCGGCATCGGCCACAGCACCTTCGCGCTGCAACCAGGCGAATACCGGCGGCAGCGTCCAGGCGCTGGCGTCGATGTCCAGGCCCAGCCCGTCGGGAATCACGCGAATGATGTTTTCGGTAAGGCCACCACCGGTGATATGCGCCATGGCATGGATCGCTTGGCCGTGCGACTTCAGCAGCGCCAGCACCGGCTTGACGTACAGCGCGGTCGGCGCCATCAACGC…
>XOCORF0822 phosphoribosylformylglycinamidine cyclo-ligase (purM) [6.3.3.1] {Xanthomonas oryzae pv. oryzicola BLS256}	GTGGCTGCTAAAATCGACGCCTTTACAGCCGAGCCCTCCCCGCCCGTGACCAGCCCAGCGCCCTCCAGTCCCTTGCCCATGACCTACCGCGACGCGGGTGTCGACATCGACGCCGGCAATGCCTTGGTCGAACGCATCAAGCCGCTGGTCAAGCGCAGCTTCCGGCCGGAGGTGATGGGTGGCCTGGGCGGCTTCGGCGCGTTGTTCGACCTGTCGGGCAAGTACAAGGAGCCGGTGCTGGTCTCCGGCACCGACGGCGTGGGCACCAAGCTCAAGCTGGCCCAGCAGCTCGGGCGGCACGACACCATCGGCATCGATCTGGTCGGCATGTGCGTCAACGACGTGCTGGTGCAGGGCGCCGAGCCGTTGTTCTTTCTGGACTATTTCGCCACCGGCAAG…
>XOCORF0823 conserved hypothetical protein {Xanthomonas oryzae pv. oryzicola BLS256}	ATGGACGCGTCACCACTCCCACCGCCGGCGTTGGCGTCGGCCAGCGCCGATGACCTGCAGCATCTCAAGCTGTTGTCGATGTTCCATTACGTGCTGGGCGGTTTCACCGGATTGTTTTCGCTGATGCCGCTGATCCACCTGTTCATGGGGCTGGCCATCGTCACCGCGCGGCTGCCCATGAAAGACAGCACTGGGCAGACGGCACCGGACATGCAGCTGTTCGGCTGGATCTTCGTGATCATTGCAACGATGCTCATTCTGGGCGGCCTGACCATGGCCGGTCTCATGGCCTACGCTGGACGCTGCATCGCCCAGCGCAGGAGGCATCTGCTGTGCCTGATCGTGGCTGGCATTTCCTGTTCTTTCATGCCGTTCGGCACCGTGCTTGGCGTGTTCACG…
>XOCORF0824 hypothetical protein {Xanthomonas oryzae pv. oryzicola BLS256}	TTGTTCAACGGCCAGCGGCGGTCGGCCCACACCAGCGCGATCCGCCCAAGCACTGTCAGCGAGCTATGCAAGGCCTGCTCGGCCGGCCACAGCGGGGCGATCCAGGTCGCCGCAAATAACGCGCTGGTGACGGCCAACGCAGCCAGTTTCGTGCGGCGCATGGCGCTTGTGCTCACAGACGTCTCAAACAGCCGCGTTGCCGGCGCCGAACAGCGCTTTGACCTGCGGGCGCAGCAGCGTCACCAGCGTGAACACGCCAAGCACGGTGCCGAACGGCATGAAAGAACAGGAAATGCCAGCCACGATCAGGCACAGCAGATGCCTCCTGCGCTGGGCGATGCAGCGTCCAGCGTAGGCCATGAGACCGGCCATGGTCAGGCCGCCCAGAATGAGCATCGT…
>XOCORF0825 conserved hypothetical protein-putative membrane protein {Xanthomonas oryzae pv. oryzicola BLS256}	GTGTGGGCCGACCGCCGCTGGCCGTTGAACAATGGCGCGTTCGTAAGCATCTGCGTGTTCATCGGCATGCACTGCATCGGCGCGCGCTGGCTGTATTCCAACGTGCCTTACGAGCAATGGAGCCAGCAGCTCTTGCACTGGTCGCCCAGCGCCACCTTTGGCTGGACACGCAATCATTTCGACAGGCTGATCCATCTGCTGTTCGGGCTGTGCTTGACGCCGGCCATTGCGCAGCTGATGGTGCGGCTGTGGCCCAAATTGACGCTAGGGCAGACGTTCTGCCTCACTGTGATGAGCATCATGTGCGTCAGCCTGGTCTACGAATGGTTCGAATGGGGCATCGCCTTGCTGCTGTCGCCGCAGGCCGCGGAGGCCGACAACGGACAACAAGGTAACCCG…
>XOCORF0826 phosphoribosylglycinamide formyltransferase (purN) [2.1.2.2] {Xanthomonas oryzae pv. oryzicola BLS256}	ATGCACGCACCTGAGGCCCGCCTGCGCCTGGCCGTGCTGGCCTCCGGGCGCGGTAGCAATCTGCAGGCCATCGTCGATGCGATCGCCAGTGGGCGCCTGCGTGCCGAGGTGGTCGGGGTGTTTTCCGATCGCCCGCAGGCGCCAGCGTTGCAGAAGGTCGAGCAGAGGCGTCGCTGGAGCGCCAGCCCGCGCGATTTCGCCGACCGCGCTGCGTTCGACGCCGCACTCGGCGATGCGATCGCTGCGACGCAGCCGGACTGGGTGATCTGCGCCGGCTATATGCGCATCCTGGGTGAGCCGCTGGTGCGCCGCTTTGCCGGGCGCATGCTCAACATCCATCCGTCGCTGCTGCCCAAATACCGCGGCCTGCACACGCATGCACGCGCACTGGAGGCCGGC…
>XOCORF0827 conserved hypothetical protein {Xanthomonas oryzae pv. oryzicola BLS256}	GTGCCTGTTTACGCCATTACGACTAGAGTCCGCAGACACCGCATTGGCCTGAATGCGAACACGCCCCCCTCATCCCGTCTCGGACATCCTTGCGGCACCCGTGCCTGCTACCAGCGCATGAACGTCATCCCGATCGCCGCCGCGCTGTTGACCGTCGCCCTCCTCACCCAGGCCGGCAATGGCCGTGCGCGACAAGTGCCCGCTGCGCGTGTCCCGGCGACGCCAGCTCCGGTTGCGGCTCCGGCCGCTGCACCAGCATCGGCAACCGCCCTGCCCGCCAGCACCTGGACACCGCCGCCGCTGGAGCCGTTCGTGGCGACCTACCAGGCGTTCTACCGCGGCAAGGAGGCCGGCGATGCCACCATGCAGGTCAGCCACGGCGACGGTAGCCAGTGGCGC…
>XOCORF0828 hypothetical protein {Xanthomonas oryzae pv. oryzicola BLS256}	TTGGCGGTTGTCCCCCCCGCTACCTGCCTCATCAGCAACGCACCTCAGTGCGTTACCTGCCTGAGCAGCAATGCACCTCAGCGCGCTCCCACGCATGGTCGGGCTGGCGAAGATCGCTCAATGCAGCGCCTTGATGGTCAGGTCCAGCGCGTCCTGGCCCTTTTCCTTCTGCAGCAGGCGTGCCGGCACCGGCAGATCCTTGACCACCCACGCGATCAATTCCTTGTCGCCGTCCACGCGCGAAACCTTGGTGGCTTGCTCCTGTTTGCCGTTGACGGTGATGGTTTCCTTGCCGACCACCTTGTAGCTCATCTGCTTGATGCGGCCTTCGTCCACCATGCGGTAGTTGAGCGGCTTGCCGGCGGCCAGATCGCGCGTGATCGCCAGGTTGATCAGCAG…
>XOCORF0829 conserved hypothetical protein {Xanthomonas oryzae pv. oryzicola BLS256}	ATGAACCTGTTCTCCCGTACCAGCGCCGTGATTGCCGCCGCACTGGCGATGTCCAGCTTGCCCGCGTTCGCCATGCAGCCCTTCCAGGCCGACTATTCGGCCAACTACATGGGCATGCAGGCAAACGGCACCATGACGCTGGCTGCTGCCAGCGCCAATCAGTGGCGCTATACGCTCACCATCCAGAACCAGCTGACCAACTTGACCCAGAGCACGGTCTTCGAAGAAGCCAACGGCCAACTGCGCCCGGTGAGCAGCAACGACACCTCCTCGATGATGGTCAAGCGCCGCAACGTCACTGCCAACTACGACTGGAAGACCAGTCAGGCGACCTGGGGCGGCGACATCAAGCCGGACCGCCGCGGCCCGGTGAAACTGCAGCCCGGCGACATGGATGCG…
>XOCORF0830 conserved hypothetical protein {Xanthomonas oryzae pv. oryzicola BLS256}	ATGATCCTGCGCGGACGTTTCACTACCCGGCGCAAGATCCTGCTCGGGGTCATCGTGCTGATCCTGGCGTGGCTGGCCTATGCCTGGAGCGTGGGCATGGCCATCACGCAGGGTGTCGAGTTCAAGGACATGGACTGGAACAACGACGGCACCGCCAGCCGCGACGAGATCGCGCAATCGTTCTATGCGGTGGCGGTGAAGAAGACGGTCGAAGGCAAGCGCCATTGCAACCTGTTTTACTGGCGCAAGAACGACCAGCAGATTCGTGTGGATTGCCGCACCGTGTTCACCACTGGCGATGACAAGGCAGCGGGTAAGCCCTGA
>XOCORF0831 UDP-N-acetylglucosamine 1-carboxyvinyltransferase (murA) [2.5.1.7] {Xanthomonas oryzae pv. oryzicola BLS256}	GTGCTGCCGATCCTGTGCGCGACCCTGCTCGCCGACGCGCCGGTGGAGATCAGCAACGTGCCGCATCTGCACGACGTGATCACCACGGTGAAATTGCTCAGCGAGCTGGGTGCCGAAGTCACCATCGACGAAGGCACGCTGGCCAAGGGCCGTTCGATCCTGGTCGACCCACGCTCGGTCACGCATCAGATCGCGCCGTACGAGCTGGTCAAGACCATGCGCGCCTCGATCCTGGTGCTGGGCCCGCTGCTGGCGCGCTACGGCACCGCCGAAGTGTCGCTGCCCGGCGGCTGCGCGATCGGCTCGCGCCCGGTGGATCAGCACATCAAGGGCCTGCAGGCGCTGGGTGCCGAGATCAGCGTGGAGAACGGCTACATCAAGGCCACCAGCCGCGGGCGC…
>XOCORF0832 BolA-like protein family {Xanthomonas oryzae pv. oryzicola BLS256}	GTGAATGTTCAATGCGCCCACCGCGCGCTGCTGCGCATCGACCACGATCAGGCCGTTGATCTTGTAGTCCTCCATCAGCCGCGCCGCCTCGGCGGCCAGCTGGTCGGCGCCGATGGTGCGCGGGTTGCGCGTCATCACCTGTGCGATGCCGGCGCTGCGCACGTCGATGTCGCTGTCCAGTGCGCGGCGCAGGTCGCCGTCGGTGAACAGCCCGATCAGGCGCTCGTCGTTGTCCACCACGGCGGTCATGCCCAGCCGCTTGCGGCTCATTTCCATCAGCGCCTCGCTCAGGCTGGCGTCTTCACGCACACGCGGCAGGTCGTCGCCGGCATGCATCACGTCGGTGATGTGCAGCAGCAGGCGCCGGCCCAGGCTGCCGGCCGGATGCGAACGCGCGAA…
>XOCORF0833 phosphatase, YrbI family (XF1412) [3.1.3.45] {Xanthomonas oryzae pv. oryzicola BLS256}	GTGCCGATGCCCTATTCCCCTTTGCAGCACCTTCCCGCCGAACTGATCGAACGCGCCGCGCGGATCCGTCTGGCCTGTTTCGACGTCGACGGCACCCTGACCGACGGCCGCCTGTACTACGACCACGCCGGCAACGAGAGCAAGGCGTTCAACGTGCTCGACGGCCAGGGCCTCAAGCAACTCGACCAGGCCGGCATCCATGTTGCGCTGATCACTGCGCGCGCCAGCCTGTCGGCGGAAAAGCGCGGCCAGGACCTGGGCCTGCACGTGCAGATCGGGGTGAAGAACAAGCGCATGGCGGTGCTGGCGCTGTGCCAGGAGCACGGATTGTCGCTGGACCAGGTGCTGTTCATGGGCGACGACCTCCCCGACCTGCCCGCCCTGCTCGCGGTCGGCCTG…
>XOCORF0834 Protein of unknown function (DUF1239) superfamily {Xanthomonas oryzae pv. oryzicola BLS256}	GTGATTTCCGGCTGGTCGGCATGGAAGCAGCGCGCCCGCCCTGCCGCTGCGGCCGTGCAGCAGTCCGGTGCCGATTACATCCTGCGCGACTTCGAGCTGATCGCCCTGGACAAGCAGAGCGGCAAGGAATCGATGACGCTGCGCGCGCCGGAAATGCATCGCAACCGTGCCGACCAGACCGCAGACATCACCACGCCGGTGTTTCTGATGCCCGACAACGCCAATCTGCCGTGGACCCTGCGCTCCAAGACGGGCTGGGTCAACCCGGACGGCACCCAGCTGCGCCTGCGCGGCGATGTCGAGGGCGACAGCCCGACCGGCGGCGCAACTCCGCCGACCACGTTCCGCACCCAGAGCCTGGACGTGTTCCCGCAACAGAACATCGCCAAGACCGACGCG…
>XOCORF0835 ORF1 (XF1410) {Xanthomonas oryzae pv. oryzicola BLS256}	ATGAACCGAATGCTGCCCGCTAAACTGGCGTTTGCCGCACTGCTGTTGCCTGCACTGGCAATGGCCAAGACCAGCGATCGCAATCAGCCGATGGCGATCGACTCCAACGCCAACGATTGCAACATGCTCGACGACAGCGGCAAGTGCCGTTTCAGCGGCAATGTGGTGATCACCCAGGGCACGCTGGAAATCCACGCCGACACCGCCGATATCTTCCAGAAGAACGGCCAGACCGATCGCGTGGTGCTCAACGGCAAGCAGGCCACGCTCAAGCAGGAGATGGACGACGGCGCGATGATGCACGGCCAGGCCGACAACATCGAATACAAGGTCGCCGATGACATCATCATCCTGACCGGCAATTACAAGGTCGATTCGCCCAAGGGCACCAACGCCGGC…
>XOCORF0836 hypothetical protein {Xanthomonas oryzae pv. oryzicola BLS256}	GTGATCGGTGATCAGCACACCGATGCCGCGTTCCTTGAGGTGGATGATGATGCGCTGGATCTCGCCGACCGAAATCGGGTCCACGCCGGCGAAGGGTTCGTCCAGCAGCATCATGCGCGGCTTGGCCGCCAGCGCACGCGCGATTTCGCAACGCCGCCGTTCGCCGCCGGAGAGGCTGGCGCCGAGTTGATCGGCCACATGGGTGATCTGCAGTTCTTCCAGCAGCGAAACCAGTTCTTTCGCGCGGCCGGCGTTGTCGAGCTCCTCGCGCAGCTCCAGCACCAGGCGGATATTGTCGGCCACGGTGAGCTTGCGGAAGATCGATGGTTCCTGCGGCAGGTAACCGACACCCAACTTGGCGCGTGCGTACATCGGCTCGGCGGTGAGGTTGCGGCCGTC…
>XOCORF0837 ORF2 (XF1409) {Xanthomonas oryzae pv. oryzicola BLS256}	ATGCTGGTCGCCACTGGTCTGCGCAAGAAGTACAAGCAACGCGAAGTGGTCAAGGAATTCGGCCTCACGCTCGAGGCCGGCGAAGTGGTCGGCCTGCTCGGCCCCAATGGCGCCGGCAAGACCACCTGCTTCTACATGATCGTGGGCCTGGTCGAAGCCGATGCAGGGCGTATCGAATTGGACGGCCGCAACCTCACCGCCGAGCCGATGTACGCACGCGCCAAGTTGGGTGTCGGTTACCTGCCGCAGGAACCATCGATCTTCCGCAAGCTCACCGTGGCCGACAATATCCGCCTGGTGCTGGAGCTGCGCGAGGAGCTCGACAACGCCGGCCGCGCGAAAGAACTGGTTTCGCTGCTGGAAGAACTGCAGATCACCCATGTGGCCGATCAACTCGGC…
>XOCORF0838 RNA polymerase sigma-54 factor (rpoN) {Xanthomonas oryzae pv. oryzicola BLS256}	ATGACGCCGCAATTGCGTCAGGCGATCAAGCTATTGCAGATGTCCACCACCGAGCTGGAAGTGGAAATCGCCGAAGCAGTGGAAACCAATCCACTGCTGGAATGGGCCGACGAAGCCGCGCATGCGTCCAGCGACACCGCAGTGGAATCCTCGCCGTCCGCGTCCACCGAAGACCCCCAGCGCGAAGAAGCCGCGCCTGCCGAGCGCGATGACGACTGGTCGCAGGACGAACTGCAGTGGACCGGCTCGGGCAGCGGCGGCAGTTTCGACGACGACGAGTCCGGCGATGCCGCCGAGCGCGTCGCCGAATCCGAAACACTGGCCGATCACCTCTTGTGGCAGCTGCATCTATCGCCGTTGTCGCCACGCGACCGCCAGATCGGCGCGATGCTGATCGAT…
>XOCORF0839 hypothetical protein {Xanthomonas oryzae pv. oryzicola BLS256}	GTGCAGGGTGCGACCGGGAAGGTTGACGGTGGCGACCACGTGGTGGTCCGGATTGCGGACGGCCAGCTGCGTTCGGACTTCGCAGTGCTGGTCGAAATGGCGTTGTAG
>XOCORF0840 ribosomal subunit interface protein (yfiA) {Xanthomonas oryzae pv. oryzicola BLS256}	ATGCGTATCGAGACGTATGGCCATCAGCTTGAAGTGACCCCCGCCCTGCGGGACTACGTGGCAAGCAAGCTGCAACGACTACAACGCCATTTCGACCAGCACTGCGAAGTCCGAACGCAGCTGGCCGTCCGCAATCCGGACCACCACGTGGTCGCCACCGTCAACCTTCCCGGTCGCACCCTGCACGCCGACGCCAGCGGCTCCACCATGTATGCGGCCATCGATCTGCTGGTCGACAAGCTCGACCGCCTGGTGCTCAAGCACAAAGAAAAGAAATGTAACCACCACGCCCGCGAGGTGCGCGACAATCCCGCATGA
>XOCORF0841 nitrogen regulatory IIA protein (ptsN) [2.7.1.69] {Xanthomonas oryzae pv. oryzicola BLS256}	ATGCCTTTCACCGATCTGATGGCGGCCGTGCGCACCGTGGTGTCGCCGGCCGCCGATCGCGACACCGTCCTGCACACCGCCGCCAACCTGCTGTCCTGCCGTCAGGCCGGTGCCGACGAGCTCTACGCCAACCTGTGCGAGCGCGAGGCCCTGGGCAGTACTGCCATCGGCCACGGCATCGCCATTCCGCATGGGCGCTGCCCCAATCTCACTGAGCCACGCGGTGCCTTGCTGCGGCTGGACACGCCGGTGGCGTTCGGCGGGGACGAGCCGGTGGACCTGATCTTCGCCATGGCCGTGCCGGCGCACTACACCCATCAGCATCTGATGCTGCTGTCGGAGCTGGTCGAACGGTTTTCCGATGCCGACTTCCGTCAGCGACTGCGCGCCGCGCCCAAC…
>XOCORF0842 HPr kinase/phosphorylase (EC 2.7.1.-) (EC 2.7.4.-) (HPrK/P) (HPr(Ser)kinase/phosphorylase). (ptsK) [2.7.1.-] {Xanthomonas oryzae pv. oryzicola BLS256}	ATGAATACCAGCATCACCGCACGCGAGCTGTTCGACCAACAGCGCGACAAGCTGGCGCTGCGCTGGGTGGCCGGCCAGAAAGGCGAGCACCGCGAGATCCAGGCCGGCAGCAACAATGCGCGACGCCCGTCGCTGGCCGGCTATCTCAATGTGATCTATCCCAACAAGGTGCAGATCCTGGGCACGGAAGAACTGGCCTGGCTGGACTCGCTGGATGCGCGGCAGCGCTGGGGAACCATCGAGAAGATCATCCAGGTGCAACCGATGGCGCTGGCGATCAGCAAGAACCAGTCCTGCCCGGAAGACCTGCGCGCGGCGGCGGACGAATCCAACACGCCGCTGTGGATCTCGCCCAAGCGCGGCCATGAACTGCTCAATCACCTCTCCTACCACTTGGCG…
>XOCORF0843 orfIV (OrderedLocusNam) {Xanthomonas oryzae pv. oryzicola BLS256}	ATGATCGTGAGCGGGCTGTCCGGCTCGGGCAAATCGGTCGCGCTGAAGACCTTCGAAGACCTGGATTACTACTGCTCGGACAATCTGCCGGTCGAGCTGCTGCCGGACTTCGTCAAAAGCCGTTTGCGTGGCAACCCCATCGGCGACCAGCGCCTGGCGGTGGGCATCGACGTGCGCAGCCGCAGCGACCTGACCCAGCTGGCGCAATGGCGCCTGGCCGCACAGGAATACGGCATCGAAGCGCTGCTGCTGTTTTTCGAGGCCAGCGACGAGGCATTGATCAAGCGCTACGCCGACACCCGCCGCCGCCATCCGCTCAGCCATCTCGGCCTGGCGCTGCCGGAAGCGATCACCCGCGAGCGTCAGTTGACCGAGCCGCTGCGCGTACAGGCCGATGCC…
>XOCORF0844 sugar transport protein (XF1404) [2.7.1.69] {Xanthomonas oryzae pv. oryzicola BLS256}	ATGGCCTGTGGCATTCTCCTGATTACTCATCCCGGCATCGGCGCCGCGTTGTTGAACGTGGCGACGGGTCTGTTGCGGCAGTTGCCGTTGAAGACCGAAGCATTCGATGTGCCGTTCGATGCAGACCTGGACGCGTTGCTGCCCCAGGCGTCGTCGGCGATGCGCAGAGTCGACAGCGGCGACGGCGTGCTGGTCATGACCGACCTGTACGGCGCCAGCCCCAGCAATCTCGCCAATCGCCTGGCCAAGCTGGGCACACCGGTTCGCCGGGTGTCCGCACTGAGCCTGCCGATGCTGCTGCGGGTGATGAACTACCCCGAACAAGGATTGCAGGAGCTGCCCGCCACTGCGGCGGCCGGTACTCGCAATGGAGCGATCATCGACGATGCTTGA
>XOCORF0845 phosphotransferase system HPr enzyme (ptsH) {Xanthomonas oryzae pv. oryzicola BLS256}	ATGGAGCGATCATCGACGATGCTTGAACGCGAACTCATAGTTTCCAACCGACTCGGACTGCATGCGCGGGCCACCGCCAAGCTGGTGCAGACGTTGTCGTCCTATCGCAGCAACGCCACCCTGGCAGCCAAGGGCCGCGAGGTGAATGCCAAGAGCATCATGGGCGTGATGTTGCTGGCCGCCGGCCAAGGCACCAGCGTGGTGGTGCGGCTGAACGGCGAAGACGAAGCCGAGGCCTTGCAGGCGCTGGTTGACCTGTTCGAACGTCGCTTCGACGAGGACAGCTGA
>XOCORF0846 phosphoenolpyruvate-protein phosphotransferase (ptsI) [2.7.3.9] {Xanthomonas oryzae pv. oryzicola BLS256}	GTGAGCCTGCGGTTACGCGGACATGGCGCTGCGCGCGGCAATGCACTGGGCCGCGCGCGCGTGCGCCAGAGCCACACGCTGGAAGTGGCCGAGCAACGTGTGCCAGCCAATCAGGTAGAGACGCAGCTGCAGCGATTGCATGCAGCGATCGAATCAGCGCGCGGCGAAATGCAGCAGCTCCGCGACCGCCTGCACGGCGCGCTCGCACGCGAAGTGGGCGAATTTCTCGAACTGCATGCGCTGCTGCTCGACGACCCGGAGCTGCTGCAAGGCCTGGATGAGTTGATCCGCACCCACCGTTACAGCGCCGACTATGCCTTGCGCGTGCAGCGTGATCGCTTGGCGGCCGTATTCGACGGCATGGAGGATGCGTACCTCAAGAGCCGCATGGACGATCTG…
>XOCORF0847 magnesium transporter (mgtE) {Xanthomonas oryzae pv. oryzicola BLS256}	ATGGCCGAAGCCGTCCGCCACGACAGAACCGCGCGCCAGCTCCGCTTGCTGTCCGACGCGCTGGATAGTGGACGCCTGGGGCCGGTACGCCGGTTGGTCAATACGCTGGCGCCAGCGGAGATCGGCAATCTGCTCGAATCGCTGCCGCCAGGCAAGCGCGAAGTGGTGTGGGGGCTGGTCGATCCAGAAGACGATGGCGAAGTGCTGCTGCACGTCGGCGACGAAGTGCGCGAAAGCCTGCTGGCCGACATGGACCCGGACGAGATCGTGGCTGCGGTCGAAGACCTGGACATCGACGATCTGGCCAACCTGGTCGAAGACCTGCCCGACACCGTCATCGACGAAGTGCTCAAGTCGATGGACCGCGACAACCGCGAGCGGCTCGAGCAGGTGCTGTCG…
>XOCORF0848 phospholipase/carboxylesterase superfamily {Xanthomonas oryzae pv. oryzicola BLS256}	GTGATTCGTCGTTGTCTAATTGTCATCGTTCTTGCGCTACTGGTGGCTGGCTGTTCCAGCATGGCTGAGCGCCCCCACAACGAACGCCGCGGCCACTTCGTCACCCGCACGCTGGAACTGGAAGGGCGCCTGTACCGCTATCAAGTGTTCGTGCCGGCGTCCAAGGTGCCGCGACCGCGCCCGATCGTGCTGTTCCTGCATGGCTCGGGCGAGCGCGGCGATAACGGGCGCGACCAGGCCGAAGTTGGCGTGGGCCCTTATCTTAGCCAACACACCGCCGACTTTCCCGCACTTGTGGTGCTGCCGCAGGTCCCCGACGACGAAGAATGGCTGGGCGTCAATGCGCGCATGGCGATCGCCACGTTGGATGCGGCCAGCGCCGAATTCAACGCCGACCCA…
>XOCORF0849 cytochrome d ubiquinol oxidase, subunit II (cydB) [1.10.3.-] {Xanthomonas oryzae pv. oryzicola BLS256}	ATGGACATGGCGACGGTACTGACGGTGGCGTGGTTTGCGGTGATCGGCTTCGGGGTGCTGATGTACGTGGTGCTGGACGGCTTCGTCCTGGGCATCGGCATCCTGGCGCCGTTCCGCAAGGACGAAGCGCAGCTGGATTTGATGATGAACACTGCCGCGCCGATCTGGGACGGCAACGAAACCTGGCTGGTGCTGGGCGAGGCAGGGGTGCTGGCCGCATTTCCCAAGGCGTATGCGGTGATCTTGTCGGCGCTGTATCTGCCGGTGCTGTTGATGGTGATGGCCCTGGTGTTTCGCGGCGTTGCGTTCGAATTCCGCTTCAAGGCGCATCGCTCGCGGCGTTTGTGGAGTCATGCGTTCGCCGCCGGTTCGATCCTGGCCACCTTCGCGCAGGGCGTG…
>XOCORF0850 quinol oxidase, subunit I {Xanthomonas oryzae pv. oryzicola BLS256}	TTGCTCTCACAAGAGCGACAAATTGCCGCAGATGCGACGCCGTGTCGCATCGGGAACGGACCCAACCGTCCCTATCATGATCACCTGGCGCAGCAGCCTGCTCGCGATCGCCCAATGCGCTGCATCCTGGCGATCGACCTGCAGCTTGCACGCCGACGATCACTTTTTCCTGGAGGGTGCTCCATGGACGCACTGCTGTTATCCCGGATCCAGTTCGGGTTCGTCATCGCGTTCCACGTGCTGTTTCCGGCATTCACCATCGGGCTTTCCAATCTGCTGGCATTTCTGGAATGGCGCTGGCTGCGCACGCGTCTGCCGGTCTGGCGCGAGCTGTATTTTTTCTGGCAGAAGATCTTCGCGGTGTCATTCGGCATGGGCGTGGTCAGCGGCATCGTGATG…
>XOCORF0851 peptidase {Xanthomonas oryzae pv. oryzicola BLS256}	ATGGCCTTCGGGATCCGACGGCCCAGTTCGGTTGTCCTGATTCGAGTGCAGCTGCTCGACCCATCAAGGCGCTTGAAGAATATCGACCCGATATTCAACAAGGGAACGCGCTCTATTAGTACTTCTTCAGAAGTCATCGCCGGGGCTGGCCCATGCATGCAACCTCATCTGAAGACCCGGCGACCTTGCCTGCCAACCTCACGCTGGAAGCGTGTGCATGCGTTGGCGTGTCCGGTCGATACGCATCTGGATTCCCTGTATCTGTCGCAGGTGGGCGGCTTCGATTTCTGGCCGGGTGACTGGAAAGCGCATCGATGCTCCCCGATTCTCTGGCTCATGTCCAAGACCTCGCCGAGAGCTCGCAATCAACCGCTGATGTACCACGTGAGCGGCCCGGAC…
>XOCORF0852 amino acid transporter (gabP) {Xanthomonas oryzae pv. oryzicola BLS256}	ATGCGTTGCGTCAGAGTCGCAAGCGGCCTTGCCAGTGACAGCCGGACAGCGCACTCCCGCAGCAGTCGATGCAGCTGTTGCAACGCGTACCTGCATCCCGTGTTGCAGCAGTTGCGGTCGCCATGCCTGCGCAGTTGCGGCCCATCCCCGCAGTTGCGATCAGCATGCGGAGACATCACAGCCACGATTGCGATCGTTGCGCCGCTGAGAGCGGCTGACAAAACGACTGCGCTCACCGCCAGGCGGGCGCGGCCGGTGCTCGGAATCGGCATGTCCCACGCGTACGCTCCGGTTCCTCAGCGTCGTTCGCGCTCATCTGACGACAGCTCGCTACGTTTTGTTAGCCGCTCTTGGCCACTCCTTCTCCAGGCTGGCGTCAAGAGGCGCGGCAGGCGCCGC…
>XOCORF0853 proline imino-peptidase (laaA) {Xanthomonas oryzae pv. oryzicola BLS256}	ATGCGCTTGCTTGGCGTTGCTGCCTCCGTTGGCCAGCGCTCATCCCGCGGTTTCAGCCGATCCGAGTACGGCGGCTTCACCAGACGCGACAGATGCGTTGATTTGCAGCGAGCACGTCGATCAACAGCGATGTCGAGCCGCGCCATTCCGCCGCAACCGGCATCCGAGCGCATTCAAACCTGTGAGATTTGCCAGTTAACGCCAGTCGGCCCGCTCGCTAGGCTCGGGGCACATCATTGCCGCAGGCAGGCGCAGGTCATGCAGTGCACCGAAGGGTACGTCGAATTCCGCGGTTATCGCACCTGGTACCGCATTACCGGCGAGCTGCGCGCGGACGCCTGCCCGTTGCTGGTGCTGCATGGCGGCCCCGGCTGCACCCATGACTACCTGGACAGCTTC…
>XOCORF0854 transcriptional regulator AhyR/AsaR family (ahyR) {Xanthomonas oryzae pv. oryzicola BLS256}	GTGCTAGGTTTTCCGTGCTGGTTGTCGGTTGTGGGCAATCACCGGTACCGAGGAATCATCATGTTTGAAATTCTAGCCAGCCTGGGCCGCGATCTGCAGGCGTCGCAAACGCTCAATGGCTGCCTGGATCGGGTGTTTCGCGATGTCTGTGCGCTCGGCTTCCAGTCGTTGGTCTACGACTACGCACCGGTGCCGCTGAGCATGGAGGGCGCGCTGATCACGCCAACGGTGTTCATGCAGCGCAATGCGCCAGGCGATATGCAGCATGTCTGGTGCGAGCACGGGTACTACCAACATGACCCCGTTCAGCAGCGTGCAGCGCGACGTACCACCCCGTTCGTATGGTCGTACCGCACCGACGGCGATTGCGCTGGGGTGGAATATGTGGGTGGACAGCAC…
>XOCORF0855 amino acid transporter {Xanthomonas oryzae pv. oryzicola BLS256}	ATGGGCGTGTGGGCCACATTATCGTCACAATGCCGGTCACATGACTGCAGCGCAGAACGGGCGTTCAGGTCCCTTCAGCATCCGCGCTGCGCGTCGGCATCCCTTTCCCCGGACACCTGCATGACCGACACACCACGCCGCGACGATGCGGCCACGCTGGAACGCTTCGGCTACGCACAAGAGCTCAAGCGGCAGCTCACGCTCAAGGATCTGTTGATCTACGGGCTGGTGTCCATGGTGCCGACGGCACCGTTCTCGATCTTCGGCGGCGTCTTCGACATCAGCGCCGGAATGGTGCCGCTGACCTATCTGGTCGGCTTCATGGCGATGCTGTTCACCGCGCTGAGCTACCAGCAGATGTCGCAGGCATTTCCGGTGGCTGGCTCGGTGTATGCCTAC…
>XOCORF0856 hypothetical protein {Xanthomonas oryzae pv. oryzicola BLS256}	ATGCGCGCCACCGCATTTGCAGCATTGGTGAAGCCGCTTGTGGGGTTGGCACGGCAGACGATGTCGTTCTCGCAGGAACCGCTCTCGCCGGTGGCGATTGTCATCATGTCGCGCCGACTGGCGGTGGGGCTGATGTCCAGATGCGACAGCTGCGGAATGCTGAGGCTGAAATTCTCCGGGTACAGGCCTGCTGGCAGCGACAGTTCAATCAACAGATCCTCGCCGCTCACCGTTGGCGACCAACCGATGTCGTTGCCGCTGGTCGTAAAGCTGGCACCGGATTGCGCGAACACGCGACCGTCGTTGCCGGCGAAGCGCAGCGTCACCTTGGATGGGTCGCCAGGCGTTGCGCCGACGCCACGCAAGACTAGCGATGCACGCAGCGATGCCGCCTGTGCG…
>XOCORF0857 endoproteinase Arg-C {Xanthomonas oryzae pv. oryzicola BLS256}	ATGAGTCACAAGAACGCGATGTACCTGGCGCTGTTTTCCGCTATTTCCGGCACCGCAATGGCAGCTCCGCCCACCGAGATGGATGCAGCGCCGGTGACCGCCGCGCCGCAGGCCGCCAGACTCGGTGCGGCCACGTTGCAGTCGGCAAGTTTGCGTGGTGGCATCCTGCCCACGCGCGTGGTGCAACTCGCCGCGCCCACCAGCACCGAGATGAGCCATGTGCGTGAGCGCCGCATTGCGCAGGTCAAGCATGGGCAGCCGTTGCAGATCGGTTTCTCGCGTGCAGTGACGCAGCCGCTGGTGAACCTGTCCAAGCTCGATTGGCAGATGGCCGCCGATGGTTCGCGCGTCGCCAGCTTGAAAGTCAGCTCCGCACAGGCGGCATCGCTGCGTGCATCG…
>XOCORF0858 hypothetical protein {Xanthomonas oryzae pv. oryzicola BLS256}	ATGGCGTCGATCTGGCCGGCGGTATCGCATGGCGCGCCGTGGTGCTGTGGCAAGAAGATCTTTGCTGCCTGGGTGTGGCGATTGCTGCGTCTTCAAGGCCGTAGTGCAGTCGAGGCCAATCAGGTGTTGCCCGGGCTCCACACCTGGAATCTGCACACGCATGGTGCGCGCAACAGCGCCCGCTAA
>XOCORF0859 hypothetical protein {Xanthomonas oryzae pv. oryzicola BLS256}	ATGTGGGTGTTGGGCGGCGATGGCGTCGATCTGGCCGGCGGTATCGCATGGCGCGCCGTGGTGCTGTGGCAAGAAGATCTTTGCTGCCTGGGTGTGGCGATTGCTGCGTCTTCAAGGCCGTAG
>XOCORF0860 conserved hypothetical protein {Xanthomonas oryzae pv. oryzicola BLS256}	GTGTCCGGTCTCCTTTACCAACAGCCGCTCATGCATCGCCTACGCACCGCACTGTTCGTCATCACCCTTACGTCCATGACCCTGCAGACCGCGGCCCTGGCAGCTGGCAAGCCGGCCGATCGCGAGGACATCACGGCCTACGCGCTGCAGCGCTGCCTGGACAACAACTACACGCGTAGCGGCAAGTACGCGCCCGATCAGTTGCGCGACCGCTTGTATCTGCTGACCAGCTATGCAATGGATAACGCCAAGGCCGGCGCTACCGATCGCCTGCATCGCTTTGTCGACGCCAACACGGCGAGTTTGGACAAGAGCGAAGTCCCGATGACGGACGAAGCGCGCCGCGGCCCGTTCAATCGCATCTTCGCGCACTGCATGGCGTACTATCGATCGCCGGCG…
>XOCORF0861 hydrolase {Xanthomonas oryzae pv. oryzicola BLS256}	ATGACCGCATTCCAGCCATCCCGCTTCCGCCGCGCGCTGCTGCGCACTGCACTAACTGCAAGTGCGCTGACGGCGTTGGGGCAGCTTGGTGCTGCGCCGTCGTCCACACGACACGCGCCTGCCAAGCCCGACCCCGCGCCGCCAGCATCTTTCCCGGCCAAGGGCAGCGTCCTGGTGCTGCTGGGTACCAAGGGTGGCCCGACACCTTCGGCCTTGCGGGCGGCGGCGGCCAATGCGCTAGTGATCGACGGGCAGCCGTATCTCATCGATTGCGGCAACGGCGTGGCGCAGCAATTGGCCAAGGCCGGCATCCGCCTGCCGATGCTGCGCGATATCTTCCTGACCCATCACCACTCGGACCACAACGCCGACCTGCTCAACGTGGTGTGGCTGGCCTGG…
>XOCORF0862 tryptophan halogenase (prnA) {Xanthomonas oryzae pv. oryzicola BLS256}	GTGATTCAAGCTCAGATTCGCAAGGTGGTGATCGCCGGTGGCGGAACGGCCGGCTGGATCGCCGCCTGTGCGCTCTCGCACCAATTCCGCGGTTTGCTGGACATCACCCTGGTCGAGTCGGAGCAGATCGTTACCGTGGGCGTAGGCGAATCCACCGTGCCGCCCATCCGCACGTTCCACCGGTTTCTGCAGATCGACGAGCAGGAATTTCTGCGTGCGGTGGCAGGCACCTTCAAGCTATCGATCTCGTTCGAGCATTGGCGTGCCCAGGGTGAGCGCTATATCCATCCGTTCGGCATCACCGGGCAGAGCACCCTGGTGTGCGCGTTCCATCATCTGTGGCTGGAAAGCCAACGCCGCGGCATGCCGGGTAGCTTCGGCGATTACTGCCTGGAAACC…
>XOCORF0863 conserved hypothetical protein {Xanthomonas oryzae pv. oryzicola BLS256}	ATGGCGCTGTTGCGCGCGCACGATACCGGCCGGGCCCTGCAGTATTCCTATGGCAGCCCGGAGATCGGCAGCCGCCCGTTCTATCGCGACGATTGCAGCGCGTTGAACGTTGAGGTGCAGCGCGGCAGCCTGAGCGCGTTGCTGGATGCCATCGCGGCACATCGCGATGATGTGCAGCCGCCCACCTATTACCTGGCTTCGTTGCCGGTGGATGCCAACCTGCCTGGGTTGCGCGCGCACAACAATTTGGATGTCGCTGCCAACGGCAGCCCCGTGCAGCCCAGCATCTGGATCGGTAACCGCGTGATTGCTTCGTGTCACTACGATGCGCTGGATAATCTGGCGTGCTGCGCGGTGGGGCAACGGCGGTTTACGCTGTTTCCGCCGGAGCAGGTCGCC…
>XOCORF0864 hypothetical protein {Xanthomonas oryzae pv. oryzicola BLS256}	TTGCGCGCAACGCCACGCAGCACCACCGGCTCGGCGGCATCGCAAAGTTCCGCAAGCGGCAATGCGTCGGGCCCGCCATCGCTACGCTCGGCGATGGCGGTGCCTGCGGTGACAAACAGATCGGTGGCGCGTGCGGCCATGCGCCCAGGCCTAGGTGGCAACAGCGTCGCTGTGCGACTGCTGCAGGCGGCGCTGTTTCTCGGCCATCAGTCGGCGCACATTGTGCAGCGATGCCAGCATCAGGAAGGCACCTTCCAGATAGCCGGCCTGATGCAACTGATGCAGCGCTTGTGCATCCAATGCGGCAAGCCGCTCGCGGTCGATGGCGAACACCCCCTGCAACTGCGTGGCGTGGCTGGCATCCAGTGCGACGTCCAGGCGCACCGGCTGGATCAGGCC…
[truncated: 3,578 more rows]
